# Supplementary material for: Elfin UI: A Graphical Interface for Protein Design With Modular Building Blocks
Source: Front Bioeng Biotechnol. 2020 Oct 23;8:568318. doi: 10.3389/fbioe.2020.568318 (PMC7644802; doi:10.3389/fbioe.2020.568318)
Supplement: Supplementary file 2 [file Data_Sheet_2.ZIP]

Archive with 80 entries (61 files):
- supplementary_data/
- supplementary_data/.DS_Store
- __MACOSX/
- __MACOSX/supplementary_data/
- __MACOSX/supplementary_data/._.DS_Store
- supplementary_data/design_Fig7b/
- supplementary_data/design_Fig7b/.DS_Store
- __MACOSX/supplementary_data/design_Fig7b/
- __MACOSX/supplementary_data/design_Fig7b/._.DS_Store
- supplementary_data/design_Fig7b/2-d3.json
- __MACOSX/supplementary_data/design_Fig7b/._2-d3.json
- supplementary_data/design_Fig7b/3-d3.cif
- __MACOSX/supplementary_data/design_Fig7b/._3-d3.cif
- supplementary_data/design_Fig7b/1-d3.blend
- __MACOSX/supplementary_data/design_Fig7b/._1-d3.blend
- supplementary_data/design_Fig7b/6-d3_mod_ligands.pdb
- __MACOSX/supplementary_data/design_Fig7b/._6-d3_mod_ligands.pdb
- supplementary_data/design_Fig7b/5-d3_mod_0001.pdb
- __MACOSX/supplementary_data/design_Fig7b/._5-d3_mod_0001.pdb
- supplementary_data/design_Fig7b/4-mrs_d3_0001.pdb
- __MACOSX/supplementary_data/design_Fig7b/._4-mrs_d3_0001.pdb
- supplementary_data/design_Fig6a/
- supplementary_data/design_Fig6a/.DS_Store
- __MACOSX/supplementary_data/design_Fig6a/
- __MACOSX/supplementary_data/design_Fig6a/._.DS_Store
- supplementary_data/design_Fig6a/1-SingleChainMiddleFixed-Elfin-solver-input.blend
- __MACOSX/supplementary_data/design_Fig6a/._1-SingleChainMiddleFixed-Elfin-solver-input.blend
- supplementary_data/design_Fig6a/4-SingleChainMiddleFixed-Input-and-output.blend
- __MACOSX/supplementary_data/design_Fig6a/._4-SingleChainMiddleFixed-Input-and-output.blend
- supplementary_data/design_Fig6a/2-SingleChainMiddleFixed-Elfin-solver-input.json
- __MACOSX/supplementary_data/design_Fig6a/._2-SingleChainMiddleFixed-Elfin-solver-input.json
- supplementary_data/design_Fig6a/3-SingleChainMiddleFixed-Elfin-solver-output.json
- __MACOSX/supplementary_data/design_Fig6a/._3-SingleChainMiddleFixed-Elfin-solver-output.json
- supplementary_data/design_Fig5a/
- supplementary_data/design_Fig5a/1-Dimer.blend
- __MACOSX/supplementary_data/design_Fig5a/
- __MACOSX/supplementary_data/design_Fig5a/._1-Dimer.blend
- supplementary_data/design_Fig5a/2-Dimer.json
- supplementary_data/design_Fig7a/
- supplementary_data/design_Fig7a/3-Tetrameric_design.cif
- __MACOSX/supplementary_data/design_Fig7a/
- __MACOSX/supplementary_data/design_Fig7a/._3-Tetrameric_design.cif
- supplementary_data/design_Fig7a/1-Tetrameric_design.blend
- __MACOSX/supplementary_data/design_Fig7a/._1-Tetrameric_design.blend
- supplementary_data/design_Fig7a/5-Tetrameric_design_ligands.pdb
- __MACOSX/supplementary_data/design_Fig7a/._5-Tetrameric_design_ligands.pdb
- supplementary_data/design_Fig7a/2-Tetrameric_design.json
- __MACOSX/supplementary_data/design_Fig7a/._2-Tetrameric_design.json
- supplementary_data/design_Fig7a/4-mrs_Tetrameric_design_0001.pdb
- __MACOSX/supplementary_data/design_Fig7a/._4-mrs_Tetrameric_design_0001.pdb
- supplementary_data/design_Fig6b/
- supplementary_data/design_Fig6b/2-Inputmultichainpartdesign.json
- __MACOSX/supplementary_data/design_Fig6b/
- __MACOSX/supplementary_data/design_Fig6b/._2-Inputmultichainpartdesign.json
- supplementary_data/design_Fig6b/3-Elfin-output-mulitpartlydesignd.json
- __MACOSX/supplementary_data/design_Fig6b/._3-Elfin-output-mulitpartlydesignd.json
- supplementary_data/design_Fig6b/4-Multichain_in_and_output.blend
- __MACOSX/supplementary_data/design_Fig6b/._4-Multichain_in_and_output.blend
- supplementary_data/design_Fig6b/1-MultichainStartingModulesInput.blend
- __MACOSX/supplementary_data/design_Fig6b/._1-MultichainStartingModulesInput.blend
- supplementary_data/design_Fig3/
- supplementary_data/design_Fig3/1-DesignedJoints.blend
- __MACOSX/supplementary_data/design_Fig3/
- __MACOSX/supplementary_data/design_Fig3/._1-DesignedJoints.blend
- supplementary_data/design_Fig3/3-ElfinOutput-modules.json
- __MACOSX/supplementary_data/design_Fig3/._3-ElfinOutput-modules.json
- supplementary_data/design_Fig3/4-Elfin-solver-output.blend
- __MACOSX/supplementary_data/design_Fig3/._4-Elfin-solver-output.blend
- supplementary_data/design_Fig3/2-ElfinInput-Joints.json
- __MACOSX/supplementary_data/design_Fig3/._2-ElfinInput-Joints.json
- supplementary_data/design_Fig4/
- supplementary_data/design_Fig4/1-Singlechain.blend
- __MACOSX/supplementary_data/design_Fig4/
- __MACOSX/supplementary_data/design_Fig4/._1-Singlechain.blend
- supplementary_data/design_Fig4/2-Singlechain.json
- supplementary_data/design_Fig5b/
- supplementary_data/design_Fig5b/1-Tetramer.blend
- __MACOSX/supplementary_data/design_Fig5b/
- __MACOSX/supplementary_data/design_Fig5b/._1-Tetramer.blend
- supplementary_data/design_Fig5b/2-Tetramer.json
