# Supplementary material for: Elfin UI: A Graphical Interface for Protein Design With Modular Building Blocks
Source: Front Bioeng Biotechnol. 2020 Oct 23;8:568318. doi: 10.3389/fbioe.2020.568318 (PMC7644802; doi:10.3389/fbioe.2020.568318)
Supplement: Supplementary file 2 [file Data_Sheet_2.ZIP › supplementary_data/design_Fig7b/2-d3.json]

{
    "networks":{
        "network":{
            "ank1_C2_G3":{
                "module_name":"ank1_C2_G3",
                "module_type":"hub",
                "c_linkage":[
                    {
                        "target_mod":"darp_j1_darp",
                        "target_chain_id":"A",
                        "terminus":"c",
                        "source_chain_id":"A"
                    },
                    {
                        "target_mod":"darp_j1_darp.001",
                        "target_chain_id":"A",
                        "terminus":"c",
                        "source_chain_id":"B"
                    }
                ],
                "n_linkage":[],
                "rot":[
                    [
                        1.0,
                        0.0,
                        0.0
                    ],
                    [
                        0.0,
                        1.0,
                        0.0
                    ],
                    [
                        0.0,
                        0.0,
                        1.0
                    ]
                ],
                "tran":[
                    0.0,
                    0.0,
                    0.0
                ]
            },
            "darp_j1_darp":{
                "module_name":"darp_j1_darp",
                "module_type":"single",
                "c_linkage":[
                    {
                        "target_mod":"darp_j1_proA.001",
                        "target_chain_id":"A",
                        "terminus":"c",
                        "source_chain_id":"A"
                    }
                ],
                "n_linkage":[
                    {
                        "target_mod":"ank1_C2_G3",
                        "target_chain_id":"A",
                        "terminus":"n",
                        "source_chain_id":"A"
                    }
                ],
                "rot":[
                    [
                        -0.30939942598342896,
                        -0.9508383870124817,
                        -0.013355168513953686
                    ],
                    [
                        -0.4096086621284485,
                        0.14593349397182465,
                        -0.9005132913589478
                    ],
                    [
                        0.8581915497779846,
                        -0.2731478810310364,
                        -0.4346233904361725
                    ]
                ],
                "tran":[
                    -37.30858564376831,
                    -0.060766907408833504,
                    1.957213580608368
                ]
            },
            "darp_j1_proA.001":{
                "module_name":"darp_j1_proA",
                "module_type":"single",
                "c_linkage":[],
                "n_linkage":[
                    {
                        "target_mod":"darp_j1_darp",
                        "target_chain_id":"A",
                        "terminus":"n",
                        "source_chain_id":"A"
                    }
                ],
                "rot":[
                    [
                        -0.2018672525882721,
                        0.5996904969215393,
                        -0.7743521332740784
                    ],
                    [
                        -0.507838249206543,
                        -0.7401325106620789,
                        -0.4408000409603119
                    ],
                    [
                        -0.8374665379524231,
                        0.30426257848739624,
                        0.45395395159721375
                    ]
                ],
                "tran":[
                    -60.054945945739746,
                    25.943281650543213,
                    3.458290696144104
                ]
            },
            "darp_j1_proA":{
                "module_name":"darp_j1_proA",
                "module_type":"single",
                "c_linkage":[],
                "n_linkage":[
                    {
                        "target_mod":"darp_j1_darp.001",
                        "target_chain_id":"A",
                        "terminus":"n",
                        "source_chain_id":"A"
                    }
                ],
                "rot":[
                    [
                        0.2018667310476303,
                        -0.5996911525726318,
                        0.7743516564369202
                    ],
                    [
                        0.5078381896018982,
                        0.7401317954063416,
                        0.44080081582069397
                    ],
                    [
                        -0.8374665975570679,
                        0.30426225066185,
                        0.4539540112018585
                    ]
                ],
                "tran":[
                    60.05495548248291,
                    -25.94327449798584,
                    3.4583014249801636
                ]
            },
            "darp_j1_darp.001":{
                "module_name":"darp_j1_darp",
                "module_type":"single",
                "c_linkage":[
                    {
                        "target_mod":"darp_j1_proA",
                        "target_chain_id":"A",
                        "terminus":"c",
                        "source_chain_id":"A"
                    }
                ],
                "n_linkage":[
                    {
                        "target_mod":"ank1_C2_G3",
                        "target_chain_id":"B",
                        "terminus":"n",
                        "source_chain_id":"A"
                    }
                ],
                "rot":[
                    [
                        0.30939897894859314,
                        0.9508385062217712,
                        0.013354973867535591
                    ],
                    [
                        0.4096088707447052,
                        -0.14593318104743958,
                        0.900513231754303
                    ],
                    [
                        0.8581916093826294,
                        -0.2731475532054901,
                        -0.43462347984313965
                    ]
                ],
                "tran":[
                    37.30858564376831,
                    0.060766907408833504,
                    1.957213580608368
                ]
            }
        }
    },
    "pg_networks":{},
    "version":"1.0",
    "exporter":"elfin-ui"
}
