# Supplementary material for: Elfin UI: A Graphical Interface for Protein Design With Modular Building Blocks
Source: Front Bioeng Biotechnol. 2020 Oct 23;8:568318. doi: 10.3389/fbioe.2020.568318 (PMC7644802; doi:10.3389/fbioe.2020.568318)
Supplement: Supplementary file 2 [file Data_Sheet_2.ZIP › supplementary_data/design_Fig7b/3-d3.cif]

data_0
#
loop_
_atom_site.group_PDB
_atom_site.id
_atom_site.type_symbol
_atom_site.label_atom_id
_atom_site.label_alt_id
_atom_site.label_comp_id
_atom_site.label_asym_id
_atom_site.label_entity_id
_atom_site.label_seq_id
_atom_site.pdbx_PDB_ins_code
_atom_site.Cartn_x
_atom_site.Cartn_y
_atom_site.Cartn_z
_atom_site.occupancy
_atom_site.B_iso_or_equiv
_atom_site.auth_seq_id
_atom_site.auth_asym_id
_atom_site.pdbx_PDB_model_num
ATOM 1     N N    . ASP A ? 1   ? 16.654  -33.505 8.103   1.0 0.0 1   0 1 
ATOM 2     C CA   . ASP A ? 1   ? 16.319  -32.938 6.802   1.0 0.0 1   0 1 
ATOM 3     C C    . ASP A ? 1   ? 16.281  -31.413 6.840   1.0 0.0 1   0 1 
ATOM 4     O O    . ASP A ? 1   ? 15.631  -30.818 7.699   1.0 0.0 1   0 1 
ATOM 5     C CB   . ASP A ? 1   ? 14.967  -33.472 6.322   1.0 0.0 1   0 1 
ATOM 6     C CG   . ASP A ? 1   ? 14.604  -32.993 4.923   1.0 0.0 1   0 1 
ATOM 7     O OD1  . ASP A ? 1   ? 15.111  -33.547 3.976   1.0 0.0 1   0 1 
ATOM 8     O OD2  . ASP A ? 1   ? 13.822  -32.079 4.813   1.0 0.0 1   0 1 
ATOM 9     H HA   . ASP A ? 1   ? 17.096  -33.218 6.090   1.0 0.0 1   0 1 
ATOM 10    H 1HB  . ASP A ? 1   ? 14.984  -34.562 6.323   1.0 0.0 1   0 1 
ATOM 11    H 2HB  . ASP A ? 1   ? 14.185  -33.156 7.013   1.0 0.0 1   0 1 
ATOM 12    N N    . LEU A ? 2   ? 16.980  -30.791 5.895   1.0 0.0 2   0 1 
ATOM 13    C CA   . LEU A ? 2   ? 17.029  -29.334 5.793   1.0 0.0 2   0 1 
ATOM 14    C C    . LEU A ? 2   ? 15.658  -28.717 5.524   1.0 0.0 2   0 1 
ATOM 15    O O    . LEU A ? 2   ? 15.337  -27.650 6.050   1.0 0.0 2   0 1 
ATOM 16    C CB   . LEU A ? 2   ? 18.000  -28.926 4.678   1.0 0.0 2   0 1 
ATOM 17    C CG   . LEU A ? 2   ? 19.487  -29.160 4.973   1.0 0.0 2   0 1 
ATOM 18    C CD1  . LEU A ? 2   ? 20.304  -28.878 3.718   1.0 0.0 2   0 1 
ATOM 19    C CD2  . LEU A ? 2   ? 19.924  -28.265 6.122   1.0 0.0 2   0 1 
ATOM 20    H H    . LEU A ? 2   ? 17.491  -31.348 5.227   1.0 0.0 2   0 1 
ATOM 21    H HA   . LEU A ? 2   ? 17.373  -28.933 6.745   1.0 0.0 2   0 1 
ATOM 22    H 1HB  . LEU A ? 2   ? 17.749  -29.483 3.777   1.0 0.0 2   0 1 
ATOM 23    H 2HB  . LEU A ? 2   ? 17.866  -27.864 4.473   1.0 0.0 2   0 1 
ATOM 24    H HG   . LEU A ? 2   ? 19.644  -30.204 5.245   1.0 0.0 2   0 1 
ATOM 25    H 1HD1 . LEU A ? 2   ? 21.360  -29.045 3.926   1.0 0.0 2   0 1 
ATOM 26    H 2HD1 . LEU A ? 2   ? 19.983  -29.546 2.918   1.0 0.0 2   0 1 
ATOM 27    H 3HD1 . LEU A ? 2   ? 20.154  -27.845 3.411   1.0 0.0 2   0 1 
ATOM 28    H 1HD2 . LEU A ? 2   ? 20.981  -28.431 6.332   1.0 0.0 2   0 1 
ATOM 29    H 2HD2 . LEU A ? 2   ? 19.769  -27.221 5.850   1.0 0.0 2   0 1 
ATOM 30    H 3HD2 . LEU A ? 2   ? 19.337  -28.499 7.010   1.0 0.0 2   0 1 
ATOM 31    N N    . GLY A ? 3   ? 14.859  -29.385 4.699   1.0 0.0 3   0 1 
ATOM 32    C CA   . GLY A ? 3   ? 13.521  -28.919 4.388   1.0 0.0 3   0 1 
ATOM 33    C C    . GLY A ? 3   ? 12.615  -28.863 5.602   1.0 0.0 3   0 1 
ATOM 34    O O    . GLY A ? 3   ? 12.009  -27.829 5.890   1.0 0.0 3   0 1 
ATOM 35    H H    . GLY A ? 3   ? 15.191  -30.243 4.279   1.0 0.0 3   0 1 
ATOM 36    H 1HA  . GLY A ? 3   ? 13.577  -27.924 3.946   1.0 0.0 3   0 1 
ATOM 37    H 2HA  . GLY A ? 3   ? 13.070  -29.575 3.643   1.0 0.0 3   0 1 
ATOM 38    N N    . LYS A ? 4   ? 12.521  -29.979 6.318   1.0 0.0 4   0 1 
ATOM 39    C CA   . LYS A ? 4   ? 11.727  -30.056 7.540   1.0 0.0 4   0 1 
ATOM 40    C C    . LYS A ? 4   ? 12.107  -28.948 8.516   1.0 0.0 4   0 1 
ATOM 41    O O    . LYS A ? 4   ? 11.242  -28.243 9.037   1.0 0.0 4   0 1 
ATOM 42    C CB   . LYS A ? 4   ? 11.897  -31.422 8.206   1.0 0.0 4   0 1 
ATOM 43    C CG   . LYS A ? 4   ? 11.058  -31.619 9.461   1.0 0.0 4   0 1 
ATOM 44    C CD   . LYS A ? 4   ? 11.214  -33.027 10.016  1.0 0.0 4   0 1 
ATOM 45    C CE   . LYS A ? 4   ? 10.236  -33.288 11.152  1.0 0.0 4   0 1 
ATOM 46    N NZ   . LYS A ? 4   ? 10.650  -32.608 12.409  1.0 0.0 4   0 1 
ATOM 47    H H    . LYS A ? 4   ? 13.016  -30.802 6.001   1.0 0.0 4   0 1 
ATOM 48    H HA   . LYS A ? 4   ? 10.676  -29.929 7.279   1.0 0.0 4   0 1 
ATOM 49    H 1HB  . LYS A ? 4   ? 11.629  -32.208 7.498   1.0 0.0 4   0 1 
ATOM 50    H 2HB  . LYS A ? 4   ? 12.943  -31.568 8.476   1.0 0.0 4   0 1 
ATOM 51    H 1HG  . LYS A ? 4   ? 11.368  -30.902 10.223  1.0 0.0 4   0 1 
ATOM 52    H 2HG  . LYS A ? 4   ? 10.008  -31.444 9.229   1.0 0.0 4   0 1 
ATOM 53    H 1HD  . LYS A ? 4   ? 11.037  -33.754 9.221   1.0 0.0 4   0 1 
ATOM 54    H 2HD  . LYS A ? 4   ? 12.230  -33.162 10.386  1.0 0.0 4   0 1 
ATOM 55    H 1HE  . LYS A ? 4   ? 9.247   -32.930 10.870  1.0 0.0 4   0 1 
ATOM 56    H 2HE  . LYS A ? 4   ? 10.173  -34.360 11.338  1.0 0.0 4   0 1 
ATOM 57    H 1HZ  . LYS A ? 4   ? 9.979   -32.806 13.137  1.0 0.0 4   0 1 
ATOM 58    H 2HZ  . LYS A ? 4   ? 11.560  -32.946 12.692  1.0 0.0 4   0 1 
ATOM 59    H 3HZ  . LYS A ? 4   ? 10.695  -31.611 12.255  1.0 0.0 4   0 1 
ATOM 60    N N    . LYS A ? 5   ? 13.406  -28.802 8.761   1.0 0.0 5   0 1 
ATOM 61    C CA   . LYS A ? 5   ? 13.901  -27.798 9.696   1.0 0.0 5   0 1 
ATOM 62    C C    . LYS A ? 5   ? 13.569  -26.378 9.243   1.0 0.0 5   0 1 
ATOM 63    O O    . LYS A ? 5   ? 13.253  -25.516 10.063  1.0 0.0 5   0 1 
ATOM 64    C CB   . LYS A ? 5   ? 15.412  -27.947 9.878   1.0 0.0 5   0 1 
ATOM 65    C CG   . LYS A ? 5   ? 15.831  -29.180 10.670  1.0 0.0 5   0 1 
ATOM 66    C CD   . LYS A ? 5   ? 17.344  -29.251 10.820  1.0 0.0 5   0 1 
ATOM 67    C CE   . LYS A ? 5   ? 17.762  -30.453 11.653  1.0 0.0 5   0 1 
ATOM 68    N NZ   . LYS A ? 5   ? 19.239  -30.535 11.811  1.0 0.0 5   0 1 
ATOM 69    H H    . LYS A ? 5   ? 14.065  -29.403 8.288   1.0 0.0 5   0 1 
ATOM 70    H HA   . LYS A ? 5   ? 13.401  -27.942 10.655  1.0 0.0 5   0 1 
ATOM 71    H 1HB  . LYS A ? 5   ? 15.894  -27.997 8.902   1.0 0.0 5   0 1 
ATOM 72    H 2HB  . LYS A ? 5   ? 15.805  -27.070 10.394  1.0 0.0 5   0 1 
ATOM 73    H 1HG  . LYS A ? 5   ? 15.378  -29.148 11.660  1.0 0.0 5   0 1 
ATOM 74    H 2HG  . LYS A ? 5   ? 15.483  -30.076 10.158  1.0 0.0 5   0 1 
ATOM 75    H 1HD  . LYS A ? 5   ? 17.805  -29.326 9.833   1.0 0.0 5   0 1 
ATOM 76    H 2HD  . LYS A ? 5   ? 17.705  -28.344 11.302  1.0 0.0 5   0 1 
ATOM 77    H 1HE  . LYS A ? 5   ? 17.307  -30.388 12.640  1.0 0.0 5   0 1 
ATOM 78    H 2HE  . LYS A ? 5   ? 17.410  -31.368 11.176  1.0 0.0 5   0 1 
ATOM 79    H 1HZ  . LYS A ? 5   ? 19.475  -31.344 12.369  1.0 0.0 5   0 1 
ATOM 80    H 2HZ  . LYS A ? 5   ? 19.672  -30.615 10.901  1.0 0.0 5   0 1 
ATOM 81    H 3HZ  . LYS A ? 5   ? 19.575  -29.700 12.271  1.0 0.0 5   0 1 
ATOM 82    N N    . LEU A ? 6   ? 13.641  -26.137 7.937   1.0 0.0 6   0 1 
ATOM 83    C CA   . LEU A ? 6   ? 13.370  -24.812 7.395   1.0 0.0 6   0 1 
ATOM 84    C C    . LEU A ? 6   ? 11.895  -24.463 7.561   1.0 0.0 6   0 1 
ATOM 85    O O    . LEU A ? 6   ? 11.548  -23.331 7.894   1.0 0.0 6   0 1 
ATOM 86    C CB   . LEU A ? 6   ? 13.758  -24.751 5.912   1.0 0.0 6   0 1 
ATOM 87    C CG   . LEU A ? 6   ? 13.645  -23.372 5.251   1.0 0.0 6   0 1 
ATOM 88    C CD1  . LEU A ? 6   ? 14.527  -22.378 5.994   1.0 0.0 6   0 1 
ATOM 89    C CD2  . LEU A ? 6   ? 14.049  -23.475 3.788   1.0 0.0 6   0 1 
ATOM 90    H H    . LEU A ? 6   ? 13.888  -26.886 7.306   1.0 0.0 6   0 1 
ATOM 91    H HA   . LEU A ? 6   ? 13.958  -24.083 7.951   1.0 0.0 6   0 1 
ATOM 92    H 1HB  . LEU A ? 6   ? 14.790  -25.084 5.810   1.0 0.0 6   0 1 
ATOM 93    H 2HB  . LEU A ? 6   ? 13.121  -25.439 5.357   1.0 0.0 6   0 1 
ATOM 94    H HG   . LEU A ? 6   ? 12.616  -23.019 5.319   1.0 0.0 6   0 1 
ATOM 95    H 1HD1 . LEU A ? 6   ? 14.446  -21.397 5.524   1.0 0.0 6   0 1 
ATOM 96    H 2HD1 . LEU A ? 6   ? 14.203  -22.310 7.033   1.0 0.0 6   0 1 
ATOM 97    H 3HD1 . LEU A ? 6   ? 15.563  -22.713 5.958   1.0 0.0 6   0 1 
ATOM 98    H 1HD2 . LEU A ? 6   ? 13.968  -22.494 3.318   1.0 0.0 6   0 1 
ATOM 99    H 2HD2 . LEU A ? 6   ? 15.080  -23.826 3.719   1.0 0.0 6   0 1 
ATOM 100   H 3HD2 . LEU A ? 6   ? 13.391  -24.178 3.277   1.0 0.0 6   0 1 
ATOM 101   N N    . LEU A ? 7   ? 11.035  -25.448 7.319   1.0 0.0 7   0 1 
ATOM 102   C CA   . LEU A ? 7   ? 9.600   -25.284 7.503   1.0 0.0 7   0 1 
ATOM 103   C C    . LEU A ? 7   ? 9.278   -24.926 8.950   1.0 0.0 7   0 1 
ATOM 104   O O    . LEU A ? 7   ? 8.451   -24.053 9.214   1.0 0.0 7   0 1 
ATOM 105   C CB   . LEU A ? 7   ? 8.863   -26.569 7.106   1.0 0.0 7   0 1 
ATOM 106   C CG   . LEU A ? 7   ? 8.777   -26.848 5.600   1.0 0.0 7   0 1 
ATOM 107   C CD1  . LEU A ? 7   ? 8.415   -28.310 5.374   1.0 0.0 7   0 1 
ATOM 108   C CD2  . LEU A ? 7   ? 7.743   -25.926 4.970   1.0 0.0 7   0 1 
ATOM 109   H H    . LEU A ? 7   ? 11.393  -26.336 6.998   1.0 0.0 7   0 1 
ATOM 110   H HA   . LEU A ? 7   ? 9.260   -24.469 6.862   1.0 0.0 7   0 1 
ATOM 111   H 1HB  . LEU A ? 7   ? 9.366   -27.415 7.571   1.0 0.0 7   0 1 
ATOM 112   H 2HB  . LEU A ? 7   ? 7.845   -26.520 7.493   1.0 0.0 7   0 1 
ATOM 113   H HG   . LEU A ? 7   ? 9.749   -26.670 5.141   1.0 0.0 7   0 1 
ATOM 114   H 1HD1 . LEU A ? 7   ? 8.354   -28.509 4.304   1.0 0.0 7   0 1 
ATOM 115   H 2HD1 . LEU A ? 7   ? 9.181   -28.947 5.818   1.0 0.0 7   0 1 
ATOM 116   H 3HD1 . LEU A ? 7   ? 7.452   -28.522 5.838   1.0 0.0 7   0 1 
ATOM 117   H 1HD2 . LEU A ? 7   ? 7.682   -26.124 3.900   1.0 0.0 7   0 1 
ATOM 118   H 2HD2 . LEU A ? 7   ? 6.770   -26.104 5.429   1.0 0.0 7   0 1 
ATOM 119   H 3HD2 . LEU A ? 7   ? 8.036   -24.888 5.132   1.0 0.0 7   0 1 
ATOM 120   N N    . GLU A ? 8   ? 9.934   -25.608 9.882   1.0 0.0 8   0 1 
ATOM 121   C CA   . GLU A ? 8   ? 9.755   -25.320 11.301  1.0 0.0 8   0 1 
ATOM 122   C C    . GLU A ? 8   ? 10.315  -23.954 11.671  1.0 0.0 8   0 1 
ATOM 123   O O    . GLU A ? 8   ? 9.688   -23.194 12.408  1.0 0.0 8   0 1 
ATOM 124   C CB   . GLU A ? 8   ? 10.427  -26.402 12.150  1.0 0.0 8   0 1 
ATOM 125   C CG   . GLU A ? 8   ? 9.764   -27.770 12.066  1.0 0.0 8   0 1 
ATOM 126   C CD   . GLU A ? 8   ? 10.566  -28.850 12.738  1.0 0.0 8   0 1 
ATOM 127   O OE1  . GLU A ? 8   ? 11.612  -28.549 13.261  1.0 0.0 8   0 1 
ATOM 128   O OE2  . GLU A ? 8   ? 10.132  -29.978 12.727  1.0 0.0 8   0 1 
ATOM 129   H H    . GLU A ? 8   ? 10.571  -26.341 9.605   1.0 0.0 8   0 1 
ATOM 130   H HA   . GLU A ? 8   ? 8.687   -25.310 11.520  1.0 0.0 8   0 1 
ATOM 131   H 1HB  . GLU A ? 8   ? 11.466  -26.514 11.840  1.0 0.0 8   0 1 
ATOM 132   H 2HB  . GLU A ? 8   ? 10.429  -26.095 13.195  1.0 0.0 8   0 1 
ATOM 133   H 1HG  . GLU A ? 8   ? 8.783   -27.716 12.536  1.0 0.0 8   0 1 
ATOM 134   H 2HG  . GLU A ? 8   ? 9.621   -28.029 11.018  1.0 0.0 8   0 1 
ATOM 135   N N    . ALA A ? 9   ? 11.502  -23.646 11.159  1.0 0.0 9   0 1 
ATOM 136   C CA   . ALA A ? 9   ? 12.143  -22.369 11.447  1.0 0.0 9   0 1 
ATOM 137   C C    . ALA A ? 9   ? 11.295  -21.203 10.953  1.0 0.0 9   0 1 
ATOM 138   O O    . ALA A ? 9   ? 11.172  -20.180 11.627  1.0 0.0 9   0 1 
ATOM 139   C CB   . ALA A ? 9   ? 13.531  -22.322 10.823  1.0 0.0 9   0 1 
ATOM 140   H H    . ALA A ? 9   ? 11.971  -24.309 10.558  1.0 0.0 9   0 1 
ATOM 141   H HA   . ALA A ? 9   ? 12.240  -22.277 12.530  1.0 0.0 9   0 1 
ATOM 142   H 1HB  . ALA A ? 9   ? 13.997  -21.364 11.048  1.0 0.0 9   0 1 
ATOM 143   H 2HB  . ALA A ? 9   ? 14.141  -23.127 11.232  1.0 0.0 9   0 1 
ATOM 144   H 3HB  . ALA A ? 9   ? 13.447  -22.442 9.746   1.0 0.0 9   0 1 
ATOM 145   N N    . ALA A ? 10  ? 10.709  -21.371 9.773   1.0 0.0 10  0 1 
ATOM 146   C CA   . ALA A ? 10  ? 9.922   -20.317 9.140   1.0 0.0 10  0 1 
ATOM 147   C C    . ALA A ? 10  ? 8.720   -19.907 9.983   1.0 0.0 10  0 1 
ATOM 148   O O    . ALA A ? 10  ? 8.491   -18.720 10.212  1.0 0.0 10  0 1 
ATOM 149   C CB   . ALA A ? 10  ? 9.470   -20.755 7.755   1.0 0.0 10  0 1 
ATOM 150   H H    . ALA A ? 10  ? 10.814  -22.257 9.300   1.0 0.0 10  0 1 
ATOM 151   H HA   . ALA A ? 10  ? 10.553  -19.434 9.044   1.0 0.0 10  0 1 
ATOM 152   H 1HB  . ALA A ? 10  ? 8.883   -19.960 7.295   1.0 0.0 10  0 1 
ATOM 153   H 2HB  . ALA A ? 10  ? 10.342  -20.967 7.138   1.0 0.0 10  0 1 
ATOM 154   H 3HB  . ALA A ? 10  ? 8.860   -21.653 7.839   1.0 0.0 10  0 1 
ATOM 155   N N    . ARG A ? 11  ? 7.948   -20.889 10.440  1.0 0.0 11  0 1 
ATOM 156   C CA   . ARG A ? 11  ? 6.762   -20.593 11.232  1.0 0.0 11  0 1 
ATOM 157   C C    . ARG A ? 11  ? 7.137   -20.195 12.655  1.0 0.0 11  0 1 
ATOM 158   O O    . ARG A ? 11  ? 6.403   -19.462 13.315  1.0 0.0 11  0 1 
ATOM 159   C CB   . ARG A ? 11  ? 5.832   -21.797 11.273  1.0 0.0 11  0 1 
ATOM 160   C CG   . ARG A ? 11  ? 6.369   -22.993 12.043  1.0 0.0 11  0 1 
ATOM 161   C CD   . ARG A ? 11  ? 5.451   -24.158 11.957  1.0 0.0 11  0 1 
ATOM 162   N NE   . ARG A ? 11  ? 5.455   -24.754 10.630  1.0 0.0 11  0 1 
ATOM 163   C CZ   . ARG A ? 11  ? 4.496   -25.572 10.156  1.0 0.0 11  0 1 
ATOM 164   N NH1  . ARG A ? 11  ? 3.465   -25.883 10.910  1.0 0.0 11  0 1 
ATOM 165   N NH2  . ARG A ? 11  ? 4.592   -26.063 8.932   1.0 0.0 11  0 1 
ATOM 166   H H    . ARG A ? 11  ? 8.180   -21.850 10.239  1.0 0.0 11  0 1 
ATOM 167   H HA   . ARG A ? 11  ? 6.244   -19.747 10.780  1.0 0.0 11  0 1 
ATOM 168   H 1HB  . ARG A ? 11  ? 4.886   -21.510 11.728  1.0 0.0 11  0 1 
ATOM 169   H 2HB  . ARG A ? 11  ? 5.620   -22.128 10.256  1.0 0.0 11  0 1 
ATOM 170   H 1HG  . ARG A ? 11  ? 7.335   -23.286 11.634  1.0 0.0 11  0 1 
ATOM 171   H 2HG  . ARG A ? 11  ? 6.486   -22.727 13.095  1.0 0.0 11  0 1 
ATOM 172   H 1HD  . ARG A ? 11  ? 5.762   -24.920 12.672  1.0 0.0 11  0 1 
ATOM 173   H 2HD  . ARG A ? 11  ? 4.436   -23.840 12.183  1.0 0.0 11  0 1 
ATOM 174   H HE   . ARG A ? 11  ? 6.233   -24.539 10.020  1.0 0.0 11  0 1 
ATOM 175   H 1HH1 . ARG A ? 11  ? 3.392   -25.508 11.845  1.0 0.0 11  0 1 
ATOM 176   H 2HH1 . ARG A ? 11  ? 2.746   -26.496 10.554  1.0 0.0 11  0 1 
ATOM 177   H 1HH2 . ARG A ? 11  ? 5.384   -25.825 8.353   1.0 0.0 11  0 1 
ATOM 178   H 2HH2 . ARG A ? 11  ? 3.873   -26.676 8.577   1.0 0.0 11  0 1 
ATOM 179   N N    . ALA A ? 12  ? 8.284   -20.681 13.121  1.0 0.0 12  0 1 
ATOM 180   C CA   . ALA A ? 12  ? 8.705   -20.449 14.497  1.0 0.0 12  0 1 
ATOM 181   C C    . ALA A ? 12  ? 9.376   -19.086 14.640  1.0 0.0 12  0 1 
ATOM 182   O O    . ALA A ? 12  ? 9.740   -18.675 15.741  1.0 0.0 12  0 1 
ATOM 183   C CB   . ALA A ? 12  ? 9.637   -21.555 14.965  1.0 0.0 12  0 1 
ATOM 184   H H    . ALA A ? 12  ? 8.876   -21.223 12.509  1.0 0.0 12  0 1 
ATOM 185   H HA   . ALA A ? 12  ? 7.818   -20.448 15.128  1.0 0.0 12  0 1 
ATOM 186   H 1HB  . ALA A ? 12  ? 9.943   -21.363 15.995  1.0 0.0 12  0 1 
ATOM 187   H 2HB  . ALA A ? 12  ? 9.121   -22.513 14.912  1.0 0.0 12  0 1 
ATOM 188   H 3HB  . ALA A ? 12  ? 10.520  -21.583 14.326  1.0 0.0 12  0 1 
ATOM 189   N N    . GLY A ? 13  ? 9.538   -18.387 13.521  1.0 0.0 13  0 1 
ATOM 190   C CA   . GLY A ? 13  ? 10.113  -17.053 13.531  1.0 0.0 13  0 1 
ATOM 191   C C    . GLY A ? 13  ? 11.618  -17.054 13.703  1.0 0.0 13  0 1 
ATOM 192   O O    . GLY A ? 13  ? 12.217  -16.020 14.003  1.0 0.0 13  0 1 
ATOM 193   H H    . GLY A ? 13  ? 9.254   -18.793 12.642  1.0 0.0 13  0 1 
ATOM 194   H 1HA  . GLY A ? 13  ? 9.868   -16.545 12.597  1.0 0.0 13  0 1 
ATOM 195   H 2HA  . GLY A ? 13  ? 9.669   -16.472 14.338  1.0 0.0 13  0 1 
ATOM 196   N N    . GLN A ? 14  ? 12.232  -18.217 13.506  1.0 0.0 14  0 1 
ATOM 197   C CA   . GLN A ? 14  ? 13.655  -18.392 13.770  1.0 0.0 14  0 1 
ATOM 198   C C    . GLN A ? 14  ? 14.487  -17.975 12.561  1.0 0.0 14  0 1 
ATOM 199   O O    . GLN A ? 14  ? 15.034  -18.818 11.849  1.0 0.0 14  0 1 
ATOM 200   C CB   . GLN A ? 14  ? 13.958  -19.846 14.141  1.0 0.0 14  0 1 
ATOM 201   C CG   . GLN A ? 14  ? 13.184  -20.356 15.344  1.0 0.0 14  0 1 
ATOM 202   C CD   . GLN A ? 14  ? 13.508  -19.585 16.610  1.0 0.0 14  0 1 
ATOM 203   O OE1  . GLN A ? 14  ? 14.638  -19.620 17.103  1.0 0.0 14  0 1 
ATOM 204   N NE2  . GLN A ? 14  ? 12.515  -18.882 17.143  1.0 0.0 14  0 1 
ATOM 205   H H    . GLN A ? 14  ? 11.696  -19.000 13.164  1.0 0.0 14  0 1 
ATOM 206   H HA   . GLN A ? 14  ? 13.934  -17.752 14.608  1.0 0.0 14  0 1 
ATOM 207   H 1HB  . GLN A ? 14  ? 13.729  -20.492 13.294  1.0 0.0 14  0 1 
ATOM 208   H 2HB  . GLN A ? 14  ? 15.022  -19.953 14.355  1.0 0.0 14  0 1 
ATOM 209   H 1HG  . GLN A ? 14  ? 12.117  -20.256 15.146  1.0 0.0 14  0 1 
ATOM 210   H 2HG  . GLN A ? 14  ? 13.436  -21.403 15.508  1.0 0.0 14  0 1 
ATOM 211   H 1HE2 . GLN A ? 14  ? 12.669  -18.352 17.979  1.0 0.0 14  0 1 
ATOM 212   H 2HE2 . GLN A ? 14  ? 11.614  -18.880 16.710  1.0 0.0 14  0 1 
ATOM 213   N N    . ASP A ? 15  ? 14.579  -16.667 12.343  1.0 0.0 15  0 1 
ATOM 214   C CA   . ASP A ? 15  ? 15.280  -16.111 11.188  1.0 0.0 15  0 1 
ATOM 215   C C    . ASP A ? 15  ? 16.735  -16.547 11.108  1.0 0.0 15  0 1 
ATOM 216   O O    . ASP A ? 15  ? 17.279  -16.729 10.021  1.0 0.0 15  0 1 
ATOM 217   C CB   . ASP A ? 15  ? 15.213  -14.582 11.219  1.0 0.0 15  0 1 
ATOM 218   C CG   . ASP A ? 15  ? 15.781  -13.938 9.961   1.0 0.0 15  0 1 
ATOM 219   O OD1  . ASP A ? 15  ? 15.206  -14.118 8.914   1.0 0.0 15  0 1 
ATOM 220   O OD2  . ASP A ? 15  ? 16.783  -13.273 10.060  1.0 0.0 15  0 1 
ATOM 221   H H    . ASP A ? 15  ? 14.147  -16.039 13.005  1.0 0.0 15  0 1 
ATOM 222   H HA   . ASP A ? 15  ? 14.789  -16.471 10.282  1.0 0.0 15  0 1 
ATOM 223   H 1HB  . ASP A ? 15  ? 14.175  -14.266 11.335  1.0 0.0 15  0 1 
ATOM 224   H 2HB  . ASP A ? 15  ? 15.767  -14.212 12.081  1.0 0.0 15  0 1 
ATOM 225   N N    . ASP A ? 16  ? 17.361  -16.702 12.268  1.0 0.0 16  0 1 
ATOM 226   C CA   . ASP A ? 16  ? 18.714  -17.241 12.349  1.0 0.0 16  0 1 
ATOM 227   C C    . ASP A ? 16  ? 18.820  -18.624 11.717  1.0 0.0 16  0 1 
ATOM 228   O O    . ASP A ? 16  ? 19.759  -18.899 10.972  1.0 0.0 16  0 1 
ATOM 229   C CB   . ASP A ? 16  ? 19.169  -17.310 13.809  1.0 0.0 16  0 1 
ATOM 230   C CG   . ASP A ? 16  ? 19.461  -15.938 14.404  1.0 0.0 16  0 1 
ATOM 231   O OD1  . ASP A ? 16  ? 19.597  -15.003 13.651  1.0 0.0 16  0 1 
ATOM 232   O OD2  . ASP A ? 16  ? 19.546  -15.840 15.604  1.0 0.0 16  0 1 
ATOM 233   H H    . ASP A ? 16  ? 16.887  -16.437 13.120  1.0 0.0 16  0 1 
ATOM 234   H HA   . ASP A ? 16  ? 19.379  -16.593 11.778  1.0 0.0 16  0 1 
ATOM 235   H 1HB  . ASP A ? 16  ? 18.397  -17.792 14.409  1.0 0.0 16  0 1 
ATOM 236   H 2HB  . ASP A ? 16  ? 20.069  -17.921 13.880  1.0 0.0 16  0 1 
ATOM 237   N N    . GLU A ? 17  ? 17.855  -19.490 12.011  1.0 0.0 17  0 1 
ATOM 238   C CA   . GLU A ? 17  ? 17.878  -20.850 11.486  1.0 0.0 17  0 1 
ATOM 239   C C    . GLU A ? 17  ? 17.552  -20.844 9.998   1.0 0.0 17  0 1 
ATOM 240   O O    . GLU A ? 17  ? 18.106  -21.628 9.225   1.0 0.0 17  0 1 
ATOM 241   C CB   . GLU A ? 17  ? 16.885  -21.737 12.238  1.0 0.0 17  0 1 
ATOM 242   C CG   . GLU A ? 17  ? 17.254  -22.003 13.691  1.0 0.0 17  0 1 
ATOM 243   C CD   . GLU A ? 17  ? 18.549  -22.751 13.839  1.0 0.0 17  0 1 
ATOM 244   O OE1  . GLU A ? 17  ? 18.696  -23.776 13.218  1.0 0.0 17  0 1 
ATOM 245   O OE2  . GLU A ? 17  ? 19.395  -22.295 14.572  1.0 0.0 17  0 1 
ATOM 246   H H    . GLU A ? 17  ? 17.090  -19.206 12.607  1.0 0.0 17  0 1 
ATOM 247   H HA   . GLU A ? 17  ? 18.882  -21.256 11.622  1.0 0.0 17  0 1 
ATOM 248   H 1HB  . GLU A ? 17  ? 15.898  -21.273 12.223  1.0 0.0 17  0 1 
ATOM 249   H 2HB  . GLU A ? 17  ? 16.801  -22.700 11.734  1.0 0.0 17  0 1 
ATOM 250   H 1HG  . GLU A ? 17  ? 17.335  -21.050 14.214  1.0 0.0 17  0 1 
ATOM 251   H 2HG  . GLU A ? 17  ? 16.453  -22.574 14.159  1.0 0.0 17  0 1 
ATOM 252   N N    . VAL A ? 18  ? 16.653  -19.951 9.601   1.0 0.0 18  0 1 
ATOM 253   C CA   . VAL A ? 18  ? 16.264  -19.822 8.204   1.0 0.0 18  0 1 
ATOM 254   C C    . VAL A ? 18  ? 17.463  -19.454 7.335   1.0 0.0 18  0 1 
ATOM 255   O O    . VAL A ? 18  ? 17.712  -20.084 6.309   1.0 0.0 18  0 1 
ATOM 256   C CB   . VAL A ? 18  ? 15.171  -18.747 8.050   1.0 0.0 18  0 1 
ATOM 257   C CG1  . VAL A ? 18  ? 14.959  -18.410 6.582   1.0 0.0 18  0 1 
ATOM 258   C CG2  . VAL A ? 18  ? 13.876  -19.233 8.684   1.0 0.0 18  0 1 
ATOM 259   H H    . VAL A ? 18  ? 16.226  -19.346 10.289  1.0 0.0 18  0 1 
ATOM 260   H HA   . VAL A ? 18  ? 15.880  -20.784 7.861   1.0 0.0 18  0 1 
ATOM 261   H HB   . VAL A ? 18  ? 15.500  -17.835 8.546   1.0 0.0 18  0 1 
ATOM 262   H 1HG1 . VAL A ? 18  ? 14.184  -17.649 6.491   1.0 0.0 18  0 1 
ATOM 263   H 2HG1 . VAL A ? 18  ? 15.889  -18.031 6.159   1.0 0.0 18  0 1 
ATOM 264   H 3HG1 . VAL A ? 18  ? 14.653  -19.305 6.043   1.0 0.0 18  0 1 
ATOM 265   H 1HG2 . VAL A ? 18  ? 13.107  -18.468 8.572   1.0 0.0 18  0 1 
ATOM 266   H 2HG2 . VAL A ? 18  ? 13.551  -20.150 8.192   1.0 0.0 18  0 1 
ATOM 267   H 3HG2 . VAL A ? 18  ? 14.041  -19.429 9.743   1.0 0.0 18  0 1 
ATOM 268   N N    . ARG A ? 19  ? 18.205  -18.433 7.749   1.0 0.0 19  0 1 
ATOM 269   C CA   . ARG A ? 19  ? 19.345  -17.960 6.972   1.0 0.0 19  0 1 
ATOM 270   C C    . ARG A ? 19  ? 20.458  -19.002 6.928   1.0 0.0 19  0 1 
ATOM 271   O O    . ARG A ? 19  ? 21.108  -19.185 5.901   1.0 0.0 19  0 1 
ATOM 272   C CB   . ARG A ? 19  ? 19.889  -16.665 7.554   1.0 0.0 19  0 1 
ATOM 273   C CG   . ARG A ? 19  ? 19.030  -15.437 7.294   1.0 0.0 19  0 1 
ATOM 274   C CD   . ARG A ? 19  ? 19.700  -14.192 7.751   1.0 0.0 19  0 1 
ATOM 275   N NE   . ARG A ? 19  ? 19.577  -14.007 9.188   1.0 0.0 19  0 1 
ATOM 276   C CZ   . ARG A ? 19  ? 20.588  -14.145 10.068  1.0 0.0 19  0 1 
ATOM 277   N NH1  . ARG A ? 19  ? 21.789  -14.469 9.642   1.0 0.0 19  0 1 
ATOM 278   N NH2  . ARG A ? 19  ? 20.374  -13.954 11.358  1.0 0.0 19  0 1 
ATOM 279   H H    . ARG A ? 19  ? 17.979  -17.972 8.620   1.0 0.0 19  0 1 
ATOM 280   H HA   . ARG A ? 19  ? 19.016  -17.789 5.946   1.0 0.0 19  0 1 
ATOM 281   H 1HB  . ARG A ? 19  ? 19.997  -16.769 8.632   1.0 0.0 19  0 1 
ATOM 282   H 2HB  . ARG A ? 19  ? 20.879  -16.469 7.143   1.0 0.0 19  0 1 
ATOM 283   H 1HG  . ARG A ? 19  ? 18.837  -15.349 6.226   1.0 0.0 19  0 1 
ATOM 284   H 2HG  . ARG A ? 19  ? 18.085  -15.534 7.829   1.0 0.0 19  0 1 
ATOM 285   H 1HD  . ARG A ? 19  ? 20.760  -14.237 7.504   1.0 0.0 19  0 1 
ATOM 286   H 2HD  . ARG A ? 19  ? 19.248  -13.333 7.257   1.0 0.0 19  0 1 
ATOM 287   H HE   . ARG A ? 19  ? 18.667  -13.757 9.554   1.0 0.0 19  0 1 
ATOM 288   H 1HH1 . ARG A ? 19  ? 21.953  -14.615 8.656   1.0 0.0 19  0 1 
ATOM 289   H 2HH1 . ARG A ? 19  ? 22.548  -14.573 10.301  1.0 0.0 19  0 1 
ATOM 290   H 1HH2 . ARG A ? 19  ? 19.450  -13.705 11.685  1.0 0.0 19  0 1 
ATOM 291   H 2HH2 . ARG A ? 19  ? 21.131  -14.058 12.016  1.0 0.0 19  0 1 
ATOM 292   N N    . ILE A ? 20  ? 20.669  -19.682 8.051   1.0 0.0 20  0 1 
ATOM 293   C CA   . ILE A ? 20  ? 21.667  -20.744 8.132   1.0 0.0 20  0 1 
ATOM 294   C C    . ILE A ? 20  ? 21.284  -21.944 7.270   1.0 0.0 20  0 1 
ATOM 295   O O    . ILE A ? 20  ? 22.088  -22.422 6.469   1.0 0.0 20  0 1 
ATOM 296   C CB   . ILE A ? 20  ? 21.859  -21.202 9.589   1.0 0.0 20  0 1 
ATOM 297   C CG1  . ILE A ? 20  ? 22.513  -20.091 10.415  1.0 0.0 20  0 1 
ATOM 298   C CG2  . ILE A ? 20  ? 22.695  -22.470 9.642   1.0 0.0 20  0 1 
ATOM 299   C CD1  . ILE A ? 20  ? 22.469  -20.333 11.907  1.0 0.0 20  0 1 
ATOM 300   H H    . ILE A ? 20  ? 20.123  -19.457 8.869   1.0 0.0 20  0 1 
ATOM 301   H HA   . ILE A ? 20  ? 22.613  -20.359 7.753   1.0 0.0 20  0 1 
ATOM 302   H HB   . ILE A ? 20  ? 20.888  -21.399 10.040  1.0 0.0 20  0 1 
ATOM 303   H 1HG1 . ILE A ? 20  ? 23.556  -19.981 10.118  1.0 0.0 20  0 1 
ATOM 304   H 2HG1 . ILE A ? 20  ? 22.014  -19.143 10.210  1.0 0.0 20  0 1 
ATOM 305   H 1HG2 . ILE A ? 20  ? 22.823  -22.780 10.679  1.0 0.0 20  0 1 
ATOM 306   H 2HG2 . ILE A ? 20  ? 22.192  -23.261 9.087   1.0 0.0 20  0 1 
ATOM 307   H 3HG2 . ILE A ? 20  ? 23.673  -22.282 9.198   1.0 0.0 20  0 1 
ATOM 308   H 1HD1 . ILE A ? 20  ? 22.951  -19.503 12.425  1.0 0.0 20  0 1 
ATOM 309   H 2HD1 . ILE A ? 20  ? 21.431  -20.411 12.232  1.0 0.0 20  0 1 
ATOM 310   H 3HD1 . ILE A ? 20  ? 22.993  -21.259 12.141  1.0 0.0 20  0 1 
ATOM 311   N N    . LEU A ? 21  ? 20.058  -22.427 7.440   1.0 0.0 21  0 1 
ATOM 312   C CA   . LEU A ? 21  ? 19.585  -23.588 6.691   1.0 0.0 21  0 1 
ATOM 313   C C    . LEU A ? 21  ? 19.586  -23.296 5.198   1.0 0.0 21  0 1 
ATOM 314   O O    . LEU A ? 21  ? 20.020  -24.119 4.391   1.0 0.0 21  0 1 
ATOM 315   C CB   . LEU A ? 21  ? 18.174  -23.980 7.143   1.0 0.0 21  0 1 
ATOM 316   C CG   . LEU A ? 21  ? 18.070  -24.584 8.550   1.0 0.0 21  0 1 
ATOM 317   C CD1  . LEU A ? 21  ? 16.614  -24.591 8.994   1.0 0.0 21  0 1 
ATOM 318   C CD2  . LEU A ? 21  ? 18.646  -25.992 8.541   1.0 0.0 21  0 1 
ATOM 319   H H    . LEU A ? 21  ? 19.437  -21.983 8.102   1.0 0.0 21  0 1 
ATOM 320   H HA   . LEU A ? 21  ? 20.259  -24.422 6.884   1.0 0.0 21  0 1 
ATOM 321   H 1HB  . LEU A ? 21  ? 17.541  -23.094 7.117   1.0 0.0 21  0 1 
ATOM 322   H 2HB  . LEU A ? 21  ? 17.772  -24.709 6.440   1.0 0.0 21  0 1 
ATOM 323   H HG   . LEU A ? 21  ? 18.630  -23.967 9.253   1.0 0.0 21  0 1 
ATOM 324   H 1HD1 . LEU A ? 21  ? 16.540  -25.020 9.993   1.0 0.0 21  0 1 
ATOM 325   H 2HD1 . LEU A ? 21  ? 16.233  -23.570 9.009   1.0 0.0 21  0 1 
ATOM 326   H 3HD1 . LEU A ? 21  ? 16.024  -25.188 8.299   1.0 0.0 21  0 1 
ATOM 327   H 1HD2 . LEU A ? 21  ? 18.573  -26.422 9.540   1.0 0.0 21  0 1 
ATOM 328   H 2HD2 . LEU A ? 21  ? 18.085  -26.611 7.839   1.0 0.0 21  0 1 
ATOM 329   H 3HD2 . LEU A ? 21  ? 19.693  -25.956 8.237   1.0 0.0 21  0 1 
ATOM 330   N N    . MET A ? 22  ? 19.097  -22.115 4.838   1.0 0.0 22  0 1 
ATOM 331   C CA   . MET A ? 22  ? 19.097  -21.677 3.451   1.0 0.0 22  0 1 
ATOM 332   C C    . MET A ? 22  ? 20.507  -21.622 2.875   1.0 0.0 22  0 1 
ATOM 333   O O    . MET A ? 22  ? 20.750  -22.098 1.768   1.0 0.0 22  0 1 
ATOM 334   C CB   . MET A ? 22  ? 18.424  -20.312 3.335   1.0 0.0 22  0 1 
ATOM 335   C CG   . MET A ? 22  ? 18.358  -19.760 1.917   1.0 0.0 22  0 1 
ATOM 336   S SD   . MET A ? 22  ? 19.871  -18.906 1.434   1.0 0.0 22  0 1 
ATOM 337   C CE   . MET A ? 22  ? 19.804  -17.469 2.501   1.0 0.0 22  0 1 
ATOM 338   H H    . MET A ? 22  ? 18.713  -21.506 5.545   1.0 0.0 22  0 1 
ATOM 339   H HA   . MET A ? 22  ? 18.536  -22.398 2.860   1.0 0.0 22  0 1 
ATOM 340   H 1HB  . MET A ? 22  ? 17.405  -20.376 3.716   1.0 0.0 22  0 1 
ATOM 341   H 2HB  . MET A ? 22  ? 18.959  -19.588 3.951   1.0 0.0 22  0 1 
ATOM 342   H 1HG  . MET A ? 22  ? 18.183  -20.576 1.217   1.0 0.0 22  0 1 
ATOM 343   H 2HG  . MET A ? 22  ? 17.526  -19.059 1.838   1.0 0.0 22  0 1 
ATOM 344   H 1HE  . MET A ? 22  ? 20.676  -16.840 2.320   1.0 0.0 22  0 1 
ATOM 345   H 2HE  . MET A ? 22  ? 18.897  -16.902 2.293   1.0 0.0 22  0 1 
ATOM 346   H 3HE  . MET A ? 22  ? 19.800  -17.791 3.544   1.0 0.0 22  0 1 
ATOM 347   N N    . ALA A ? 23  ? 21.432  -21.037 3.628   1.0 0.0 23  0 1 
ATOM 348   C CA   . ALA A ? 23  ? 22.825  -20.972 3.198   1.0 0.0 23  0 1 
ATOM 349   C C    . ALA A ? 23  ? 23.397  -22.372 2.997   1.0 0.0 23  0 1 
ATOM 350   O O    . ALA A ? 23  ? 24.264  -22.583 2.152   1.0 0.0 23  0 1 
ATOM 351   C CB   . ALA A ? 23  ? 23.657  -20.196 4.206   1.0 0.0 23  0 1 
ATOM 352   H H    . ALA A ? 23  ? 21.171  -20.628 4.514   1.0 0.0 23  0 1 
ATOM 353   H HA   . ALA A ? 23  ? 22.861  -20.454 2.240   1.0 0.0 23  0 1 
ATOM 354   H 1HB  . ALA A ? 23  ? 24.693  -20.159 3.869   1.0 0.0 23  0 1 
ATOM 355   H 2HB  . ALA A ? 23  ? 23.268  -19.183 4.298   1.0 0.0 23  0 1 
ATOM 356   H 3HB  . ALA A ? 23  ? 23.609  -20.691 5.174   1.0 0.0 23  0 1 
ATOM 357   N N    . ASN A ? 24  ? 22.904  -23.327 3.780   1.0 0.0 24  0 1 
ATOM 358   C CA   . ASN A ? 24  ? 23.401  -24.696 3.710   1.0 0.0 24  0 1 
ATOM 359   C C    . ASN A ? 24  ? 22.700  -25.527 2.638   1.0 0.0 24  0 1 
ATOM 360   O O    . ASN A ? 24  ? 22.891  -26.740 2.553   1.0 0.0 24  0 1 
ATOM 361   C CB   . ASN A ? 24  ? 23.270  -25.368 5.064   1.0 0.0 24  0 1 
ATOM 362   C CG   . ASN A ? 24  ? 24.277  -24.861 6.060   1.0 0.0 24  0 1 
ATOM 363   O OD1  . ASN A ? 24  ? 25.373  -24.427 5.687   1.0 0.0 24  0 1 
ATOM 364   N ND2  . ASN A ? 24  ? 23.927  -24.910 7.321   1.0 0.0 24  0 1 
ATOM 365   H H    . ASN A ? 24  ? 22.169  -23.102 4.437   1.0 0.0 24  0 1 
ATOM 366   H HA   . ASN A ? 24  ? 24.450  -24.669 3.410   1.0 0.0 24  0 1 
ATOM 367   H 1HB  . ASN A ? 24  ? 22.268  -25.196 5.460   1.0 0.0 24  0 1 
ATOM 368   H 2HB  . ASN A ? 24  ? 23.398  -26.444 4.951   1.0 0.0 24  0 1 
ATOM 369   H 1HD2 . ASN A ? 24  ? 24.558  -24.587 8.027   1.0 0.0 24  0 1 
ATOM 370   H 2HD2 . ASN A ? 24  ? 23.031  -25.269 7.576   1.0 0.0 24  0 1 
ATOM 371   N N    . GLY A ? 25  ? 21.890  -24.860 1.821   1.0 0.0 25  0 1 
ATOM 372   C CA   . GLY A ? 25  ? 21.263  -25.493 0.676   1.0 0.0 25  0 1 
ATOM 373   C C    . GLY A ? 25  ? 19.861  -26.020 0.922   1.0 0.0 25  0 1 
ATOM 374   O O    . GLY A ? 25  ? 19.351  -26.822 0.141   1.0 0.0 25  0 1 
ATOM 375   H H    . GLY A ? 25  ? 21.708  -23.884 2.004   1.0 0.0 25  0 1 
ATOM 376   H 1HA  . GLY A ? 25  ? 21.209  -24.782 -0.148  1.0 0.0 25  0 1 
ATOM 377   H 2HA  . GLY A ? 25  ? 21.876  -26.329 0.342   1.0 0.0 25  0 1 
ATOM 378   N N    . ALA A ? 26  ? 19.233  -25.570 2.003   1.0 0.0 26  0 1 
ATOM 379   C CA   . ALA A ? 26  ? 17.863  -25.973 2.300   1.0 0.0 26  0 1 
ATOM 380   C C    . ALA A ? 26  ? 16.933  -25.557 1.167   1.0 0.0 26  0 1 
ATOM 381   O O    . ALA A ? 26  ? 17.119  -24.502 0.558   1.0 0.0 26  0 1 
ATOM 382   C CB   . ALA A ? 26  ? 17.402  -25.367 3.613   1.0 0.0 26  0 1 
ATOM 383   H H    . ALA A ? 26  ? 19.709  -24.939 2.633   1.0 0.0 26  0 1 
ATOM 384   H HA   . ALA A ? 26  ? 17.841  -27.059 2.388   1.0 0.0 26  0 1 
ATOM 385   H 1HB  . ALA A ? 26  ? 16.377  -25.679 3.818   1.0 0.0 26  0 1 
ATOM 386   H 2HB  . ALA A ? 26  ? 18.051  -25.706 4.419   1.0 0.0 26  0 1 
ATOM 387   H 3HB  . ALA A ? 26  ? 17.443  -24.281 3.547   1.0 0.0 26  0 1 
ATOM 388   N N    . ASP A ? 27  ? 15.935  -26.388 0.884   1.0 0.0 27  0 1 
ATOM 389   C CA   . ASP A ? 27  ? 14.991  -26.110 -0.194  1.0 0.0 27  0 1 
ATOM 390   C C    . ASP A ? 27  ? 13.903  -25.150 0.276   1.0 0.0 27  0 1 
ATOM 391   O O    . ASP A ? 27  ? 13.009  -25.531 1.032   1.0 0.0 27  0 1 
ATOM 392   C CB   . ASP A ? 27  ? 14.356  -27.407 -0.702  1.0 0.0 27  0 1 
ATOM 393   C CG   . ASP A ? 27  ? 13.444  -27.189 -1.902  1.0 0.0 27  0 1 
ATOM 394   O OD1  . ASP A ? 27  ? 13.222  -26.056 -2.257  1.0 0.0 27  0 1 
ATOM 395   O OD2  . ASP A ? 27  ? 12.979  -28.159 -2.451  1.0 0.0 27  0 1 
ATOM 396   H H    . ASP A ? 27  ? 15.826  -27.232 1.428   1.0 0.0 27  0 1 
ATOM 397   H HA   . ASP A ? 27  ? 15.531  -25.634 -1.012  1.0 0.0 27  0 1 
ATOM 398   H 1HB  . ASP A ? 27  ? 15.140  -28.111 -0.982  1.0 0.0 27  0 1 
ATOM 399   H 2HB  . ASP A ? 27  ? 13.776  -27.866 0.099   1.0 0.0 27  0 1 
ATOM 400   N N    . VAL A ? 28  ? 13.989  -23.904 -0.177  1.0 0.0 28  0 1 
ATOM 401   C CA   . VAL A ? 28  ? 13.077  -22.858 0.274   1.0 0.0 28  0 1 
ATOM 402   C C    . VAL A ? 28  ? 11.679  -23.045 -0.304  1.0 0.0 28  0 1 
ATOM 403   O O    . VAL A ? 28  ? 10.745  -22.330 0.060   1.0 0.0 28  0 1 
ATOM 404   C CB   . VAL A ? 28  ? 13.614  -21.473 -0.132  1.0 0.0 28  0 1 
ATOM 405   C CG1  . VAL A ? 28  ? 14.965  -21.215 0.516   1.0 0.0 28  0 1 
ATOM 406   C CG2  . VAL A ? 28  ? 13.715  -21.381 -1.646  1.0 0.0 28  0 1 
ATOM 407   H H    . VAL A ? 28  ? 14.705  -23.674 -0.851  1.0 0.0 28  0 1 
ATOM 408   H HA   . VAL A ? 28  ? 12.994  -22.916 1.359   1.0 0.0 28  0 1 
ATOM 409   H HB   . VAL A ? 28  ? 12.930  -20.706 0.235   1.0 0.0 28  0 1 
ATOM 410   H 1HG1 . VAL A ? 28  ? 15.331  -20.232 0.218   1.0 0.0 28  0 1 
ATOM 411   H 2HG1 . VAL A ? 28  ? 14.863  -21.250 1.601   1.0 0.0 28  0 1 
ATOM 412   H 3HG1 . VAL A ? 28  ? 15.676  -21.977 0.194   1.0 0.0 28  0 1 
ATOM 413   H 1HG2 . VAL A ? 28  ? 14.095  -20.398 -1.926  1.0 0.0 28  0 1 
ATOM 414   H 2HG2 . VAL A ? 28  ? 14.394  -22.151 -2.014  1.0 0.0 28  0 1 
ATOM 415   H 3HG2 . VAL A ? 28  ? 12.729  -21.527 -2.088  1.0 0.0 28  0 1 
ATOM 416   N N    . ASN A ? 29  ? 11.546  -24.010 -1.208  1.0 0.0 29  0 1 
ATOM 417   C CA   . ASN A ? 29  ? 10.252  -24.348 -1.789  1.0 0.0 29  0 1 
ATOM 418   C C    . ASN A ? 29  ? 9.722   -25.679 -1.265  1.0 0.0 29  0 1 
ATOM 419   O O    . ASN A ? 29  ? 8.758   -26.230 -1.801  1.0 0.0 29  0 1 
ATOM 420   C CB   . ASN A ? 29  ? 10.344  -24.371 -3.303  1.0 0.0 29  0 1 
ATOM 421   C CG   . ASN A ? 29  ? 10.535  -23.001 -3.892  1.0 0.0 29  0 1 
ATOM 422   O OD1  . ASN A ? 29  ? 9.860   -22.043 -3.500  1.0 0.0 29  0 1 
ATOM 423   N ND2  . ASN A ? 29  ? 11.445  -22.890 -4.826  1.0 0.0 29  0 1 
ATOM 424   H H    . ASN A ? 29  ? 12.365  -24.524 -1.499  1.0 0.0 29  0 1 
ATOM 425   H HA   . ASN A ? 29  ? 9.530   -23.585 -1.492  1.0 0.0 29  0 1 
ATOM 426   H 1HB  . ASN A ? 29  ? 11.177  -25.006 -3.608  1.0 0.0 29  0 1 
ATOM 427   H 2HB  . ASN A ? 29  ? 9.434   -24.807 -3.716  1.0 0.0 29  0 1 
ATOM 428   H 1HD2 . ASN A ? 29  ? 11.616  -22.002 -5.254  1.0 0.0 29  0 1 
ATOM 429   H 2HD2 . ASN A ? 29  ? 11.968  -23.691 -5.112  1.0 0.0 29  0 1 
ATOM 430   N N    . ALA A ? 30  ? 10.360  -26.193 -0.215  1.0 0.0 30  0 1 
ATOM 431   C CA   . ALA A ? 30  ? 9.905   -27.410 0.456   1.0 0.0 30  0 1 
ATOM 432   C C    . ALA A ? 30  ? 8.489   -27.242 1.006   1.0 0.0 30  0 1 
ATOM 433   O O    . ALA A ? 30  ? 8.109   -26.148 1.429   1.0 0.0 30  0 1 
ATOM 434   C CB   . ALA A ? 30  ? 10.865  -27.774 1.582   1.0 0.0 30  0 1 
ATOM 435   H H    . ALA A ? 30  ? 11.185  -25.720 0.125   1.0 0.0 30  0 1 
ATOM 436   H HA   . ALA A ? 30  ? 9.894   -28.217 -0.277  1.0 0.0 30  0 1 
ATOM 437   H 1HB  . ALA A ? 30  ? 10.517  -28.682 2.077   1.0 0.0 30  0 1 
ATOM 438   H 2HB  . ALA A ? 30  ? 11.860  -27.942 1.170   1.0 0.0 30  0 1 
ATOM 439   H 3HB  . ALA A ? 30  ? 10.903  -26.960 2.304   1.0 0.0 30  0 1 
ATOM 440   N N    . LYS A ? 31  ? 7.868   -28.383 0.911   1.0 0.0 31  0 1 
ATOM 441   C CA   . LYS A ? 31  ? 6.469   -28.273 1.322   1.0 0.0 31  0 1 
ATOM 442   C C    . LYS A ? 31  ? 6.185   -29.297 2.411   1.0 0.0 31  0 1 
ATOM 443   O O    . LYS A ? 31  ? 6.773   -30.384 2.413   1.0 0.0 31  0 1 
ATOM 444   C CB   . LYS A ? 31  ? 5.527   -28.478 0.135   1.0 0.0 31  0 1 
ATOM 445   C CG   . LYS A ? 31  ? 5.549   -27.349 -0.887  1.0 0.0 31  0 1 
ATOM 446   C CD   . LYS A ? 31  ? 4.613   -27.639 -2.051  1.0 0.0 31  0 1 
ATOM 447   C CE   . LYS A ? 31  ? 4.588   -26.486 -3.043  1.0 0.0 31  0 1 
ATOM 448   N NZ   . LYS A ? 31  ? 3.696   -26.767 -4.201  1.0 0.0 31  0 1 
ATOM 449   H H    . LYS A ? 31  ? 8.191   -29.242 0.488   1.0 0.0 31  0 1 
ATOM 450   H HA   . LYS A ? 31  ? 6.300   -27.269 1.712   1.0 0.0 31  0 1 
ATOM 451   H 1HB  . LYS A ? 31  ? 5.787   -29.402 -0.381  1.0 0.0 31  0 1 
ATOM 452   H 2HB  . LYS A ? 31  ? 4.503   -28.581 0.497   1.0 0.0 31  0 1 
ATOM 453   H 1HG  . LYS A ? 31  ? 5.243   -26.418 -0.409  1.0 0.0 31  0 1 
ATOM 454   H 2HG  . LYS A ? 31  ? 6.562   -27.224 -1.269  1.0 0.0 31  0 1 
ATOM 455   H 1HD  . LYS A ? 31  ? 4.941   -28.543 -2.566  1.0 0.0 31  0 1 
ATOM 456   H 2HD  . LYS A ? 31  ? 3.604   -27.803 -1.674  1.0 0.0 31  0 1 
ATOM 457   H 1HE  . LYS A ? 31  ? 4.240   -25.583 -2.543  1.0 0.0 31  0 1 
ATOM 458   H 2HE  . LYS A ? 31  ? 5.597   -26.303 -3.414  1.0 0.0 31  0 1 
ATOM 459   H 1HZ  . LYS A ? 31  ? 3.708   -25.980 -4.834  1.0 0.0 31  0 1 
ATOM 460   H 2HZ  . LYS A ? 31  ? 4.021   -27.592 -4.684  1.0 0.0 31  0 1 
ATOM 461   H 3HZ  . LYS A ? 31  ? 2.754   -26.919 -3.871  1.0 0.0 31  0 1 
ATOM 462   N N    . ASP A ? 32  ? 5.298   -28.952 3.340   1.0 0.0 32  0 1 
ATOM 463   C CA   . ASP A ? 32  ? 4.809   -29.944 4.284   1.0 0.0 32  0 1 
ATOM 464   C C    . ASP A ? 32  ? 3.622   -30.650 3.651   1.0 0.0 32  0 1 
ATOM 465   O O    . ASP A ? 32  ? 3.294   -30.414 2.488   1.0 0.0 32  0 1 
ATOM 466   C CB   . ASP A ? 32  ? 4.404   -29.299 5.612   1.0 0.0 32  0 1 
ATOM 467   C CG   . ASP A ? 32  ? 3.157   -28.433 5.494   1.0 0.0 32  0 1 
ATOM 468   O OD1  . ASP A ? 32  ? 2.524   -28.474 4.465   1.0 0.0 32  0 1 
ATOM 469   O OD2  . ASP A ? 32  ? 2.849   -27.739 6.433   1.0 0.0 32  0 1 
ATOM 470   H H    . ASP A ? 32  ? 4.955   -28.004 3.399   1.0 0.0 32  0 1 
ATOM 471   H HA   . ASP A ? 32  ? 5.608   -30.657 4.483   1.0 0.0 32  0 1 
ATOM 472   H 1HB  . ASP A ? 32  ? 4.219   -30.077 6.353   1.0 0.0 32  0 1 
ATOM 473   H 2HB  . ASP A ? 32  ? 5.223   -28.682 5.982   1.0 0.0 32  0 1 
ATOM 474   N N    . LYS A ? 33  ? 2.961   -31.527 4.398   1.0 0.0 33  0 1 
ATOM 475   C CA   . LYS A ? 33  ? 1.856   -32.289 3.827   1.0 0.0 33  0 1 
ATOM 476   C C    . LYS A ? 33  ? 0.690   -31.426 3.332   1.0 0.0 33  0 1 
ATOM 477   O O    . LYS A ? 33  ? -0.100  -31.875 2.504   1.0 0.0 33  0 1 
ATOM 478   C CB   . LYS A ? 33  ? 1.345   -33.297 4.857   1.0 0.0 33  0 1 
ATOM 479   C CG   . LYS A ? 33  ? 0.534   -32.683 5.990   1.0 0.0 33  0 1 
ATOM 480   C CD   . LYS A ? 33  ? 0.024   -33.750 6.947   1.0 0.0 33  0 1 
ATOM 481   C CE   . LYS A ? 33  ? -0.845  -33.146 8.039   1.0 0.0 33  0 1 
ATOM 482   N NZ   . LYS A ? 33  ? -2.127  -32.614 7.501   1.0 0.0 33  0 1 
ATOM 483   H H    . LYS A ? 33  ? 3.209   -31.670 5.366   1.0 0.0 33  0 1 
ATOM 484   H HA   . LYS A ? 33  ? 2.227   -32.834 2.958   1.0 0.0 33  0 1 
ATOM 485   H 1HB  . LYS A ? 33  ? 0.718   -34.038 4.360   1.0 0.0 33  0 1 
ATOM 486   H 2HB  . LYS A ? 33  ? 2.190   -33.826 5.299   1.0 0.0 33  0 1 
ATOM 487   H 1HG  . LYS A ? 33  ? 1.156   -31.978 6.543   1.0 0.0 33  0 1 
ATOM 488   H 2HG  . LYS A ? 33  ? -0.317  -32.142 5.577   1.0 0.0 33  0 1 
ATOM 489   H 1HD  . LYS A ? 33  ? -0.561  -34.486 6.394   1.0 0.0 33  0 1 
ATOM 490   H 2HD  . LYS A ? 33  ? 0.870   -34.258 7.409   1.0 0.0 33  0 1 
ATOM 491   H 1HE  . LYS A ? 33  ? -1.067  -33.904 8.789   1.0 0.0 33  0 1 
ATOM 492   H 2HE  . LYS A ? 33  ? -0.306  -32.333 8.526   1.0 0.0 33  0 1 
ATOM 493   H 1HZ  . LYS A ? 33  ? -2.673  -32.223 8.255   1.0 0.0 33  0 1 
ATOM 494   H 2HZ  . LYS A ? 33  ? -1.933  -31.896 6.817   1.0 0.0 33  0 1 
ATOM 495   H 3HZ  . LYS A ? 33  ? -2.645  -33.363 7.064   1.0 0.0 33  0 1 
ATOM 496   N N    . ASP A ? 34  ? 0.577   -30.201 3.846   1.0 0.0 34  0 1 
ATOM 497   C CA   . ASP A ? 34  ? -0.551  -29.326 3.512   1.0 0.0 34  0 1 
ATOM 498   C C    . ASP A ? 34  ? -0.190  -28.359 2.389   1.0 0.0 34  0 1 
ATOM 499   O O    . ASP A ? 34  ? -0.991  -27.501 2.013   1.0 0.0 34  0 1 
ATOM 500   C CB   . ASP A ? 34  ? -1.002  -28.536 4.744   1.0 0.0 34  0 1 
ATOM 501   C CG   . ASP A ? 34  ? -1.571  -29.424 5.842   1.0 0.0 34  0 1 
ATOM 502   O OD1  . ASP A ? 34  ? -2.015  -30.505 5.534   1.0 0.0 34  0 1 
ATOM 503   O OD2  . ASP A ? 34  ? -1.555  -29.014 6.978   1.0 0.0 34  0 1 
ATOM 504   H H    . ASP A ? 34  ? 1.289   -29.866 4.480   1.0 0.0 34  0 1 
ATOM 505   H HA   . ASP A ? 34  ? -1.382  -29.944 3.175   1.0 0.0 34  0 1 
ATOM 506   H 1HB  . ASP A ? 34  ? -0.156  -27.979 5.148   1.0 0.0 34  0 1 
ATOM 507   H 2HB  . ASP A ? 34  ? -1.762  -27.811 4.453   1.0 0.0 34  0 1 
ATOM 508   N N    . GLY A ? 35  ? 1.013   -28.500 1.856   1.0 0.0 35  0 1 
ATOM 509   C CA   . GLY A ? 35  ? 1.408   -27.687 0.719   1.0 0.0 35  0 1 
ATOM 510   C C    . GLY A ? 35  ? 2.050   -26.375 1.132   1.0 0.0 35  0 1 
ATOM 511   O O    . GLY A ? 35  ? 2.252   -25.478 0.303   1.0 0.0 35  0 1 
ATOM 512   H H    . GLY A ? 35  ? 1.669   -29.173 2.231   1.0 0.0 35  0 1 
ATOM 513   H 1HA  . GLY A ? 35  ? 2.112   -28.246 0.100   1.0 0.0 35  0 1 
ATOM 514   H 2HA  . GLY A ? 35  ? 0.537   -27.475 0.102   1.0 0.0 35  0 1 
ATOM 515   N N    . TYR A ? 36  ? 2.381   -26.267 2.416   1.0 0.0 36  0 1 
ATOM 516   C CA   . TYR A ? 36  ? 2.964   -25.040 2.960   1.0 0.0 36  0 1 
ATOM 517   C C    . TYR A ? 36  ? 4.488   -25.018 2.806   1.0 0.0 36  0 1 
ATOM 518   O O    . TYR A ? 36  ? 5.179   -25.944 3.234   1.0 0.0 36  0 1 
ATOM 519   C CB   . TYR A ? 36  ? 2.581   -24.878 4.433   1.0 0.0 36  0 1 
ATOM 520   C CG   . TYR A ? 36  ? 1.215   -24.264 4.644   1.0 0.0 36  0 1 
ATOM 521   C CD1  . TYR A ? 36  ? 0.074   -25.036 4.483   1.0 0.0 36  0 1 
ATOM 522   C CD2  . TYR A ? 36  ? 1.103   -22.928 4.999   1.0 0.0 36  0 1 
ATOM 523   C CE1  . TYR A ? 36  ? -1.174  -24.475 4.676   1.0 0.0 36  0 1 
ATOM 524   C CE2  . TYR A ? 36  ? -0.145  -22.367 5.192   1.0 0.0 36  0 1 
ATOM 525   C CZ   . TYR A ? 36  ? -1.279  -23.135 5.031   1.0 0.0 36  0 1 
ATOM 526   O OH   . TYR A ? 36  ? -2.522  -22.576 5.224   1.0 0.0 36  0 1 
ATOM 527   H H    . TYR A ? 36  ? 2.223   -27.051 3.033   1.0 0.0 36  0 1 
ATOM 528   H HA   . TYR A ? 36  ? 2.560   -24.191 2.410   1.0 0.0 36  0 1 
ATOM 529   H 1HB  . TYR A ? 36  ? 2.595   -25.853 4.922   1.0 0.0 36  0 1 
ATOM 530   H 2HB  . TYR A ? 36  ? 3.317   -24.251 4.934   1.0 0.0 36  0 1 
ATOM 531   H HD1  . TYR A ? 36  ? 0.162   -26.087 4.204   1.0 0.0 36  0 1 
ATOM 532   H HD2  . TYR A ? 36  ? 1.999   -22.320 5.125   1.0 0.0 36  0 1 
ATOM 533   H HE1  . TYR A ? 36  ? -2.070  -25.082 4.549   1.0 0.0 36  0 1 
ATOM 534   H HE2  . TYR A ? 36  ? -0.233  -21.316 5.470   1.0 0.0 36  0 1 
ATOM 535   H HH   . TYR A ? 36  ? -2.583  -21.756 4.727   1.0 0.0 36  0 1 
ATOM 536   N N    . THR A ? 37  ? 4.988   -23.952 2.191   1.0 0.0 37  0 1 
ATOM 537   C CA   . THR A ? 37  ? 6.422   -23.668 2.116   1.0 0.0 37  0 1 
ATOM 538   C C    . THR A ? 37  ? 6.885   -22.794 3.284   1.0 0.0 37  0 1 
ATOM 539   O O    . THR A ? 37  ? 6.072   -22.180 3.974   1.0 0.0 37  0 1 
ATOM 540   C CB   . THR A ? 37  ? 6.778   -22.980 0.785   1.0 0.0 37  0 1 
ATOM 541   O OG1  . THR A ? 37  ? 6.114   -21.712 0.707   1.0 0.0 37  0 1 
ATOM 542   C CG2  . THR A ? 37  ? 6.354   -23.845 -0.392  1.0 0.0 37  0 1 
ATOM 543   H H    . THR A ? 37  ? 4.336   -23.313 1.757   1.0 0.0 37  0 1 
ATOM 544   H HA   . THR A ? 37  ? 6.963   -24.614 2.134   1.0 0.0 37  0 1 
ATOM 545   H HB   . THR A ? 37  ? 7.855   -22.815 0.738   1.0 0.0 37  0 1 
ATOM 546   H HG1  . THR A ? 37  ? 5.180   -21.851 0.535   1.0 0.0 37  0 1 
ATOM 547   H 1HG2 . THR A ? 37  ? 6.614   -23.343 -1.324  1.0 0.0 37  0 1 
ATOM 548   H 2HG2 . THR A ? 37  ? 6.866   -24.805 -0.342  1.0 0.0 37  0 1 
ATOM 549   H 3HG2 . THR A ? 37  ? 5.277   -24.005 -0.356  1.0 0.0 37  0 1 
ATOM 550   N N    . PRO A ? 38  ? 8.205   -22.728 3.519   1.0 0.0 38  0 1 
ATOM 551   C CA   . PRO A ? 38  ? 8.653   -21.786 4.545   1.0 0.0 38  0 1 
ATOM 552   C C    . PRO A ? 38  ? 8.094   -20.389 4.299   1.0 0.0 38  0 1 
ATOM 553   O O    . PRO A ? 38  ? 7.861   -19.629 5.239   1.0 0.0 38  0 1 
ATOM 554   C CB   . PRO A ? 38  ? 10.178  -21.817 4.399   1.0 0.0 38  0 1 
ATOM 555   C CG   . PRO A ? 38  ? 10.466  -23.174 3.854   1.0 0.0 38  0 1 
ATOM 556   C CD   . PRO A ? 38  ? 9.343   -23.434 2.885   1.0 0.0 38  0 1 
ATOM 557   H HA   . PRO A ? 38  ? 8.344   -22.156 5.534   1.0 0.0 38  0 1 
ATOM 558   H 1HB  . PRO A ? 38  ? 10.508  -21.009 3.730   1.0 0.0 38  0 1 
ATOM 559   H 2HB  . PRO A ? 38  ? 10.652  -21.640 5.376   1.0 0.0 38  0 1 
ATOM 560   H 1HG  . PRO A ? 38  ? 11.454  -23.187 3.371   1.0 0.0 38  0 1 
ATOM 561   H 2HG  . PRO A ? 38  ? 10.501  -23.911 4.670   1.0 0.0 38  0 1 
ATOM 562   H 1HD  . PRO A ? 38  ? 9.599   -23.008 1.904   1.0 0.0 38  0 1 
ATOM 563   H 2HD  . PRO A ? 38  ? 9.171   -24.518 2.805   1.0 0.0 38  0 1 
ATOM 564   N N    . LEU A ? 39  ? 7.881   -20.053 3.031   1.0 0.0 39  0 1 
ATOM 565   C CA   . LEU A ? 39  ? 7.389   -18.721 2.692   1.0 0.0 39  0 1 
ATOM 566   C C    . LEU A ? 39  ? 5.919   -18.566 3.062   1.0 0.0 39  0 1 
ATOM 567   O O    . LEU A ? 39  ? 5.508   -17.534 3.593   1.0 0.0 39  0 1 
ATOM 568   C CB   . LEU A ? 39  ? 7.577   -18.452 1.194   1.0 0.0 39  0 1 
ATOM 569   C CG   . LEU A ? 39  ? 7.248   -17.028 0.728   1.0 0.0 39  0 1 
ATOM 570   C CD1  . LEU A ? 39  ? 8.144   -16.035 1.455   1.0 0.0 39  0 1 
ATOM 571   C CD2  . LEU A ? 39  ? 7.436   -16.931 -0.779  1.0 0.0 39  0 1 
ATOM 572   H H    . LEU A ? 39  ? 8.052   -20.714 2.288   1.0 0.0 39  0 1 
ATOM 573   H HA   . LEU A ? 39  ? 7.964   -17.988 3.258   1.0 0.0 39  0 1 
ATOM 574   H 1HB  . LEU A ? 39  ? 8.614   -18.655 0.932   1.0 0.0 39  0 1 
ATOM 575   H 2HB  . LEU A ? 39  ? 6.942   -19.139 0.635   1.0 0.0 39  0 1 
ATOM 576   H HG   . LEU A ? 39  ? 6.214   -16.792 0.981   1.0 0.0 39  0 1 
ATOM 577   H 1HD1 . LEU A ? 39  ? 7.910   -15.023 1.124   1.0 0.0 39  0 1 
ATOM 578   H 2HD1 . LEU A ? 39  ? 7.975   -16.112 2.530   1.0 0.0 39  0 1 
ATOM 579   H 3HD1 . LEU A ? 39  ? 9.188   -16.257 1.234   1.0 0.0 39  0 1 
ATOM 580   H 1HD2 . LEU A ? 39  ? 7.201   -15.920 -1.111  1.0 0.0 39  0 1 
ATOM 581   H 2HD2 . LEU A ? 39  ? 8.470   -17.166 -1.033  1.0 0.0 39  0 1 
ATOM 582   H 3HD2 . LEU A ? 39  ? 6.771   -17.639 -1.275  1.0 0.0 39  0 1 
ATOM 583   N N    . HIS A ? 40  ? 5.104   -19.586 2.786   1.0 0.0 40  0 1 
ATOM 584   C CA   . HIS A ? 40  ? 3.700   -19.541 3.201   1.0 0.0 40  0 1 
ATOM 585   C C    . HIS A ? 40  ? 3.604   -19.275 4.699   1.0 0.0 40  0 1 
ATOM 586   O O    . HIS A ? 40  ? 2.783   -18.475 5.145   1.0 0.0 40  0 1 
ATOM 587   C CB   . HIS A ? 40  ? 2.982   -20.849 2.857   1.0 0.0 40  0 1 
ATOM 588   C CG   . HIS A ? 40  ? 2.749   -21.040 1.390   1.0 0.0 40  0 1 
ATOM 589   N ND1  . HIS A ? 40  ? 3.518   -21.887 0.620   1.0 0.0 40  0 1 
ATOM 590   C CD2  . HIS A ? 40  ? 1.836   -20.494 0.554   1.0 0.0 40  0 1 
ATOM 591   C CE1  . HIS A ? 40  ? 3.086   -21.854 -0.629  1.0 0.0 40  0 1 
ATOM 592   N NE2  . HIS A ? 40  ? 2.068   -21.016 -0.695  1.0 0.0 40  0 1 
ATOM 593   H H    . HIS A ? 40  ? 5.445   -20.398 2.292   1.0 0.0 40  0 1 
ATOM 594   H HA   . HIS A ? 40  ? 3.193   -18.731 2.677   1.0 0.0 40  0 1 
ATOM 595   H 1HB  . HIS A ? 40  ? 3.567   -21.693 3.223   1.0 0.0 40  0 1 
ATOM 596   H 2HB  . HIS A ? 40  ? 2.016   -20.878 3.362   1.0 0.0 40  0 1 
ATOM 597   H HD2  . HIS A ? 40  ? 1.062   -19.774 0.821   1.0 0.0 40  0 1 
ATOM 598   H HE1  . HIS A ? 40  ? 3.501   -22.421 -1.462  1.0 0.0 40  0 1 
ATOM 599   H HE2  . HIS A ? 40  ? 1.540   -20.793 -1.527  1.0 0.0 40  0 1 
ATOM 600   N N    . LEU A ? 41  ? 4.454   -19.960 5.456   1.0 0.0 41  0 1 
ATOM 601   C CA   . LEU A ? 41  ? 4.439   -19.868 6.908   1.0 0.0 41  0 1 
ATOM 602   C C    . LEU A ? 41  ? 4.992   -18.534 7.408   1.0 0.0 41  0 1 
ATOM 603   O O    . LEU A ? 41  ? 4.433   -17.921 8.317   1.0 0.0 41  0 1 
ATOM 604   C CB   . LEU A ? 41  ? 5.252   -21.020 7.511   1.0 0.0 41  0 1 
ATOM 605   C CG   . LEU A ? 41  ? 4.716   -22.430 7.233   1.0 0.0 41  0 1 
ATOM 606   C CD1  . LEU A ? 41  ? 5.744   -23.462 7.677   1.0 0.0 41  0 1 
ATOM 607   C CD2  . LEU A ? 41  ? 3.395   -22.625 7.963   1.0 0.0 41  0 1 
ATOM 608   H H    . LEU A ? 41  ? 5.130   -20.562 5.009   1.0 0.0 41  0 1 
ATOM 609   H HA   . LEU A ? 41  ? 3.413   -19.938 7.267   1.0 0.0 41  0 1 
ATOM 610   H 1HB  . LEU A ? 41  ? 6.268   -20.969 7.121   1.0 0.0 41  0 1 
ATOM 611   H 2HB  . LEU A ? 41  ? 5.293   -20.888 8.592   1.0 0.0 41  0 1 
ATOM 612   H HG   . LEU A ? 41  ? 4.560   -22.555 6.161   1.0 0.0 41  0 1 
ATOM 613   H 1HD1 . LEU A ? 41  ? 5.363   -24.464 7.479   1.0 0.0 41  0 1 
ATOM 614   H 2HD1 . LEU A ? 41  ? 6.672   -23.312 7.125   1.0 0.0 41  0 1 
ATOM 615   H 3HD1 . LEU A ? 41  ? 5.934   -23.350 8.744   1.0 0.0 41  0 1 
ATOM 616   H 1HD2 . LEU A ? 41  ? 3.014   -23.627 7.765   1.0 0.0 41  0 1 
ATOM 617   H 2HD2 . LEU A ? 41  ? 3.551   -22.501 9.035   1.0 0.0 41  0 1 
ATOM 618   H 3HD2 . LEU A ? 41  ? 2.674   -21.886 7.614   1.0 0.0 41  0 1 
ATOM 619   N N    . ALA A ? 42  ? 6.092   -18.063 6.826   1.0 0.0 42  0 1 
ATOM 620   C CA   . ALA A ? 42  ? 6.639   -16.764 7.239   1.0 0.0 42  0 1 
ATOM 621   C C    . ALA A ? 42  ? 5.627   -15.645 6.995   1.0 0.0 42  0 1 
ATOM 622   O O    . ALA A ? 42  ? 5.454   -14.758 7.830   1.0 0.0 42  0 1 
ATOM 623   C CB   . ALA A ? 42  ? 7.938   -16.473 6.502   1.0 0.0 42  0 1 
ATOM 624   H H    . ALA A ? 42  ? 6.559   -18.586 6.101   1.0 0.0 42  0 1 
ATOM 625   H HA   . ALA A ? 42  ? 6.840   -16.806 8.310   1.0 0.0 42  0 1 
ATOM 626   H 1HB  . ALA A ? 42  ? 8.326   -15.504 6.818   1.0 0.0 42  0 1 
ATOM 627   H 2HB  . ALA A ? 42  ? 8.669   -17.248 6.733   1.0 0.0 42  0 1 
ATOM 628   H 3HB  . ALA A ? 42  ? 7.752   -16.457 5.430   1.0 0.0 42  0 1 
ATOM 629   N N    . ALA A ? 43  ? 4.963   -15.699 5.842   1.0 0.0 43  0 1 
ATOM 630   C CA   . ALA A ? 43  ? 3.960   -14.704 5.478   1.0 0.0 43  0 1 
ATOM 631   C C    . ALA A ? 43  ? 2.750   -14.780 6.411   1.0 0.0 43  0 1 
ATOM 632   O O    . ALA A ? 43  ? 2.270   -13.758 6.903   1.0 0.0 43  0 1 
ATOM 633   C CB   . ALA A ? 43  ? 3.528   -14.892 4.031   1.0 0.0 43  0 1 
ATOM 634   H H    . ALA A ? 43  ? 5.164   -16.453 5.202   1.0 0.0 43  0 1 
ATOM 635   H HA   . ALA A ? 43  ? 4.411   -13.716 5.575   1.0 0.0 43  0 1 
ATOM 636   H 1HB  . ALA A ? 43  ? 2.780   -14.143 3.774   1.0 0.0 43  0 1 
ATOM 637   H 2HB  . ALA A ? 43  ? 4.393   -14.781 3.376   1.0 0.0 43  0 1 
ATOM 638   H 3HB  . ALA A ? 43  ? 3.104   -15.887 3.905   1.0 0.0 43  0 1 
ATOM 639   N N    . ARG A ? 44  ? 2.269   -16.002 6.641   1.0 0.0 44  0 1 
ATOM 640   C CA   . ARG A ? 44  ? 1.120   -16.246 7.509   1.0 0.0 44  0 1 
ATOM 641   C C    . ARG A ? 44  ? 1.324   -15.693 8.919   1.0 0.0 44  0 1 
ATOM 642   O O    . ARG A ? 44  ? 0.405   -15.136 9.517   1.0 0.0 44  0 1 
ATOM 643   C CB   . ARG A ? 44  ? 0.835   -17.738 7.597   1.0 0.0 44  0 1 
ATOM 644   C CG   . ARG A ? 44  ? -0.401  -18.107 8.402   1.0 0.0 44  0 1 
ATOM 645   C CD   . ARG A ? 44  ? -0.658  -19.569 8.374   1.0 0.0 44  0 1 
ATOM 646   N NE   . ARG A ? 44  ? -1.817  -19.932 9.174   1.0 0.0 44  0 1 
ATOM 647   C CZ   . ARG A ? 44  ? -1.783  -20.194 10.495  1.0 0.0 44  0 1 
ATOM 648   N NH1  . ARG A ? 44  ? -0.644  -20.130 11.149  1.0 0.0 44  0 1 
ATOM 649   N NH2  . ARG A ? 44  ? -2.894  -20.515 11.134  1.0 0.0 44  0 1 
ATOM 650   H H    . ARG A ? 44  ? 2.723   -16.785 6.195   1.0 0.0 44  0 1 
ATOM 651   H HA   . ARG A ? 44  ? 0.253   -15.737 7.087   1.0 0.0 44  0 1 
ATOM 652   H 1HB  . ARG A ? 44  ? 0.708   -18.143 6.594   1.0 0.0 44  0 1 
ATOM 653   H 2HB  . ARG A ? 44  ? 1.687   -18.245 8.049   1.0 0.0 44  0 1 
ATOM 654   H 1HG  . ARG A ? 44  ? -0.263  -17.803 9.440   1.0 0.0 44  0 1 
ATOM 655   H 2HG  . ARG A ? 44  ? -1.271  -17.597 7.987   1.0 0.0 44  0 1 
ATOM 656   H 1HD  . ARG A ? 44  ? -0.839  -19.887 7.348   1.0 0.0 44  0 1 
ATOM 657   H 2HD  . ARG A ? 44  ? 0.208   -20.098 8.770   1.0 0.0 44  0 1 
ATOM 658   H HE   . ARG A ? 44  ? -2.711  -19.991 8.706   1.0 0.0 44  0 1 
ATOM 659   H 1HH1 . ARG A ? 44  ? 0.206   -19.884 10.660  1.0 0.0 44  0 1 
ATOM 660   H 2HH1 . ARG A ? 44  ? -0.618  -20.327 12.139  1.0 0.0 44  0 1 
ATOM 661   H 1HH2 . ARG A ? 44  ? -3.770  -20.564 10.631  1.0 0.0 44  0 1 
ATOM 662   H 2HH2 . ARG A ? 44  ? -2.869  -20.712 12.123  1.0 0.0 44  0 1 
ATOM 663   N N    . GLU A ? 45  ? 2.531   -15.846 9.455   1.0 0.0 45  0 1 
ATOM 664   C CA   . GLU A ? 45  ? 2.809   -15.368 10.806  1.0 0.0 45  0 1 
ATOM 665   C C    . GLU A ? 45  ? 3.327   -13.929 10.870  1.0 0.0 45  0 1 
ATOM 666   O O    . GLU A ? 45  ? 3.618   -13.419 11.945  1.0 0.0 45  0 1 
ATOM 667   C CB   . GLU A ? 45  ? 3.824   -16.297 11.477  1.0 0.0 45  0 1 
ATOM 668   C CG   . GLU A ? 45  ? 3.332   -17.723 11.680  1.0 0.0 45  0 1 
ATOM 669   C CD   . GLU A ? 45  ? 2.172   -17.812 12.632  1.0 0.0 45  0 1 
ATOM 670   O OE1  . GLU A ? 45  ? 2.066   -16.968 13.490  1.0 0.0 45  0 1 
ATOM 671   O OE2  . GLU A ? 45  ? 1.390   -18.724 12.501  1.0 0.0 45  0 1 
ATOM 672   H H    . GLU A ? 45  ? 3.266   -16.298 8.932   1.0 0.0 45  0 1 
ATOM 673   H HA   . GLU A ? 45  ? 1.876   -15.365 11.371  1.0 0.0 45  0 1 
ATOM 674   H 1HB  . GLU A ? 45  ? 4.732   -16.339 10.875  1.0 0.0 45  0 1 
ATOM 675   H 2HB  . GLU A ? 45  ? 4.096   -15.895 12.453  1.0 0.0 45  0 1 
ATOM 676   H 1HG  . GLU A ? 45  ? 3.028   -18.132 10.717  1.0 0.0 45  0 1 
ATOM 677   H 2HG  . GLU A ? 45  ? 4.154   -18.329 12.059  1.0 0.0 45  0 1 
ATOM 678   N N    . GLY A ? 46  ? 3.447   -13.284 9.711   1.0 0.0 46  0 1 
ATOM 679   C CA   . GLY A ? 46  ? 3.905   -11.901 9.654   1.0 0.0 46  0 1 
ATOM 680   C C    . GLY A ? 46  ? 5.399   -11.634 9.785   1.0 0.0 46  0 1 
ATOM 681   O O    . GLY A ? 46  ? 5.817   -10.514 10.081  1.0 0.0 46  0 1 
ATOM 682   H H    . GLY A ? 46  ? 3.217   -13.762 8.853   1.0 0.0 46  0 1 
ATOM 683   H 1HA  . GLY A ? 46  ? 3.602   -11.457 8.705   1.0 0.0 46  0 1 
ATOM 684   H 2HA  . GLY A ? 46  ? 3.425   -11.326 10.444  1.0 0.0 46  0 1 
ATOM 685   N N    . HIS A ? 47  ? 6.206   -12.662 9.566   1.0 0.0 47  0 1 
ATOM 686   C CA   . HIS A ? 47  ? 7.644   -12.546 9.784   1.0 0.0 47  0 1 
ATOM 687   C C    . HIS A ? 47  ? 8.248   -11.897 8.539   1.0 0.0 47  0 1 
ATOM 688   O O    . HIS A ? 47  ? 8.920   -12.557 7.747   1.0 0.0 47  0 1 
ATOM 689   C CB   . HIS A ? 47  ? 8.288   -13.912 10.048  1.0 0.0 47  0 1 
ATOM 690   C CG   . HIS A ? 47  ? 7.794   -14.579 11.294  1.0 0.0 47  0 1 
ATOM 691   N ND1  . HIS A ? 47  ? 7.791   -13.952 12.522  1.0 0.0 47  0 1 
ATOM 692   C CD2  . HIS A ? 47  ? 7.288   -15.817 11.502  1.0 0.0 47  0 1 
ATOM 693   C CE1  . HIS A ? 47  ? 7.303   -14.777 13.432  1.0 0.0 47  0 1 
ATOM 694   N NE2  . HIS A ? 47  ? 6.991   -15.914 12.839  1.0 0.0 47  0 1 
ATOM 695   H H    . HIS A ? 47  ? 5.826   -13.538 9.242   1.0 0.0 47  0 1 
ATOM 696   H HA   . HIS A ? 47  ? 7.832   -11.922 10.657  1.0 0.0 47  0 1 
ATOM 697   H 1HB  . HIS A ? 47  ? 8.093   -14.575 9.205   1.0 0.0 47  0 1 
ATOM 698   H 2HB  . HIS A ? 47  ? 9.368   -13.795 10.129  1.0 0.0 47  0 1 
ATOM 699   H HD2  . HIS A ? 47  ? 7.143   -16.592 10.749  1.0 0.0 47  0 1 
ATOM 700   H HE1  . HIS A ? 47  ? 7.179   -14.556 14.492  1.0 0.0 47  0 1 
ATOM 701   H HE2  . HIS A ? 47  ? 6.597   -16.728 13.290  1.0 0.0 47  0 1 
ATOM 702   N N    . ALA A ? 48  ? 8.008   -10.594 8.369   1.0 0.0 48  0 1 
ATOM 703   C CA   . ALA A ? 48  ? 8.426   -9.885  7.157   1.0 0.0 48  0 1 
ATOM 704   C C    . ALA A ? 48  ? 9.899   -9.992  6.746   1.0 0.0 48  0 1 
ATOM 705   O O    . ALA A ? 48  ? 10.216  -10.076 5.559   1.0 0.0 48  0 1 
ATOM 706   C CB   . ALA A ? 48  ? 8.066   -8.414  7.310   1.0 0.0 48  0 1 
ATOM 707   H H    . ALA A ? 48  ? 7.525   -10.085 9.094   1.0 0.0 48  0 1 
ATOM 708   H HA   . ALA A ? 48  ? 7.885   -10.302 6.308   1.0 0.0 48  0 1 
ATOM 709   H 1HB  . ALA A ? 48  ? 8.320   -7.880  6.395   1.0 0.0 48  0 1 
ATOM 710   H 2HB  . ALA A ? 48  ? 6.997   -8.320  7.501   1.0 0.0 48  0 1 
ATOM 711   H 3HB  . ALA A ? 48  ? 8.622   -7.989  8.145   1.0 0.0 48  0 1 
ATOM 712   N N    . GLU A ? 49  ? 10.830  -9.991  7.698   1.0 0.0 49  0 1 
ATOM 713   C CA   . GLU A ? 49  ? 12.247  -10.127 7.340   1.0 0.0 49  0 1 
ATOM 714   C C    . GLU A ? 49  ? 12.514  -11.528 6.779   1.0 0.0 49  0 1 
ATOM 715   O O    . GLU A ? 49  ? 13.340  -11.702 5.882   1.0 0.0 49  0 1 
ATOM 716   C CB   . GLU A ? 49  ? 13.140  -9.867  8.555   1.0 0.0 49  0 1 
ATOM 717   C CG   . GLU A ? 49  ? 13.145  -8.422  9.034   1.0 0.0 49  0 1 
ATOM 718   C CD   . GLU A ? 49  ? 13.742  -7.475  8.031   1.0 0.0 49  0 1 
ATOM 719   O OE1  . GLU A ? 49  ? 14.848  -7.709  7.607   1.0 0.0 49  0 1 
ATOM 720   O OE2  . GLU A ? 49  ? 13.092  -6.515  7.689   1.0 0.0 49  0 1 
ATOM 721   H H    . GLU A ? 49  ? 10.576  -9.897  8.670   1.0 0.0 49  0 1 
ATOM 722   H HA   . GLU A ? 49  ? 12.484  -9.389  6.573   1.0 0.0 49  0 1 
ATOM 723   H 1HB  . GLU A ? 49  ? 12.816  -10.494 9.385   1.0 0.0 49  0 1 
ATOM 724   H 2HB  . GLU A ? 49  ? 14.167  -10.143 8.317   1.0 0.0 49  0 1 
ATOM 725   H 1HG  . GLU A ? 49  ? 12.119  -8.115  9.240   1.0 0.0 49  0 1 
ATOM 726   H 2HG  . GLU A ? 49  ? 13.707  -8.361  9.964   1.0 0.0 49  0 1 
ATOM 727   N N    . VAL A ? 50  ? 11.805  -12.512 7.317   1.0 0.0 50  0 1 
ATOM 728   C CA   . VAL A ? 50  ? 11.982  -13.893 6.887   1.0 0.0 50  0 1 
ATOM 729   C C    . VAL A ? 50  ? 11.347  -14.045 5.508   1.0 0.0 50  0 1 
ATOM 730   O O    . VAL A ? 50  ? 11.889  -14.721 4.636   1.0 0.0 50  0 1 
ATOM 731   C CB   . VAL A ? 50  ? 11.332  -14.872 7.882   1.0 0.0 50  0 1 
ATOM 732   C CG1  . VAL A ? 50  ? 11.363  -16.290 7.331   1.0 0.0 50  0 1 
ATOM 733   C CG2  . VAL A ? 50  ? 12.047  -14.799 9.223   1.0 0.0 50  0 1 
ATOM 734   H H    . VAL A ? 50  ? 11.129  -12.305 8.040   1.0 0.0 50  0 1 
ATOM 735   H HA   . VAL A ? 50  ? 13.052  -14.107 6.844   1.0 0.0 50  0 1 
ATOM 736   H HB   . VAL A ? 50  ? 10.284  -14.601 8.012   1.0 0.0 50  0 1 
ATOM 737   H 1HG1 . VAL A ? 50  ? 10.899  -16.969 8.047   1.0 0.0 50  0 1 
ATOM 738   H 2HG1 . VAL A ? 50  ? 10.815  -16.327 6.390   1.0 0.0 50  0 1 
ATOM 739   H 3HG1 . VAL A ? 50  ? 12.396  -16.593 7.163   1.0 0.0 50  0 1 
ATOM 740   H 1HG2 . VAL A ? 50  ? 11.581  -15.493 9.921   1.0 0.0 50  0 1 
ATOM 741   H 2HG2 . VAL A ? 50  ? 13.096  -15.064 9.091   1.0 0.0 50  0 1 
ATOM 742   H 3HG2 . VAL A ? 50  ? 11.976  -13.785 9.617   1.0 0.0 50  0 1 
ATOM 743   N N    . VAL A ? 51  ? 10.192  -13.408 5.321   1.0 0.0 51  0 1 
ATOM 744   C CA   . VAL A ? 51  ? 9.485   -13.462 4.047   1.0 0.0 51  0 1 
ATOM 745   C C    . VAL A ? 51  ? 10.455  -13.027 2.949   1.0 0.0 51  0 1 
ATOM 746   O O    . VAL A ? 51  ? 10.626  -13.721 1.947   1.0 0.0 51  0 1 
ATOM 747   C CB   . VAL A ? 51  ? 8.249   -12.542 4.059   1.0 0.0 51  0 1 
ATOM 748   C CG1  . VAL A ? 51  ? 7.698   -12.372 2.652   1.0 0.0 51  0 1 
ATOM 749   C CG2  . VAL A ? 51  ? 7.189   -13.112 4.989   1.0 0.0 51  0 1 
ATOM 750   H H    . VAL A ? 51  ? 9.795   -12.875 6.082   1.0 0.0 51  0 1 
ATOM 751   H HA   . VAL A ? 51  ? 9.148   -14.485 3.879   1.0 0.0 51  0 1 
ATOM 752   H HB   . VAL A ? 51  ? 8.547   -11.553 4.409   1.0 0.0 51  0 1 
ATOM 753   H 1HG1 . VAL A ? 51  ? 6.825   -11.719 2.679   1.0 0.0 51  0 1 
ATOM 754   H 2HG1 . VAL A ? 51  ? 8.461   -11.929 2.013   1.0 0.0 51  0 1 
ATOM 755   H 3HG1 . VAL A ? 51  ? 7.409   -13.345 2.254   1.0 0.0 51  0 1 
ATOM 756   H 1HG2 . VAL A ? 51  ? 6.318   -12.456 4.993   1.0 0.0 51  0 1 
ATOM 757   H 2HG2 . VAL A ? 51  ? 6.895   -14.103 4.642   1.0 0.0 51  0 1 
ATOM 758   H 3HG2 . VAL A ? 51  ? 7.592   -13.186 5.999   1.0 0.0 51  0 1 
ATOM 759   N N    . ALA A ? 52  ? 11.079  -11.870 3.167   1.0 0.0 52  0 1 
ATOM 760   C CA   . ALA A ? 52  ? 12.034  -11.274 2.238   1.0 0.0 52  0 1 
ATOM 761   C C    . ALA A ? 52  ? 13.246  -12.186 2.033   1.0 0.0 52  0 1 
ATOM 762   O O    . ALA A ? 52  ? 13.667  -12.427 0.901   1.0 0.0 52  0 1 
ATOM 763   C CB   . ALA A ? 52  ? 12.477  -9.907  2.740   1.0 0.0 52  0 1 
ATOM 764   H H    . ALA A ? 52  ? 10.866  -11.389 4.030   1.0 0.0 52  0 1 
ATOM 765   H HA   . ALA A ? 52  ? 11.545  -11.147 1.272   1.0 0.0 52  0 1 
ATOM 766   H 1HB  . ALA A ? 52  ? 13.189  -9.474  2.037   1.0 0.0 52  0 1 
ATOM 767   H 2HB  . ALA A ? 52  ? 11.610  -9.253  2.828   1.0 0.0 52  0 1 
ATOM 768   H 3HB  . ALA A ? 52  ? 12.951  -10.014 3.715   1.0 0.0 52  0 1 
ATOM 769   N N    . LEU A ? 53  ? 13.796  -12.685 3.131   1.0 0.0 53  0 1 
ATOM 770   C CA   . LEU A ? 53  ? 14.951  -13.571 3.064   1.0 0.0 53  0 1 
ATOM 771   C C    . LEU A ? 53  ? 14.668  -14.806 2.215   1.0 0.0 53  0 1 
ATOM 772   O O    . LEU A ? 53  ? 15.451  -15.157 1.333   1.0 0.0 53  0 1 
ATOM 773   C CB   . LEU A ? 53  ? 15.366  -14.001 4.477   1.0 0.0 53  0 1 
ATOM 774   C CG   . LEU A ? 53  ? 16.455  -15.079 4.551   1.0 0.0 53  0 1 
ATOM 775   C CD1  . LEU A ? 53  ? 17.732  -14.556 3.909   1.0 0.0 53  0 1 
ATOM 776   C CD2  . LEU A ? 53  ? 16.691  -15.463 6.004   1.0 0.0 53  0 1 
ATOM 777   H H    . LEU A ? 53  ? 13.410  -12.449 4.035   1.0 0.0 53  0 1 
ATOM 778   H HA   . LEU A ? 53  ? 15.775  -13.026 2.603   1.0 0.0 53  0 1 
ATOM 779   H 1HB  . LEU A ? 53  ? 15.728  -13.126 5.013   1.0 0.0 53  0 1 
ATOM 780   H 2HB  . LEU A ? 53  ? 14.487  -14.382 4.996   1.0 0.0 53  0 1 
ATOM 781   H HG   . LEU A ? 53  ? 16.136  -15.958 3.991   1.0 0.0 53  0 1 
ATOM 782   H 1HD1 . LEU A ? 53  ? 18.506  -15.322 3.961   1.0 0.0 53  0 1 
ATOM 783   H 2HD1 . LEU A ? 53  ? 17.540  -14.307 2.865   1.0 0.0 53  0 1 
ATOM 784   H 3HD1 . LEU A ? 53  ? 18.067  -13.665 4.439   1.0 0.0 53  0 1 
ATOM 785   H 1HD2 . LEU A ? 53  ? 17.464  -16.229 6.057   1.0 0.0 53  0 1 
ATOM 786   H 2HD2 . LEU A ? 53  ? 17.011  -14.585 6.565   1.0 0.0 53  0 1 
ATOM 787   H 3HD2 . LEU A ? 53  ? 15.766  -15.850 6.433   1.0 0.0 53  0 1 
ATOM 788   N N    . LEU A ? 54  ? 13.548  -15.483 2.465   1.0 0.0 54  0 1 
ATOM 789   C CA   . LEU A ? 54  ? 13.235  -16.718 1.731   1.0 0.0 54  0 1 
ATOM 790   C C    . LEU A ? 54  ? 13.085  -16.460 0.230   1.0 0.0 54  0 1 
ATOM 791   O O    . LEU A ? 54  ? 13.493  -17.278 -0.594  1.0 0.0 54  0 1 
ATOM 792   C CB   . LEU A ? 54  ? 11.945  -17.344 2.276   1.0 0.0 54  0 1 
ATOM 793   C CG   . LEU A ? 54  ? 12.036  -17.931 3.690   1.0 0.0 54  0 1 
ATOM 794   C CD1  . LEU A ? 54  ? 10.634  -18.182 4.227   1.0 0.0 54  0 1 
ATOM 795   C CD2  . LEU A ? 54  ? 12.846  -19.219 3.654   1.0 0.0 54  0 1 
ATOM 796   H H    . LEU A ? 54  ? 12.903  -15.151 3.168   1.0 0.0 54  0 1 
ATOM 797   H HA   . LEU A ? 54  ? 14.053  -17.422 1.872   1.0 0.0 54  0 1 
ATOM 798   H 1HB  . LEU A ? 54  ? 11.166  -16.584 2.283   1.0 0.0 54  0 1 
ATOM 799   H 2HB  . LEU A ? 54  ? 11.637  -18.145 1.604   1.0 0.0 54  0 1 
ATOM 800   H HG   . LEU A ? 54  ? 12.523  -17.214 4.351   1.0 0.0 54  0 1 
ATOM 801   H 1HD1 . LEU A ? 54  ? 10.698  -18.599 5.232   1.0 0.0 54  0 1 
ATOM 802   H 2HD1 . LEU A ? 54  ? 10.083  -17.242 4.261   1.0 0.0 54  0 1 
ATOM 803   H 3HD1 . LEU A ? 54  ? 10.115  -18.884 3.576   1.0 0.0 54  0 1 
ATOM 804   H 1HD2 . LEU A ? 54  ? 12.911  -19.636 4.660   1.0 0.0 54  0 1 
ATOM 805   H 2HD2 . LEU A ? 54  ? 12.359  -19.937 2.994   1.0 0.0 54  0 1 
ATOM 806   H 3HD2 . LEU A ? 54  ? 13.849  -19.007 3.283   1.0 0.0 54  0 1 
ATOM 807   N N    . ILE A ? 55  ? 12.496  -15.323 -0.113  1.0 0.0 55  0 1 
ATOM 808   C CA   . ILE A ? 55  ? 12.333  -14.943 -1.509  1.0 0.0 55  0 1 
ATOM 809   C C    . ILE A ? 55  ? 13.696  -14.673 -2.145  1.0 0.0 55  0 1 
ATOM 810   O O    . ILE A ? 55  ? 13.966  -15.108 -3.264  1.0 0.0 55  0 1 
ATOM 811   C CB   . ILE A ? 55  ? 11.437  -13.699 -1.643  1.0 0.0 55  0 1 
ATOM 812   C CG1  . ILE A ? 55  ? 9.997   -14.032 -1.241  1.0 0.0 55  0 1 
ATOM 813   C CG2  . ILE A ? 55  ? 11.484  -13.159 -3.064  1.0 0.0 55  0 1 
ATOM 814   C CD1  . ILE A ? 55  ? 9.113   -12.817 -1.077  1.0 0.0 55  0 1 
ATOM 815   H H    . ILE A ? 55  ? 12.153  -14.705 0.609   1.0 0.0 55  0 1 
ATOM 816   H HA   . ILE A ? 55  ? 11.857  -15.768 -2.037  1.0 0.0 55  0 1 
ATOM 817   H HB   . ILE A ? 55  ? 11.784  -12.925 -0.959  1.0 0.0 55  0 1 
ATOM 818   H 1HG1 . ILE A ? 55  ? 9.551   -14.681 -1.993  1.0 0.0 55  0 1 
ATOM 819   H 2HG1 . ILE A ? 55  ? 10.000  -14.580 -0.298  1.0 0.0 55  0 1 
ATOM 820   H 1HG2 . ILE A ? 55  ? 10.845  -12.280 -3.141  1.0 0.0 55  0 1 
ATOM 821   H 2HG2 . ILE A ? 55  ? 12.508  -12.886 -3.315  1.0 0.0 55  0 1 
ATOM 822   H 3HG2 . ILE A ? 55  ? 11.134  -13.925 -3.756  1.0 0.0 55  0 1 
ATOM 823   H 1HD1 . ILE A ? 55  ? 8.109   -13.134 -0.791  1.0 0.0 55  0 1 
ATOM 824   H 2HD1 . ILE A ? 55  ? 9.524   -12.170 -0.301  1.0 0.0 55  0 1 
ATOM 825   H 3HD1 . ILE A ? 55  ? 9.066   -12.272 -2.018  1.0 0.0 55  0 1 
ATOM 826   N N    . GLU A ? 56  ? 14.555  -13.952 -1.426  1.0 0.0 56  0 1 
ATOM 827   C CA   . GLU A ? 56  ? 15.896  -13.662 -1.934  1.0 0.0 56  0 1 
ATOM 828   C C    . GLU A ? 56  ? 16.646  -14.959 -2.185  1.0 0.0 56  0 1 
ATOM 829   O O    . GLU A ? 56  ? 17.454  -15.044 -3.109  1.0 0.0 56  0 1 
ATOM 830   C CB   . GLU A ? 56  ? 16.675  -12.788 -0.948  1.0 0.0 56  0 1 
ATOM 831   C CG   . GLU A ? 56  ? 16.203  -11.342 -0.882  1.0 0.0 56  0 1 
ATOM 832   C CD   . GLU A ? 56  ? 16.927  -10.538 0.163   1.0 0.0 56  0 1 
ATOM 833   O OE1  . GLU A ? 56  ? 17.733  -11.100 0.864   1.0 0.0 56  0 1 
ATOM 834   O OE2  . GLU A ? 56  ? 16.673  -9.361  0.259   1.0 0.0 56  0 1 
ATOM 835   H H    . GLU A ? 56  ? 14.284  -13.598 -0.520  1.0 0.0 56  0 1 
ATOM 836   H HA   . GLU A ? 56  ? 15.801  -13.116 -2.873  1.0 0.0 56  0 1 
ATOM 837   H 1HB  . GLU A ? 56  ? 16.598  -13.211 0.053   1.0 0.0 56  0 1 
ATOM 838   H 2HB  . GLU A ? 56  ? 17.730  -12.783 -1.222  1.0 0.0 56  0 1 
ATOM 839   H 1HG  . GLU A ? 56  ? 16.357  -10.875 -1.854  1.0 0.0 56  0 1 
ATOM 840   H 2HG  . GLU A ? 56  ? 15.135  -11.329 -0.668  1.0 0.0 56  0 1 
ATOM 841   N N    . LYS A ? 57  ? 16.381  -15.967 -1.363  1.0 0.0 57  0 1 
ATOM 842   C CA   . LYS A ? 57  ? 17.017  -17.253 -1.536  1.0 0.0 57  0 1 
ATOM 843   C C    . LYS A ? 57  ? 16.248  -18.226 -2.427  1.0 0.0 57  0 1 
ATOM 844   O O    . LYS A ? 57  ? 16.518  -19.423 -2.407  1.0 0.0 57  0 1 
ATOM 845   C CB   . LYS A ? 57  ? 17.248  -17.890 -0.164  1.0 0.0 57  0 1 
ATOM 846   C CG   . LYS A ? 57  ? 18.167  -17.093 0.752   1.0 0.0 57  0 1 
ATOM 847   C CD   . LYS A ? 57  ? 19.567  -16.980 0.167   1.0 0.0 57  0 1 
ATOM 848   C CE   . LYS A ? 57  ? 20.511  -16.266 1.123   1.0 0.0 57  0 1 
ATOM 849   N NZ   . LYS A ? 57  ? 21.872  -16.105 0.545   1.0 0.0 57  0 1 
ATOM 850   H H    . LYS A ? 57  ? 15.727  -15.839 -0.605  1.0 0.0 57  0 1 
ATOM 851   H HA   . LYS A ? 57  ? 17.979  -17.103 -2.028  1.0 0.0 57  0 1 
ATOM 852   H 1HB  . LYS A ? 57  ? 16.292  -18.013 0.346   1.0 0.0 57  0 1 
ATOM 853   H 2HB  . LYS A ? 57  ? 17.680  -18.882 -0.292  1.0 0.0 57  0 1 
ATOM 854   H 1HG  . LYS A ? 57  ? 17.760  -16.092 0.895   1.0 0.0 57  0 1 
ATOM 855   H 2HG  . LYS A ? 57  ? 18.227  -17.584 1.723   1.0 0.0 57  0 1 
ATOM 856   H 1HD  . LYS A ? 57  ? 19.957  -17.977 -0.039  1.0 0.0 57  0 1 
ATOM 857   H 2HD  . LYS A ? 57  ? 19.526  -16.424 -0.769  1.0 0.0 57  0 1 
ATOM 858   H 1HE  . LYS A ? 57  ? 20.112  -15.281 1.361   1.0 0.0 57  0 1 
ATOM 859   H 2HE  . LYS A ? 57  ? 20.589  -16.835 2.050   1.0 0.0 57  0 1 
ATOM 860   H 1HZ  . LYS A ? 57  ? 22.467  -15.629 1.208   1.0 0.0 57  0 1 
ATOM 861   H 2HZ  . LYS A ? 57  ? 22.261  -17.014 0.337   1.0 0.0 57  0 1 
ATOM 862   H 3HZ  . LYS A ? 57  ? 21.815  -15.562 -0.305  1.0 0.0 57  0 1 
ATOM 863   N N    . GLY A ? 58  ? 15.270  -17.717 -3.178  1.0 0.0 58  0 1 
ATOM 864   C CA   . GLY A ? 58  ? 14.584  -18.546 -4.160  1.0 0.0 58  0 1 
ATOM 865   C C    . GLY A ? 58  ? 13.169  -19.066 -3.939  1.0 0.0 58  0 1 
ATOM 866   O O    . GLY A ? 58  ? 12.628  -19.796 -4.770  1.0 0.0 58  0 1 
ATOM 867   H H    . GLY A ? 58  ? 14.997  -16.751 -3.073  1.0 0.0 58  0 1 
ATOM 868   H 1HA  . GLY A ? 58  ? 14.518  -18.007 -5.106  1.0 0.0 58  0 1 
ATOM 869   H 2HA  . GLY A ? 58  ? 15.166  -19.448 -4.345  1.0 0.0 58  0 1 
ATOM 870   N N    . ALA A ? 59  ? 12.514  -18.722 -2.833  1.0 0.0 59  0 1 
ATOM 871   C CA   . ALA A ? 59  ? 11.118  -19.155 -2.647  1.0 0.0 59  0 1 
ATOM 872   C C    . ALA A ? 59  ? 10.228  -18.544 -3.730  1.0 0.0 59  0 1 
ATOM 873   O O    . ALA A ? 59  ? 10.383  -17.371 -4.084  1.0 0.0 59  0 1 
ATOM 874   C CB   . ALA A ? 59  ? 10.612  -18.771 -1.264  1.0 0.0 59  0 1 
ATOM 875   H H    . ALA A ? 59  ? 12.957  -18.168 -2.115  1.0 0.0 59  0 1 
ATOM 876   H HA   . ALA A ? 59  ? 11.086  -20.241 -2.731  1.0 0.0 59  0 1 
ATOM 877   H 1HB  . ALA A ? 59  ? 9.575   -19.089 -1.154  1.0 0.0 59  0 1 
ATOM 878   H 2HB  . ALA A ? 59  ? 11.224  -19.259 -0.505  1.0 0.0 59  0 1 
ATOM 879   H 3HB  . ALA A ? 59  ? 10.675  -17.691 -1.141  1.0 0.0 59  0 1 
ATOM 880   N N    . ASP A ? 60  ? 9.313   -19.344 -4.272  1.0 0.0 60  0 1 
ATOM 881   C CA   . ASP A ? 60  ? 8.406   -18.858 -5.306  1.0 0.0 60  0 1 
ATOM 882   C C    . ASP A ? 60  ? 7.300   -18.052 -4.640  1.0 0.0 60  0 1 
ATOM 883   O O    . ASP A ? 60  ? 6.455   -18.603 -3.934  1.0 0.0 60  0 1 
ATOM 884   C CB   . ASP A ? 60  ? 7.810   -20.015 -6.111  1.0 0.0 60  0 1 
ATOM 885   C CG   . ASP A ? 60  ? 6.918   -19.545 -7.252  1.0 0.0 60  0 1 
ATOM 886   O OD1  . ASP A ? 60  ? 6.652   -18.369 -7.327  1.0 0.0 60  0 1 
ATOM 887   O OD2  . ASP A ? 60  ? 6.510   -20.367 -8.038  1.0 0.0 60  0 1 
ATOM 888   H H    . ASP A ? 60  ? 9.241   -20.302 -3.965  1.0 0.0 60  0 1 
ATOM 889   H HA   . ASP A ? 60  ? 8.969   -18.221 -5.989  1.0 0.0 60  0 1 
ATOM 890   H 1HB  . ASP A ? 60  ? 8.615   -20.623 -6.525  1.0 0.0 60  0 1 
ATOM 891   H 2HB  . ASP A ? 60  ? 7.224   -20.655 -5.451  1.0 0.0 60  0 1 
ATOM 892   N N    . VAL A ? 61  ? 7.310   -16.743 -4.867  1.0 0.0 61  0 1 
ATOM 893   C CA   . VAL A ? 61  ? 6.373   -15.842 -4.217  1.0 0.0 61  0 1 
ATOM 894   C C    . VAL A ? 61  ? 4.927   -16.145 -4.597  1.0 0.0 61  0 1 
ATOM 895   O O    . VAL A ? 61  ? 4.003   -15.749 -3.890  1.0 0.0 61  0 1 
ATOM 896   C CB   . VAL A ? 61  ? 6.701   -14.384 -4.591  1.0 0.0 61  0 1 
ATOM 897   C CG1  . VAL A ? 61  ? 6.306   -14.102 -6.033  1.0 0.0 61  0 1 
ATOM 898   C CG2  . VAL A ? 61  ? 5.989   -13.433 -3.640  1.0 0.0 61  0 1 
ATOM 899   H H    . VAL A ? 61  ? 7.989   -16.365 -5.514  1.0 0.0 61  0 1 
ATOM 900   H HA   . VAL A ? 61  ? 6.470   -15.962 -3.137  1.0 0.0 61  0 1 
ATOM 901   H HB   . VAL A ? 61  ? 7.778   -14.233 -4.517  1.0 0.0 61  0 1 
ATOM 902   H 1HG1 . VAL A ? 61  ? 6.545   -13.067 -6.280  1.0 0.0 61  0 1 
ATOM 903   H 2HG1 . VAL A ? 61  ? 6.854   -14.769 -6.697  1.0 0.0 61  0 1 
ATOM 904   H 3HG1 . VAL A ? 61  ? 5.235   -14.265 -6.155  1.0 0.0 61  0 1 
ATOM 905   H 1HG2 . VAL A ? 61  ? 6.226   -12.405 -3.910  1.0 0.0 61  0 1 
ATOM 906   H 2HG2 . VAL A ? 61  ? 4.912   -13.588 -3.710  1.0 0.0 61  0 1 
ATOM 907   H 3HG2 . VAL A ? 61  ? 6.318   -13.626 -2.619  1.0 0.0 61  0 1 
ATOM 908   N N    . ASN A ? 62  ? 4.723   -16.853 -5.704  1.0 0.0 62  0 1 
ATOM 909   C CA   . ASN A ? 62  ? 3.371   -17.224 -6.117  1.0 0.0 62  0 1 
ATOM 910   C C    . ASN A ? 62  ? 2.993   -18.686 -5.921  1.0 0.0 62  0 1 
ATOM 911   O O    . ASN A ? 62  ? 1.980   -19.145 -6.447  1.0 0.0 62  0 1 
ATOM 912   C CB   . ASN A ? 62  ? 3.170   -16.844 -7.573  1.0 0.0 62  0 1 
ATOM 913   C CG   . ASN A ? 62  ? 3.151   -15.356 -7.784  1.0 0.0 62  0 1 
ATOM 914   O OD1  . ASN A ? 62  ? 2.144   -14.691 -7.514  1.0 0.0 62  0 1 
ATOM 915   N ND2  . ASN A ? 62  ? 4.245   -14.820 -8.262  1.0 0.0 62  0 1 
ATOM 916   H H    . ASN A ? 62  ? 5.507   -17.143 -6.269  1.0 0.0 62  0 1 
ATOM 917   H HA   . ASN A ? 62  ? 2.657   -16.673 -5.501  1.0 0.0 62  0 1 
ATOM 918   H 1HB  . ASN A ? 62  ? 3.971   -17.275 -8.175  1.0 0.0 62  0 1 
ATOM 919   H 2HB  . ASN A ? 62  ? 2.229   -17.262 -7.931  1.0 0.0 62  0 1 
ATOM 920   H 1HD2 . ASN A ? 62  ? 4.290   -13.833 -8.423  1.0 0.0 62  0 1 
ATOM 921   H 2HD2 . ASN A ? 62  ? 5.036   -15.396 -8.466  1.0 0.0 62  0 1 
ATOM 922   N N    . ALA A ? 63  ? 3.789   -19.421 -5.153  1.0 0.0 63  0 1 
ATOM 923   C CA   . ALA A ? 63  ? 3.477   -20.821 -4.868  1.0 0.0 63  0 1 
ATOM 924   C C    . ALA A ? 63  ? 2.128   -20.952 -4.156  1.0 0.0 63  0 1 
ATOM 925   O O    . ALA A ? 63  ? 1.788   -20.140 -3.294  1.0 0.0 63  0 1 
ATOM 926   C CB   . ALA A ? 63  ? 4.582   -21.450 -4.031  1.0 0.0 63  0 1 
ATOM 927   H H    . ALA A ? 63  ? 4.622   -19.012 -4.756  1.0 0.0 63  0 1 
ATOM 928   H HA   . ALA A ? 63  ? 3.417   -21.355 -5.816  1.0 0.0 63  0 1 
ATOM 929   H 1HB  . ALA A ? 63  ? 4.336   -22.492 -3.828  1.0 0.0 63  0 1 
ATOM 930   H 2HB  . ALA A ? 63  ? 5.524   -21.399 -4.576  1.0 0.0 63  0 1 
ATOM 931   H 3HB  . ALA A ? 63  ? 4.677   -20.909 -3.091  1.0 0.0 63  0 1 
ATOM 932   N N    . LYS A ? 64  ? 1.348   -21.974 -4.511  1.0 0.0 64  0 1 
ATOM 933   C CA   . LYS A ? 64  ? 0.038   -22.201 -3.894  1.0 0.0 64  0 1 
ATOM 934   C C    . LYS A ? 64  ? 0.095   -23.386 -2.939  1.0 0.0 64  0 1 
ATOM 935   O O    . LYS A ? 64  ? 0.744   -24.391 -3.239  1.0 0.0 64  0 1 
ATOM 936   C CB   . LYS A ? 64  ? -1.032  -22.435 -4.961  1.0 0.0 64  0 1 
ATOM 937   C CG   . LYS A ? 64  ? -1.300  -21.234 -5.858  1.0 0.0 64  0 1 
ATOM 938   C CD   . LYS A ? 64  ? -2.399  -21.532 -6.867  1.0 0.0 64  0 1 
ATOM 939   C CE   . LYS A ? 64  ? -2.660  -20.336 -7.772  1.0 0.0 64  0 1 
ATOM 940   N NZ   . LYS A ? 64  ? -3.727  -20.616 -8.770  1.0 0.0 64  0 1 
ATOM 941   H H    . LYS A ? 64  ? 1.672   -22.608 -5.226  1.0 0.0 64  0 1 
ATOM 942   H HA   . LYS A ? 64  ? -0.234  -21.313 -3.323  1.0 0.0 64  0 1 
ATOM 943   H 1HB  . LYS A ? 64  ? -0.734  -23.269 -5.598  1.0 0.0 64  0 1 
ATOM 944   H 2HB  . LYS A ? 64  ? -1.971  -22.710 -4.481  1.0 0.0 64  0 1 
ATOM 945   H 1HG  . LYS A ? 64  ? -1.600  -20.383 -5.247  1.0 0.0 64  0 1 
ATOM 946   H 2HG  . LYS A ? 64  ? -0.388  -20.970 -6.394  1.0 0.0 64  0 1 
ATOM 947   H 1HD  . LYS A ? 64  ? -2.108  -22.385 -7.481  1.0 0.0 64  0 1 
ATOM 948   H 2HD  . LYS A ? 64  ? -3.319  -21.783 -6.339  1.0 0.0 64  0 1 
ATOM 949   H 1HE  . LYS A ? 64  ? -2.961  -19.482 -7.167  1.0 0.0 64  0 1 
ATOM 950   H 2HE  . LYS A ? 64  ? -1.744  -20.074 -8.301  1.0 0.0 64  0 1 
ATOM 951   H 1HZ  . LYS A ? 64  ? -3.869  -19.801 -9.350  1.0 0.0 64  0 1 
ATOM 952   H 2HZ  . LYS A ? 64  ? -3.450  -21.396 -9.350  1.0 0.0 64  0 1 
ATOM 953   H 3HZ  . LYS A ? 64  ? -4.586  -20.842 -8.291  1.0 0.0 64  0 1 
ATOM 954   N N    . ASP A ? 65  ? -0.574  -23.289 -1.794  1.0 0.0 65  0 1 
ATOM 955   C CA   . ASP A ? 65  ? -0.624  -24.437 -0.902  1.0 0.0 65  0 1 
ATOM 956   C C    . ASP A ? 65  ? -1.802  -25.311 -1.327  1.0 0.0 65  0 1 
ATOM 957   O O    . ASP A ? 65  ? -2.418  -25.079 -2.368  1.0 0.0 65  0 1 
ATOM 958   C CB   . ASP A ? 65  ? -0.774  -24.002 0.558   1.0 0.0 65  0 1 
ATOM 959   C CG   . ASP A ? 65  ? -2.124  -23.359 0.849   1.0 0.0 65  0 1 
ATOM 960   O OD1  . ASP A ? 65  ? -3.055  -23.628 0.128   1.0 0.0 65  0 1 
ATOM 961   O OD2  . ASP A ? 65  ? -2.209  -22.605 1.788   1.0 0.0 65  0 1 
ATOM 962   H H    . ASP A ? 65  ? -1.050  -22.439 -1.528  1.0 0.0 65  0 1 
ATOM 963   H HA   . ASP A ? 65  ? 0.311   -24.991 -0.999  1.0 0.0 65  0 1 
ATOM 964   H 1HB  . ASP A ? 65  ? -0.652  -24.867 1.210   1.0 0.0 65  0 1 
ATOM 965   H 2HB  . ASP A ? 65  ? 0.013   -23.290 0.808   1.0 0.0 65  0 1 
ATOM 966   N N    . SER A ? 66  ? -2.133  -26.328 -0.533  1.0 0.0 66  0 1 
ATOM 967   C CA   . SER A ? 66  ? -3.222  -27.239 -0.888  1.0 0.0 66  0 1 
ATOM 968   C C    . SER A ? 66  ? -4.605  -26.601 -0.936  1.0 0.0 66  0 1 
ATOM 969   O O    . SER A ? 66  ? -5.538  -27.208 -1.448  1.0 0.0 66  0 1 
ATOM 970   C CB   . SER A ? 66  ? -3.249  -28.390 0.098   1.0 0.0 66  0 1 
ATOM 971   O OG   . SER A ? 66  ? -3.607  -27.947 1.378   1.0 0.0 66  0 1 
ATOM 972   H H    . SER A ? 66  ? -1.628  -26.476 0.329   1.0 0.0 66  0 1 
ATOM 973   H HA   . SER A ? 66  ? -3.035  -27.630 -1.889  1.0 0.0 66  0 1 
ATOM 974   H 1HB  . SER A ? 66  ? -3.959  -29.143 -0.241  1.0 0.0 66  0 1 
ATOM 975   H 2HB  . SER A ? 66  ? -2.267  -28.860 0.135   1.0 0.0 66  0 1 
ATOM 976   H HG   . SER A ? 66  ? -2.812  -27.566 1.759   1.0 0.0 66  0 1 
ATOM 977   N N    . ASP A ? 67  ? -4.760  -25.404 -0.381  1.0 0.0 67  0 1 
ATOM 978   C CA   . ASP A ? 67  ? -6.064  -24.740 -0.422  1.0 0.0 67  0 1 
ATOM 979   C C    . ASP A ? 67  ? -6.055  -23.727 -1.555  1.0 0.0 67  0 1 
ATOM 980   O O    . ASP A ? 67  ? -7.021  -22.988 -1.747  1.0 0.0 67  0 1 
ATOM 981   C CB   . ASP A ? 67  ? -6.380  -24.047 0.906   1.0 0.0 67  0 1 
ATOM 982   C CG   . ASP A ? 67  ? -6.562  -25.027 2.057   1.0 0.0 67  0 1 
ATOM 983   O OD1  . ASP A ? 67  ? -7.200  -26.034 1.859   1.0 0.0 67  0 1 
ATOM 984   O OD2  . ASP A ? 67  ? -6.063  -24.759 3.123   1.0 0.0 67  0 1 
ATOM 985   H H    . ASP A ? 67  ? -3.985  -24.941 0.072   1.0 0.0 67  0 1 
ATOM 986   H HA   . ASP A ? 67  ? -6.831  -25.493 -0.601  1.0 0.0 67  0 1 
ATOM 987   H 1HB  . ASP A ? 67  ? -5.573  -23.359 1.158   1.0 0.0 67  0 1 
ATOM 988   H 2HB  . ASP A ? 67  ? -7.291  -23.458 0.801   1.0 0.0 67  0 1 
ATOM 989   N N    . GLY A ? 68  ? -4.953  -23.708 -2.299  1.0 0.0 68  0 1 
ATOM 990   C CA   . GLY A ? 68  ? -4.815  -22.755 -3.383  1.0 0.0 68  0 1 
ATOM 991   C C    . GLY A ? 68  ? -4.308  -21.386 -2.962  1.0 0.0 68  0 1 
ATOM 992   O O    . GLY A ? 68  ? -4.242  -20.462 -3.772  1.0 0.0 68  0 1 
ATOM 993   H H    . GLY A ? 68  ? -4.202  -24.356 -2.114  1.0 0.0 68  0 1 
ATOM 994   H 1HA  . GLY A ? 68  ? -4.127  -23.152 -4.129  1.0 0.0 68  0 1 
ATOM 995   H 2HA  . GLY A ? 68  ? -5.778  -22.620 -3.873  1.0 0.0 68  0 1 
ATOM 996   N N    . ARG A ? 69  ? -3.943  -21.231 -1.689  1.0 0.0 69  0 1 
ATOM 997   C CA   . ARG A ? 69  ? -3.551  -19.925 -1.162  1.0 0.0 69  0 1 
ATOM 998   C C    . ARG A ? 69  ? -2.052  -19.686 -1.312  1.0 0.0 69  0 1 
ATOM 999   O O    . ARG A ? 69  ? -1.244  -20.585 -1.081  1.0 0.0 69  0 1 
ATOM 1000  C CB   . ARG A ? 69  ? -3.933  -19.806 0.306   1.0 0.0 69  0 1 
ATOM 1001  C CG   . ARG A ? 69  ? -5.428  -19.824 0.581   1.0 0.0 69  0 1 
ATOM 1002  C CD   . ARG A ? 69  ? -5.721  -19.707 2.033   1.0 0.0 69  0 1 
ATOM 1003  N NE   . ARG A ? 69  ? -7.149  -19.745 2.303   1.0 0.0 69  0 1 
ATOM 1004  C CZ   . ARG A ? 69  ? -7.696  -19.694 3.533   1.0 0.0 69  0 1 
ATOM 1005  N NH1  . ARG A ? 69  ? -6.924  -19.605 4.593   1.0 0.0 69  0 1 
ATOM 1006  N NH2  . ARG A ? 69  ? -9.010  -19.736 3.674   1.0 0.0 69  0 1 
ATOM 1007  H H    . ARG A ? 69  ? -3.936  -22.032 -1.072  1.0 0.0 69  0 1 
ATOM 1008  H HA   . ARG A ? 69  ? -4.076  -19.154 -1.726  1.0 0.0 69  0 1 
ATOM 1009  H 1HB  . ARG A ? 69  ? -3.485  -20.625 0.866   1.0 0.0 69  0 1 
ATOM 1010  H 2HB  . ARG A ? 69  ? -3.534  -18.876 0.711   1.0 0.0 69  0 1 
ATOM 1011  H 1HG  . ARG A ? 69  ? -5.903  -18.988 0.067   1.0 0.0 69  0 1 
ATOM 1012  H 2HG  . ARG A ? 69  ? -5.853  -20.761 0.221   1.0 0.0 69  0 1 
ATOM 1013  H 1HD  . ARG A ? 69  ? -5.251  -20.532 2.567   1.0 0.0 69  0 1 
ATOM 1014  H 2HD  . ARG A ? 69  ? -5.328  -18.762 2.408   1.0 0.0 69  0 1 
ATOM 1015  H HE   . ARG A ? 69  ? -7.775  -19.813 1.512   1.0 0.0 69  0 1 
ATOM 1016  H 1HH1 . ARG A ? 69  ? -5.920  -19.573 4.486   1.0 0.0 69  0 1 
ATOM 1017  H 2HH1 . ARG A ? 69  ? -7.334  -19.567 5.515   1.0 0.0 69  0 1 
ATOM 1018  H 1HH2 . ARG A ? 69  ? -9.604  -19.805 2.859   1.0 0.0 69  0 1 
ATOM 1019  H 2HH2 . ARG A ? 69  ? -9.420  -19.698 4.595   1.0 0.0 69  0 1 
ATOM 1020  N N    . THR A ? 70  ? -1.692  -18.467 -1.701  1.0 0.0 70  0 1 
ATOM 1021  C CA   . THR A ? 70  ? -0.295  -18.096 -1.874  1.0 0.0 70  0 1 
ATOM 1022  C C    . THR A ? 70  ? 0.089   -17.381 -0.577  1.0 0.0 70  0 1 
ATOM 1023  O O    . THR A ? 70  ? -0.771  -17.051 0.238   1.0 0.0 70  0 1 
ATOM 1024  C CB   . THR A ? 70  ? -0.067  -17.192 -3.100  1.0 0.0 70  0 1 
ATOM 1025  O OG1  . THR A ? 70  ? -0.749  -15.946 -2.911  1.0 0.0 70  0 1 
ATOM 1026  C CG2  . THR A ? 70  ? -0.587  -17.864 -4.362  1.0 0.0 70  0 1 
ATOM 1027  H H    . THR A ? 70  ? -2.409  -17.779 -1.880  1.0 0.0 70  0 1 
ATOM 1028  H HA   . THR A ? 70  ? 0.288   -19.004 -2.023  1.0 0.0 70  0 1 
ATOM 1029  H HB   . THR A ? 70  ? 0.999   -16.994 -3.213  1.0 0.0 70  0 1 
ATOM 1030  H HG1  . THR A ? 70  ? -1.681  -16.057 -3.115  1.0 0.0 70  0 1 
ATOM 1031  H 1HG2 . THR A ? 70  ? -0.417  -17.211 -5.218  1.0 0.0 70  0 1 
ATOM 1032  H 2HG2 . THR A ? 70  ? -0.062  -18.807 -4.514  1.0 0.0 70  0 1 
ATOM 1033  H 3HG2 . THR A ? 70  ? -1.654  -18.056 -4.259  1.0 0.0 70  0 1 
ATOM 1034  N N    . PRO A ? 71  ? 1.385   -17.137 -0.375  1.0 0.0 71  0 1 
ATOM 1035  C CA   . PRO A ? 71  ? 1.780   -16.363 0.802   1.0 0.0 71  0 1 
ATOM 1036  C C    . PRO A ? 71  ? 1.021   -15.036 0.867   1.0 0.0 71  0 1 
ATOM 1037  O O    . PRO A ? 71  ? 0.780   -14.501 1.949   1.0 0.0 71  0 1 
ATOM 1038  C CB   . PRO A ? 71  ? 3.281   -16.147 0.585   1.0 0.0 71  0 1 
ATOM 1039  C CG   . PRO A ? 71  ? 3.705   -17.318 -0.234  1.0 0.0 71  0 1 
ATOM 1040  C CD   . PRO A ? 71  ? 2.552   -17.554 -1.173  1.0 0.0 71  0 1 
ATOM 1041  H HA   . PRO A ? 71  ? 1.593   -16.961 1.707   1.0 0.0 71  0 1 
ATOM 1042  H 1HB  . PRO A ? 71  ? 3.453   -15.186 0.077   1.0 0.0 71  0 1 
ATOM 1043  H 2HB  . PRO A ? 71  ? 3.798   -16.094 1.555   1.0 0.0 71  0 1 
ATOM 1044  H 1HG  . PRO A ? 71  ? 4.643   -17.092 -0.762  1.0 0.0 71  0 1 
ATOM 1045  H 2HG  . PRO A ? 71  ? 3.906   -18.183 0.416   1.0 0.0 71  0 1 
ATOM 1046  H 1HD  . PRO A ? 71  ? 2.676   -16.930 -2.071  1.0 0.0 71  0 1 
ATOM 1047  H 2HD  . PRO A ? 71  ? 2.512   -18.620 -1.444  1.0 0.0 71  0 1 
ATOM 1048  N N    . LEU A ? 72  ? 0.650   -14.512 -0.292  1.0 0.0 72  0 1 
ATOM 1049  C CA   . LEU A ? 72  ? -0.089  -13.264 -0.335  1.0 0.0 72  0 1 
ATOM 1050  C C    . LEU A ? 72  ? -1.501  -13.458 0.217   1.0 0.0 72  0 1 
ATOM 1051  O O    . LEU A ? 72  ? -2.012  -12.613 0.954   1.0 0.0 72  0 1 
ATOM 1052  C CB   . LEU A ? 72  ? -0.154  -12.736 -1.774  1.0 0.0 72  0 1 
ATOM 1053  C CG   . LEU A ? 72  ? -0.862  -11.387 -1.955  1.0 0.0 72  0 1 
ATOM 1054  C CD1  . LEU A ? 72  ? -0.157  -10.327 -1.120  1.0 0.0 72  0 1 
ATOM 1055  C CD2  . LEU A ? 72  ? -0.864  -11.009 -3.429  1.0 0.0 72  0 1 
ATOM 1056  H H    . LEU A ? 72  ? 0.878   -14.978 -1.158  1.0 0.0 72  0 1 
ATOM 1057  H HA   . LEU A ? 72  ? 0.431   -12.533 0.283   1.0 0.0 72  0 1 
ATOM 1058  H 1HB  . LEU A ? 72  ? 0.861   -12.631 -2.151  1.0 0.0 72  0 1 
ATOM 1059  H 2HB  . LEU A ? 72  ? -0.675  -13.469 -2.390  1.0 0.0 72  0 1 
ATOM 1060  H HG   . LEU A ? 72  ? -1.889  -11.463 -1.599  1.0 0.0 72  0 1 
ATOM 1061  H 1HD1 . LEU A ? 72  ? -0.660  -9.368  -1.249  1.0 0.0 72  0 1 
ATOM 1062  H 2HD1 . LEU A ? 72  ? -0.187  -10.613 -0.068  1.0 0.0 72  0 1 
ATOM 1063  H 3HD1 . LEU A ? 72  ? 0.880   -10.239 -1.443  1.0 0.0 72  0 1 
ATOM 1064  H 1HD2 . LEU A ? 72  ? -1.367  -10.050 -3.558  1.0 0.0 72  0 1 
ATOM 1065  H 2HD2 . LEU A ? 72  ? 0.163   -10.930 -3.786  1.0 0.0 72  0 1 
ATOM 1066  H 3HD2 . LEU A ? 72  ? -1.389  -11.775 -4.000  1.0 0.0 72  0 1 
ATOM 1067  N N    . HIS A ? 73  ? -2.146  -14.572 -0.135  1.0 0.0 73  0 1 
ATOM 1068  C CA   . HIS A ? 73  ? -3.472  -14.875 0.414   1.0 0.0 73  0 1 
ATOM 1069  C C    . HIS A ? 73  ? -3.407  -14.941 1.934   1.0 0.0 73  0 1 
ATOM 1070  O O    . HIS A ? 73  ? -4.300  -14.449 2.624   1.0 0.0 73  0 1 
ATOM 1071  C CB   . HIS A ? 73  ? -4.011  -16.198 -0.141  1.0 0.0 73  0 1 
ATOM 1072  C CG   . HIS A ? 73  ? -4.411  -16.127 -1.582  1.0 0.0 73  0 1 
ATOM 1073  N ND1  . HIS A ? 73  ? -3.496  -16.189 -2.612  1.0 0.0 73  0 1 
ATOM 1074  C CD2  . HIS A ? 73  ? -5.626  -15.997 -2.164  1.0 0.0 73  0 1 
ATOM 1075  C CE1  . HIS A ? 73  ? -4.133  -16.103 -3.767  1.0 0.0 73  0 1 
ATOM 1076  N NE2  . HIS A ? 73  ? -5.425  -15.985 -3.523  1.0 0.0 73  0 1 
ATOM 1077  H H    . HIS A ? 73  ? -1.723  -15.218 -0.784  1.0 0.0 73  0 1 
ATOM 1078  H HA   . HIS A ? 73  ? -4.172  -14.088 0.135   1.0 0.0 73  0 1 
ATOM 1079  H 1HB  . HIS A ? 73  ? -3.251  -16.973 -0.036  1.0 0.0 73  0 1 
ATOM 1080  H 2HB  . HIS A ? 73  ? -4.879  -16.509 0.439   1.0 0.0 73  0 1 
ATOM 1081  H HD2  . HIS A ? 73  ? -6.585  -15.917 -1.652  1.0 0.0 73  0 1 
ATOM 1082  H HE1  . HIS A ? 73  ? -3.670  -16.125 -4.754  1.0 0.0 73  0 1 
ATOM 1083  H HE2  . HIS A ? 73  ? -6.153  -15.900 -4.218  1.0 0.0 73  0 1 
ATOM 1084  N N    . HIS A ? 74  ? -2.341  -15.555 2.441   1.0 0.0 74  0 1 
ATOM 1085  C CA   . HIS A ? 74  ? -2.146  -15.706 3.874   1.0 0.0 74  0 1 
ATOM 1086  C C    . HIS A ? 74  ? -1.859  -14.378 4.556   1.0 0.0 74  0 1 
ATOM 1087  O O    . HIS A ? 74  ? -2.460  -14.051 5.579   1.0 0.0 74  0 1 
ATOM 1088  C CB   . HIS A ? 74  ? -1.001  -16.684 4.157   1.0 0.0 74  0 1 
ATOM 1089  C CG   . HIS A ? 74  ? -1.332  -18.108 3.834   1.0 0.0 74  0 1 
ATOM 1090  N ND1  . HIS A ? 74  ? -0.816  -18.760 2.734   1.0 0.0 74  0 1 
ATOM 1091  C CD2  . HIS A ? 74  ? -2.126  -19.004 4.465   1.0 0.0 74  0 1 
ATOM 1092  C CE1  . HIS A ? 74  ? -1.279  -19.997 2.703   1.0 0.0 74  0 1 
ATOM 1093  N NE2  . HIS A ? 74  ? -2.076  -20.170 3.741   1.0 0.0 74  0 1 
ATOM 1094  H H    . HIS A ? 74  ? -1.646  -15.924 1.808   1.0 0.0 74  0 1 
ATOM 1095  H HA   . HIS A ? 74  ? -3.056  -16.108 4.324   1.0 0.0 74  0 1 
ATOM 1096  H 1HB  . HIS A ? 74  ? -0.124  -16.396 3.575   1.0 0.0 74  0 1 
ATOM 1097  H 2HB  . HIS A ? 74  ? -0.727  -16.628 5.210   1.0 0.0 74  0 1 
ATOM 1098  H HD1  . HIS A ? 74  ? -0.133  -18.398 2.099   1.0 0.0 74  0 1 
ATOM 1099  H HD2  . HIS A ? 74  ? -2.738  -18.946 5.366   1.0 0.0 74  0 1 
ATOM 1100  H HE1  . HIS A ? 74  ? -0.985  -20.680 1.905   1.0 0.0 74  0 1 
ATOM 1101  N N    . ALA A ? 75  ? -0.937  -13.604 3.990   1.0 0.0 75  0 1 
ATOM 1102  C CA   . ALA A ? 75  ? -0.609  -12.305 4.569   1.0 0.0 75  0 1 
ATOM 1103  C C    . ALA A ? 75  ? -1.836  -11.397 4.618   1.0 0.0 75  0 1 
ATOM 1104  O O    . ALA A ? 75  ? -2.084  -10.726 5.620   1.0 0.0 75  0 1 
ATOM 1105  C CB   . ALA A ? 75  ? 0.510   -11.641 3.780   1.0 0.0 75  0 1 
ATOM 1106  H H    . ALA A ? 75  ? -0.456  -13.907 3.155   1.0 0.0 75  0 1 
ATOM 1107  H HA   . ALA A ? 75  ? -0.272  -12.465 5.593   1.0 0.0 75  0 1 
ATOM 1108  H 1HB  . ALA A ? 75  ? 0.744   -10.674 4.224   1.0 0.0 75  0 1 
ATOM 1109  H 2HB  . ALA A ? 75  ? 1.397   -12.275 3.802   1.0 0.0 75  0 1 
ATOM 1110  H 3HB  . ALA A ? 75  ? 0.192   -11.499 2.748   1.0 0.0 75  0 1 
ATOM 1111  N N    . ALA A ? 76  ? -2.600  -11.381 3.530   1.0 0.0 76  0 1 
ATOM 1112  C CA   . ALA A ? 76  ? -3.835  -10.595 3.471   1.0 0.0 76  0 1 
ATOM 1113  C C    . ALA A ? 76  ? -4.888  -11.102 4.449   1.0 0.0 76  0 1 
ATOM 1114  O O    . ALA A ? 76  ? -5.547  -10.316 5.130   1.0 0.0 76  0 1 
ATOM 1115  C CB   . ALA A ? 76  ? -4.394  -10.601 2.056   1.0 0.0 76  0 1 
ATOM 1116  H H    . ALA A ? 76  ? -2.322  -11.923 2.724   1.0 0.0 76  0 1 
ATOM 1117  H HA   . ALA A ? 76  ? -3.598  -9.569  3.751   1.0 0.0 76  0 1 
ATOM 1118  H 1HB  . ALA A ? 76  ? -5.309  -10.009 2.023   1.0 0.0 76  0 1 
ATOM 1119  H 2HB  . ALA A ? 76  ? -3.660  -10.173 1.373   1.0 0.0 76  0 1 
ATOM 1120  H 3HB  . ALA A ? 76  ? -4.614  -11.625 1.756   1.0 0.0 76  0 1 
ATOM 1121  N N    . GLU A ? 77  ? -5.042  -12.421 4.513   1.0 0.0 77  0 1 
ATOM 1122  C CA   . GLU A ? 77  ? -6.028  -13.025 5.401   1.0 0.0 77  0 1 
ATOM 1123  C C    . GLU A ? 77  ? -5.805  -12.622 6.860   1.0 0.0 77  0 1 
ATOM 1124  O O    . GLU A ? 77  ? -6.758  -12.368 7.597   1.0 0.0 77  0 1 
ATOM 1125  C CB   . GLU A ? 77  ? -5.987  -14.549 5.273   1.0 0.0 77  0 1 
ATOM 1126  C CG   . GLU A ? 77  ? -7.027  -15.279 6.111   1.0 0.0 77  0 1 
ATOM 1127  C CD   . GLU A ? 77  ? -7.007  -16.768 5.903   1.0 0.0 77  0 1 
ATOM 1128  O OE1  . GLU A ? 77  ? -6.214  -17.228 5.117   1.0 0.0 77  0 1 
ATOM 1129  O OE2  . GLU A ? 77  ? -7.785  -17.446 6.531   1.0 0.0 77  0 1 
ATOM 1130  H H    . GLU A ? 77  ? -4.465  -13.019 3.939   1.0 0.0 77  0 1 
ATOM 1131  H HA   . GLU A ? 77  ? -7.017  -12.673 5.109   1.0 0.0 77  0 1 
ATOM 1132  H 1HB  . GLU A ? 77  ? -6.140  -14.831 4.231   1.0 0.0 77  0 1 
ATOM 1133  H 2HB  . GLU A ? 77  ? -5.003  -14.913 5.570   1.0 0.0 77  0 1 
ATOM 1134  H 1HG  . GLU A ? 77  ? -6.843  -15.068 7.164   1.0 0.0 77  0 1 
ATOM 1135  H 2HG  . GLU A ? 77  ? -8.015  -14.895 5.859   1.0 0.0 77  0 1 
ATOM 1136  N N    . ASN A ? 78  ? -4.546  -12.564 7.274   1.0 0.0 78  0 1 
ATOM 1137  C CA   . ASN A ? 78  ? -4.213  -12.226 8.649   1.0 0.0 78  0 1 
ATOM 1138  C C    . ASN A ? 78  ? -3.798  -10.767 8.840   1.0 0.0 78  0 1 
ATOM 1139  O O    . ASN A ? 78  ? -3.260  -10.403 9.884   1.0 0.0 78  0 1 
ATOM 1140  C CB   . ASN A ? 78  ? -3.119  -13.150 9.153   1.0 0.0 78  0 1 
ATOM 1141  C CG   . ASN A ? 78  ? -3.590  -14.569 9.314   1.0 0.0 78  0 1 
ATOM 1142  O OD1  . ASN A ? 78  ? -4.784  -14.821 9.513   1.0 0.0 78  0 1 
ATOM 1143  N ND2  . ASN A ? 78  ? -2.675  -15.500 9.233   1.0 0.0 78  0 1 
ATOM 1144  H H    . ASN A ? 78  ? -3.800  -12.759 6.621   1.0 0.0 78  0 1 
ATOM 1145  H HA   . ASN A ? 78  ? -5.103  -12.362 9.264   1.0 0.0 78  0 1 
ATOM 1146  H 1HB  . ASN A ? 78  ? -2.280  -13.135 8.456   1.0 0.0 78  0 1 
ATOM 1147  H 2HB  . ASN A ? 78  ? -2.753  -12.789 10.114  1.0 0.0 78  0 1 
ATOM 1148  H 1HD2 . ASN A ? 78  ? -2.930  -16.463 9.332   1.0 0.0 78  0 1 
ATOM 1149  H 2HD2 . ASN A ? 78  ? -1.721  -15.251 9.071   1.0 0.0 78  0 1 
ATOM 1150  N N    . GLY A ? 79  ? -4.037  -9.947  7.820   1.0 0.0 79  0 1 
ATOM 1151  C CA   . GLY A ? 79  ? -3.829  -8.510  7.926   1.0 0.0 79  0 1 
ATOM 1152  C C    . GLY A ? 79  ? -2.407  -7.990  7.994   1.0 0.0 79  0 1 
ATOM 1153  O O    . GLY A ? 79  ? -2.160  -6.894  8.497   1.0 0.0 79  0 1 
ATOM 1154  H H    . GLY A ? 79  ? -4.370  -10.331 6.948   1.0 0.0 79  0 1 
ATOM 1155  H 1HA  . GLY A ? 79  ? -4.289  -8.012  7.073   1.0 0.0 79  0 1 
ATOM 1156  H 2HA  . GLY A ? 79  ? -4.326  -8.138  8.822   1.0 0.0 79  0 1 
ATOM 1157  N N    . HIS A ? 80  ? -1.447  -8.758  7.492   1.0 0.0 80  0 1 
ATOM 1158  C CA   . HIS A ? 80  ? -0.035  -8.380  7.639   1.0 0.0 80  0 1 
ATOM 1159  C C    . HIS A ? 80  ? 0.334   -7.438  6.493   1.0 0.0 80  0 1 
ATOM 1160  O O    . HIS A ? 80  ? 1.064   -7.816  5.577   1.0 0.0 80  0 1 
ATOM 1161  C CB   . HIS A ? 80  ? 0.880   -9.609  7.633   1.0 0.0 80  0 1 
ATOM 1162  C CG   . HIS A ? 80  ? 0.668   -10.522 8.800   1.0 0.0 80  0 1 
ATOM 1163  N ND1  . HIS A ? 80  ? 0.607   -10.066 10.100  1.0 0.0 80  0 1 
ATOM 1164  C CD2  . HIS A ? 80  ? 0.504   -11.864 8.864   1.0 0.0 80  0 1 
ATOM 1165  C CE1  . HIS A ? 80  ? 0.413   -11.090 10.914  1.0 0.0 80  0 1 
ATOM 1166  N NE2  . HIS A ? 80  ? 0.347   -12.191 10.188  1.0 0.0 80  0 1 
ATOM 1167  H H    . HIS A ? 80  ? -1.679  -9.611  7.005   1.0 0.0 80  0 1 
ATOM 1168  H HA   . HIS A ? 80  ? 0.106   -7.867  8.589   1.0 0.0 80  0 1 
ATOM 1169  H 1HB  . HIS A ? 80  ? 0.718   -10.180 6.719   1.0 0.0 80  0 1 
ATOM 1170  H 2HB  . HIS A ? 80  ? 1.921   -9.287  7.637   1.0 0.0 80  0 1 
ATOM 1171  H HD2  . HIS A ? 80  ? 0.497   -12.557 8.021   1.0 0.0 80  0 1 
ATOM 1172  H HE1  . HIS A ? 80  ? 0.322   -11.034 11.998  1.0 0.0 80  0 1 
ATOM 1173  H HE2  . HIS A ? 80  ? 0.205   -13.126 10.544  1.0 0.0 80  0 1 
ATOM 1174  N N    . ASP A ? 81  ? -0.188  -6.214  6.569   1.0 0.0 81  0 1 
ATOM 1175  C CA   . ASP A ? 81  ? -0.007  -5.185  5.544   1.0 0.0 81  0 1 
ATOM 1176  C C    . ASP A ? 81  ? 1.396   -5.009  4.991   1.0 0.0 81  0 1 
ATOM 1177  O O    . ASP A ? 81  ? 1.596   -4.988  3.775   1.0 0.0 81  0 1 
ATOM 1178  C CB   . ASP A ? 81  ? -0.472  -3.837  6.101   1.0 0.0 81  0 1 
ATOM 1179  C CG   . ASP A ? 81  ? 0.234   -3.455  7.395   1.0 0.0 81  0 1 
ATOM 1180  O OD1  . ASP A ? 81  ? 1.055   -4.217  7.848   1.0 0.0 81  0 1 
ATOM 1181  O OD2  . ASP A ? 81  ? -0.055  -2.406  7.918   1.0 0.0 81  0 1 
ATOM 1182  H H    . ASP A ? 81  ? -0.736  -5.998  7.389   1.0 0.0 81  0 1 
ATOM 1183  H HA   . ASP A ? 81  ? -0.609  -5.454  4.676   1.0 0.0 81  0 1 
ATOM 1184  H 1HB  . ASP A ? 81  ? -0.291  -3.056  5.361   1.0 0.0 81  0 1 
ATOM 1185  H 2HB  . ASP A ? 81  ? -1.546  -3.870  6.286   1.0 0.0 81  0 1 
ATOM 1186  N N    . GLU A ? 82  ? 2.386   -4.879  5.866   1.0 0.0 82  0 1 
ATOM 1187  C CA   . GLU A ? 82  ? 3.756   -4.736  5.382   1.0 0.0 82  0 1 
ATOM 1188  C C    . GLU A ? 82  ? 4.183   -5.969  4.573   1.0 0.0 82  0 1 
ATOM 1189  O O    . GLU A ? 82  ? 4.863   -5.848  3.554   1.0 0.0 82  0 1 
ATOM 1190  C CB   . GLU A ? 82  ? 4.715   -4.520  6.555   1.0 0.0 82  0 1 
ATOM 1191  C CG   . GLU A ? 82  ? 6.163   -4.288  6.149   1.0 0.0 82  0 1 
ATOM 1192  C CD   . GLU A ? 82  ? 7.059   -3.995  7.320   1.0 0.0 82  0 1 
ATOM 1193  O OE1  . GLU A ? 82  ? 6.582   -3.453  8.288   1.0 0.0 82  0 1 
ATOM 1194  O OE2  . GLU A ? 82  ? 8.223   -4.313  7.246   1.0 0.0 82  0 1 
ATOM 1195  H H    . GLU A ? 82  ? 2.213   -4.876  6.859   1.0 0.0 82  0 1 
ATOM 1196  H HA   . GLU A ? 82  ? 3.802   -3.865  4.728   1.0 0.0 82  0 1 
ATOM 1197  H 1HB  . GLU A ? 82  ? 4.388   -3.658  7.138   1.0 0.0 82  0 1 
ATOM 1198  H 2HB  . GLU A ? 82  ? 4.687   -5.389  7.213   1.0 0.0 82  0 1 
ATOM 1199  H 1HG  . GLU A ? 82  ? 6.533   -5.176  5.637   1.0 0.0 82  0 1 
ATOM 1200  H 2HG  . GLU A ? 82  ? 6.204   -3.455  5.448   1.0 0.0 82  0 1 
ATOM 1201  N N    . VAL A ? 83  ? 3.789   -7.161  5.016   1.0 0.0 83  0 1 
ATOM 1202  C CA   . VAL A ? 83  ? 4.171   -8.372  4.282   1.0 0.0 83  0 1 
ATOM 1203  C C    . VAL A ? 83  ? 3.443   -8.385  2.933   1.0 0.0 83  0 1 
ATOM 1204  O O    . VAL A ? 83  ? 4.015   -8.765  1.912   1.0 0.0 83  0 1 
ATOM 1205  C CB   . VAL A ? 83  ? 3.813   -9.637  5.084   1.0 0.0 83  0 1 
ATOM 1206  C CG1  . VAL A ? 83  ? 4.057   -10.885 4.247   1.0 0.0 83  0 1 
ATOM 1207  C CG2  . VAL A ? 83  ? 4.626   -9.683  6.369   1.0 0.0 83  0 1 
ATOM 1208  H H    . VAL A ? 83  ? 3.229   -7.250  5.852   1.0 0.0 83  0 1 
ATOM 1209  H HA   . VAL A ? 83  ? 5.250   -8.355  4.126   1.0 0.0 83  0 1 
ATOM 1210  H HB   . VAL A ? 83  ? 2.751   -9.615  5.326   1.0 0.0 83  0 1 
ATOM 1211  H 1HG1 . VAL A ? 83  ? 3.798   -11.770 4.830   1.0 0.0 83  0 1 
ATOM 1212  H 2HG1 . VAL A ? 83  ? 3.438   -10.848 3.351   1.0 0.0 83  0 1 
ATOM 1213  H 3HG1 . VAL A ? 83  ? 5.108   -10.933 3.963   1.0 0.0 83  0 1 
ATOM 1214  H 1HG2 . VAL A ? 83  ? 4.367   -10.580 6.931   1.0 0.0 83  0 1 
ATOM 1215  H 2HG2 . VAL A ? 83  ? 5.689   -9.700  6.127   1.0 0.0 83  0 1 
ATOM 1216  H 3HG2 . VAL A ? 83  ? 4.404   -8.801  6.971   1.0 0.0 83  0 1 
ATOM 1217  N N    . VAL A ? 84  ? 2.180   -7.966  2.947   1.0 0.0 84  0 1 
ATOM 1218  C CA   . VAL A ? 84  ? 1.387   -7.897  1.724   1.0 0.0 84  0 1 
ATOM 1219  C C    . VAL A ? 84  ? 2.112   -7.024  0.697   1.0 0.0 84  0 1 
ATOM 1220  O O    . VAL A ? 84  ? 2.244   -7.398  -0.469  1.0 0.0 84  0 1 
ATOM 1221  C CB   . VAL A ? 84  ? -0.010  -7.316  2.012   1.0 0.0 84  0 1 
ATOM 1222  C CG1  . VAL A ? 84  ? -0.751  -7.042  0.712   1.0 0.0 84  0 1 
ATOM 1223  C CG2  . VAL A ? 84  ? -0.798  -8.275  2.891   1.0 0.0 84  0 1 
ATOM 1224  H H    . VAL A ? 84  ? 1.759   -7.688  3.822   1.0 0.0 84  0 1 
ATOM 1225  H HA   . VAL A ? 84  ? 1.270   -8.909  1.331   1.0 0.0 84  0 1 
ATOM 1226  H HB   . VAL A ? 84  ? 0.103   -6.361  2.526   1.0 0.0 84  0 1 
ATOM 1227  H 1HG1 . VAL A ? 84  ? -1.737  -6.631  0.935   1.0 0.0 84  0 1 
ATOM 1228  H 2HG1 . VAL A ? 84  ? -0.187  -6.325  0.116   1.0 0.0 84  0 1 
ATOM 1229  H 3HG1 . VAL A ? 84  ? -0.864  -7.971  0.155   1.0 0.0 84  0 1 
ATOM 1230  H 1HG2 . VAL A ? 84  ? -1.785  -7.858  3.091   1.0 0.0 84  0 1 
ATOM 1231  H 2HG2 . VAL A ? 84  ? -0.906  -9.232  2.380   1.0 0.0 84  0 1 
ATOM 1232  H 3HG2 . VAL A ? 84  ? -0.270  -8.425  3.833   1.0 0.0 84  0 1 
ATOM 1233  N N    . LEU A ? 85  ? 2.578   -5.858  1.144   1.0 0.0 85  0 1 
ATOM 1234  C CA   . LEU A ? 85  ? 3.223   -4.896  0.267   1.0 0.0 85  0 1 
ATOM 1235  C C    . LEU A ? 85  ? 4.495   -5.507  -0.309  1.0 0.0 85  0 1 
ATOM 1236  O O    . LEU A ? 85  ? 4.757   -5.404  -1.508  1.0 0.0 85  0 1 
ATOM 1237  C CB   . LEU A ? 85  ? 3.552   -3.606  1.029   1.0 0.0 85  0 1 
ATOM 1238  C CG   . LEU A ? 85  ? 2.347   -2.751  1.441   1.0 0.0 85  0 1 
ATOM 1239  C CD1  . LEU A ? 85  ? 2.812   -1.622  2.350   1.0 0.0 85  0 1 
ATOM 1240  C CD2  . LEU A ? 85  ? 1.662   -2.206  0.197   1.0 0.0 85  0 1 
ATOM 1241  H H    . LEU A ? 85  ? 2.477   -5.638  2.125   1.0 0.0 85  0 1 
ATOM 1242  H HA   . LEU A ? 85  ? 2.543   -4.663  -0.552  1.0 0.0 85  0 1 
ATOM 1243  H 1HB  . LEU A ? 85  ? 4.098   -3.867  1.934   1.0 0.0 85  0 1 
ATOM 1244  H 2HB  . LEU A ? 85  ? 4.198   -2.989  0.405   1.0 0.0 85  0 1 
ATOM 1245  H HG   . LEU A ? 85  ? 1.642   -3.363  2.005   1.0 0.0 85  0 1 
ATOM 1246  H 1HD1 . LEU A ? 85  ? 1.956   -1.014  2.643   1.0 0.0 85  0 1 
ATOM 1247  H 2HD1 . LEU A ? 85  ? 3.281   -2.040  3.241   1.0 0.0 85  0 1 
ATOM 1248  H 3HD1 . LEU A ? 85  ? 3.532   -1.000  1.818   1.0 0.0 85  0 1 
ATOM 1249  H 1HD2 . LEU A ? 85  ? 0.805   -1.599  0.490   1.0 0.0 85  0 1 
ATOM 1250  H 2HD2 . LEU A ? 85  ? 2.365   -1.592  -0.366  1.0 0.0 85  0 1 
ATOM 1251  H 3HD2 . LEU A ? 85  ? 1.324   -3.034  -0.425  1.0 0.0 85  0 1 
ATOM 1252  N N    . ILE A ? 86  ? 5.273   -6.140  0.560   1.0 0.0 86  0 1 
ATOM 1253  C CA   . ILE A ? 86  ? 6.519   -6.787  0.168   1.0 0.0 86  0 1 
ATOM 1254  C C    . ILE A ? 86  ? 6.286   -7.896  -0.863  1.0 0.0 86  0 1 
ATOM 1255  O O    . ILE A ? 86  ? 6.972   -7.963  -1.883  1.0 0.0 86  0 1 
ATOM 1256  C CB   . ILE A ? 86  ? 7.235   -7.373  1.399   1.0 0.0 86  0 1 
ATOM 1257  C CG1  . ILE A ? 86  ? 7.731   -6.249  2.313   1.0 0.0 86  0 1 
ATOM 1258  C CG2  . ILE A ? 86  ? 8.392   -8.262  0.968   1.0 0.0 86  0 1 
ATOM 1259  C CD1  . ILE A ? 86  ? 8.185   -6.725  3.674   1.0 0.0 86  0 1 
ATOM 1260  H H    . ILE A ? 86  ? 4.985   -6.174  1.527   1.0 0.0 86  0 1 
ATOM 1261  H HA   . ILE A ? 86  ? 7.168   -6.039  -0.287  1.0 0.0 86  0 1 
ATOM 1262  H HB   . ILE A ? 86  ? 6.531   -7.965  1.981   1.0 0.0 86  0 1 
ATOM 1263  H 1HG1 . ILE A ? 86  ? 8.563   -5.733  1.836   1.0 0.0 86  0 1 
ATOM 1264  H 2HG1 . ILE A ? 86  ? 6.934   -5.519  2.457   1.0 0.0 86  0 1 
ATOM 1265  H 1HG2 . ILE A ? 86  ? 8.887   -8.667  1.850   1.0 0.0 86  0 1 
ATOM 1266  H 2HG2 . ILE A ? 86  ? 8.013   -9.080  0.357   1.0 0.0 86  0 1 
ATOM 1267  H 3HG2 . ILE A ? 86  ? 9.105   -7.676  0.388   1.0 0.0 86  0 1 
ATOM 1268  H 1HD1 . ILE A ? 86  ? 8.521   -5.872  4.264   1.0 0.0 86  0 1 
ATOM 1269  H 2HD1 . ILE A ? 86  ? 7.355   -7.215  4.184   1.0 0.0 86  0 1 
ATOM 1270  H 3HD1 . ILE A ? 86  ? 9.007   -7.430  3.557   1.0 0.0 86  0 1 
ATOM 1271  N N    . LEU A ? 87  ? 5.317   -8.768  -0.597  1.0 0.0 87  0 1 
ATOM 1272  C CA   . LEU A ? 87  ? 5.034   -9.883  -1.494  1.0 0.0 87  0 1 
ATOM 1273  C C    . LEU A ? 87  ? 4.617   -9.391  -2.879  1.0 0.0 87  0 1 
ATOM 1274  O O    . LEU A ? 87  ? 4.996   -9.970  -3.895  1.0 0.0 87  0 1 
ATOM 1275  C CB   . LEU A ? 87  ? 3.928   -10.767 -0.904  1.0 0.0 87  0 1 
ATOM 1276  C CG   . LEU A ? 87  ? 4.311   -11.562 0.351   1.0 0.0 87  0 1 
ATOM 1277  C CD1  . LEU A ? 87  ? 3.074   -12.247 0.916   1.0 0.0 87  0 1 
ATOM 1278  C CD2  . LEU A ? 87  ? 5.386   -12.579 0.000   1.0 0.0 87  0 1 
ATOM 1279  H H    . LEU A ? 87  ? 4.765   -8.660  0.242   1.0 0.0 87  0 1 
ATOM 1280  H HA   . LEU A ? 87  ? 5.938   -10.479 -1.604  1.0 0.0 87  0 1 
ATOM 1281  H 1HB  . LEU A ? 87  ? 3.078   -10.137 -0.650  1.0 0.0 87  0 1 
ATOM 1282  H 2HB  . LEU A ? 87  ? 3.611   -11.481 -1.664  1.0 0.0 87  0 1 
ATOM 1283  H HG   . LEU A ? 87  ? 4.691   -10.880 1.112   1.0 0.0 87  0 1 
ATOM 1284  H 1HD1 . LEU A ? 87  ? 3.345   -12.812 1.808   1.0 0.0 87  0 1 
ATOM 1285  H 2HD1 . LEU A ? 87  ? 2.329   -11.495 1.176   1.0 0.0 87  0 1 
ATOM 1286  H 3HD1 . LEU A ? 87  ? 2.661   -12.925 0.169   1.0 0.0 87  0 1 
ATOM 1287  H 1HD2 . LEU A ? 87  ? 5.659   -13.144 0.892   1.0 0.0 87  0 1 
ATOM 1288  H 2HD2 . LEU A ? 87  ? 5.007   -13.263 -0.760  1.0 0.0 87  0 1 
ATOM 1289  H 3HD2 . LEU A ? 87  ? 6.265   -12.061 -0.385  1.0 0.0 87  0 1 
ATOM 1290  N N    . LEU A ? 88  ? 3.831   -8.317  -2.916  1.0 0.0 88  0 1 
ATOM 1291  C CA   . LEU A ? 88  ? 3.402   -7.762  -4.197  1.0 0.0 88  0 1 
ATOM 1292  C C    . LEU A ? 88  ? 4.605   -7.190  -4.946  1.0 0.0 88  0 1 
ATOM 1293  O O    . LEU A ? 88  ? 4.773   -7.428  -6.141  1.0 0.0 88  0 1 
ATOM 1294  C CB   . LEU A ? 88  ? 2.347   -6.669  -3.984  1.0 0.0 88  0 1 
ATOM 1295  C CG   . LEU A ? 88  ? 0.984   -7.152  -3.472  1.0 0.0 88  0 1 
ATOM 1296  C CD1  . LEU A ? 88  ? 0.115   -5.950  -3.129  1.0 0.0 88  0 1 
ATOM 1297  C CD2  . LEU A ? 88  ? 0.322   -8.021  -4.531  1.0 0.0 88  0 1 
ATOM 1298  H H    . LEU A ? 88  ? 3.526   -7.876  -2.061  1.0 0.0 88  0 1 
ATOM 1299  H HA   . LEU A ? 88  ? 2.963   -8.562  -4.791  1.0 0.0 88  0 1 
ATOM 1300  H 1HB  . LEU A ? 88  ? 2.734   -5.948  -3.266  1.0 0.0 88  0 1 
ATOM 1301  H 2HB  . LEU A ? 88  ? 2.182   -6.155  -4.931  1.0 0.0 88  0 1 
ATOM 1302  H HG   . LEU A ? 88  ? 1.122   -7.734  -2.560  1.0 0.0 88  0 1 
ATOM 1303  H 1HD1 . LEU A ? 88  ? -0.854  -6.292  -2.765  1.0 0.0 88  0 1 
ATOM 1304  H 2HD1 . LEU A ? 88  ? 0.603   -5.357  -2.356  1.0 0.0 88  0 1 
ATOM 1305  H 3HD1 . LEU A ? 88  ? -0.028  -5.339  -4.020  1.0 0.0 88  0 1 
ATOM 1306  H 1HD2 . LEU A ? 88  ? -0.647  -8.364  -4.167  1.0 0.0 88  0 1 
ATOM 1307  H 2HD2 . LEU A ? 88  ? 0.181   -7.440  -5.443  1.0 0.0 88  0 1 
ATOM 1308  H 3HD2 . LEU A ? 88  ? 0.956   -8.882  -4.744  1.0 0.0 88  0 1 
ATOM 1309  N N    . LEU A ? 89  ? 5.444   -6.434  -4.245  1.0 0.0 89  0 1 
ATOM 1310  C CA   . LEU A ? 89  ? 6.613   -5.854  -4.891  1.0 0.0 89  0 1 
ATOM 1311  C C    . LEU A ? 89  ? 7.600   -6.941  -5.334  1.0 0.0 89  0 1 
ATOM 1312  O O    . LEU A ? 89  ? 8.388   -6.723  -6.251  1.0 0.0 89  0 1 
ATOM 1313  C CB   . LEU A ? 89  ? 7.309   -4.875  -3.937  1.0 0.0 89  0 1 
ATOM 1314  C CG   . LEU A ? 89  ? 8.421   -4.019  -4.556  1.0 0.0 89  0 1 
ATOM 1315  C CD1  . LEU A ? 89  ? 7.848   -3.190  -5.697  1.0 0.0 89  0 1 
ATOM 1316  C CD2  . LEU A ? 89  ? 9.032   -3.128  -3.485  1.0 0.0 89  0 1 
ATOM 1317  H H    . LEU A ? 89  ? 5.283   -6.255  -3.264  1.0 0.0 89  0 1 
ATOM 1318  H HA   . LEU A ? 89  ? 6.285   -5.310  -5.778  1.0 0.0 89  0 1 
ATOM 1319  H 1HB  . LEU A ? 89  ? 6.560   -4.199  -3.526  1.0 0.0 89  0 1 
ATOM 1320  H 2HB  . LEU A ? 89  ? 7.746   -5.442  -3.115  1.0 0.0 89  0 1 
ATOM 1321  H HG   . LEU A ? 89  ? 9.192   -4.669  -4.971  1.0 0.0 89  0 1 
ATOM 1322  H 1HD1 . LEU A ? 89  ? 8.638   -2.581  -6.138  1.0 0.0 89  0 1 
ATOM 1323  H 2HD1 . LEU A ? 89  ? 7.435   -3.853  -6.458  1.0 0.0 89  0 1 
ATOM 1324  H 3HD1 . LEU A ? 89  ? 7.061   -2.540  -5.315  1.0 0.0 89  0 1 
ATOM 1325  H 1HD2 . LEU A ? 89  ? 9.823   -2.520  -3.926  1.0 0.0 89  0 1 
ATOM 1326  H 2HD2 . LEU A ? 89  ? 8.262   -2.477  -3.071  1.0 0.0 89  0 1 
ATOM 1327  H 3HD2 . LEU A ? 89  ? 9.450   -3.747  -2.691  1.0 0.0 89  0 1 
ATOM 1328  N N    . LYS A ? 90  ? 7.559   -8.099  -4.687  1.0 0.0 90  0 1 
ATOM 1329  C CA   . LYS A ? 90  ? 8.395   -9.212  -5.106  1.0 0.0 90  0 1 
ATOM 1330  C C    . LYS A ? 90  ? 7.739   -10.078 -6.173  1.0 0.0 90  0 1 
ATOM 1331  O O    . LYS A ? 90  ? 8.235   -11.159 -6.488  1.0 0.0 90  0 1 
ATOM 1332  C CB   . LYS A ? 90  ? 8.762   -10.073 -3.896  1.0 0.0 90  0 1 
ATOM 1333  C CG   . LYS A ? 90  ? 9.561   -9.343  -2.824  1.0 0.0 90  0 1 
ATOM 1334  C CD   . LYS A ? 90  ? 10.923  -8.912  -3.346  1.0 0.0 90  0 1 
ATOM 1335  C CE   . LYS A ? 90  ? 11.761  -8.273  -2.249  1.0 0.0 90  0 1 
ATOM 1336  N NZ   . LYS A ? 90  ? 13.083  -7.813  -2.754  1.0 0.0 90  0 1 
ATOM 1337  H H    . LYS A ? 90  ? 6.945   -8.218  -3.895  1.0 0.0 90  0 1 
ATOM 1338  H HA   . LYS A ? 90  ? 9.308   -8.812  -5.547  1.0 0.0 90  0 1 
ATOM 1339  H 1HB  . LYS A ? 90  ? 7.853   -10.457 -3.433  1.0 0.0 90  0 1 
ATOM 1340  H 2HB  . LYS A ? 90  ? 9.350   -10.930 -4.225  1.0 0.0 90  0 1 
ATOM 1341  H 1HG  . LYS A ? 90  ? 9.010   -8.460  -2.498  1.0 0.0 90  0 1 
ATOM 1342  H 2HG  . LYS A ? 90  ? 9.701   -9.999  -1.965  1.0 0.0 90  0 1 
ATOM 1343  H 1HD  . LYS A ? 90  ? 11.454  -9.781  -3.738  1.0 0.0 90  0 1 
ATOM 1344  H 2HD  . LYS A ? 90  ? 10.792  -8.193  -4.155  1.0 0.0 90  0 1 
ATOM 1345  H 1HE  . LYS A ? 90  ? 11.227  -7.420  -1.834  1.0 0.0 90  0 1 
ATOM 1346  H 2HE  . LYS A ? 90  ? 11.924  -8.995  -1.449  1.0 0.0 90  0 1 
ATOM 1347  H 1HZ  . LYS A ? 90  ? 13.607  -7.396  -1.998  1.0 0.0 90  0 1 
ATOM 1348  H 2HZ  . LYS A ? 90  ? 13.595  -8.601  -3.125  1.0 0.0 90  0 1 
ATOM 1349  H 3HZ  . LYS A ? 90  ? 12.945  -7.128  -3.484  1.0 0.0 90  0 1 
ATOM 1350  N N    . GLY A ? 91  ? 6.602   -9.626  -6.701  1.0 0.0 91  0 1 
ATOM 1351  C CA   . GLY A ? 91  ? 5.941   -10.359 -7.770  1.0 0.0 91  0 1 
ATOM 1352  C C    . GLY A ? 91  ? 4.675   -11.166 -7.518  1.0 0.0 91  0 1 
ATOM 1353  O O    . GLY A ? 91  ? 4.149   -11.814 -8.423  1.0 0.0 91  0 1 
ATOM 1354  H H    . GLY A ? 91  ? 6.188   -8.767  -6.364  1.0 0.0 91  0 1 
ATOM 1355  H 1HA  . GLY A ? 91  ? 5.662   -9.669  -8.568  1.0 0.0 91  0 1 
ATOM 1356  H 2HA  . GLY A ? 91  ? 6.635   -11.082 -8.199  1.0 0.0 91  0 1 
ATOM 1357  N N    . ALA A ? 92  ? 4.139   -11.163 -6.297  1.0 0.0 92  0 1 
ATOM 1358  C CA   . ALA A ? 92  ? 2.881   -11.889 -6.035  1.0 0.0 92  0 1 
ATOM 1359  C C    . ALA A ? 92  ? 1.733   -11.294 -6.855  1.0 0.0 92  0 1 
ATOM 1360  O O    . ALA A ? 92  ? 1.597   -10.072 -6.952  1.0 0.0 92  0 1 
ATOM 1361  C CB   . ALA A ? 92  ? 2.542   -11.859 -4.552  1.0 0.0 92  0 1 
ATOM 1362  H H    . ALA A ? 92  ? 4.587   -10.664 -5.541  1.0 0.0 92  0 1 
ATOM 1363  H HA   . ALA A ? 92  ? 3.022   -12.929 -6.328  1.0 0.0 92  0 1 
ATOM 1364  H 1HB  . ALA A ? 92  ? 1.606   -12.392 -4.382  1.0 0.0 92  0 1 
ATOM 1365  H 2HB  . ALA A ? 92  ? 3.341   -12.339 -3.986  1.0 0.0 92  0 1 
ATOM 1366  H 3HB  . ALA A ? 92  ? 2.435   -10.826 -4.224  1.0 0.0 92  0 1 
ATOM 1367  N N    . ASP A ? 93  ? 0.920   -12.153 -7.460  1.0 0.0 93  0 1 
ATOM 1368  C CA   . ASP A ? 93  ? -0.194  -11.701 -8.297  1.0 0.0 93  0 1 
ATOM 1369  C C    . ASP A ? 93  ? -1.346  -11.352 -7.367  1.0 0.0 93  0 1 
ATOM 1370  O O    . ASP A ? 93  ? -1.930  -12.230 -6.731  1.0 0.0 93  0 1 
ATOM 1371  C CB   . ASP A ? 93  ? -0.620  -12.775 -9.301  1.0 0.0 93  0 1 
ATOM 1372  C CG   . ASP A ? 93  ? -1.726  -12.305 -10.238 1.0 0.0 93  0 1 
ATOM 1373  O OD1  . ASP A ? 93  ? -2.247  -11.236 -10.020 1.0 0.0 93  0 1 
ATOM 1374  O OD2  . ASP A ? 93  ? -2.038  -13.018 -11.161 1.0 0.0 93  0 1 
ATOM 1375  H H    . ASP A ? 93  ? 1.074   -13.144 -7.341  1.0 0.0 93  0 1 
ATOM 1376  H HA   . ASP A ? 93  ? 0.129   -10.822 -8.856  1.0 0.0 93  0 1 
ATOM 1377  H 1HB  . ASP A ? 93  ? 0.240   -13.075 -9.900  1.0 0.0 93  0 1 
ATOM 1378  H 2HB  . ASP A ? 93  ? -0.970  -13.657 -8.765  1.0 0.0 93  0 1 
ATOM 1379  N N    . VAL A ? 94  ? -1.697  -10.071 -7.269  1.0 0.0 94  0 1 
ATOM 1380  C CA   . VAL A ? 94  ? -2.772  -9.661  -6.359  1.0 0.0 94  0 1 
ATOM 1381  C C    . VAL A ? 94  ? -4.155  -10.182 -6.723  1.0 0.0 94  0 1 
ATOM 1382  O O    . VAL A ? 94  ? -5.066  -10.141 -5.899  1.0 0.0 94  0 1 
ATOM 1383  C CB   . VAL A ? 94  ? -2.835  -8.123  -6.302  1.0 0.0 94  0 1 
ATOM 1384  C CG1  . VAL A ? 94  ? -3.427  -7.566  -7.588  1.0 0.0 94  0 1 
ATOM 1385  C CG2  . VAL A ? 94  ? -3.653  -7.683  -5.097  1.0 0.0 94  0 1 
ATOM 1386  H H    . VAL A ? 94  ? -1.226  -9.368  -7.823  1.0 0.0 94  0 1 
ATOM 1387  H HA   . VAL A ? 94  ? -2.549  -10.049 -5.365  1.0 0.0 94  0 1 
ATOM 1388  H HB   . VAL A ? 94  ? -1.822  -7.730  -6.218  1.0 0.0 94  0 1 
ATOM 1389  H 1HG1 . VAL A ? 94  ? -3.464  -6.478  -7.530  1.0 0.0 94  0 1 
ATOM 1390  H 2HG1 . VAL A ? 94  ? -2.807  -7.863  -8.433  1.0 0.0 94  0 1 
ATOM 1391  H 3HG1 . VAL A ? 94  ? -4.436  -7.956  -7.723  1.0 0.0 94  0 1 
ATOM 1392  H 1HG2 . VAL A ? 94  ? -3.693  -6.595  -5.062  1.0 0.0 94  0 1 
ATOM 1393  H 2HG2 . VAL A ? 94  ? -4.664  -8.081  -5.178  1.0 0.0 94  0 1 
ATOM 1394  H 3HG2 . VAL A ? 94  ? -3.187  -8.058  -4.185  1.0 0.0 94  0 1 
ATOM 1395  N N    . ASN A ? 95  ? -4.322  -10.690 -7.939  1.0 0.0 95  0 1 
ATOM 1396  C CA   . ASN A ? 95  ? -5.614  -11.255 -8.326  1.0 0.0 95  0 1 
ATOM 1397  C C    . ASN A ? 95  ? -5.637  -12.774 -8.432  1.0 0.0 95  0 1 
ATOM 1398  O O    . ASN A ? 95  ? -6.593  -13.354 -8.959  1.0 0.0 95  0 1 
ATOM 1399  C CB   . ASN A ? 95  ? -6.065  -10.645 -9.641  1.0 0.0 95  0 1 
ATOM 1400  C CG   . ASN A ? 95  ? -6.406  -9.186  -9.514  1.0 0.0 95  0 1 
ATOM 1401  O OD1  . ASN A ? 95  ? -7.483  -8.828  -9.025  1.0 0.0 95  0 1 
ATOM 1402  N ND2  . ASN A ? 95  ? -5.508  -8.337  -9.945  1.0 0.0 95  0 1 
ATOM 1403  H H    . ASN A ? 95  ? -3.564  -10.694 -8.608  1.0 0.0 95  0 1 
ATOM 1404  H HA   . ASN A ? 95  ? -6.344  -11.011 -7.551  1.0 0.0 95  0 1 
ATOM 1405  H 1HB  . ASN A ? 95  ? -5.275  -10.758 -10.384 1.0 0.0 95  0 1 
ATOM 1406  H 2HB  . ASN A ? 95  ? -6.940  -11.180 -10.009 1.0 0.0 95  0 1 
ATOM 1407  H 1HD2 . ASN A ? 95  ? -5.681  -7.354  -9.886  1.0 0.0 95  0 1 
ATOM 1408  H 2HD2 . ASN A ? 95  ? -4.650  -8.671  -10.334 1.0 0.0 95  0 1 
ATOM 1409  N N    . ALA A ? 96  ? -4.594  -13.425 -7.922  1.0 0.0 96  0 1 
ATOM 1410  C CA   . ALA A ? 96  ? -4.535  -14.886 -7.940  1.0 0.0 96  0 1 
ATOM 1411  C C    . ALA A ? 96  ? -5.688  -15.429 -7.087  1.0 0.0 96  0 1 
ATOM 1412  O O    . ALA A ? 96  ? -6.015  -14.871 -6.040  1.0 0.0 96  0 1 
ATOM 1413  C CB   . ALA A ? 96  ? -3.192  -15.386 -7.428  1.0 0.0 96  0 1 
ATOM 1414  H H    . ALA A ? 96  ? -3.827  -12.905 -7.517  1.0 0.0 96  0 1 
ATOM 1415  H HA   . ALA A ? 96  ? -4.624  -15.216 -8.974  1.0 0.0 96  0 1 
ATOM 1416  H 1HB  . ALA A ? 96  ? -3.184  -16.476 -7.433  1.0 0.0 96  0 1 
ATOM 1417  H 2HB  . ALA A ? 96  ? -2.396  -15.014 -8.073  1.0 0.0 96  0 1 
ATOM 1418  H 3HB  . ALA A ? 96  ? -3.033  -15.027 -6.413  1.0 0.0 96  0 1 
ATOM 1419  N N    . LYS A ? 97  ? -6.314  -16.520 -7.529  1.0 0.0 97  0 1 
ATOM 1420  C CA   . LYS A ? 97  ? -7.471  -17.092 -6.828  1.0 0.0 97  0 1 
ATOM 1421  C C    . LYS A ? 97  ? -7.107  -18.378 -6.094  1.0 0.0 97  0 1 
ATOM 1422  O O    . LYS A ? 97  ? -6.316  -19.169 -6.595  1.0 0.0 97  0 1 
ATOM 1423  C CB   . LYS A ? 97  ? -8.613  -17.360 -7.810  1.0 0.0 97  0 1 
ATOM 1424  C CG   . LYS A ? 97  ? -9.199  -16.109 -8.450  1.0 0.0 97  0 1 
ATOM 1425  C CD   . LYS A ? 97  ? -10.351 -16.453 -9.382  1.0 0.0 97  0 1 
ATOM 1426  C CE   . LYS A ? 97  ? -10.932 -15.204 -10.029 1.0 0.0 97  0 1 
ATOM 1427  N NZ   . LYS A ? 97  ? -12.055 -15.527 -10.951 1.0 0.0 97  0 1 
ATOM 1428  H H    . LYS A ? 97  ? -5.980  -16.966 -8.372  1.0 0.0 97  0 1 
ATOM 1429  H HA   . LYS A ? 97  ? -7.813  -16.373 -6.082  1.0 0.0 97  0 1 
ATOM 1430  H 1HB  . LYS A ? 97  ? -8.260  -18.011 -8.610  1.0 0.0 97  0 1 
ATOM 1431  H 2HB  . LYS A ? 97  ? -9.420  -17.882 -7.295  1.0 0.0 97  0 1 
ATOM 1432  H 1HG  . LYS A ? 97  ? -9.561  -15.437 -7.671  1.0 0.0 97  0 1 
ATOM 1433  H 2HG  . LYS A ? 97  ? -8.425  -15.594 -9.018  1.0 0.0 97  0 1 
ATOM 1434  H 1HD  . LYS A ? 97  ? -9.999  -17.127 -10.163 1.0 0.0 97  0 1 
ATOM 1435  H 2HD  . LYS A ? 97  ? -11.137 -16.957 -8.818  1.0 0.0 97  0 1 
ATOM 1436  H 1HE  . LYS A ? 97  ? -11.295 -14.529 -9.256  1.0 0.0 97  0 1 
ATOM 1437  H 2HE  . LYS A ? 97  ? -10.153 -14.691 -10.592 1.0 0.0 97  0 1 
ATOM 1438  H 1HZ  . LYS A ? 97  ? -12.411 -14.674 -11.359 1.0 0.0 97  0 1 
ATOM 1439  H 2HZ  . LYS A ? 97  ? -11.725 -16.138 -11.684 1.0 0.0 97  0 1 
ATOM 1440  H 3HZ  . LYS A ? 97  ? -12.793 -15.986 -10.436 1.0 0.0 97  0 1 
ATOM 1441  N N    . ASP A ? 98  ? -7.682  -18.600 -4.916  1.0 0.0 98  0 1 
ATOM 1442  C CA   . ASP A ? 98  ? -7.452  -19.870 -4.243  1.0 0.0 98  0 1 
ATOM 1443  C C    . ASP A ? 98  ? -8.520  -20.902 -4.644  1.0 0.0 98  0 1 
ATOM 1444  O O    . ASP A ? 98  ? -9.286  -20.684 -5.583  1.0 0.0 98  0 1 
ATOM 1445  C CB   . ASP A ? 98  ? -7.453  -19.676 -2.725  1.0 0.0 98  0 1 
ATOM 1446  C CG   . ASP A ? 98  ? -8.818  -19.281 -2.178  1.0 0.0 98  0 1 
ATOM 1447  O OD1  . ASP A ? 98  ? -9.800  -19.573 -2.819  1.0 0.0 98  0 1 
ATOM 1448  O OD2  . ASP A ? 98  ? -8.866  -18.692 -1.125  1.0 0.0 98  0 1 
ATOM 1449  H H    . ASP A ? 98  ? -8.275  -17.910 -4.476  1.0 0.0 98  0 1 
ATOM 1450  H HA   . ASP A ? 98  ? -6.477  -20.250 -4.546  1.0 0.0 98  0 1 
ATOM 1451  H 1HB  . ASP A ? 98  ? -7.137  -20.601 -2.240  1.0 0.0 98  0 1 
ATOM 1452  H 2HB  . ASP A ? 98  ? -6.732  -18.903 -2.456  1.0 0.0 98  0 1 
ATOM 1453  N N    . SER A ? 99  ? -8.581  -22.025 -3.941  1.0 0.0 99  0 1 
ATOM 1454  C CA   . SER A ? 99  ? -9.504  -23.096 -4.302  1.0 0.0 99  0 1 
ATOM 1455  C C    . SER A ? 99  ? -10.979 -22.733 -4.174  1.0 0.0 99  0 1 
ATOM 1456  O O    . SER A ? 99  ? -11.841 -23.454 -4.687  1.0 0.0 99  0 1 
ATOM 1457  C CB   . SER A ? 99  ? -9.218  -24.311 -3.441  1.0 0.0 99  0 1 
ATOM 1458  O OG   . SER A ? 99  ? -9.534  -24.060 -2.099  1.0 0.0 99  0 1 
ATOM 1459  H H    . SER A ? 99  ? -7.976  -22.145 -3.141  1.0 0.0 99  0 1 
ATOM 1460  H HA   . SER A ? 99  ? -9.345  -23.352 -5.351  1.0 0.0 99  0 1 
ATOM 1461  H 1HB  . SER A ? 99  ? -9.801  -25.158 -3.802  1.0 0.0 99  0 1 
ATOM 1462  H 2HB  . SER A ? 99  ? -8.166  -24.577 -3.526  1.0 0.0 99  0 1 
ATOM 1463  H HG   . SER A ? 99  ? -8.794  -23.564 -1.741  1.0 0.0 99  0 1 
ATOM 1464  N N    . ASP A ? 100 ? -11.278 -21.654 -3.457  1.0 0.0 100 0 1 
ATOM 1465  C CA   . ASP A ? 100 ? -12.665 -21.243 -3.264  1.0 0.0 100 0 1 
ATOM 1466  C C    . ASP A ? 100 ? -12.955 -20.089 -4.207  1.0 0.0 100 0 1 
ATOM 1467  O O    . ASP A ? 100 ? -14.032 -19.497 -4.165  1.0 0.0 100 0 1 
ATOM 1468  C CB   . ASP A ? 100 ? -12.928 -20.826 -1.815  1.0 0.0 100 0 1 
ATOM 1469  C CG   . ASP A ? 100 ? -12.800 -21.982 -0.833  1.0 0.0 100 0 1 
ATOM 1470  O OD1  . ASP A ? 100 ? -13.282 -23.048 -1.134  1.0 0.0 100 0 1 
ATOM 1471  O OD2  . ASP A ? 100 ? -12.222 -21.788 0.210   1.0 0.0 100 0 1 
ATOM 1472  H H    . ASP A ? 100 ? -10.539 -21.107 -3.038  1.0 0.0 100 0 1 
ATOM 1473  H HA   . ASP A ? 100 ? -13.312 -22.091 -3.496  1.0 0.0 100 0 1 
ATOM 1474  H 1HB  . ASP A ? 100 ? -12.224 -20.044 -1.528  1.0 0.0 100 0 1 
ATOM 1475  H 2HB  . ASP A ? 100 ? -13.932 -20.408 -1.733  1.0 0.0 100 0 1 
ATOM 1476  N N    . GLY A ? 101 ? -11.973 -19.785 -5.052  1.0 0.0 101 0 1 
ATOM 1477  C CA   . GLY A ? 101 ? -12.095 -18.680 -5.988  1.0 0.0 101 0 1 
ATOM 1478  C C    . GLY A ? 101 ? -11.804 -17.317 -5.379  1.0 0.0 101 0 1 
ATOM 1479  O O    . GLY A ? 101 ? -12.077 -16.289 -5.997  1.0 0.0 101 0 1 
ATOM 1480  H H    . GLY A ? 101 ? -11.125 -20.335 -5.047  1.0 0.0 101 0 1 
ATOM 1481  H 1HA  . GLY A ? 101 ? -11.411 -18.832 -6.823  1.0 0.0 101 0 1 
ATOM 1482  H 2HA  . GLY A ? 101 ? -13.103 -18.660 -6.398  1.0 0.0 101 0 1 
ATOM 1483  N N    . ARG A ? 102 ? -11.239 -17.305 -4.175  1.0 0.0 102 0 1 
ATOM 1484  C CA   . ARG A ? 102 ? -10.970 -16.045 -3.479  1.0 0.0 102 0 1 
ATOM 1485  C C    . ARG A ? 102 ? -9.572  -15.499 -3.689  1.0 0.0 102 0 1 
ATOM 1486  O O    . ARG A ? 102 ? -8.599  -16.252 -3.718  1.0 0.0 102 0 1 
ATOM 1487  C CB   . ARG A ? 102 ? -11.195 -16.220 -1.984  1.0 0.0 102 0 1 
ATOM 1488  C CG   . ARG A ? 102 ? -12.632 -16.519 -1.585  1.0 0.0 102 0 1 
ATOM 1489  C CD   . ARG A ? 102 ? -12.771 -16.677 -0.115  1.0 0.0 102 0 1 
ATOM 1490  N NE   . ARG A ? 102 ? -14.139 -16.983 0.271   1.0 0.0 102 0 1 
ATOM 1491  C CZ   . ARG A ? 102 ? -14.549 -17.191 1.537   1.0 0.0 102 0 1 
ATOM 1492  N NH1  . ARG A ? 102 ? -13.687 -17.121 2.527   1.0 0.0 102 0 1 
ATOM 1493  N NH2  . ARG A ? 102 ? -15.819 -17.464 1.785   1.0 0.0 102 0 1 
ATOM 1494  H H    . ARG A ? 102 ? -10.991 -18.175 -3.728  1.0 0.0 102 0 1 
ATOM 1495  H HA   . ARG A ? 102 ? -11.660 -15.288 -3.853  1.0 0.0 102 0 1 
ATOM 1496  H 1HB  . ARG A ? 102 ? -10.575 -17.036 -1.616  1.0 0.0 102 0 1 
ATOM 1497  H 2HB  . ARG A ? 102 ? -10.889 -15.314 -1.462  1.0 0.0 102 0 1 
ATOM 1498  H 1HG  . ARG A ? 102 ? -13.276 -15.699 -1.904  1.0 0.0 102 0 1 
ATOM 1499  H 2HG  . ARG A ? 102 ? -12.958 -17.444 -2.062  1.0 0.0 102 0 1 
ATOM 1500  H 1HD  . ARG A ? 102 ? -12.131 -17.491 0.226   1.0 0.0 102 0 1 
ATOM 1501  H 2HD  . ARG A ? 102 ? -12.476 -15.753 0.381   1.0 0.0 102 0 1 
ATOM 1502  H HE   . ARG A ? 102 ? -14.832 -17.045 -0.464  1.0 0.0 102 0 1 
ATOM 1503  H 1HH1 . ARG A ? 102 ? -12.717 -16.913 2.338   1.0 0.0 102 0 1 
ATOM 1504  H 2HH1 . ARG A ? 102 ? -13.994 -17.277 3.476   1.0 0.0 102 0 1 
ATOM 1505  H 1HH2 . ARG A ? 102 ? -16.482 -17.517 1.023   1.0 0.0 102 0 1 
ATOM 1506  H 2HH2 . ARG A ? 102 ? -16.126 -17.619 2.733   1.0 0.0 102 0 1 
ATOM 1507  N N    . THR A ? 103 ? -9.500  -14.177 -3.835  1.0 0.0 103 0 1 
ATOM 1508  C CA   . THR A ? 103 ? -8.241  -13.474 -4.040  1.0 0.0 103 0 1 
ATOM 1509  C C    . THR A ? 103 ? -7.827  -12.930 -2.670  1.0 0.0 103 0 1 
ATOM 1510  O O    . THR A ? 103 ? -8.628  -12.897 -1.736  1.0 0.0 103 0 1 
ATOM 1511  C CB   . THR A ? 103 ? -8.365  -12.337 -5.071  1.0 0.0 103 0 1 
ATOM 1512  O OG1  . THR A ? 103 ? -9.270  -11.340 -4.580  1.0 0.0 103 0 1 
ATOM 1513  C CG2  . THR A ? 103 ? -8.881  -12.874 -6.398  1.0 0.0 103 0 1 
ATOM 1514  H H    . THR A ? 103 ? -10.359 -13.647 -3.800  1.0 0.0 103 0 1 
ATOM 1515  H HA   . THR A ? 103 ? -7.505  -14.184 -4.416  1.0 0.0 103 0 1 
ATOM 1516  H HB   . THR A ? 103 ? -7.389  -11.878 -5.226  1.0 0.0 103 0 1 
ATOM 1517  H HG1  . THR A ? 103 ? -10.133 -11.735 -4.434  1.0 0.0 103 0 1 
ATOM 1518  H 1HG2 . THR A ? 103 ? -8.962  -12.057 -7.114  1.0 0.0 103 0 1 
ATOM 1519  H 2HG2 . THR A ? 103 ? -8.189  -13.625 -6.780  1.0 0.0 103 0 1 
ATOM 1520  H 3HG2 . THR A ? 103 ? -9.861  -13.326 -6.251  1.0 0.0 103 0 1 
ATOM 1521  N N    . PRO A ? 104 ? -6.565  -12.494 -2.536  1.0 0.0 104 0 1 
ATOM 1522  C CA   . PRO A ? 104 ? -6.150  -11.912 -1.258  1.0 0.0 104 0 1 
ATOM 1523  C C    . PRO A ? 104 ? -7.095  -10.788 -0.837  1.0 0.0 104 0 1 
ATOM 1524  O O    . PRO A ? 104 ? -7.301  -10.548 0.352   1.0 0.0 104 0 1 
ATOM 1525  C CB   . PRO A ? 104 ? -4.743  -11.385 -1.557  1.0 0.0 104 0 1 
ATOM 1526  C CG   . PRO A ? 104 ? -4.244  -12.274 -2.645  1.0 0.0 104 0 1 
ATOM 1527  C CD   . PRO A ? 104 ? -5.452  -12.525 -3.507  1.0 0.0 104 0 1 
ATOM 1528  H HA   . PRO A ? 104 ? -6.119  -12.702 -0.494  1.0 0.0 104 0 1 
ATOM 1529  H 1HB  . PRO A ? 104 ? -4.793  -10.329 -1.858  1.0 0.0 104 0 1 
ATOM 1530  H 2HB  . PRO A ? 104 ? -4.123  -11.432 -0.650  1.0 0.0 104 0 1 
ATOM 1531  H 1HG  . PRO A ? 104 ? -3.427  -11.781 -3.193  1.0 0.0 104 0 1 
ATOM 1532  H 2HG  . PRO A ? 104 ? -3.827  -13.199 -2.219  1.0 0.0 104 0 1 
ATOM 1533  H 1HD  . PRO A ? 104 ? -5.542  -11.723 -4.255  1.0 0.0 104 0 1 
ATOM 1534  H 2HD  . PRO A ? 104 ? -5.355  -13.504 -3.998  1.0 0.0 104 0 1 
ATOM 1535  N N    . LEU A ? 105 ? -7.675  -10.096 -1.819  1.0 0.0 105 0 1 
ATOM 1536  C CA   . LEU A ? 105 ? -8.629  -9.036  -1.527  1.0 0.0 105 0 1 
ATOM 1537  C C    . LEU A ? 105 ? -9.874  -9.585  -0.834  1.0 0.0 105 0 1 
ATOM 1538  O O    . LEU A ? 105 ? -10.448 -8.934  0.039   1.0 0.0 105 0 1 
ATOM 1539  C CB   . LEU A ? 105 ? -9.030  -8.317  -2.821  1.0 0.0 105 0 1 
ATOM 1540  C CG   . LEU A ? 105 ? -9.959  -7.108  -2.650  1.0 0.0 105 0 1 
ATOM 1541  C CD1  . LEU A ? 105 ? -9.283  -6.069  -1.766  1.0 0.0 105 0 1 
ATOM 1542  C CD2  . LEU A ? 105 ? -10.295 -6.528  -4.016  1.0 0.0 105 0 1 
ATOM 1543  H H    . LEU A ? 105 ? -7.451  -10.305 -2.782  1.0 0.0 105 0 1 
ATOM 1544  H HA   . LEU A ? 105 ? -8.155  -8.318  -0.858  1.0 0.0 105 0 1 
ATOM 1545  H 1HB  . LEU A ? 105 ? -8.126  -7.972  -3.321  1.0 0.0 105 0 1 
ATOM 1546  H 2HB  . LEU A ? 105 ? -9.532  -9.030  -3.474  1.0 0.0 105 0 1 
ATOM 1547  H HG   . LEU A ? 105 ? -10.877 -7.422  -2.153  1.0 0.0 105 0 1 
ATOM 1548  H 1HD1 . LEU A ? 105 ? -9.943  -5.210  -1.644  1.0 0.0 105 0 1 
ATOM 1549  H 2HD1 . LEU A ? 105 ? -9.072  -6.504  -0.789  1.0 0.0 105 0 1 
ATOM 1550  H 3HD1 . LEU A ? 105 ? -8.351  -5.747  -2.229  1.0 0.0 105 0 1 
ATOM 1551  H 1HD2 . LEU A ? 105 ? -10.956 -5.669  -3.894  1.0 0.0 105 0 1 
ATOM 1552  H 2HD2 . LEU A ? 105 ? -9.377  -6.213  -4.513  1.0 0.0 105 0 1 
ATOM 1553  H 3HD2 . LEU A ? 105 ? -10.792 -7.286  -4.621  1.0 0.0 105 0 1 
ATOM 1554  N N    . HIS A ? 106 ? -10.315 -10.793 -1.208  1.0 0.0 106 0 1 
ATOM 1555  C CA   . HIS A ? 106 ? -11.487 -11.388 -0.553  1.0 0.0 106 0 1 
ATOM 1556  C C    . HIS A ? 106 ? -11.135 -11.700 0.890   1.0 0.0 106 0 1 
ATOM 1557  O O    . HIS A ? 106 ? -11.940 -11.479 1.796   1.0 0.0 106 0 1 
ATOM 1558  C CB   . HIS A ? 106 ? -11.947 -12.662 -1.269  1.0 0.0 106 0 1 
ATOM 1559  C CG   . HIS A ? 106 ? -12.572 -12.408 -2.606  1.0 0.0 106 0 1 
ATOM 1560  N ND1  . HIS A ? 106 ? -11.828 -12.167 -3.741  1.0 0.0 106 0 1 
ATOM 1561  C CD2  . HIS A ? 106 ? -13.870 -12.358 -2.988  1.0 0.0 106 0 1 
ATOM 1562  C CE1  . HIS A ? 106 ? -12.642 -11.979 -4.765  1.0 0.0 106 0 1 
ATOM 1563  N NE2  . HIS A ? 106 ? -13.886 -12.090 -4.334  1.0 0.0 106 0 1 
ATOM 1564  H H    . HIS A ? 106 ? -9.848  -11.305 -1.942  1.0 0.0 106 0 1 
ATOM 1565  H HA   . HIS A ? 106 ? -12.316 -10.682 -0.578  1.0 0.0 106 0 1 
ATOM 1566  H 1HB  . HIS A ? 106 ? -11.095 -13.327 -1.412  1.0 0.0 106 0 1 
ATOM 1567  H 2HB  . HIS A ? 106 ? -12.672 -13.187 -0.648  1.0 0.0 106 0 1 
ATOM 1568  H HD2  . HIS A ? 106 ? -14.740 -12.502 -2.347  1.0 0.0 106 0 1 
ATOM 1569  H HE1  . HIS A ? 106 ? -12.339 -11.770 -5.791  1.0 0.0 106 0 1 
ATOM 1570  H HE2  . HIS A ? 106 ? -14.717 -11.993 -4.899  1.0 0.0 106 0 1 
ATOM 1571  N N    . HIS A ? 107 ? -9.924  -12.214 1.083   1.0 0.0 107 0 1 
ATOM 1572  C CA   . HIS A ? 107 ? -9.458  -12.584 2.407   1.0 0.0 107 0 1 
ATOM 1573  C C    . HIS A ? 107 ? -9.226  -11.378 3.312   1.0 0.0 107 0 1 
ATOM 1574  O O    . HIS A ? 107 ? -9.541  -11.412 4.501   1.0 0.0 107 0 1 
ATOM 1575  C CB   . HIS A ? 107 ? -8.164  -13.398 2.301   1.0 0.0 107 0 1 
ATOM 1576  C CG   . HIS A ? 107 ? -8.362  -14.772 1.742   1.0 0.0 107 0 1 
ATOM 1577  N ND1  . HIS A ? 107 ? -9.007  -15.773 2.438   1.0 0.0 107 0 1 
ATOM 1578  C CD2  . HIS A ? 107 ? -7.999  -15.313 0.555   1.0 0.0 107 0 1 
ATOM 1579  C CE1  . HIS A ? 107 ? -9.034  -16.870 1.702   1.0 0.0 107 0 1 
ATOM 1580  N NE2  . HIS A ? 107 ? -8.429  -16.617 0.556   1.0 0.0 107 0 1 
ATOM 1581  H H    . HIS A ? 107 ? -9.315  -12.350 0.291   1.0 0.0 107 0 1 
ATOM 1582  H HA   . HIS A ? 107 ? -10.210 -13.201 2.897   1.0 0.0 107 0 1 
ATOM 1583  H 1HB  . HIS A ? 107 ? -7.453  -12.869 1.665   1.0 0.0 107 0 1 
ATOM 1584  H 2HB  . HIS A ? 107 ? -7.712  -13.493 3.288   1.0 0.0 107 0 1 
ATOM 1585  H HD2  . HIS A ? 107 ? -7.466  -14.808 -0.251  1.0 0.0 107 0 1 
ATOM 1586  H HE1  . HIS A ? 107 ? -9.479  -17.822 1.992   1.0 0.0 107 0 1 
ATOM 1587  H HE2  . HIS A ? 107 ? -8.300  -17.273 -0.201  1.0 0.0 107 0 1 
ATOM 1588  N N    . ALA A ? 108 ? -8.673  -10.296 2.770   1.0 0.0 108 0 1 
ATOM 1589  C CA   . ALA A ? 108 ? -8.518  -9.081  3.569   1.0 0.0 108 0 1 
ATOM 1590  C C    . ALA A ? 108 ? -9.872  -8.490  3.956   1.0 0.0 108 0 1 
ATOM 1591  O O    . ALA A ? 108 ? -10.083 -8.096  5.104   1.0 0.0 108 0 1 
ATOM 1592  C CB   . ALA A ? 108 ? -7.691  -8.052  2.811   1.0 0.0 108 0 1 
ATOM 1593  H H    . ALA A ? 108 ? -8.357  -10.298 1.811   1.0 0.0 108 0 1 
ATOM 1594  H HA   . ALA A ? 108 ? -7.995  -9.343  4.488   1.0 0.0 108 0 1 
ATOM 1595  H 1HB  . ALA A ? 108 ? -7.582  -7.154  3.419   1.0 0.0 108 0 1 
ATOM 1596  H 2HB  . ALA A ? 108 ? -6.706  -8.466  2.594   1.0 0.0 108 0 1 
ATOM 1597  H 3HB  . ALA A ? 108 ? -8.192  -7.800  1.878   1.0 0.0 108 0 1 
ATOM 1598  N N    . ALA A ? 109 ? -10.779 -8.437  2.987   1.0 0.0 109 0 1 
ATOM 1599  C CA   . ALA A ? 109 ? -12.073 -7.795  3.185   1.0 0.0 109 0 1 
ATOM 1600  C C    . ALA A ? 109 ? -12.918 -8.545  4.209   1.0 0.0 109 0 1 
ATOM 1601  O O    . ALA A ? 109 ? -13.487 -7.943  5.120   1.0 0.0 109 0 1 
ATOM 1602  C CB   . ALA A ? 109 ? -12.817 -7.690  1.862   1.0 0.0 109 0 1 
ATOM 1603  H H    . ALA A ? 109 ? -10.566 -8.851  2.089   1.0 0.0 109 0 1 
ATOM 1604  H HA   . ALA A ? 109 ? -11.896 -6.789  3.568   1.0 0.0 109 0 1 
ATOM 1605  H 1HB  . ALA A ? 109 ? -13.781 -7.206  2.024   1.0 0.0 109 0 1 
ATOM 1606  H 2HB  . ALA A ? 109 ? -12.229 -7.101  1.159   1.0 0.0 109 0 1 
ATOM 1607  H 3HB  . ALA A ? 109 ? -12.977 -8.687  1.455   1.0 0.0 109 0 1 
ATOM 1608  N N    . GLU A ? 110 ? -12.994 -9.862  4.051   1.0 0.0 110 0 1 
ATOM 1609  C CA   . GLU A ? 110 ? -13.855 -10.662 4.906   1.0 0.0 110 0 1 
ATOM 1610  C C    . GLU A ? 110 ? -13.393 -10.648 6.359   1.0 0.0 110 0 1 
ATOM 1611  O O    . GLU A ? 110 ? -14.174 -10.918 7.271   1.0 0.0 110 0 1 
ATOM 1612  C CB   . GLU A ? 110 ? -13.909 -12.103 4.395   1.0 0.0 110 0 1 
ATOM 1613  C CG   . GLU A ? 110 ? -14.917 -12.988 5.114   1.0 0.0 110 0 1 
ATOM 1614  C CD   . GLU A ? 110 ? -15.028 -14.360 4.509   1.0 0.0 110 0 1 
ATOM 1615  O OE1  . GLU A ? 110 ? -14.350 -14.620 3.544   1.0 0.0 110 0 1 
ATOM 1616  O OE2  . GLU A ? 110 ? -15.793 -15.149 5.012   1.0 0.0 110 0 1 
ATOM 1617  H H    . GLU A ? 110 ? -12.453 -10.320 3.331   1.0 0.0 110 0 1 
ATOM 1618  H HA   . GLU A ? 110 ? -14.860 -10.240 4.877   1.0 0.0 110 0 1 
ATOM 1619  H 1HB  . GLU A ? 110 ? -14.160 -12.104 3.334   1.0 0.0 110 0 1 
ATOM 1620  H 2HB  . GLU A ? 110 ? -12.926 -12.563 4.499   1.0 0.0 110 0 1 
ATOM 1621  H 1HG  . GLU A ? 110 ? -14.619 -13.087 6.158   1.0 0.0 110 0 1 
ATOM 1622  H 2HG  . GLU A ? 110 ? -15.893 -12.505 5.088   1.0 0.0 110 0 1 
ATOM 1623  N N    . ASN A ? 111 ? -12.119 -10.333 6.588   1.0 0.0 111 0 1 
ATOM 1624  C CA   . ASN A ? 111 ? -11.602 -10.280 7.956   1.0 0.0 111 0 1 
ATOM 1625  C C    . ASN A ? 111 ? -11.391 -8.857  8.480   1.0 0.0 111 0 1 
ATOM 1626  O O    . ASN A ? 111 ? -10.724 -8.658  9.497   1.0 0.0 111 0 1 
ATOM 1627  C CB   . ASN A ? 111 ? -10.306 -11.064 8.047   1.0 0.0 111 0 1 
ATOM 1628  C CG   . ASN A ? 111 ? -10.511 -12.543 7.869   1.0 0.0 111 0 1 
ATOM 1629  O OD1  . ASN A ? 111 ? -10.947 -13.237 8.795   1.0 0.0 111 0 1 
ATOM 1630  N ND2  . ASN A ? 111 ? -10.205 -13.038 6.697   1.0 0.0 111 0 1 
ATOM 1631  H H    . ASN A ? 111 ? -11.499 -10.129 5.820   1.0 0.0 111 0 1 
ATOM 1632  H HA   . ASN A ? 111 ? -12.338 -10.733 8.622   1.0 0.0 111 0 1 
ATOM 1633  H 1HB  . ASN A ? 111 ? -9.612  -10.711 7.283   1.0 0.0 111 0 1 
ATOM 1634  H 2HB  . ASN A ? 111 ? -9.841  -10.888 9.017   1.0 0.0 111 0 1 
ATOM 1635  H 1HD2 . ASN A ? 111 ? -10.321 -14.016 6.522   1.0 0.0 111 0 1 
ATOM 1636  H 2HD2 . ASN A ? 111 ? -9.855  -12.439 5.977   1.0 0.0 111 0 1 
ATOM 1637  N N    . GLY A ? 112 ? -11.952 -7.879  7.770   1.0 0.0 112 0 1 
ATOM 1638  C CA   . GLY A ? 112 ? -11.932 -6.495  8.221   1.0 0.0 112 0 1 
ATOM 1639  C C    . GLY A ? 112 ? -10.624 -5.729  8.119   1.0 0.0 112 0 1 
ATOM 1640  O O    . GLY A ? 112 ? -10.442 -4.704  8.778   1.0 0.0 112 0 1 
ATOM 1641  H H    . GLY A ? 112 ? -12.403 -8.105  6.895   1.0 0.0 112 0 1 
ATOM 1642  H 1HA  . GLY A ? 112 ? -12.664 -5.918  7.656   1.0 0.0 112 0 1 
ATOM 1643  H 2HA  . GLY A ? 112 ? -12.227 -6.450  9.268   1.0 0.0 112 0 1 
ATOM 1644  N N    . HIS A ? 113 ? -9.698  -6.207  7.300   1.0 0.0 113 0 1 
ATOM 1645  C CA   . HIS A ? 113 ? -8.368  -5.612  7.244   1.0 0.0 113 0 1 
ATOM 1646  C C    . HIS A ? 113 ? -8.374  -4.438  6.269   1.0 0.0 113 0 1 
ATOM 1647  O O    . HIS A ? 113 ? -7.794  -4.515  5.186   1.0 0.0 113 0 1 
ATOM 1648  C CB   . HIS A ? 113 ? -7.319  -6.645  6.820   1.0 0.0 113 0 1 
ATOM 1649  C CG   . HIS A ? 113 ? -7.140  -7.759  7.803   1.0 0.0 113 0 1 
ATOM 1650  N ND1  . HIS A ? 113 ? -6.972  -7.539  9.154   1.0 0.0 113 0 1 
ATOM 1651  C CD2  . HIS A ? 113 ? -7.102  -9.102  7.633   1.0 0.0 113 0 1 
ATOM 1652  C CE1  . HIS A ? 113 ? -6.839  -8.700  9.773   1.0 0.0 113 0 1 
ATOM 1653  N NE2  . HIS A ? 113 ? -6.914  -9.663  8.872   1.0 0.0 113 0 1 
ATOM 1654  H H    . HIS A ? 113 ? -9.911  -6.994  6.703   1.0 0.0 113 0 1 
ATOM 1655  H HA   . HIS A ? 113 ? -8.093  -5.243  8.232   1.0 0.0 113 0 1 
ATOM 1656  H 1HB  . HIS A ? 113 ? -7.602  -7.078  5.860   1.0 0.0 113 0 1 
ATOM 1657  H 2HB  . HIS A ? 113 ? -6.357  -6.151  6.685   1.0 0.0 113 0 1 
ATOM 1658  H HD2  . HIS A ? 113 ? -7.202  -9.638  6.688   1.0 0.0 113 0 1 
ATOM 1659  H HE1  . HIS A ? 113 ? -6.693  -8.839  10.844  1.0 0.0 113 0 1 
ATOM 1660  H HE2  . HIS A ? 113 ? -6.846  -10.653 9.058   1.0 0.0 113 0 1 
ATOM 1661  N N    . LYS A ? 114 ? -9.042  -3.366  6.693   1.0 0.0 114 0 1 
ATOM 1662  C CA   . LYS A ? 114 ? -9.237  -2.163  5.893   1.0 0.0 114 0 1 
ATOM 1663  C C    . LYS A ? 114 ? -8.002  -1.643  5.165   1.0 0.0 114 0 1 
ATOM 1664  O O    . LYS A ? 114 ? -8.043  -1.377  3.964   1.0 0.0 114 0 1 
ATOM 1665  C CB   . LYS A ? 114 ? -9.793  -1.052  6.785   1.0 0.0 114 0 1 
ATOM 1666  C CG   . LYS A ? 114 ? -10.090 0.251   6.056   1.0 0.0 114 0 1 
ATOM 1667  C CD   . LYS A ? 114 ? -10.660 1.297   7.003   1.0 0.0 114 0 1 
ATOM 1668  C CE   . LYS A ? 114 ? -10.914 2.614   6.286   1.0 0.0 114 0 1 
ATOM 1669  N NZ   . LYS A ? 114 ? -11.472 3.647   7.200   1.0 0.0 114 0 1 
ATOM 1670  H H    . LYS A ? 114 ? -9.429  -3.407  7.625   1.0 0.0 114 0 1 
ATOM 1671  H HA   . LYS A ? 114 ? -9.956  -2.385  5.104   1.0 0.0 114 0 1 
ATOM 1672  H 1HB  . LYS A ? 114 ? -10.717 -1.391  7.255   1.0 0.0 114 0 1 
ATOM 1673  H 2HB  . LYS A ? 114 ? -9.081  -0.835  7.582   1.0 0.0 114 0 1 
ATOM 1674  H 1HG  . LYS A ? 114 ? -9.172  0.637   5.612   1.0 0.0 114 0 1 
ATOM 1675  H 2HG  . LYS A ? 114 ? -10.808 0.066   5.258   1.0 0.0 114 0 1 
ATOM 1676  H 1HD  . LYS A ? 114 ? -11.599 0.934   7.424   1.0 0.0 114 0 1 
ATOM 1677  H 2HD  . LYS A ? 114 ? -9.959  1.469   7.820   1.0 0.0 114 0 1 
ATOM 1678  H 1HE  . LYS A ? 114 ? -9.981  2.985   5.865   1.0 0.0 114 0 1 
ATOM 1679  H 2HE  . LYS A ? 114 ? -11.617 2.454   5.468   1.0 0.0 114 0 1 
ATOM 1680  H 1HZ  . LYS A ? 114 ? -11.627 4.504   6.687   1.0 0.0 114 0 1 
ATOM 1681  H 2HZ  . LYS A ? 114 ? -12.349 3.321   7.583   1.0 0.0 114 0 1 
ATOM 1682  H 3HZ  . LYS A ? 114 ? -10.820 3.819   7.952   1.0 0.0 114 0 1 
ATOM 1683  N N    . ARG A ? 115 ? -6.884  -1.486  5.873   1.0 0.0 115 0 1 
ATOM 1684  C CA   . ARG A ? 115 ? -5.670  -1.017  5.203   1.0 0.0 115 0 1 
ATOM 1685  C C    . ARG A ? 115 ? -5.140  -2.000  4.148   1.0 0.0 115 0 1 
ATOM 1686  O O    . ARG A ? 115 ? -4.684  -1.594  3.078   1.0 0.0 115 0 1 
ATOM 1687  C CB   . ARG A ? 115 ? -4.578  -0.759  6.231   1.0 0.0 115 0 1 
ATOM 1688  C CG   . ARG A ? 115 ? -4.813  0.447   7.125   1.0 0.0 115 0 1 
ATOM 1689  C CD   . ARG A ? 115 ? -3.736  0.600   8.137   1.0 0.0 115 0 1 
ATOM 1690  N NE   . ARG A ? 115 ? -3.957  1.752   8.995   1.0 0.0 115 0 1 
ATOM 1691  C CZ   . ARG A ? 115 ? -3.215  2.053   10.079  1.0 0.0 115 0 1 
ATOM 1692  N NH1  . ARG A ? 115 ? -2.211  1.277   10.423  1.0 0.0 115 0 1 
ATOM 1693  N NH2  . ARG A ? 115 ? -3.497  3.126   10.796  1.0 0.0 115 0 1 
ATOM 1694  H H    . ARG A ? 115 ? -6.857  -1.686  6.862   1.0 0.0 115 0 1 
ATOM 1695  H HA   . ARG A ? 115 ? -5.901  -0.087  4.681   1.0 0.0 115 0 1 
ATOM 1696  H 1HB  . ARG A ? 115 ? -4.471  -1.631  6.874   1.0 0.0 115 0 1 
ATOM 1697  H 2HB  . ARG A ? 115 ? -3.626  -0.611  5.721   1.0 0.0 115 0 1 
ATOM 1698  H 1HG  . ARG A ? 115 ? -4.843  1.351   6.517   1.0 0.0 115 0 1 
ATOM 1699  H 2HG  . ARG A ? 115 ? -5.762  0.332   7.650   1.0 0.0 115 0 1 
ATOM 1700  H 1HD  . ARG A ? 115 ? -3.698  -0.290  8.764   1.0 0.0 115 0 1 
ATOM 1701  H 2HD  . ARG A ? 115 ? -2.779  0.729   7.632   1.0 0.0 115 0 1 
ATOM 1702  H HE   . ARG A ? 115 ? -4.721  2.373   8.762   1.0 0.0 115 0 1 
ATOM 1703  H 1HH1 . ARG A ? 115 ? -1.995  0.456   9.875   1.0 0.0 115 0 1 
ATOM 1704  H 2HH1 . ARG A ? 115 ? -1.655  1.502   11.236  1.0 0.0 115 0 1 
ATOM 1705  H 1HH2 . ARG A ? 115 ? -4.270  3.722   10.531  1.0 0.0 115 0 1 
ATOM 1706  H 2HH2 . ARG A ? 115 ? -2.942  3.351   11.608  1.0 0.0 115 0 1 
ATOM 1707  N N    . VAL A ? 116 ? -5.195  -3.300  4.434   1.0 0.0 116 0 1 
ATOM 1708  C CA   . VAL A ? 116 ? -4.713  -4.263  3.442   1.0 0.0 116 0 1 
ATOM 1709  C C    . VAL A ? 116 ? -5.648  -4.198  2.218   1.0 0.0 116 0 1 
ATOM 1710  O O    . VAL A ? 116 ? -5.194  -4.265  1.076   1.0 0.0 116 0 1 
ATOM 1711  C CB   . VAL A ? 116 ? -4.692  -5.690  4.022   1.0 0.0 116 0 1 
ATOM 1712  C CG1  . VAL A ? 116 ? -4.362  -6.702  2.936   1.0 0.0 116 0 1 
ATOM 1713  C CG2  . VAL A ? 116 ? -3.684  -5.771  5.159   1.0 0.0 116 0 1 
ATOM 1714  H H    . VAL A ? 116 ? -5.557  -3.638  5.314   1.0 0.0 116 0 1 
ATOM 1715  H HA   . VAL A ? 116 ? -3.696  -3.992  3.162   1.0 0.0 116 0 1 
ATOM 1716  H HB   . VAL A ? 116 ? -5.685  -5.934  4.399   1.0 0.0 116 0 1 
ATOM 1717  H 1HG1 . VAL A ? 116 ? -4.352  -7.705  3.363   1.0 0.0 116 0 1 
ATOM 1718  H 2HG1 . VAL A ? 116 ? -5.116  -6.651  2.150   1.0 0.0 116 0 1 
ATOM 1719  H 3HG1 . VAL A ? 116 ? -3.383  -6.478  2.514   1.0 0.0 116 0 1 
ATOM 1720  H 1HG2 . VAL A ? 116 ? -3.675  -6.782  5.565   1.0 0.0 116 0 1 
ATOM 1721  H 2HG2 . VAL A ? 116 ? -2.691  -5.521  4.784   1.0 0.0 116 0 1 
ATOM 1722  H 3HG2 . VAL A ? 116 ? -3.963  -5.068  5.944   1.0 0.0 116 0 1 
ATOM 1723  N N    . VAL A ? 117 ? -6.951  -4.069  2.467   1.0 0.0 117 0 1 
ATOM 1724  C CA   . VAL A ? 117 ? -7.909  -3.940  1.371   1.0 0.0 117 0 1 
ATOM 1725  C C    . VAL A ? 117 ? -7.506  -2.755  0.473   1.0 0.0 117 0 1 
ATOM 1726  O O    . VAL A ? 117 ? -7.445  -2.883  -0.749  1.0 0.0 117 0 1 
ATOM 1727  C CB   . VAL A ? 117 ? -9.333  -3.725  1.918   1.0 0.0 117 0 1 
ATOM 1728  C CG1  . VAL A ? 117 ? -10.290 -3.372  0.790   1.0 0.0 117 0 1 
ATOM 1729  C CG2  . VAL A ? 117 ? -9.800  -4.973  2.651   1.0 0.0 117 0 1 
ATOM 1730  H H    . VAL A ? 117 ? -7.289  -4.062  3.420   1.0 0.0 117 0 1 
ATOM 1731  H HA   . VAL A ? 117 ? -7.898  -4.862  0.789   1.0 0.0 117 0 1 
ATOM 1732  H HB   . VAL A ? 117 ? -9.323  -2.880  2.607   1.0 0.0 117 0 1 
ATOM 1733  H 1HG1 . VAL A ? 117 ? -11.291 -3.223  1.194   1.0 0.0 117 0 1 
ATOM 1734  H 2HG1 . VAL A ? 117 ? -9.956  -2.456  0.303   1.0 0.0 117 0 1 
ATOM 1735  H 3HG1 . VAL A ? 117 ? -10.310 -4.184  0.063   1.0 0.0 117 0 1 
ATOM 1736  H 1HG2 . VAL A ? 117 ? -10.806 -4.814  3.036   1.0 0.0 117 0 1 
ATOM 1737  H 2HG2 . VAL A ? 117 ? -9.803  -5.819  1.963   1.0 0.0 117 0 1 
ATOM 1738  H 3HG2 . VAL A ? 117 ? -9.123  -5.183  3.480   1.0 0.0 117 0 1 
ATOM 1739  N N    . LEU A ? 118 ? -7.231  -1.596  1.082   1.0 0.0 118 0 1 
ATOM 1740  C CA   . LEU A ? 118 ? -6.883  -0.392  0.319   1.0 0.0 118 0 1 
ATOM 1741  C C    . LEU A ? 118 ? -5.603  -0.593  -0.474  1.0 0.0 118 0 1 
ATOM 1742  O O    . LEU A ? 118 ? -5.513  -0.201  -1.636  1.0 0.0 118 0 1 
ATOM 1743  C CB   . LEU A ? 118 ? -6.719  0.808   1.260   1.0 0.0 118 0 1 
ATOM 1744  C CG   . LEU A ? 118 ? -8.008  1.320   1.915   1.0 0.0 118 0 1 
ATOM 1745  C CD1  . LEU A ? 118 ? -7.664  2.379   2.954   1.0 0.0 118 0 1 
ATOM 1746  C CD2  . LEU A ? 118 ? -8.932  1.884   0.846   1.0 0.0 118 0 1 
ATOM 1747  H H    . LEU A ? 118 ? -7.262  -1.548  2.090   1.0 0.0 118 0 1 
ATOM 1748  H HA   . LEU A ? 118 ? -7.687  -0.187  -0.388  1.0 0.0 118 0 1 
ATOM 1749  H 1HB  . LEU A ? 118 ? -6.029  0.534   2.056   1.0 0.0 118 0 1 
ATOM 1750  H 2HB  . LEU A ? 118 ? -6.283  1.634   0.698   1.0 0.0 118 0 1 
ATOM 1751  H HG   . LEU A ? 118 ? -8.507  0.498   2.430   1.0 0.0 118 0 1 
ATOM 1752  H 1HD1 . LEU A ? 118 ? -8.580  2.743   3.420   1.0 0.0 118 0 1 
ATOM 1753  H 2HD1 . LEU A ? 118 ? -7.018  1.944   3.717   1.0 0.0 118 0 1 
ATOM 1754  H 3HD1 . LEU A ? 118 ? -7.149  3.209   2.472   1.0 0.0 118 0 1 
ATOM 1755  H 1HD2 . LEU A ? 118 ? -9.849  2.247   1.312   1.0 0.0 118 0 1 
ATOM 1756  H 2HD2 . LEU A ? 118 ? -8.436  2.707   0.332   1.0 0.0 118 0 1 
ATOM 1757  H 3HD2 . LEU A ? 118 ? -9.176  1.102   0.127   1.0 0.0 118 0 1 
ATOM 1758  N N    . VAL A ? 119 ? -4.612  -1.211  0.162   1.0 0.0 119 0 1 
ATOM 1759  C CA   . VAL A ? 119 ? -3.346  -1.539  -0.482  1.0 0.0 119 0 1 
ATOM 1760  C C    . VAL A ? 119 ? -3.521  -2.475  -1.683  1.0 0.0 119 0 1 
ATOM 1761  O O    . VAL A ? 119 ? -2.983  -2.223  -2.761  1.0 0.0 119 0 1 
ATOM 1762  C CB   . VAL A ? 119 ? -2.398  -2.197  0.538   1.0 0.0 119 0 1 
ATOM 1763  C CG1  . VAL A ? 119 ? -1.159  -2.739  -0.159  1.0 0.0 119 0 1 
ATOM 1764  C CG2  . VAL A ? 119 ? -2.016  -1.192  1.614   1.0 0.0 119 0 1 
ATOM 1765  H H    . VAL A ? 119 ? -4.751  -1.457  1.130   1.0 0.0 119 0 1 
ATOM 1766  H HA   . VAL A ? 119 ? -2.895  -0.617  -0.848  1.0 0.0 119 0 1 
ATOM 1767  H HB   . VAL A ? 119 ? -2.906  -3.046  0.996   1.0 0.0 119 0 1 
ATOM 1768  H 1HG1 . VAL A ? 119 ? -0.500  -3.201  0.577   1.0 0.0 119 0 1 
ATOM 1769  H 2HG1 . VAL A ? 119 ? -1.453  -3.482  -0.899  1.0 0.0 119 0 1 
ATOM 1770  H 3HG1 . VAL A ? 119 ? -0.633  -1.922  -0.653  1.0 0.0 119 0 1 
ATOM 1771  H 1HG2 . VAL A ? 119 ? -1.347  -1.665  2.332   1.0 0.0 119 0 1 
ATOM 1772  H 2HG2 . VAL A ? 119 ? -1.514  -0.341  1.154   1.0 0.0 119 0 1 
ATOM 1773  H 3HG2 . VAL A ? 119 ? -2.915  -0.850  2.127   1.0 0.0 119 0 1 
ATOM 1774  N N    . LEU A ? 120 ? -4.274  -3.551  -1.491  1.0 0.0 120 0 1 
ATOM 1775  C CA   . LEU A ? 120 ? -4.467  -4.528  -2.563  1.0 0.0 120 0 1 
ATOM 1776  C C    . LEU A ? 120 ? -5.170  -3.892  -3.759  1.0 0.0 120 0 1 
ATOM 1777  O O    . LEU A ? 120 ? -4.851  -4.189  -4.909  1.0 0.0 120 0 1 
ATOM 1778  C CB   . LEU A ? 120 ? -5.285  -5.722  -2.055  1.0 0.0 120 0 1 
ATOM 1779  C CG   . LEU A ? 120 ? -4.582  -6.624  -1.034  1.0 0.0 120 0 1 
ATOM 1780  C CD1  . LEU A ? 120 ? -5.569  -7.653  -0.499  1.0 0.0 120 0 1 
ATOM 1781  C CD2  . LEU A ? 120 ? -3.389  -7.302  -1.692  1.0 0.0 120 0 1 
ATOM 1782  H H    . LEU A ? 120 ? -4.720  -3.704  -0.598  1.0 0.0 120 0 1 
ATOM 1783  H HA   . LEU A ? 120 ? -3.490  -4.887  -2.886  1.0 0.0 120 0 1 
ATOM 1784  H 1HB  . LEU A ? 120 ? -6.197  -5.347  -1.593  1.0 0.0 120 0 1 
ATOM 1785  H 2HB  . LEU A ? 120 ? -5.563  -6.341  -2.908  1.0 0.0 120 0 1 
ATOM 1786  H HG   . LEU A ? 120 ? -4.238  -6.023  -0.192  1.0 0.0 120 0 1 
ATOM 1787  H 1HD1 . LEU A ? 120 ? -5.069  -8.294  0.227   1.0 0.0 120 0 1 
ATOM 1788  H 2HD1 . LEU A ? 120 ? -6.402  -7.141  -0.017  1.0 0.0 120 0 1 
ATOM 1789  H 3HD1 . LEU A ? 120 ? -5.943  -8.260  -1.322  1.0 0.0 120 0 1 
ATOM 1790  H 1HD2 . LEU A ? 120 ? -2.888  -7.943  -0.966  1.0 0.0 120 0 1 
ATOM 1791  H 2HD2 . LEU A ? 120 ? -3.732  -7.906  -2.533  1.0 0.0 120 0 1 
ATOM 1792  H 3HD2 . LEU A ? 120 ? -2.691  -6.545  -2.049  1.0 0.0 120 0 1 
ATOM 1793  N N    . ILE A ? 121 ? -6.129  -3.014  -3.479  1.0 0.0 121 0 1 
ATOM 1794  C CA   . ILE A ? 121 ? -6.836  -2.310  -4.540  1.0 0.0 121 0 1 
ATOM 1795  C C    . ILE A ? 121 ? -5.874  -1.413  -5.325  1.0 0.0 121 0 1 
ATOM 1796  O O    . ILE A ? 121 ? -5.832  -1.457  -6.555  1.0 0.0 121 0 1 
ATOM 1797  C CB   . ILE A ? 121 ? -7.987  -1.464  -3.966  1.0 0.0 121 0 1 
ATOM 1798  C CG1  . ILE A ? 121 ? -9.077  -2.369  -3.385  1.0 0.0 121 0 1 
ATOM 1799  C CG2  . ILE A ? 121 ? -8.564  -0.553  -5.039  1.0 0.0 121 0 1 
ATOM 1800  C CD1  . ILE A ? 121 ? -10.101 -1.634  -2.551  1.0 0.0 121 0 1 
ATOM 1801  H H    . ILE A ? 121 ? -6.375  -2.830  -2.517  1.0 0.0 121 0 1 
ATOM 1802  H HA   . ILE A ? 121 ? -7.257  -3.046  -5.223  1.0 0.0 121 0 1 
ATOM 1803  H HB   . ILE A ? 121 ? -7.615  -0.852  -3.145  1.0 0.0 121 0 1 
ATOM 1804  H 1HG1 . ILE A ? 121 ? -9.598  -2.878  -4.195  1.0 0.0 121 0 1 
ATOM 1805  H 2HG1 . ILE A ? 121 ? -8.618  -3.136  -2.761  1.0 0.0 121 0 1 
ATOM 1806  H 1HG2 . ILE A ? 121 ? -9.377  0.037   -4.617  1.0 0.0 121 0 1 
ATOM 1807  H 2HG2 . ILE A ? 121 ? -7.785  0.113   -5.408  1.0 0.0 121 0 1 
ATOM 1808  H 3HG2 . ILE A ? 121 ? -8.944  -1.158  -5.863  1.0 0.0 121 0 1 
ATOM 1809  H 1HD1 . ILE A ? 121 ? -10.839 -2.342  -2.174  1.0 0.0 121 0 1 
ATOM 1810  H 2HD1 . ILE A ? 121 ? -9.604  -1.145  -1.712  1.0 0.0 121 0 1 
ATOM 1811  H 3HD1 . ILE A ? 121 ? -10.599 -0.884  -3.164  1.0 0.0 121 0 1 
ATOM 1812  N N    . LEU A ? 122 ? -5.099  -0.598  -4.616  1.0 0.0 122 0 1 
ATOM 1813  C CA   . LEU A ? 122 ? -4.125  0.258   -5.289  1.0 0.0 122 0 1 
ATOM 1814  C C    . LEU A ? 122 ? -3.099  -0.567  -6.057  1.0 0.0 122 0 1 
ATOM 1815  O O    . LEU A ? 122 ? -2.592  -0.126  -7.084  1.0 0.0 122 0 1 
ATOM 1816  C CB   . LEU A ? 122 ? -3.409  1.151   -4.268  1.0 0.0 122 0 1 
ATOM 1817  C CG   . LEU A ? 122 ? -2.473  2.215   -4.855  1.0 0.0 122 0 1 
ATOM 1818  C CD1  . LEU A ? 122 ? -3.267  3.149   -5.757  1.0 0.0 122 0 1 
ATOM 1819  C CD2  . LEU A ? 122 ? -1.805  2.983   -3.724  1.0 0.0 122 0 1 
ATOM 1820  H H    . LEU A ? 122 ? -5.175  -0.561  -3.609  1.0 0.0 122 0 1 
ATOM 1821  H HA   . LEU A ? 122 ? -4.652  0.886   -6.008  1.0 0.0 122 0 1 
ATOM 1822  H 1HB  . LEU A ? 122 ? -4.160  1.664   -3.669  1.0 0.0 122 0 1 
ATOM 1823  H 2HB  . LEU A ? 122 ? -2.818  0.517   -3.606  1.0 0.0 122 0 1 
ATOM 1824  H HG   . LEU A ? 122 ? -1.709  1.731   -5.465  1.0 0.0 122 0 1 
ATOM 1825  H 1HD1 . LEU A ? 122 ? -2.602  3.905   -6.175  1.0 0.0 122 0 1 
ATOM 1826  H 2HD1 . LEU A ? 122 ? -3.718  2.575   -6.568  1.0 0.0 122 0 1 
ATOM 1827  H 3HD1 . LEU A ? 122 ? -4.051  3.635   -5.178  1.0 0.0 122 0 1 
ATOM 1828  H 1HD2 . LEU A ? 122 ? -1.139  3.739   -4.142  1.0 0.0 122 0 1 
ATOM 1829  H 2HD2 . LEU A ? 122 ? -2.568  3.469   -3.114  1.0 0.0 122 0 1 
ATOM 1830  H 3HD2 . LEU A ? 122 ? -1.230  2.294   -3.106  1.0 0.0 122 0 1 
ATOM 1831  N N    . ALA A ? 123 ? -2.788  -1.764  -5.567  1.0 0.0 123 0 1 
ATOM 1832  C CA   . ALA A ? 123 ? -1.861  -2.622  -6.288  1.0 0.0 123 0 1 
ATOM 1833  C C    . ALA A ? 123 ? -2.492  -3.382  -7.453  1.0 0.0 123 0 1 
ATOM 1834  O O    . ALA A ? 123 ? -1.837  -4.218  -8.077  1.0 0.0 123 0 1 
ATOM 1835  C CB   . ALA A ? 123 ? -1.224  -3.606  -5.318  1.0 0.0 123 0 1 
ATOM 1836  H H    . ALA A ? 123 ? -3.185  -2.091  -4.700  1.0 0.0 123 0 1 
ATOM 1837  H HA   . ALA A ? 123 ? -1.080  -1.998  -6.724  1.0 0.0 123 0 1 
ATOM 1838  H 1HB  . ALA A ? 123 ? -0.508  -4.231  -5.851  1.0 0.0 123 0 1 
ATOM 1839  H 2HB  . ALA A ? 123 ? -0.709  -3.057  -4.529  1.0 0.0 123 0 1 
ATOM 1840  H 3HB  . ALA A ? 123 ? -1.997  -4.234  -4.878  1.0 0.0 123 0 1 
ATOM 1841  N N    . GLY A ? 124 ? -3.765  -3.117  -7.726  1.0 0.0 124 0 1 
ATOM 1842  C CA   . GLY A ? 124 ? -4.427  -3.766  -8.848  1.0 0.0 124 0 1 
ATOM 1843  C C    . GLY A ? 124 ? -5.471  -4.837  -8.594  1.0 0.0 124 0 1 
ATOM 1844  O O    . GLY A ? 124 ? -5.997  -5.439  -9.531  1.0 0.0 124 0 1 
ATOM 1845  H H    . GLY A ? 124 ? -4.283  -2.462  -7.161  1.0 0.0 124 0 1 
ATOM 1846  H 1HA  . GLY A ? 124 ? -4.935  -3.016  -9.454  1.0 0.0 124 0 1 
ATOM 1847  H 2HA  . GLY A ? 124 ? -3.683  -4.243  -9.482  1.0 0.0 124 0 1 
ATOM 1848  N N    . ALA A ? 125 ? -5.804  -5.110  -7.341  1.0 0.0 125 0 1 
ATOM 1849  C CA   . ALA A ? 125 ? -6.834  -6.114  -7.063  1.0 0.0 125 0 1 
ATOM 1850  C C    . ALA A ? 125 ? -8.170  -5.576  -7.591  1.0 0.0 125 0 1 
ATOM 1851  O O    . ALA A ? 125 ? -8.514  -4.416  -7.350  1.0 0.0 125 0 1 
ATOM 1852  C CB   . ALA A ? 125 ? -6.915  -6.425  -5.576  1.0 0.0 125 0 1 
ATOM 1853  H H    . ALA A ? 125 ? -5.357  -4.638  -6.567  1.0 0.0 125 0 1 
ATOM 1854  H HA   . ALA A ? 125 ? -6.548  -7.040  -7.562  1.0 0.0 125 0 1 
ATOM 1855  H 1HB  . ALA A ? 125 ? -7.706  -7.154  -5.399  1.0 0.0 125 0 1 
ATOM 1856  H 2HB  . ALA A ? 125 ? -5.963  -6.835  -5.238  1.0 0.0 125 0 1 
ATOM 1857  H 3HB  . ALA A ? 125 ? -7.133  -5.512  -5.024  1.0 0.0 125 0 1 
ATOM 1858  N N    . ASP A ? 126 ? -8.911  -6.395  -8.334  1.0 0.0 126 0 1 
ATOM 1859  C CA   . ASP A ? 126 ? -10.184 -5.956  -8.903  1.0 0.0 126 0 1 
ATOM 1860  C C    . ASP A ? 126 ? -11.278 -6.175  -7.849  1.0 0.0 126 0 1 
ATOM 1861  O O    . ASP A ? 126 ? -11.595 -7.311  -7.495  1.0 0.0 126 0 1 
ATOM 1862  C CB   . ASP A ? 126 ? -10.512 -6.722  -10.187 1.0 0.0 126 0 1 
ATOM 1863  C CG   . ASP A ? 126 ? -11.793 -6.239  -10.854 1.0 0.0 126 0 1 
ATOM 1864  O OD1  . ASP A ? 126 ? -12.482 -5.440  -10.264 1.0 0.0 126 0 1 
ATOM 1865  O OD2  . ASP A ? 126 ? -12.070 -6.673  -11.946 1.0 0.0 126 0 1 
ATOM 1866  H H    . ASP A ? 126 ? -8.590  -7.336  -8.510  1.0 0.0 126 0 1 
ATOM 1867  H HA   . ASP A ? 126 ? -10.106 -4.897  -9.149  1.0 0.0 126 0 1 
ATOM 1868  H 1HB  . ASP A ? 126 ? -9.690  -6.616  -10.894 1.0 0.0 126 0 1 
ATOM 1869  H 2HB  . ASP A ? 126 ? -10.616 -7.784  -9.961  1.0 0.0 126 0 1 
ATOM 1870  N N    . VAL A ? 127 ? -11.861 -5.091  -7.340  1.0 0.0 127 0 1 
ATOM 1871  C CA   . VAL A ? 127 ? -12.917 -5.189  -6.327  1.0 0.0 127 0 1 
ATOM 1872  C C    . VAL A ? 127 ? -14.212 -5.865  -6.793  1.0 0.0 127 0 1 
ATOM 1873  O O    . VAL A ? 127 ? -15.057 -6.222  -5.974  1.0 0.0 127 0 1 
ATOM 1874  C CB   . VAL A ? 127 ? -13.263 -3.776  -5.820  1.0 0.0 127 0 1 
ATOM 1875  C CG1  . VAL A ? 127 ? -12.044 -3.126  -5.182  1.0 0.0 127 0 1 
ATOM 1876  C CG2  . VAL A ? 127 ? -13.787 -2.928  -6.969  1.0 0.0 127 0 1 
ATOM 1877  H H    . VAL A ? 127 ? -11.569 -4.179  -7.659  1.0 0.0 127 0 1 
ATOM 1878  H HA   . VAL A ? 127 ? -12.544 -5.786  -5.494  1.0 0.0 127 0 1 
ATOM 1879  H HB   . VAL A ? 127 ? -14.027 -3.854  -5.047  1.0 0.0 127 0 1 
ATOM 1880  H 1HG1 . VAL A ? 127 ? -12.307 -2.129  -4.829  1.0 0.0 127 0 1 
ATOM 1881  H 2HG1 . VAL A ? 127 ? -11.708 -3.731  -4.340  1.0 0.0 127 0 1 
ATOM 1882  H 3HG1 . VAL A ? 127 ? -11.244 -3.051  -5.918  1.0 0.0 127 0 1 
ATOM 1883  H 1HG2 . VAL A ? 127 ? -14.030 -1.931  -6.604  1.0 0.0 127 0 1 
ATOM 1884  H 2HG2 . VAL A ? 127 ? -13.024 -2.855  -7.745  1.0 0.0 127 0 1 
ATOM 1885  H 3HG2 . VAL A ? 127 ? -14.683 -3.390  -7.384  1.0 0.0 127 0 1 
ATOM 1886  N N    . ASN A ? 128 ? -14.360 -6.054  -8.099  1.0 0.0 128 0 1 
ATOM 1887  C CA   . ASN A ? 128 ? -15.576 -6.654  -8.657  1.0 0.0 128 0 1 
ATOM 1888  C C    . ASN A ? 128 ? -15.478 -8.161  -8.890  1.0 0.0 128 0 1 
ATOM 1889  O O    . ASN A ? 128 ? -16.414 -8.781  -9.392  1.0 0.0 128 0 1 
ATOM 1890  C CB   . ASN A ? 128 ? -15.945 -5.956  -9.953  1.0 0.0 128 0 1 
ATOM 1891  C CG   . ASN A ? 128 ? -16.413 -4.544  -9.736  1.0 0.0 128 0 1 
ATOM 1892  O OD1  . ASN A ? 128 ? -17.273 -4.285  -8.886  1.0 0.0 128 0 1 
ATOM 1893  N ND2  . ASN A ? 128 ? -15.864 -3.625  -10.489 1.0 0.0 128 0 1 
ATOM 1894  H H    . ASN A ? 128 ? -13.616 -5.779  -8.725  1.0 0.0 128 0 1 
ATOM 1895  H HA   . ASN A ? 128 ? -16.386 -6.524  -7.938  1.0 0.0 128 0 1 
ATOM 1896  H 1HB  . ASN A ? 128 ? -15.081 -5.942  -10.618 1.0 0.0 128 0 1 
ATOM 1897  H 2HB  . ASN A ? 128 ? -16.735 -6.515  -10.455 1.0 0.0 128 0 1 
ATOM 1898  H 1HD2 . ASN A ? 128 ? -16.137 -2.668  -10.389 1.0 0.0 128 0 1 
ATOM 1899  H 2HD2 . ASN A ? 128 ? -15.173 -3.880  -11.164 1.0 0.0 128 0 1 
ATOM 1900  N N    . THR A ? 129 ? -14.343 -8.745  -8.526  1.0 0.0 129 0 1 
ATOM 1901  C CA   . THR A ? 129 ? -14.130 -10.187 -8.669  1.0 0.0 129 0 1 
ATOM 1902  C C    . THR A ? 129 ? -14.988 -11.001 -7.693  1.0 0.0 129 0 1 
ATOM 1903  O O    . THR A ? 129 ? -15.005 -10.731 -6.491  1.0 0.0 129 0 1 
ATOM 1904  C CB   . THR A ? 129 ? -12.646 -10.542 -8.464  1.0 0.0 129 0 1 
ATOM 1905  O OG1  . THR A ? 129 ? -11.852 -9.881  -9.458  1.0 0.0 129 0 1 
ATOM 1906  C CG2  . THR A ? 129 ? -12.437 -12.045 -8.570  1.0 0.0 129 0 1 
ATOM 1907  H H    . THR A ? 129 ? -13.606 -8.175  -8.138  1.0 0.0 129 0 1 
ATOM 1908  H HA   . THR A ? 129 ? -14.420 -10.482 -9.677  1.0 0.0 129 0 1 
ATOM 1909  H HB   . THR A ? 129 ? -12.324 -10.205 -7.479  1.0 0.0 129 0 1 
ATOM 1910  H HG1  . THR A ? 129 ? -11.712 -8.967  -9.199  1.0 0.0 129 0 1 
ATOM 1911  H 1HG2 . THR A ? 129 ? -11.383 -12.277 -8.422  1.0 0.0 129 0 1 
ATOM 1912  H 2HG2 . THR A ? 129 ? -13.031 -12.549 -7.808  1.0 0.0 129 0 1 
ATOM 1913  H 3HG2 . THR A ? 129 ? -12.748 -12.386 -9.557  1.0 0.0 129 0 1 
ATOM 1914  N N    . LYS A ? 130 ? -15.435 -12.186 -8.218  1.0 0.0 130 0 1 
ATOM 1915  C CA   . LYS A ? 130 ? -16.277 -13.129 -7.491  1.0 0.0 130 0 1 
ATOM 1916  C C    . LYS A ? 130 ? -15.525 -14.406 -7.132  1.0 0.0 130 0 1 
ATOM 1917  O O    . LYS A ? 130 ? -14.665 -14.867 -7.883  1.0 0.0 130 0 1 
ATOM 1918  C CB   . LYS A ? 130 ? -17.521 -13.470 -8.312  1.0 0.0 130 0 1 
ATOM 1919  C CG   . LYS A ? 130 ? -18.486 -12.308 -8.505  1.0 0.0 130 0 1 
ATOM 1920  C CD   . LYS A ? 130 ? -19.653 -12.700 -9.400  1.0 0.0 130 0 1 
ATOM 1921  C CE   . LYS A ? 130 ? -20.658 -11.566 -9.528  1.0 0.0 130 0 1 
ATOM 1922  N NZ   . LYS A ? 130 ? -21.805 -11.936 -10.402 1.0 0.0 130 0 1 
ATOM 1923  H H    . LYS A ? 130 ? -15.156 -12.404 -9.164  1.0 0.0 130 0 1 
ATOM 1924  H HA   . LYS A ? 130 ? -16.590 -12.662 -6.557  1.0 0.0 130 0 1 
ATOM 1925  H 1HB  . LYS A ? 130 ? -17.221 -13.823 -9.299  1.0 0.0 130 0 1 
ATOM 1926  H 2HB  . LYS A ? 130 ? -18.067 -14.280 -7.827  1.0 0.0 130 0 1 
ATOM 1927  H 1HG  . LYS A ? 130 ? -18.873 -11.990 -7.536  1.0 0.0 130 0 1 
ATOM 1928  H 2HG  . LYS A ? 130 ? -17.958 -11.469 -8.958  1.0 0.0 130 0 1 
ATOM 1929  H 1HD  . LYS A ? 130 ? -19.280 -12.959 -10.392 1.0 0.0 130 0 1 
ATOM 1930  H 2HD  . LYS A ? 130 ? -20.155 -13.572 -8.980  1.0 0.0 130 0 1 
ATOM 1931  H 1HE  . LYS A ? 130 ? -21.038 -11.303 -8.542  1.0 0.0 130 0 1 
ATOM 1932  H 2HE  . LYS A ? 130 ? -20.166 -10.689 -9.949  1.0 0.0 130 0 1 
ATOM 1933  H 1HZ  . LYS A ? 130 ? -22.448 -11.158 -10.461 1.0 0.0 130 0 1 
ATOM 1934  H 2HZ  . LYS A ? 130 ? -21.466 -12.164 -11.326 1.0 0.0 130 0 1 
ATOM 1935  H 3HZ  . LYS A ? 130 ? -22.282 -12.736 -10.011 1.0 0.0 130 0 1 
ATOM 1936  N N    . ASP A ? 131 ? -15.856 -14.974 -5.976  1.0 0.0 131 0 1 
ATOM 1937  C CA   . ASP A ? 131 ? -15.405 -16.316 -5.624  1.0 0.0 131 0 1 
ATOM 1938  C C    . ASP A ? 131 ? -16.385 -17.362 -6.146  1.0 0.0 131 0 1 
ATOM 1939  O O    . ASP A ? 131 ? -17.299 -17.040 -6.906  1.0 0.0 131 0 1 
ATOM 1940  C CB   . ASP A ? 131 ? -15.253 -16.455 -4.107  1.0 0.0 131 0 1 
ATOM 1941  C CG   . ASP A ? 131 ? -16.590 -16.494 -3.379  1.0 0.0 131 0 1 
ATOM 1942  O OD1  . ASP A ? 131 ? -17.602 -16.542 -4.037  1.0 0.0 131 0 1 
ATOM 1943  O OD2  . ASP A ? 131 ? -16.586 -16.474 -2.171  1.0 0.0 131 0 1 
ATOM 1944  H H    . ASP A ? 131 ? -16.435 -14.464 -5.325  1.0 0.0 131 0 1 
ATOM 1945  H HA   . ASP A ? 131 ? -14.436 -16.490 -6.095  1.0 0.0 131 0 1 
ATOM 1946  H 1HB  . ASP A ? 131 ? -14.705 -17.370 -3.879  1.0 0.0 131 0 1 
ATOM 1947  H 2HB  . ASP A ? 131 ? -14.669 -15.619 -3.721  1.0 0.0 131 0 1 
ATOM 1948  N N    . LYS A ? 132 ? -16.199 -18.613 -5.735  1.0 0.0 132 0 1 
ATOM 1949  C CA   . LYS A ? 132 ? -16.974 -19.720 -6.290  1.0 0.0 132 0 1 
ATOM 1950  C C    . LYS A ? 132 ? -18.477 -19.542 -6.082  1.0 0.0 132 0 1 
ATOM 1951  O O    . LYS A ? 132 ? -19.281 -20.080 -6.842  1.0 0.0 132 0 1 
ATOM 1952  C CB   . LYS A ? 132 ? -16.518 -21.043 -5.672  1.0 0.0 132 0 1 
ATOM 1953  C CG   . LYS A ? 132 ? -16.898 -21.217 -4.207  1.0 0.0 132 0 1 
ATOM 1954  C CD   . LYS A ? 132 ? -16.370 -22.531 -3.652  1.0 0.0 132 0 1 
ATOM 1955  C CE   . LYS A ? 132 ? -16.722 -22.693 -2.180  1.0 0.0 132 0 1 
ATOM 1956  N NZ   . LYS A ? 132 ? -15.979 -23.818 -1.550  1.0 0.0 132 0 1 
ATOM 1957  H H    . LYS A ? 132 ? -15.509 -18.804 -5.022  1.0 0.0 132 0 1 
ATOM 1958  H HA   . LYS A ? 132 ? -16.816 -19.746 -7.367  1.0 0.0 132 0 1 
ATOM 1959  H 1HB  . LYS A ? 132 ? -16.951 -21.874 -6.230  1.0 0.0 132 0 1 
ATOM 1960  H 2HB  . LYS A ? 132 ? -15.434 -21.126 -5.748  1.0 0.0 132 0 1 
ATOM 1961  H 1HG  . LYS A ? 132 ? -16.485 -20.393 -3.624  1.0 0.0 132 0 1 
ATOM 1962  H 2HG  . LYS A ? 132 ? -17.983 -21.200 -4.108  1.0 0.0 132 0 1 
ATOM 1963  H 1HD  . LYS A ? 132 ? -16.799 -23.362 -4.213  1.0 0.0 132 0 1 
ATOM 1964  H 2HD  . LYS A ? 132 ? -15.286 -22.563 -3.761  1.0 0.0 132 0 1 
ATOM 1965  H 1HE  . LYS A ? 132 ? -16.486 -21.773 -1.647  1.0 0.0 132 0 1 
ATOM 1966  H 2HE  . LYS A ? 132 ? -17.791 -22.879 -2.081  1.0 0.0 132 0 1 
ATOM 1967  H 1HZ  . LYS A ? 132 ? -16.241 -23.891 -0.577  1.0 0.0 132 0 1 
ATOM 1968  H 2HZ  . LYS A ? 132 ? -16.206 -24.680 -2.026  1.0 0.0 132 0 1 
ATOM 1969  H 3HZ  . LYS A ? 132 ? -14.986 -23.647 -1.619  1.0 0.0 132 0 1 
ATOM 1970  N N    . ASP A ? 133 ? -18.848 -18.787 -5.055  1.0 0.0 133 0 1 
ATOM 1971  C CA   . ASP A ? 133 ? -20.251 -18.651 -4.677  1.0 0.0 133 0 1 
ATOM 1972  C C    . ASP A ? 133 ? -20.842 -17.341 -5.188  1.0 0.0 133 0 1 
ATOM 1973  O O    . ASP A ? 133 ? -21.986 -17.005 -4.887  1.0 0.0 133 0 1 
ATOM 1974  C CB   . ASP A ? 133 ? -20.405 -18.727 -3.156  1.0 0.0 133 0 1 
ATOM 1975  C CG   . ASP A ? 133 ? -20.223 -20.137 -2.611  1.0 0.0 133 0 1 
ATOM 1976  O OD1  . ASP A ? 133 ? -20.520 -21.070 -3.320  1.0 0.0 133 0 1 
ATOM 1977  O OD2  . ASP A ? 133 ? -19.789 -20.268 -1.492  1.0 0.0 133 0 1 
ATOM 1978  H H    . ASP A ? 133 ? -18.145 -18.295 -4.522  1.0 0.0 133 0 1 
ATOM 1979  H HA   . ASP A ? 133 ? -20.815 -19.463 -5.141  1.0 0.0 133 0 1 
ATOM 1980  H 1HB  . ASP A ? 133 ? -19.672 -18.073 -2.683  1.0 0.0 133 0 1 
ATOM 1981  H 2HB  . ASP A ? 133 ? -21.395 -18.368 -2.872  1.0 0.0 133 0 1 
ATOM 1982  N N    . GLY A ? 134 ? -20.053 -16.610 -5.967  1.0 0.0 134 0 1 
ATOM 1983  C CA   . GLY A ? 134 ? -20.512 -15.374 -6.569  1.0 0.0 134 0 1 
ATOM 1984  C C    . GLY A ? 134 ? -20.329 -14.188 -5.642  1.0 0.0 134 0 1 
ATOM 1985  O O    . GLY A ? 134 ? -20.872 -13.110 -5.882  1.0 0.0 134 0 1 
ATOM 1986  H H    . GLY A ? 134 ? -19.109 -16.922 -6.146  1.0 0.0 134 0 1 
ATOM 1987  H 1HA  . GLY A ? 134 ? -19.966 -15.193 -7.494  1.0 0.0 134 0 1 
ATOM 1988  H 2HA  . GLY A ? 134 ? -21.566 -15.465 -6.830  1.0 0.0 134 0 1 
ATOM 1989  N N    . TYR A ? 135 ? -19.562 -14.392 -4.577  1.0 0.0 135 0 1 
ATOM 1990  C CA   . TYR A ? 135 ? -19.347 -13.355 -3.575  1.0 0.0 135 0 1 
ATOM 1991  C C    . TYR A ? 135 ? -18.138 -12.491 -3.903  1.0 0.0 135 0 1 
ATOM 1992  O O    . TYR A ? 135 ? -17.029 -12.997 -4.076  1.0 0.0 135 0 1 
ATOM 1993  C CB   . TYR A ? 135 ? -19.184 -13.982 -2.188  1.0 0.0 135 0 1 
ATOM 1994  C CG   . TYR A ? 135 ? -20.489 -14.419 -1.559  1.0 0.0 135 0 1 
ATOM 1995  C CD1  . TYR A ? 135 ? -21.157 -15.531 -2.050  1.0 0.0 135 0 1 
ATOM 1996  C CD2  . TYR A ? 135 ? -21.016 -13.708 -0.492  1.0 0.0 135 0 1 
ATOM 1997  C CE1  . TYR A ? 135 ? -22.348 -15.930 -1.476  1.0 0.0 135 0 1 
ATOM 1998  C CE2  . TYR A ? 135 ? -22.207 -14.107 0.083   1.0 0.0 135 0 1 
ATOM 1999  C CZ   . TYR A ? 135 ? -22.872 -15.214 -0.406  1.0 0.0 135 0 1 
ATOM 2000  O OH   . TYR A ? 135 ? -24.059 -15.611 0.166   1.0 0.0 135 0 1 
ATOM 2001  H H    . TYR A ? 135 ? -19.114 -15.290 -4.458  1.0 0.0 135 0 1 
ATOM 2002  H HA   . TYR A ? 135 ? -20.228 -12.713 -3.549  1.0 0.0 135 0 1 
ATOM 2003  H 1HB  . TYR A ? 135 ? -18.531 -14.853 -2.257  1.0 0.0 135 0 1 
ATOM 2004  H 2HB  . TYR A ? 135 ? -18.707 -13.267 -1.519  1.0 0.0 135 0 1 
ATOM 2005  H HD1  . TYR A ? 135 ? -20.742 -16.090 -2.889  1.0 0.0 135 0 1 
ATOM 2006  H HD2  . TYR A ? 135 ? -20.492 -12.834 -0.107  1.0 0.0 135 0 1 
ATOM 2007  H HE1  . TYR A ? 135 ? -22.874 -16.804 -1.861  1.0 0.0 135 0 1 
ATOM 2008  H HE2  . TYR A ? 135 ? -22.623 -13.548 0.921   1.0 0.0 135 0 1 
ATOM 2009  H HH   . TYR A ? 135 ? -24.345 -14.949 0.800   1.0 0.0 135 0 1 
ATOM 2010  N N    . SER A ? 136 ? -18.362 -11.183 -3.981  1.0 0.0 136 0 1 
ATOM 2011  C CA   . SER A ? 136 ? -17.277 -10.226 -4.112  1.0 0.0 136 0 1 
ATOM 2012  C C    . SER A ? 136 ? -16.796 -9.871  -2.710  1.0 0.0 136 0 1 
ATOM 2013  O O    . SER A ? 136 ? -17.459 -10.204 -1.729  1.0 0.0 136 0 1 
ATOM 2014  C CB   . SER A ? 136 ? -17.733 -8.984  -4.853  1.0 0.0 136 0 1 
ATOM 2015  O OG   . SER A ? 136 ? -18.609 -8.224  -4.067  1.0 0.0 136 0 1 
ATOM 2016  H H    . SER A ? 136 ? -19.314 -10.848 -3.945  1.0 0.0 136 0 1 
ATOM 2017  H HA   . SER A ? 136 ? -16.483 -10.680 -4.706  1.0 0.0 136 0 1 
ATOM 2018  H 1HB  . SER A ? 136 ? -16.866 -8.382  -5.123  1.0 0.0 136 0 1 
ATOM 2019  H 2HB  . SER A ? 136 ? -18.230 -9.275  -5.778  1.0 0.0 136 0 1 
ATOM 2020  H HG   . SER A ? 136 ? -19.459 -8.667  -4.113  1.0 0.0 136 0 1 
ATOM 2021  N N    . PRO A ? 137 ? -15.631 -9.212  -2.605  1.0 0.0 137 0 1 
ATOM 2022  C CA   . PRO A ? 137 ? -15.198 -8.704  -1.299  1.0 0.0 137 0 1 
ATOM 2023  C C    . PRO A ? 137 ? -16.277 -7.852  -0.633  1.0 0.0 137 0 1 
ATOM 2024  O O    . PRO A ? 137 ? -16.353 -7.797  0.595   1.0 0.0 137 0 1 
ATOM 2025  C CB   . PRO A ? 137 ? -13.962 -7.868  -1.650  1.0 0.0 137 0 1 
ATOM 2026  C CG   . PRO A ? 137 ? -13.456 -8.477  -2.913  1.0 0.0 137 0 1 
ATOM 2027  C CD   . PRO A ? 137 ? -14.701 -8.827  -3.685  1.0 0.0 137 0 1 
ATOM 2028  H HA   . PRO A ? 137 ? -14.911 -9.549  -0.658  1.0 0.0 137 0 1 
ATOM 2029  H 1HB  . PRO A ? 137 ? -14.244 -6.812  -1.769  1.0 0.0 137 0 1 
ATOM 2030  H 2HB  . PRO A ? 137 ? -13.231 -7.916  -0.830  1.0 0.0 137 0 1 
ATOM 2031  H 1HG  . PRO A ? 137 ? -12.813 -7.763  -3.448  1.0 0.0 137 0 1 
ATOM 2032  H 2HG  . PRO A ? 137 ? -12.836 -9.357  -2.688  1.0 0.0 137 0 1 
ATOM 2033  H 1HD  . PRO A ? 137 ? -15.049 -7.943  -4.239  1.0 0.0 137 0 1 
ATOM 2034  H 2HD  . PRO A ? 137 ? -14.484 -9.656  -4.374  1.0 0.0 137 0 1 
ATOM 2035  N N    . LEU A ? 138 ? -17.105 -7.201  -1.442  1.0 0.0 138 0 1 
ATOM 2036  C CA   . LEU A ? 138 ? -18.175 -6.360  -0.922  1.0 0.0 138 0 1 
ATOM 2037  C C    . LEU A ? 138 ? -19.309 -7.209  -0.349  1.0 0.0 138 0 1 
ATOM 2038  O O    . LEU A ? 138 ? -19.880 -6.876  0.689   1.0 0.0 138 0 1 
ATOM 2039  C CB   . LEU A ? 138 ? -18.715 -5.447  -2.029  1.0 0.0 138 0 1 
ATOM 2040  C CG   . LEU A ? 138 ? -19.704 -4.365  -1.575  1.0 0.0 138 0 1 
ATOM 2041  C CD1  . LEU A ? 138 ? -19.041 -3.477  -0.531  1.0 0.0 138 0 1 
ATOM 2042  C CD2  . LEU A ? 138 ? -20.154 -3.551  -2.779  1.0 0.0 138 0 1 
ATOM 2043  H H    . LEU A ? 138 ? -16.991 -7.287  -2.443  1.0 0.0 138 0 1 
ATOM 2044  H HA   . LEU A ? 138 ? -17.775 -5.754  -0.109  1.0 0.0 138 0 1 
ATOM 2045  H 1HB  . LEU A ? 138 ? -17.875 -4.947  -2.508  1.0 0.0 138 0 1 
ATOM 2046  H 2HB  . LEU A ? 138 ? -19.218 -6.063  -2.774  1.0 0.0 138 0 1 
ATOM 2047  H HG   . LEU A ? 138 ? -20.571 -4.836  -1.110  1.0 0.0 138 0 1 
ATOM 2048  H 1HD1 . LEU A ? 138 ? -19.744 -2.708  -0.208  1.0 0.0 138 0 1 
ATOM 2049  H 2HD1 . LEU A ? 138 ? -18.747 -4.081  0.327   1.0 0.0 138 0 1 
ATOM 2050  H 3HD1 . LEU A ? 138 ? -18.160 -3.004  -0.962  1.0 0.0 138 0 1 
ATOM 2051  H 1HD2 . LEU A ? 138 ? -20.858 -2.783  -2.456  1.0 0.0 138 0 1 
ATOM 2052  H 2HD2 . LEU A ? 138 ? -19.289 -3.079  -3.243  1.0 0.0 138 0 1 
ATOM 2053  H 3HD2 . LEU A ? 138 ? -20.640 -4.208  -3.501  1.0 0.0 138 0 1 
ATOM 2054  N N    . HIS A ? 139 ? -19.626 -8.306  -1.028  1.0 0.0 139 0 1 
ATOM 2055  C CA   . HIS A ? 139 ? -20.606 -9.264  -0.526  1.0 0.0 139 0 1 
ATOM 2056  C C    . HIS A ? 139 ? -20.158 -9.865  0.801   1.0 0.0 139 0 1 
ATOM 2057  O O    . HIS A ? 139 ? -20.953 -10.012 1.729   1.0 0.0 139 0 1 
ATOM 2058  C CB   . HIS A ? 139 ? -20.842 -10.383 -1.546  1.0 0.0 139 0 1 
ATOM 2059  C CG   . HIS A ? 139 ? -21.537 -9.925  -2.791  1.0 0.0 139 0 1 
ATOM 2060  N ND1  . HIS A ? 139 ? -20.863 -9.657  -3.964  1.0 0.0 139 0 1 
ATOM 2061  C CD2  . HIS A ? 139 ? -22.845 -9.687  -3.045  1.0 0.0 139 0 1 
ATOM 2062  C CE1  . HIS A ? 139 ? -21.728 -9.274  -4.887  1.0 0.0 139 0 1 
ATOM 2063  N NE2  . HIS A ? 139 ? -22.936 -9.283  -4.355  1.0 0.0 139 0 1 
ATOM 2064  H H    . HIS A ? 139 ? -19.175 -8.483  -1.913  1.0 0.0 139 0 1 
ATOM 2065  H HA   . HIS A ? 139 ? -21.556 -8.757  -0.357  1.0 0.0 139 0 1 
ATOM 2066  H 1HB  . HIS A ? 139 ? -19.886 -10.823 -1.832  1.0 0.0 139 0 1 
ATOM 2067  H 2HB  . HIS A ? 139 ? -21.442 -11.170 -1.091  1.0 0.0 139 0 1 
ATOM 2068  H HD2  . HIS A ? 139 ? -23.672 -9.794  -2.343  1.0 0.0 139 0 1 
ATOM 2069  H HE1  . HIS A ? 139 ? -21.485 -8.998  -5.913  1.0 0.0 139 0 1 
ATOM 2070  H HE2  . HIS A ? 139 ? -23.793 -9.036  -4.830  1.0 0.0 139 0 1 
ATOM 2071  N N    . LEU A ? 140 ? -18.876 -10.208 0.880   1.0 0.0 140 0 1 
ATOM 2072  C CA   . LEU A ? 140 ? -18.317 -10.836 2.070   1.0 0.0 140 0 1 
ATOM 2073  C C    . LEU A ? 140 ? -18.250 -9.872  3.254   1.0 0.0 140 0 1 
ATOM 2074  O O    . LEU A ? 140 ? -18.594 -10.232 4.380   1.0 0.0 140 0 1 
ATOM 2075  C CB   . LEU A ? 140 ? -16.912 -11.372 1.765   1.0 0.0 140 0 1 
ATOM 2076  C CG   . LEU A ? 140 ? -16.844 -12.522 0.752   1.0 0.0 140 0 1 
ATOM 2077  C CD1  . LEU A ? 140 ? -15.388 -12.837 0.438   1.0 0.0 140 0 1 
ATOM 2078  C CD2  . LEU A ? 140 ? -17.558 -13.740 1.319   1.0 0.0 140 0 1 
ATOM 2079  H H    . LEU A ? 140 ? -18.274 -10.029 0.088   1.0 0.0 140 0 1 
ATOM 2080  H HA   . LEU A ? 140 ? -18.970 -11.652 2.371   1.0 0.0 140 0 1 
ATOM 2081  H 1HB  . LEU A ? 140 ? -16.305 -10.554 1.379   1.0 0.0 140 0 1 
ATOM 2082  H 2HB  . LEU A ? 140 ? -16.464 -11.722 2.695   1.0 0.0 140 0 1 
ATOM 2083  H HG   . LEU A ? 140 ? -17.328 -12.218 -0.176  1.0 0.0 140 0 1 
ATOM 2084  H 1HD1 . LEU A ? 140 ? -15.340 -13.654 -0.282  1.0 0.0 140 0 1 
ATOM 2085  H 2HD1 . LEU A ? 140 ? -14.908 -11.954 0.016   1.0 0.0 140 0 1 
ATOM 2086  H 3HD1 . LEU A ? 140 ? -14.874 -13.129 1.352   1.0 0.0 140 0 1 
ATOM 2087  H 1HD2 . LEU A ? 140 ? -17.510 -14.557 0.599   1.0 0.0 140 0 1 
ATOM 2088  H 2HD2 . LEU A ? 140 ? -17.074 -14.046 2.247   1.0 0.0 140 0 1 
ATOM 2089  H 3HD2 . LEU A ? 140 ? -18.600 -13.492 1.518   1.0 0.0 140 0 1 
ATOM 2090  N N    . ALA A ? 141 ? -17.811 -8.646  2.993   1.0 0.0 141 0 1 
ATOM 2091  C CA   . ALA A ? 141 ? -17.721 -7.627  4.033   1.0 0.0 141 0 1 
ATOM 2092  C C    . ALA A ? 141 ? -19.097 -7.317  4.604   1.0 0.0 141 0 1 
ATOM 2093  O O    . ALA A ? 141 ? -19.263 -7.184  5.817   1.0 0.0 141 0 1 
ATOM 2094  C CB   . ALA A ? 141 ? -17.075 -6.362  3.488   1.0 0.0 141 0 1 
ATOM 2095  H H    . ALA A ? 141 ? -17.530 -8.414  2.050   1.0 0.0 141 0 1 
ATOM 2096  H HA   . ALA A ? 141 ? -17.096 -8.018  4.837   1.0 0.0 141 0 1 
ATOM 2097  H 1HB  . ALA A ? 141 ? -17.021 -5.612  4.277   1.0 0.0 141 0 1 
ATOM 2098  H 2HB  . ALA A ? 141 ? -16.069 -6.590  3.135   1.0 0.0 141 0 1 
ATOM 2099  H 3HB  . ALA A ? 141 ? -17.670 -5.977  2.662   1.0 0.0 141 0 1 
ATOM 2100  N N    . ALA A ? 142 ? -20.083 -7.202  3.720   1.0 0.0 142 0 1 
ATOM 2101  C CA   . ALA A ? 142 ? -21.457 -6.941  4.124   1.0 0.0 142 0 1 
ATOM 2102  C C    . ALA A ? 142 ? -22.028 -8.125  4.895   1.0 0.0 142 0 1 
ATOM 2103  O O    . ALA A ? 142 ? -22.726 -7.950  5.894   1.0 0.0 142 0 1 
ATOM 2104  C CB   . ALA A ? 142 ? -22.320 -6.631  2.909   1.0 0.0 142 0 1 
ATOM 2105  H H    . ALA A ? 142 ? -19.868 -7.303  2.738   1.0 0.0 142 0 1 
ATOM 2106  H HA   . ALA A ? 142 ? -21.458 -6.069  4.781   1.0 0.0 142 0 1 
ATOM 2107  H 1HB  . ALA A ? 142 ? -23.344 -6.441  3.229   1.0 0.0 142 0 1 
ATOM 2108  H 2HB  . ALA A ? 142 ? -21.929 -5.750  2.401   1.0 0.0 142 0 1 
ATOM 2109  H 3HB  . ALA A ? 142 ? -22.305 -7.479  2.227   1.0 0.0 142 0 1 
ATOM 2110  N N    . ARG A ? 143 ? -21.723 -9.328  4.423   1.0 0.0 143 0 1 
ATOM 2111  C CA   . ARG A ? 143 ? -22.175 -10.547 5.078   1.0 0.0 143 0 1 
ATOM 2112  C C    . ARG A ? 143 ? -21.586 -10.675 6.478   1.0 0.0 143 0 1 
ATOM 2113  O O    . ARG A ? 143 ? -22.294 -11.003 7.433   1.0 0.0 143 0 1 
ATOM 2114  C CB   . ARG A ? 143 ? -21.791 -11.768 4.256   1.0 0.0 143 0 1 
ATOM 2115  C CG   . ARG A ? 143 ? -22.193 -13.102 4.865   1.0 0.0 143 0 1 
ATOM 2116  C CD   . ARG A ? 143 ? -21.845 -14.239 3.975   1.0 0.0 143 0 1 
ATOM 2117  N NE   . ARG A ? 143 ? -22.117 -15.522 4.603   1.0 0.0 143 0 1 
ATOM 2118  C CZ   . ARG A ? 143 ? -21.863 -16.719 4.040   1.0 0.0 143 0 1 
ATOM 2119  N NH1  . ARG A ? 143 ? -21.331 -16.780 2.839   1.0 0.0 143 0 1 
ATOM 2120  N NH2  . ARG A ? 143 ? -22.147 -17.831 4.694   1.0 0.0 143 0 1 
ATOM 2121  H H    . ARG A ? 143 ? -21.162 -9.398  3.586   1.0 0.0 143 0 1 
ATOM 2122  H HA   . ARG A ? 143 ? -23.260 -10.508 5.172   1.0 0.0 143 0 1 
ATOM 2123  H 1HB  . ARG A ? 143 ? -22.252 -11.703 3.271   1.0 0.0 143 0 1 
ATOM 2124  H 2HB  . ARG A ? 143 ? -20.710 -11.784 4.110   1.0 0.0 143 0 1 
ATOM 2125  H 1HG  . ARG A ? 143 ? -21.675 -13.239 5.815   1.0 0.0 143 0 1 
ATOM 2126  H 2HG  . ARG A ? 143 ? -23.270 -13.115 5.033   1.0 0.0 143 0 1 
ATOM 2127  H 1HD  . ARG A ? 143 ? -22.431 -14.177 3.059   1.0 0.0 143 0 1 
ATOM 2128  H 2HD  . ARG A ? 143 ? -20.784 -14.198 3.730   1.0 0.0 143 0 1 
ATOM 2129  H HE   . ARG A ? 143 ? -22.526 -15.515 5.528   1.0 0.0 143 0 1 
ATOM 2130  H 1HH1 . ARG A ? 143 ? -21.113 -15.930 2.338   1.0 0.0 143 0 1 
ATOM 2131  H 2HH1 . ARG A ? 143 ? -21.140 -17.677 2.416   1.0 0.0 143 0 1 
ATOM 2132  H 1HH2 . ARG A ? 143 ? -22.556 -17.784 5.617   1.0 0.0 143 0 1 
ATOM 2133  H 2HH2 . ARG A ? 143 ? -21.957 -18.728 4.272   1.0 0.0 143 0 1 
ATOM 2134  N N    . HIS A ? 144 ? -20.290 -10.411 6.600   1.0 0.0 144 0 1 
ATOM 2135  C CA   . HIS A ? 144 ? -19.594 -10.588 7.870   1.0 0.0 144 0 1 
ATOM 2136  C C    . HIS A ? 144 ? -19.962 -9.510  8.887   1.0 0.0 144 0 1 
ATOM 2137  O O    . HIS A ? 144 ? -20.283 -9.817  10.034  1.0 0.0 144 0 1 
ATOM 2138  C CB   . HIS A ? 144 ? -18.078 -10.586 7.650   1.0 0.0 144 0 1 
ATOM 2139  C CG   . HIS A ? 144 ? -17.291 -10.905 8.884   1.0 0.0 144 0 1 
ATOM 2140  N ND1  . HIS A ? 144 ? -17.052 -9.976  9.874   1.0 0.0 144 0 1 
ATOM 2141  C CD2  . HIS A ? 144 ? -16.689 -12.049 9.287   1.0 0.0 144 0 1 
ATOM 2142  C CE1  . HIS A ? 144 ? -16.337 -10.536 10.835  1.0 0.0 144 0 1 
ATOM 2143  N NE2  . HIS A ? 144 ? -16.103 -11.792 10.502  1.0 0.0 144 0 1 
ATOM 2144  H H    . HIS A ? 144 ? -19.773 -10.083 5.796   1.0 0.0 144 0 1 
ATOM 2145  H HA   . HIS A ? 144 ? -19.912 -11.534 8.311   1.0 0.0 144 0 1 
ATOM 2146  H 1HB  . HIS A ? 144 ? -17.820 -11.317 6.883   1.0 0.0 144 0 1 
ATOM 2147  H 2HB  . HIS A ? 144 ? -17.763 -9.608  7.289   1.0 0.0 144 0 1 
ATOM 2148  H HD1  . HIS A ? 144 ? -17.424 -9.049  9.917   1.0 0.0 144 0 1 
ATOM 2149  H HD2  . HIS A ? 144 ? -16.607 -13.040 8.839   1.0 0.0 144 0 1 
ATOM 2150  H HE1  . HIS A ? 144 ? -16.042 -9.962  11.713  1.0 0.0 144 0 1 
ATOM 2151  N N    . GLY A ? 145 ? -19.917 -8.252  8.464   1.0 0.0 145 0 1 
ATOM 2152  C CA   . GLY A ? 145 ? -20.095 -7.139  9.376   1.0 0.0 145 0 1 
ATOM 2153  C C    . GLY A ? 145 ? -18.978 -6.116  9.331   1.0 0.0 145 0 1 
ATOM 2154  O O    . GLY A ? 145 ? -18.874 -5.264  10.214  1.0 0.0 145 0 1 
ATOM 2155  H H    . GLY A ? 145 ? -19.756 -8.064  7.484   1.0 0.0 145 0 1 
ATOM 2156  H 1HA  . GLY A ? 145 ? -21.032 -6.630  9.151   1.0 0.0 145 0 1 
ATOM 2157  H 2HA  . GLY A ? 145 ? -20.171 -7.514  10.397  1.0 0.0 145 0 1 
ATOM 2158  N N    . ASN A ? 146 ? -18.140 -6.196  8.302   1.0 0.0 146 0 1 
ATOM 2159  C CA   . ASN A ? 146 ? -16.977 -5.325  8.203   1.0 0.0 146 0 1 
ATOM 2160  C C    . ASN A ? 146 ? -17.348 -4.002  7.544   1.0 0.0 146 0 1 
ATOM 2161  O O    . ASN A ? 146 ? -16.916 -3.706  6.429   1.0 0.0 146 0 1 
ATOM 2162  C CB   . ASN A ? 146 ? -15.857 -6.009  7.441   1.0 0.0 146 0 1 
ATOM 2163  C CG   . ASN A ? 146 ? -15.373 -7.258  8.124   1.0 0.0 146 0 1 
ATOM 2164  O OD1  . ASN A ? 146 ? -15.190 -7.281  9.346   1.0 0.0 146 0 1 
ATOM 2165  N ND2  . ASN A ? 146 ? -15.163 -8.298  7.358   1.0 0.0 146 0 1 
ATOM 2166  H H    . ASN A ? 146 ? -18.313 -6.874  7.573   1.0 0.0 146 0 1 
ATOM 2167  H HA   . ASN A ? 146 ? -16.605 -5.098  9.201   1.0 0.0 146 0 1 
ATOM 2168  H 1HB  . ASN A ? 146 ? -16.202 -6.267  6.439   1.0 0.0 146 0 1 
ATOM 2169  H 2HB  . ASN A ? 146 ? -15.018 -5.321  7.332   1.0 0.0 146 0 1 
ATOM 2170  H 1HD2 . ASN A ? 146 ? -14.841 -9.157  7.757   1.0 0.0 146 0 1 
ATOM 2171  H 2HD2 . ASN A ? 146 ? -15.324 -8.235  6.374   1.0 0.0 146 0 1 
ATOM 2172  N N    . LEU A ? 147 ? -18.155 -3.211  8.243   1.0 0.0 147 0 1 
ATOM 2173  C CA   . LEU A ? 147 ? -18.606 -1.923  7.733   1.0 0.0 147 0 1 
ATOM 2174  C C    . LEU A ? 147 ? -17.437 -1.065  7.251   1.0 0.0 147 0 1 
ATOM 2175  O O    . LEU A ? 147 ? -17.528 -0.397  6.222   1.0 0.0 147 0 1 
ATOM 2176  C CB   . LEU A ? 147 ? -19.383 -1.171  8.821   1.0 0.0 147 0 1 
ATOM 2177  C CG   . LEU A ? 147 ? -20.078 0.120   8.371   1.0 0.0 147 0 1 
ATOM 2178  C CD1  . LEU A ? 147 ? -21.290 0.380   9.255   1.0 0.0 147 0 1 
ATOM 2179  C CD2  . LEU A ? 147 ? -19.093 1.277   8.439   1.0 0.0 147 0 1 
ATOM 2180  H H    . LEU A ? 147 ? -18.465 -3.514  9.157   1.0 0.0 147 0 1 
ATOM 2181  H HA   . LEU A ? 147 ? -19.254 -2.098  6.873   1.0 0.0 147 0 1 
ATOM 2182  H 1HB  . LEU A ? 147 ? -20.147 -1.835  9.224   1.0 0.0 147 0 1 
ATOM 2183  H 2HB  . LEU A ? 147 ? -18.694 -0.914  9.626   1.0 0.0 147 0 1 
ATOM 2184  H HG   . LEU A ? 147 ? -20.432 0.005   7.346   1.0 0.0 147 0 1 
ATOM 2185  H 1HD1 . LEU A ? 147 ? -21.784 1.298   8.935   1.0 0.0 147 0 1 
ATOM 2186  H 2HD1 . LEU A ? 147 ? -21.987 -0.454  9.172   1.0 0.0 147 0 1 
ATOM 2187  H 3HD1 . LEU A ? 147 ? -20.969 0.484   10.291  1.0 0.0 147 0 1 
ATOM 2188  H 1HD2 . LEU A ? 147 ? -19.586 2.195   8.119   1.0 0.0 147 0 1 
ATOM 2189  H 2HD2 . LEU A ? 147 ? -18.740 1.395   9.464   1.0 0.0 147 0 1 
ATOM 2190  H 3HD2 . LEU A ? 147 ? -18.245 1.073   7.785   1.0 0.0 147 0 1 
ATOM 2191  N N    . GLU A ? 148 ? -16.339 -1.092  8.000   1.0 0.0 148 0 1 
ATOM 2192  C CA   . GLU A ? 148 ? -15.179 -0.270  7.689   1.0 0.0 148 0 1 
ATOM 2193  C C    . GLU A ? 148 ? -14.644 -0.629  6.306   1.0 0.0 148 0 1 
ATOM 2194  O O    . GLU A ? 148 ? -14.219 0.241   5.547   1.0 0.0 148 0 1 
ATOM 2195  C CB   . GLU A ? 148 ? -14.085 -0.454  8.743   1.0 0.0 148 0 1 
ATOM 2196  C CG   . GLU A ? 148 ? -14.425 0.124   10.110  1.0 0.0 148 0 1 
ATOM 2197  C CD   . GLU A ? 148 ? -14.481 1.626   10.111  1.0 0.0 148 0 1 
ATOM 2198  O OE1  . GLU A ? 148 ? -13.521 2.238   9.708   1.0 0.0 148 0 1 
ATOM 2199  O OE2  . GLU A ? 148 ? -15.486 2.163   10.516  1.0 0.0 148 0 1 
ATOM 2200  H H    . GLU A ? 148 ? -16.310 -1.701  8.806   1.0 0.0 148 0 1 
ATOM 2201  H HA   . GLU A ? 148 ? -15.482 0.778   7.705   1.0 0.0 148 0 1 
ATOM 2202  H 1HB  . GLU A ? 148 ? -13.879 -1.517  8.872   1.0 0.0 148 0 1 
ATOM 2203  H 2HB  . GLU A ? 148 ? -13.165 0.018   8.400   1.0 0.0 148 0 1 
ATOM 2204  H 1HG  . GLU A ? 148 ? -15.392 -0.264  10.427  1.0 0.0 148 0 1 
ATOM 2205  H 2HG  . GLU A ? 148 ? -13.678 -0.208  10.829  1.0 0.0 148 0 1 
ATOM 2206  N N    . VAL A ? 149 ? -14.677 -1.920  5.988   1.0 0.0 149 0 1 
ATOM 2207  C CA   . VAL A ? 149 ? -14.245 -2.410  4.682   1.0 0.0 149 0 1 
ATOM 2208  C C    . VAL A ? 149 ? -15.266 -2.105  3.590   1.0 0.0 149 0 1 
ATOM 2209  O O    . VAL A ? 149 ? -14.904 -1.727  2.477   1.0 0.0 149 0 1 
ATOM 2210  C CB   . VAL A ? 149 ? -14.007 -3.931  4.741   1.0 0.0 149 0 1 
ATOM 2211  C CG1  . VAL A ? 149 ? -13.832 -4.497  3.340   1.0 0.0 149 0 1 
ATOM 2212  C CG2  . VAL A ? 149 ? -12.788 -4.232  5.600   1.0 0.0 149 0 1 
ATOM 2213  H H    . VAL A ? 149 ? -15.015 -2.580  6.674   1.0 0.0 149 0 1 
ATOM 2214  H HA   . VAL A ? 149 ? -13.323 -1.901  4.410   1.0 0.0 149 0 1 
ATOM 2215  H HB   . VAL A ? 149 ? -14.885 -4.410  5.174   1.0 0.0 149 0 1 
ATOM 2216  H 1HG1 . VAL A ? 149 ? -13.665 -5.573  3.400   1.0 0.0 149 0 1 
ATOM 2217  H 2HG1 . VAL A ? 149 ? -14.730 -4.302  2.754   1.0 0.0 149 0 1 
ATOM 2218  H 3HG1 . VAL A ? 149 ? -12.975 -4.025  2.861   1.0 0.0 149 0 1 
ATOM 2219  H 1HG2 . VAL A ? 149 ? -12.626 -5.309  5.638   1.0 0.0 149 0 1 
ATOM 2220  H 2HG2 . VAL A ? 149 ? -11.911 -3.747  5.170   1.0 0.0 149 0 1 
ATOM 2221  H 3HG2 . VAL A ? 149 ? -12.953 -3.854  6.610   1.0 0.0 149 0 1 
ATOM 2222  N N    . VAL A ? 150 ? -16.544 -2.276  3.915   1.0 0.0 150 0 1 
ATOM 2223  C CA   . VAL A ? 150 ? -17.616 -1.982  2.972   1.0 0.0 150 0 1 
ATOM 2224  C C    . VAL A ? 150 ? -17.438 -0.574  2.409   1.0 0.0 150 0 1 
ATOM 2225  O O    . VAL A ? 150 ? -17.520 -0.364  1.200   1.0 0.0 150 0 1 
ATOM 2226  C CB   . VAL A ? 150 ? -18.990 -2.098  3.658   1.0 0.0 150 0 1 
ATOM 2227  C CG1  . VAL A ? 150 ? -20.079 -1.513  2.772   1.0 0.0 150 0 1 
ATOM 2228  C CG2  . VAL A ? 150 ? -19.285 -3.554  3.984   1.0 0.0 150 0 1 
ATOM 2229  H H    . VAL A ? 150 ? -16.779 -2.617  4.836   1.0 0.0 150 0 1 
ATOM 2230  H HA   . VAL A ? 150 ? -17.564 -2.701  2.155   1.0 0.0 150 0 1 
ATOM 2231  H HB   . VAL A ? 150 ? -18.977 -1.514  4.579   1.0 0.0 150 0 1 
ATOM 2232  H 1HG1 . VAL A ? 150 ? -21.044 -1.603  3.272   1.0 0.0 150 0 1 
ATOM 2233  H 2HG1 . VAL A ? 150 ? -19.867 -0.461  2.581   1.0 0.0 150 0 1 
ATOM 2234  H 3HG1 . VAL A ? 150 ? -20.110 -2.055  1.827   1.0 0.0 150 0 1 
ATOM 2235  H 1HG2 . VAL A ? 150 ? -20.257 -3.628  4.470   1.0 0.0 150 0 1 
ATOM 2236  H 2HG2 . VAL A ? 150 ? -19.293 -4.139  3.064   1.0 0.0 150 0 1 
ATOM 2237  H 3HG2 . VAL A ? 150 ? -18.515 -3.940  4.653   1.0 0.0 150 0 1 
ATOM 2238  N N    . LYS A ? 151 ? -17.182 0.382   3.298   1.0 0.0 151 0 1 
ATOM 2239  C CA   . LYS A ? 151 ? -16.899 1.761   2.906   1.0 0.0 151 0 1 
ATOM 2240  C C    . LYS A ? 151 ? -15.675 1.863   1.999   1.0 0.0 151 0 1 
ATOM 2241  O O    . LYS A ? 151 ? -15.707 2.537   0.972   1.0 0.0 151 0 1 
ATOM 2242  C CB   . LYS A ? 151 ? -16.701 2.634   4.146   1.0 0.0 151 0 1 
ATOM 2243  C CG   . LYS A ? 151 ? -17.988 2.982   4.882   1.0 0.0 151 0 1 
ATOM 2244  C CD   . LYS A ? 151 ? -17.697 3.666   6.210   1.0 0.0 151 0 1 
ATOM 2245  C CE   . LYS A ? 151 ? -16.947 4.974   6.007   1.0 0.0 151 0 1 
ATOM 2246  N NZ   . LYS A ? 151 ? -16.685 5.671   7.296   1.0 0.0 151 0 1 
ATOM 2247  H H    . LYS A ? 151 ? -17.182 0.141   4.277   1.0 0.0 151 0 1 
ATOM 2248  H HA   . LYS A ? 151 ? -17.754 2.143   2.343   1.0 0.0 151 0 1 
ATOM 2249  H 1HB  . LYS A ? 151 ? -16.041 2.124   4.848   1.0 0.0 151 0 1 
ATOM 2250  H 2HB  . LYS A ? 151 ? -16.216 3.567   3.860   1.0 0.0 151 0 1 
ATOM 2251  H 1HG  . LYS A ? 151 ? -18.592 3.648   4.265   1.0 0.0 151 0 1 
ATOM 2252  H 2HG  . LYS A ? 151 ? -18.558 2.073   5.069   1.0 0.0 151 0 1 
ATOM 2253  H 1HD  . LYS A ? 151 ? -18.635 3.871   6.727   1.0 0.0 151 0 1 
ATOM 2254  H 2HD  . LYS A ? 151 ? -17.095 3.006   6.835   1.0 0.0 151 0 1 
ATOM 2255  H 1HE  . LYS A ? 151 ? -15.996 4.776   5.516   1.0 0.0 151 0 1 
ATOM 2256  H 2HE  . LYS A ? 151 ? -17.532 5.633   5.365   1.0 0.0 151 0 1 
ATOM 2257  H 1HZ  . LYS A ? 151 ? -16.188 6.532   7.118   1.0 0.0 151 0 1 
ATOM 2258  H 2HZ  . LYS A ? 151 ? -17.563 5.877   7.752   1.0 0.0 151 0 1 
ATOM 2259  H 3HZ  . LYS A ? 151 ? -16.128 5.078   7.893   1.0 0.0 151 0 1 
ATOM 2260  N N    . ALA A ? 152 ? -14.597 1.192   2.394   1.0 0.0 152 0 1 
ATOM 2261  C CA   . ALA A ? 152 ? -13.357 1.190   1.622   1.0 0.0 152 0 1 
ATOM 2262  C C    . ALA A ? 152 ? -13.560 0.633   0.216   1.0 0.0 152 0 1 
ATOM 2263  O O    . ALA A ? 152 ? -12.967 1.122   -0.745  1.0 0.0 152 0 1 
ATOM 2264  C CB   . ALA A ? 152 ? -12.286 0.392   2.351   1.0 0.0 152 0 1 
ATOM 2265  H H    . ALA A ? 152 ? -14.641 0.667   3.255   1.0 0.0 152 0 1 
ATOM 2266  H HA   . ALA A ? 152 ? -13.008 2.220   1.525   1.0 0.0 152 0 1 
ATOM 2267  H 1HB  . ALA A ? 152 ? -11.364 0.403   1.769   1.0 0.0 152 0 1 
ATOM 2268  H 2HB  . ALA A ? 152 ? -12.102 0.838   3.329   1.0 0.0 152 0 1 
ATOM 2269  H 3HB  . ALA A ? 152 ? -12.622 -0.636  2.479   1.0 0.0 152 0 1 
ATOM 2270  N N    . LEU A ? 153 ? -14.391 -0.397  0.106   1.0 0.0 153 0 1 
ATOM 2271  C CA   . LEU A ? 153 ? -14.645 -1.037  -1.179  1.0 0.0 153 0 1 
ATOM 2272  C C    . LEU A ? 153 ? -15.545 -0.168  -2.048  1.0 0.0 153 0 1 
ATOM 2273  O O    . LEU A ? 153 ? -15.322 -0.034  -3.252  1.0 0.0 153 0 1 
ATOM 2274  C CB   . LEU A ? 153 ? -15.294 -2.411  -0.970  1.0 0.0 153 0 1 
ATOM 2275  C CG   . LEU A ? 153 ? -14.394 -3.484  -0.343  1.0 0.0 153 0 1 
ATOM 2276  C CD1  . LEU A ? 153 ? -15.236 -4.693  0.041   1.0 0.0 153 0 1 
ATOM 2277  C CD2  . LEU A ? 153 ? -13.301 -3.869  -1.329  1.0 0.0 153 0 1 
ATOM 2278  H H    . LEU A ? 153 ? -14.859 -0.744  0.931   1.0 0.0 153 0 1 
ATOM 2279  H HA   . LEU A ? 153 ? -13.695 -1.163  -1.695  1.0 0.0 153 0 1 
ATOM 2280  H 1HB  . LEU A ? 153 ? -16.164 -2.291  -0.326  1.0 0.0 153 0 1 
ATOM 2281  H 2HB  . LEU A ? 153 ? -15.633 -2.786  -1.936  1.0 0.0 153 0 1 
ATOM 2282  H HG   . LEU A ? 153 ? -13.940 -3.091  0.567   1.0 0.0 153 0 1 
ATOM 2283  H 1HD1 . LEU A ? 153 ? -14.597 -5.455  0.487   1.0 0.0 153 0 1 
ATOM 2284  H 2HD1 . LEU A ? 153 ? -15.998 -4.392  0.761   1.0 0.0 153 0 1 
ATOM 2285  H 3HD1 . LEU A ? 153 ? -15.717 -5.098  -0.849  1.0 0.0 153 0 1 
ATOM 2286  H 1HD2 . LEU A ? 153 ? -12.661 -4.631  -0.882  1.0 0.0 153 0 1 
ATOM 2287  H 2HD2 . LEU A ? 153 ? -13.754 -4.263  -2.239  1.0 0.0 153 0 1 
ATOM 2288  H 3HD2 . LEU A ? 153 ? -12.704 -2.990  -1.572  1.0 0.0 153 0 1 
ATOM 2289  N N    . LEU A ? 154 ? -16.563 0.423   -1.428  1.0 0.0 154 0 1 
ATOM 2290  C CA   . LEU A ? 154 ? -17.468 1.319   -2.138  1.0 0.0 154 0 1 
ATOM 2291  C C    . LEU A ? 154 ? -16.726 2.537   -2.681  1.0 0.0 154 0 1 
ATOM 2292  O O    . LEU A ? 154 ? -16.975 2.977   -3.805  1.0 0.0 154 0 1 
ATOM 2293  C CB   . LEU A ? 154 ? -18.600 1.774   -1.209  1.0 0.0 154 0 1 
ATOM 2294  C CG   . LEU A ? 154 ? -19.609 0.689   -0.810  1.0 0.0 154 0 1 
ATOM 2295  C CD1  . LEU A ? 154 ? -20.503 1.212   0.306   1.0 0.0 154 0 1 
ATOM 2296  C CD2  . LEU A ? 154 ? -20.431 0.289   -2.027  1.0 0.0 154 0 1 
ATOM 2297  H H    . LEU A ? 154 ? -16.714 0.249   -0.447  1.0 0.0 154 0 1 
ATOM 2298  H HA   . LEU A ? 154 ? -17.878 0.787   -2.997  1.0 0.0 154 0 1 
ATOM 2299  H 1HB  . LEU A ? 154 ? -18.161 2.169   -0.294  1.0 0.0 154 0 1 
ATOM 2300  H 2HB  . LEU A ? 154 ? -19.152 2.576   -1.699  1.0 0.0 154 0 1 
ATOM 2301  H HG   . LEU A ? 154 ? -19.076 -0.182  -0.430  1.0 0.0 154 0 1 
ATOM 2302  H 1HD1 . LEU A ? 154 ? -21.220 0.441   0.589   1.0 0.0 154 0 1 
ATOM 2303  H 2HD1 . LEU A ? 154 ? -19.891 1.472   1.170   1.0 0.0 154 0 1 
ATOM 2304  H 3HD1 . LEU A ? 154 ? -21.038 2.096   -0.040  1.0 0.0 154 0 1 
ATOM 2305  H 1HD2 . LEU A ? 154 ? -21.148 -0.482  -1.744  1.0 0.0 154 0 1 
ATOM 2306  H 2HD2 . LEU A ? 154 ? -20.966 1.159   -2.407  1.0 0.0 154 0 1 
ATOM 2307  H 3HD2 . LEU A ? 154 ? -19.769 -0.098  -2.802  1.0 0.0 154 0 1 
ATOM 2308  N N    . LYS A ? 155 ? -15.814 3.079   -1.879  1.0 0.0 155 0 1 
ATOM 2309  C CA   . LYS A ? 155 ? -15.022 4.236   -2.288  1.0 0.0 155 0 1 
ATOM 2310  C C    . LYS A ? 155 ? -14.106 3.886   -3.454  1.0 0.0 155 0 1 
ATOM 2311  O O    . LYS A ? 155 ? -13.658 4.766   -4.190  1.0 0.0 155 0 1 
ATOM 2312  C CB   . LYS A ? 155 ? -14.199 4.767   -1.113  1.0 0.0 155 0 1 
ATOM 2313  C CG   . LYS A ? 155 ? -15.017 5.477   -0.043  1.0 0.0 155 0 1 
ATOM 2314  C CD   . LYS A ? 155 ? -14.144 5.897   1.131   1.0 0.0 155 0 1 
ATOM 2315  C CE   . LYS A ? 155 ? -14.979 6.485   2.259   1.0 0.0 155 0 1 
ATOM 2316  N NZ   . LYS A ? 155 ? -15.735 7.690   1.823   1.0 0.0 155 0 1 
ATOM 2317  H H    . LYS A ? 155 ? -15.666 2.680   -0.962  1.0 0.0 155 0 1 
ATOM 2318  H HA   . LYS A ? 155 ? -15.702 5.025   -2.610  1.0 0.0 155 0 1 
ATOM 2319  H 1HB  . LYS A ? 155 ? -13.670 3.941   -0.637  1.0 0.0 155 0 1 
ATOM 2320  H 2HB  . LYS A ? 155 ? -13.450 5.468   -1.482  1.0 0.0 155 0 1 
ATOM 2321  H 1HG  . LYS A ? 155 ? -15.486 6.364   -0.471  1.0 0.0 155 0 1 
ATOM 2322  H 2HG  . LYS A ? 155 ? -15.800 4.812   0.318   1.0 0.0 155 0 1 
ATOM 2323  H 1HD  . LYS A ? 155 ? -13.598 5.031   1.507   1.0 0.0 155 0 1 
ATOM 2324  H 2HD  . LYS A ? 155 ? -13.423 6.644   0.799   1.0 0.0 155 0 1 
ATOM 2325  H 1HE  . LYS A ? 155 ? -15.686 5.737   2.616   1.0 0.0 155 0 1 
ATOM 2326  H 2HE  . LYS A ? 155 ? -14.327 6.761   3.088   1.0 0.0 155 0 1 
ATOM 2327  H 1HZ  . LYS A ? 155 ? -16.274 8.049   2.599   1.0 0.0 155 0 1 
ATOM 2328  H 2HZ  . LYS A ? 155 ? -15.087 8.398   1.507   1.0 0.0 155 0 1 
ATOM 2329  H 3HZ  . LYS A ? 155 ? -16.357 7.442   1.068   1.0 0.0 155 0 1 
ATOM 2330  N N    . ALA A ? 156 ? -13.829 2.597   -3.620  1.0 0.0 156 0 1 
ATOM 2331  C CA   . ALA A ? 156 ? -12.988 2.122   -4.714  1.0 0.0 156 0 1 
ATOM 2332  C C    . ALA A ? 156 ? -13.781 1.918   -6.002  1.0 0.0 156 0 1 
ATOM 2333  O O    . ALA A ? 156 ? -13.218 1.562   -7.038  1.0 0.0 156 0 1 
ATOM 2334  C CB   . ALA A ? 156 ? -12.296 0.827   -4.315  1.0 0.0 156 0 1 
ATOM 2335  H H    . ALA A ? 156 ? -14.213 1.928   -2.967  1.0 0.0 156 0 1 
ATOM 2336  H HA   . ALA A ? 156 ? -12.241 2.885   -4.924  1.0 0.0 156 0 1 
ATOM 2337  H 1HB  . ALA A ? 156 ? -11.664 0.485   -5.135  1.0 0.0 156 0 1 
ATOM 2338  H 2HB  . ALA A ? 156 ? -11.682 1.000   -3.431  1.0 0.0 156 0 1 
ATOM 2339  H 3HB  . ALA A ? 156 ? -13.044 0.067   -4.094  1.0 0.0 156 0 1 
ATOM 2340  N N    . GLY A ? 157 ? -15.088 2.145   -5.931  1.0 0.0 157 0 1 
ATOM 2341  C CA   . GLY A ? 157 ? -15.950 2.010   -7.091  1.0 0.0 157 0 1 
ATOM 2342  C C    . GLY A ? 157 ? -16.529 0.615   -7.246  1.0 0.0 157 0 1 
ATOM 2343  O O    . GLY A ? 157 ? -16.968 0.238   -8.333  1.0 0.0 157 0 1 
ATOM 2344  H H    . GLY A ? 157 ? -15.494 2.419   -5.047  1.0 0.0 157 0 1 
ATOM 2345  H 1HA  . GLY A ? 157 ? -16.772 2.723   -7.019  1.0 0.0 157 0 1 
ATOM 2346  H 2HA  . GLY A ? 157 ? -15.390 2.256   -7.992  1.0 0.0 157 0 1 
ATOM 2347  N N    . ALA A ? 158 ? -16.531 -0.151  -6.161  1.0 0.0 158 0 1 
ATOM 2348  C CA   . ALA A ? 158 ? -17.098 -1.497  -6.186  1.0 0.0 158 0 1 
ATOM 2349  C C    . ALA A ? 158 ? -18.570 -1.476  -6.592  1.0 0.0 158 0 1 
ATOM 2350  O O    . ALA A ? 158 ? -19.320 -0.579  -6.209  1.0 0.0 158 0 1 
ATOM 2351  C CB   . ALA A ? 158 ? -16.934 -2.163  -4.828  1.0 0.0 158 0 1 
ATOM 2352  H H    . ALA A ? 158 ? -16.134 0.196   -5.302  1.0 0.0 158 0 1 
ATOM 2353  H HA   . ALA A ? 158 ? -16.566 -2.073  -6.944  1.0 0.0 158 0 1 
ATOM 2354  H 1HB  . ALA A ? 158 ? -17.359 -3.167  -4.862  1.0 0.0 158 0 1 
ATOM 2355  H 2HB  . ALA A ? 158 ? -15.875 -2.225  -4.579  1.0 0.0 158 0 1 
ATOM 2356  H 3HB  . ALA A ? 158 ? -17.452 -1.577  -4.071  1.0 0.0 158 0 1 
ATOM 2357  N N    . ASP A ? 159 ? -18.976 -2.473  -7.373  1.0 0.0 159 0 1 
ATOM 2358  C CA   . ASP A ? 159 ? -20.345 -2.544  -7.865  1.0 0.0 159 0 1 
ATOM 2359  C C    . ASP A ? 159 ? -21.304 -2.892  -6.731  1.0 0.0 159 0 1 
ATOM 2360  O O    . ASP A ? 159 ? -21.530 -4.064  -6.432  1.0 0.0 159 0 1 
ATOM 2361  C CB   . ASP A ? 159 ? -20.463 -3.579  -8.986  1.0 0.0 159 0 1 
ATOM 2362  C CG   . ASP A ? 159 ? -21.843 -3.603  -9.628  1.0 0.0 159 0 1 
ATOM 2363  O OD1  . ASP A ? 159 ? -22.751 -3.042  -9.061  1.0 0.0 159 0 1 
ATOM 2364  O OD2  . ASP A ? 159 ? -21.977 -4.183  -10.679 1.0 0.0 159 0 1 
ATOM 2365  H H    . ASP A ? 159 ? -18.322 -3.198  -7.633  1.0 0.0 159 0 1 
ATOM 2366  H HA   . ASP A ? 159 ? -20.625 -1.565  -8.258  1.0 0.0 159 0 1 
ATOM 2367  H 1HB  . ASP A ? 159 ? -19.723 -3.366  -9.757  1.0 0.0 159 0 1 
ATOM 2368  H 2HB  . ASP A ? 159 ? -20.245 -4.571  -8.589  1.0 0.0 159 0 1 
ATOM 2369  N N    . VAL A ? 160 ? -21.864 -1.865  -6.100  1.0 0.0 160 0 1 
ATOM 2370  C CA   . VAL A ? 160 ? -22.752 -2.055  -4.958  1.0 0.0 160 0 1 
ATOM 2371  C C    . VAL A ? 160 ? -23.976 -2.885  -5.323  1.0 0.0 160 0 1 
ATOM 2372  O O    . VAL A ? 160 ? -24.623 -3.464  -4.452  1.0 0.0 160 0 1 
ATOM 2373  C CB   . VAL A ? 160 ? -23.211 -0.691  -4.410  1.0 0.0 160 0 1 
ATOM 2374  C CG1  . VAL A ? 160 ? -24.150 -0.010  -5.395  1.0 0.0 160 0 1 
ATOM 2375  C CG2  . VAL A ? 160 ? -23.888 -0.876  -3.060  1.0 0.0 160 0 1 
ATOM 2376  H H    . VAL A ? 160 ? -21.669 -0.927  -6.421  1.0 0.0 160 0 1 
ATOM 2377  H HA   . VAL A ? 160 ? -22.205 -2.589  -4.180  1.0 0.0 160 0 1 
ATOM 2378  H HB   . VAL A ? 160 ? -22.341 -0.044  -4.296  1.0 0.0 160 0 1 
ATOM 2379  H 1HG1 . VAL A ? 160 ? -24.464 0.953   -4.992  1.0 0.0 160 0 1 
ATOM 2380  H 2HG1 . VAL A ? 160 ? -23.633 0.145   -6.342  1.0 0.0 160 0 1 
ATOM 2381  H 3HG1 . VAL A ? 160 ? -25.025 -0.638  -5.557  1.0 0.0 160 0 1 
ATOM 2382  H 1HG2 . VAL A ? 160 ? -24.209 0.093   -2.679  1.0 0.0 160 0 1 
ATOM 2383  H 2HG2 . VAL A ? 160 ? -24.754 -1.527  -3.174  1.0 0.0 160 0 1 
ATOM 2384  H 3HG2 . VAL A ? 160 ? -23.185 -1.326  -2.359  1.0 0.0 160 0 1 
ATOM 2385  N N    . ASN A ? 161 ? -24.284 -2.945  -6.614  1.0 0.0 161 0 1 
ATOM 2386  C CA   . ASN A ? 161 ? -25.492 -3.617  -7.082  1.0 0.0 161 0 1 
ATOM 2387  C C    . ASN A ? 161 ? -25.233 -5.033  -7.592  1.0 0.0 161 0 1 
ATOM 2388  O O    . ASN A ? 161 ? -26.142 -5.694  -8.099  1.0 0.0 161 0 1 
ATOM 2389  C CB   . ASN A ? 161 ? -26.162 -2.787  -8.162  1.0 0.0 161 0 1 
ATOM 2390  C CG   . ASN A ? 161 ? -26.749 -1.510  -7.629  1.0 0.0 161 0 1 
ATOM 2391  O OD1  . ASN A ? 161 ? -27.331 -1.488  -6.538  1.0 0.0 161 0 1 
ATOM 2392  N ND2  . ASN A ? 161 ? -26.608 -0.446  -8.376  1.0 0.0 161 0 1 
ATOM 2393  H H    . ASN A ? 161 ? -23.668 -2.515  -7.289  1.0 0.0 161 0 1 
ATOM 2394  H HA   . ASN A ? 161 ? -26.173 -3.731  -6.238  1.0 0.0 161 0 1 
ATOM 2395  H 1HB  . ASN A ? 161 ? -25.434 -2.543  -8.937  1.0 0.0 161 0 1 
ATOM 2396  H 2HB  . ASN A ? 161 ? -26.955 -3.371  -8.630  1.0 0.0 161 0 1 
ATOM 2397  H 1HD2 . ASN A ? 161 ? -26.979 0.432   -8.072  1.0 0.0 161 0 1 
ATOM 2398  H 2HD2 . ASN A ? 161 ? -26.129 -0.509  -9.252  1.0 0.0 161 0 1 
ATOM 2399  N N    . ALA A ? 162 ? -23.995 -5.498  -7.458  1.0 0.0 162 0 1 
ATOM 2400  C CA   . ALA A ? 162 ? -23.624 -6.834  -7.917  1.0 0.0 162 0 1 
ATOM 2401  C C    . ALA A ? 162 ? -24.392 -7.903  -7.149  1.0 0.0 162 0 1 
ATOM 2402  O O    . ALA A ? 162 ? -24.676 -7.739  -5.964  1.0 0.0 162 0 1 
ATOM 2403  C CB   . ALA A ? 162 ? -22.125 -7.050  -7.773  1.0 0.0 162 0 1 
ATOM 2404  H H    . ALA A ? 162 ? -23.293 -4.912  -7.029  1.0 0.0 162 0 1 
ATOM 2405  H HA   . ALA A ? 162 ? -23.888 -6.915  -8.972  1.0 0.0 162 0 1 
ATOM 2406  H 1HB  . ALA A ? 162 ? -21.867 -8.052  -8.116  1.0 0.0 162 0 1 
ATOM 2407  H 2HB  . ALA A ? 162 ? -21.591 -6.313  -8.373  1.0 0.0 162 0 1 
ATOM 2408  H 3HB  . ALA A ? 162 ? -21.841 -6.940  -6.728  1.0 0.0 162 0 1 
ATOM 2409  N N    . THR A ? 163 ? -24.313 -8.943  -8.061  1.0 0.0 163 0 1 
ATOM 2410  C CA   . THR A ? 163 ? -24.941 -10.113 -7.472  1.0 0.0 163 0 1 
ATOM 2411  C C    . THR A ? 163 ? -24.053 -11.334 -7.656  1.0 0.0 163 0 1 
ATOM 2412  O O    . THR A ? 163 ? -23.250 -11.427 -8.590  1.0 0.0 163 0 1 
ATOM 2413  C CB   . THR A ? 163 ? -26.328 -10.374 -8.088  1.0 0.0 163 0 1 
ATOM 2414  O OG1  . THR A ? 163 ? -26.190 -10.616 -9.494  1.0 0.0 163 0 1 
ATOM 2415  C CG2  . THR A ? 163 ? -27.242 -9.178  -7.870  1.0 0.0 163 0 1 
ATOM 2416  H HA   . THR A ? 163 ? -25.065 -9.938  -6.404  1.0 0.0 163 0 1 
ATOM 2417  H HB   . THR A ? 163 ? -26.772 -11.254 -7.624  1.0 0.0 163 0 1 
ATOM 2418  H HG1  . THR A ? 163 ? -25.910 -11.524 -9.636  1.0 0.0 163 0 1 
ATOM 2419  H 1HG2 . THR A ? 163 ? -28.218 -9.381  -8.312  1.0 0.0 163 0 1 
ATOM 2420  H 2HG2 . THR A ? 163 ? -27.358 -8.999  -6.802  1.0 0.0 163 0 1 
ATOM 2421  H 3HG2 . THR A ? 163 ? -26.807 -8.298  -8.341  1.0 0.0 163 0 1 
ATOM 2422  N N    . ASP A ? 164 ? -24.203 -12.273 -6.735  1.0 0.0 164 0 1 
ATOM 2423  C CA   . ASP A ? 164 ? -23.488 -13.528 -6.786  1.0 0.0 164 0 1 
ATOM 2424  C C    . ASP A ? 164 ? -24.251 -14.477 -7.706  1.0 0.0 164 0 1 
ATOM 2425  O O    . ASP A ? 164 ? -25.193 -14.077 -8.398  1.0 0.0 164 0 1 
ATOM 2426  C CB   . ASP A ? 164 ? -23.339 -14.135 -5.389  1.0 0.0 164 0 1 
ATOM 2427  C CG   . ASP A ? 164 ? -24.665 -14.593 -4.797  1.0 0.0 164 0 1 
ATOM 2428  O OD1  . ASP A ? 164 ? -25.648 -14.565 -5.499  1.0 0.0 164 0 1 
ATOM 2429  O OD2  . ASP A ? 164 ? -24.682 -14.967 -3.649  1.0 0.0 164 0 1 
ATOM 2430  H H    . ASP A ? 164 ? -24.841 -12.102 -5.971  1.0 0.0 164 0 1 
ATOM 2431  H HA   . ASP A ? 164 ? -22.496 -13.345 -7.199  1.0 0.0 164 0 1 
ATOM 2432  H 1HB  . ASP A ? 164 ? -22.663 -14.990 -5.434  1.0 0.0 164 0 1 
ATOM 2433  H 2HB  . ASP A ? 164 ? -22.893 -13.400 -4.718  1.0 0.0 164 0 1 
ATOM 2434  N N    . VAL A ? 165 ? -23.851 -15.751 -7.724  1.0 0.0 165 0 1 
ATOM 2435  C CA   . VAL A ? 165 ? -24.328 -16.619 -8.794  1.0 0.0 165 0 1 
ATOM 2436  C C    . VAL A ? 165 ? -25.782 -16.989 -8.523  1.0 0.0 165 0 1 
ATOM 2437  O O    . VAL A ? 165 ? -26.472 -17.533 -9.395  1.0 0.0 165 0 1 
ATOM 2438  C CB   . VAL A ? 165 ? -23.471 -17.895 -8.889  1.0 0.0 165 0 1 
ATOM 2439  C CG1  . VAL A ? 165 ? -22.019 -17.541 -9.169  1.0 0.0 165 0 1 
ATOM 2440  C CG2  . VAL A ? 165 ? -23.592 -18.697 -7.602  1.0 0.0 165 0 1 
ATOM 2441  H H    . VAL A ? 165 ? -23.230 -16.129 -7.023  1.0 0.0 165 0 1 
ATOM 2442  H HA   . VAL A ? 165 ? -24.323 -16.052 -9.725  1.0 0.0 165 0 1 
ATOM 2443  H HB   . VAL A ? 165 ? -23.823 -18.497 -9.727  1.0 0.0 165 0 1 
ATOM 2444  H 1HG1 . VAL A ? 165 ? -21.426 -18.455 -9.233  1.0 0.0 165 0 1 
ATOM 2445  H 2HG1 . VAL A ? 165 ? -21.952 -16.999 -10.112 1.0 0.0 165 0 1 
ATOM 2446  H 3HG1 . VAL A ? 165 ? -21.634 -16.917 -8.363  1.0 0.0 165 0 1 
ATOM 2447  H 1HG2 . VAL A ? 165 ? -22.984 -19.598 -7.676  1.0 0.0 165 0 1 
ATOM 2448  H 2HG2 . VAL A ? 165 ? -23.246 -18.094 -6.763  1.0 0.0 165 0 1 
ATOM 2449  H 3HG2 . VAL A ? 165 ? -24.634 -18.975 -7.443  1.0 0.0 165 0 1 
ATOM 2450  N N    . ILE A ? 166 ? -26.276 -16.669 -7.323  1.0 0.0 166 0 1 
ATOM 2451  C CA   . ILE A ? 166 ? -27.669 -16.894 -6.954  1.0 0.0 166 0 1 
ATOM 2452  C C    . ILE A ? 166 ? -28.428 -15.590 -6.752  1.0 0.0 166 0 1 
ATOM 2453  O O    . ILE A ? 166 ? -29.482 -15.592 -6.095  1.0 0.0 166 0 1 
ATOM 2454  C CB   . ILE A ? 166 ? -27.761 -17.738 -5.670  1.0 0.0 166 0 1 
ATOM 2455  C CG1  . ILE A ? 166 ? -27.051 -17.030 -4.513  1.0 0.0 166 0 1 
ATOM 2456  C CG2  . ILE A ? 166 ? -27.166 -19.120 -5.897  1.0 0.0 166 0 1 
ATOM 2457  C CD1  . ILE A ? 166 ? -27.304 -17.660 -3.163  1.0 0.0 166 0 1 
ATOM 2458  H H    . ILE A ? 166 ? -25.650 -16.253 -6.650  1.0 0.0 166 0 1 
ATOM 2459  H HA   . ILE A ? 166 ? -28.161 -17.427 -7.767  1.0 0.0 166 0 1 
ATOM 2460  H HB   . ILE A ? 166 ? -28.805 -17.846 -5.379  1.0 0.0 166 0 1 
ATOM 2461  H 1HG1 . ILE A ? 166 ? -25.976 -17.028 -4.692  1.0 0.0 166 0 1 
ATOM 2462  H 2HG1 . ILE A ? 166 ? -27.375 -15.990 -4.470  1.0 0.0 166 0 1 
ATOM 2463  H 1HG2 . ILE A ? 166 ? -27.238 -19.702 -4.980  1.0 0.0 166 0 1 
ATOM 2464  H 2HG2 . ILE A ? 166 ? -27.713 -19.625 -6.692  1.0 0.0 166 0 1 
ATOM 2465  H 3HG2 . ILE A ? 166 ? -26.119 -19.022 -6.184  1.0 0.0 166 0 1 
ATOM 2466  H 1HD1 . ILE A ? 166 ? -26.769 -17.103 -2.394  1.0 0.0 166 0 1 
ATOM 2467  H 2HD1 . ILE A ? 166 ? -28.373 -17.640 -2.947  1.0 0.0 166 0 1 
ATOM 2468  H 3HD1 . ILE A ? 166 ? -26.954 -18.691 -3.172  1.0 0.0 166 0 1 
ATOM 2469  N N    . GLY A ? 167 ? -27.965 -14.491 -7.337  1.0 0.0 167 0 1 
ATOM 2470  C CA   . GLY A ? 167 ? -28.731 -13.265 -7.369  1.0 0.0 167 0 1 
ATOM 2471  C C    . GLY A ? 167 ? -28.637 -12.425 -6.113  1.0 0.0 167 0 1 
ATOM 2472  O O    . GLY A ? 167 ? -29.313 -11.396 -6.030  1.0 0.0 167 0 1 
ATOM 2473  H H    . GLY A ? 167 ? -27.053 -14.514 -7.773  1.0 0.0 167 0 1 
ATOM 2474  H 1HA  . GLY A ? 167 ? -28.399 -12.650 -8.206  1.0 0.0 167 0 1 
ATOM 2475  H 2HA  . GLY A ? 167 ? -29.781 -13.496 -7.537  1.0 0.0 167 0 1 
ATOM 2476  N N    . THR A ? 168 ? -27.838 -12.839 -5.137  1.0 0.0 168 0 1 
ATOM 2477  C CA   . THR A ? 168 ? -27.762 -12.158 -3.851  1.0 0.0 168 0 1 
ATOM 2478  C C    . THR A ? 168 ? -26.789 -10.988 -3.945  1.0 0.0 168 0 1 
ATOM 2479  O O    . THR A ? 168 ? -25.628 -11.164 -4.330  1.0 0.0 168 0 1 
ATOM 2480  C CB   . THR A ? 168 ? -27.326 -13.119 -2.730  1.0 0.0 168 0 1 
ATOM 2481  O OG1  . THR A ? 168 ? -28.279 -14.183 -2.610  1.0 0.0 168 0 1 
ATOM 2482  C CG2  . THR A ? 168 ? -27.228 -12.380 -1.404  1.0 0.0 168 0 1 
ATOM 2483  H H    . THR A ? 168 ? -27.265 -13.657 -5.295  1.0 0.0 168 0 1 
ATOM 2484  H HA   . THR A ? 168 ? -28.751 -11.775 -3.604  1.0 0.0 168 0 1 
ATOM 2485  H HB   . THR A ? 168 ? -26.354 -13.547 -2.974  1.0 0.0 168 0 1 
ATOM 2486  H HG1  . THR A ? 168 ? -27.944 -14.964 -3.058  1.0 0.0 168 0 1 
ATOM 2487  H 1HG2 . THR A ? 168 ? -26.918 -13.075 -0.623  1.0 0.0 168 0 1 
ATOM 2488  H 2HG2 . THR A ? 168 ? -26.495 -11.578 -1.487  1.0 0.0 168 0 1 
ATOM 2489  H 3HG2 . THR A ? 168 ? -28.200 -11.959 -1.149  1.0 0.0 168 0 1 
ATOM 2490  N N    . ALA A ? 169 ? -27.268 -9.792  -3.584  1.0 0.0 169 0 1 
ATOM 2491  C CA   . ALA A ? 169 ? -26.499 -8.559  -3.541  1.0 0.0 169 0 1 
ATOM 2492  C C    . ALA A ? 169 ? -26.035 -8.270  -2.120  1.0 0.0 169 0 1 
ATOM 2493  O O    . ALA A ? 169 ? -26.631 -8.754  -1.153  1.0 0.0 169 0 1 
ATOM 2494  C CB   . ALA A ? 169 ? -27.321 -7.399  -4.082  1.0 0.0 169 0 1 
ATOM 2495  H H    . ALA A ? 169 ? -28.243 -9.774  -3.326  1.0 0.0 169 0 1 
ATOM 2496  H HA   . ALA A ? 169 ? -25.624 -8.683  -4.181  1.0 0.0 169 0 1 
ATOM 2497  H 1HB  . ALA A ? 169 ? -26.730 -6.483  -4.037  1.0 0.0 169 0 1 
ATOM 2498  H 2HB  . ALA A ? 169 ? -27.600 -7.601  -5.115  1.0 0.0 169 0 1 
ATOM 2499  H 3HB  . ALA A ? 169 ? -28.220 -7.279  -3.480  1.0 0.0 169 0 1 
ATOM 2500  N N    . PRO A ? 170 ? -24.955 -7.496  -1.950  1.0 0.0 170 0 1 
ATOM 2501  C CA   . PRO A ? 170 ? -24.565 -7.089  -0.589  1.0 0.0 170 0 1 
ATOM 2502  C C    . PRO A ? 170 ? -25.716 -6.526  0.223   1.0 0.0 170 0 1 
ATOM 2503  O O    . PRO A ? 170 ? -25.754 -6.732  1.443   1.0 0.0 170 0 1 
ATOM 2504  C CB   . PRO A ? 170 ? -23.502 -6.017  -0.847  1.0 0.0 170 0 1 
ATOM 2505  C CG   . PRO A ? 170 ? -22.879 -6.424  -2.140  1.0 0.0 170 0 1 
ATOM 2506  C CD   . PRO A ? 170 ? -24.032 -6.919  -2.971  1.0 0.0 170 0 1 
ATOM 2507  H HA   . PRO A ? 170 ? -24.153 -7.958  -0.056  1.0 0.0 170 0 1 
ATOM 2508  H 1HB  . PRO A ? 170 ? -23.973 -5.024  -0.895  1.0 0.0 170 0 1 
ATOM 2509  H 2HB  . PRO A ? 170 ? -22.783 -5.991  -0.016  1.0 0.0 170 0 1 
ATOM 2510  H 1HG  . PRO A ? 170 ? -22.363 -5.567  -2.598  1.0 0.0 170 0 1 
ATOM 2511  H 2HG  . PRO A ? 170 ? -22.118 -7.199  -1.966  1.0 0.0 170 0 1 
ATOM 2512  H 1HD  . PRO A ? 170 ? -24.496 -6.072  -3.498  1.0 0.0 170 0 1 
ATOM 2513  H 2HD  . PRO A ? 170 ? -23.671 -7.672  -3.687  1.0 0.0 170 0 1 
ATOM 2514  N N    . LEU A ? 171 ? -26.653 -5.820  -0.411  1.0 0.0 171 0 1 
ATOM 2515  C CA   . LEU A ? 171 ? -27.810 -5.308  0.315   1.0 0.0 171 0 1 
ATOM 2516  C C    . LEU A ? 171 ? -28.661 -6.441  0.875   1.0 0.0 171 0 1 
ATOM 2517  O O    . LEU A ? 171 ? -29.265 -6.290  1.942   1.0 0.0 171 0 1 
ATOM 2518  C CB   . LEU A ? 171 ? -28.664 -4.427  -0.606  1.0 0.0 171 0 1 
ATOM 2519  C CG   . LEU A ? 171 ? -29.836 -3.703  0.067   1.0 0.0 171 0 1 
ATOM 2520  C CD1  . LEU A ? 171 ? -29.308 -2.795  1.170   1.0 0.0 171 0 1 
ATOM 2521  C CD2  . LEU A ? 171 ? -30.607 -2.906  -0.974  1.0 0.0 171 0 1 
ATOM 2522  H H    . LEU A ? 171 ? -26.573 -5.633  -1.399  1.0 0.0 171 0 1 
ATOM 2523  H HA   . LEU A ? 171 ? -27.453 -4.718  1.160   1.0 0.0 171 0 1 
ATOM 2524  H 1HB  . LEU A ? 171 ? -28.023 -3.671  -1.056  1.0 0.0 171 0 1 
ATOM 2525  H 2HB  . LEU A ? 171 ? -29.072 -5.049  -1.402  1.0 0.0 171 0 1 
ATOM 2526  H HG   . LEU A ? 171 ? -30.501 -4.435  0.528   1.0 0.0 171 0 1 
ATOM 2527  H 1HD1 . LEU A ? 171 ? -30.142 -2.280  1.649   1.0 0.0 171 0 1 
ATOM 2528  H 2HD1 . LEU A ? 171 ? -28.779 -3.393  1.912   1.0 0.0 171 0 1 
ATOM 2529  H 3HD1 . LEU A ? 171 ? -28.627 -2.061  0.742   1.0 0.0 171 0 1 
ATOM 2530  H 1HD2 . LEU A ? 171 ? -31.441 -2.391  -0.497  1.0 0.0 171 0 1 
ATOM 2531  H 2HD2 . LEU A ? 171 ? -29.944 -2.172  -1.435  1.0 0.0 171 0 1 
ATOM 2532  H 3HD2 . LEU A ? 171 ? -30.989 -3.581  -1.741  1.0 0.0 171 0 1 
ATOM 2533  N N    . HIS A ? 172 ? -28.709 -7.579  0.177   1.0 0.0 172 0 1 
ATOM 2534  C CA   . HIS A ? 172 ? -29.440 -8.735  0.684   1.0 0.0 172 0 1 
ATOM 2535  C C    . HIS A ? 172 ? -28.735 -9.345  1.891   1.0 0.0 172 0 1 
ATOM 2536  O O    . HIS A ? 172 ? -29.380 -9.688  2.889   1.0 0.0 172 0 1 
ATOM 2537  C CB   . HIS A ? 172 ? -29.603 -9.795  -0.410  1.0 0.0 172 0 1 
ATOM 2538  C CG   . HIS A ? 172 ? -30.553 -9.399  -1.496  1.0 0.0 172 0 1 
ATOM 2539  N ND1  . HIS A ? 172 ? -30.131 -9.023  -2.754  1.0 0.0 172 0 1 
ATOM 2540  C CD2  . HIS A ? 172 ? -31.904 -9.319  -1.513  1.0 0.0 172 0 1 
ATOM 2541  C CE1  . HIS A ? 172 ? -31.182 -8.728  -3.498  1.0 0.0 172 0 1 
ATOM 2542  N NE2  . HIS A ? 172 ? -32.270 -8.899  -2.769  1.0 0.0 172 0 1 
ATOM 2543  H H    . HIS A ? 172 ? -28.236 -7.647  -0.713  1.0 0.0 172 0 1 
ATOM 2544  H HA   . HIS A ? 172 ? -30.433 -8.423  1.011   1.0 0.0 172 0 1 
ATOM 2545  H 1HB  . HIS A ? 172 ? -28.632 -10.003 -0.864  1.0 0.0 172 0 1 
ATOM 2546  H 2HB  . HIS A ? 172 ? -29.960 -10.725 0.034   1.0 0.0 172 0 1 
ATOM 2547  H HD2  . HIS A ? 172 ? -32.577 -9.543  -0.685  1.0 0.0 172 0 1 
ATOM 2548  H HE1  . HIS A ? 172 ? -31.156 -8.401  -4.537  1.0 0.0 172 0 1 
ATOM 2549  H HE2  . HIS A ? 172 ? -33.219 -8.749  -3.079  1.0 0.0 172 0 1 
ATOM 2550  N N    . LEU A ? 173 ? -27.410 -9.497  1.813   1.0 0.0 173 0 1 
ATOM 2551  C CA   . LEU A ? 173 ? -26.666 -10.101 2.917   1.0 0.0 173 0 1 
ATOM 2552  C C    . LEU A ? 173 ? -26.642 -9.198  4.142   1.0 0.0 173 0 1 
ATOM 2553  O O    . LEU A ? 173 ? -26.784 -9.678  5.274   1.0 0.0 173 0 1 
ATOM 2554  C CB   . LEU A ? 173 ? -25.228 -10.407 2.479   1.0 0.0 173 0 1 
ATOM 2555  C CG   . LEU A ? 173 ? -25.074 -11.521 1.435   1.0 0.0 173 0 1 
ATOM 2556  C CD1  . LEU A ? 173 ? -23.625 -11.587 0.972   1.0 0.0 173 0 1 
ATOM 2557  C CD2  . LEU A ? 173 ? -25.516 -12.846 2.038   1.0 0.0 173 0 1 
ATOM 2558  H H    . LEU A ? 173 ? -26.911 -9.197  0.989   1.0 0.0 173 0 1 
ATOM 2559  H HA   . LEU A ? 173 ? -27.159 -11.029 3.199   1.0 0.0 173 0 1 
ATOM 2560  H 1HB  . LEU A ? 173 ? -24.791 -9.501  2.062   1.0 0.0 173 0 1 
ATOM 2561  H 2HB  . LEU A ? 173 ? -24.651 -10.694 3.358   1.0 0.0 173 0 1 
ATOM 2562  H HG   . LEU A ? 173 ? -25.691 -11.294 0.566   1.0 0.0 173 0 1 
ATOM 2563  H 1HD1 . LEU A ? 173 ? -23.514 -12.378 0.231   1.0 0.0 173 0 1 
ATOM 2564  H 2HD1 . LEU A ? 173 ? -23.340 -10.633 0.528   1.0 0.0 173 0 1 
ATOM 2565  H 3HD1 . LEU A ? 173 ? -22.980 -11.797 1.825   1.0 0.0 173 0 1 
ATOM 2566  H 1HD2 . LEU A ? 173 ? -25.407 -13.638 1.295   1.0 0.0 173 0 1 
ATOM 2567  H 2HD2 . LEU A ? 173 ? -24.898 -13.076 2.907   1.0 0.0 173 0 1 
ATOM 2568  H 3HD2 . LEU A ? 173 ? -26.560 -12.776 2.343   1.0 0.0 173 0 1 
ATOM 2569  N N    . ALA A ? 174 ? -26.447 -7.893  3.941   1.0 0.0 174 0 1 
ATOM 2570  C CA   . ALA A ? 174 ? -26.490 -6.958  5.059   1.0 0.0 174 0 1 
ATOM 2571  C C    . ALA A ? 174 ? -27.851 -6.939  5.745   1.0 0.0 174 0 1 
ATOM 2572  O O    . ALA A ? 174 ? -27.919 -6.944  6.980   1.0 0.0 174 0 1 
ATOM 2573  C CB   . ALA A ? 174 ? -26.125 -5.559  4.584   1.0 0.0 174 0 1 
ATOM 2574  H H    . ALA A ? 174 ? -26.267 -7.540  3.011   1.0 0.0 174 0 1 
ATOM 2575  H HA   . ALA A ? 174 ? -25.766 -7.284  5.803   1.0 0.0 174 0 1 
ATOM 2576  H 1HB  . ALA A ? 174 ? -26.150 -4.870  5.428   1.0 0.0 174 0 1 
ATOM 2577  H 2HB  . ALA A ? 174 ? -25.122 -5.570  4.156   1.0 0.0 174 0 1 
ATOM 2578  H 3HB  . ALA A ? 174 ? -26.838 -5.234  3.829   1.0 0.0 174 0 1 
ATOM 2579  N N    . ALA A ? 175 ? -28.940 -6.912  4.976   1.0 0.0 175 0 1 
ATOM 2580  C CA   . ALA A ? 175 ? -30.277 -7.034  5.541   1.0 0.0 175 0 1 
ATOM 2581  C C    . ALA A ? 175 ? -30.528 -8.389  6.187   1.0 0.0 175 0 1 
ATOM 2582  O O    . ALA A ? 175 ? -31.120 -8.445  7.270   1.0 0.0 175 0 1 
ATOM 2583  C CB   . ALA A ? 175 ? -31.319 -6.773  4.462   1.0 0.0 175 0 1 
ATOM 2584  H H    . ALA A ? 175 ? -28.837 -6.806  3.977   1.0 0.0 175 0 1 
ATOM 2585  H HA   . ALA A ? 175 ? -30.382 -6.285  6.327   1.0 0.0 175 0 1 
ATOM 2586  H 1HB  . ALA A ? 175 ? -32.318 -6.852  4.894   1.0 0.0 175 0 1 
ATOM 2587  H 2HB  . ALA A ? 175 ? -31.177 -5.773  4.054   1.0 0.0 175 0 1 
ATOM 2588  H 3HB  . ALA A ? 175 ? -31.211 -7.509  3.666   1.0 0.0 175 0 1 
ATOM 2589  N N    . ARG A ? 176 ? -30.088 -9.477  5.551   1.0 0.0 176 0 1 
ATOM 2590  C CA   . ARG A ? 176 ? -30.342 -10.815 6.071   1.0 0.0 176 0 1 
ATOM 2591  C C    . ARG A ? 176 ? -29.782 -10.979 7.481   1.0 0.0 176 0 1 
ATOM 2592  O O    . ARG A ? 176 ? -30.476 -11.478 8.373   1.0 0.0 176 0 1 
ATOM 2593  C CB   . ARG A ? 176 ? -29.728 -11.867 5.159   1.0 0.0 176 0 1 
ATOM 2594  C CG   . ARG A ? 176 ? -29.996 -13.306 5.571   1.0 0.0 176 0 1 
ATOM 2595  C CD   . ARG A ? 176 ? -29.332 -14.271 4.658   1.0 0.0 176 0 1 
ATOM 2596  N NE   . ARG A ? 176 ? -29.872 -14.201 3.310   1.0 0.0 176 0 1 
ATOM 2597  C CZ   . ARG A ? 176 ? -29.244 -14.662 2.210   1.0 0.0 176 0 1 
ATOM 2598  N NH1  . ARG A ? 176 ? -28.059 -15.222 2.315   1.0 0.0 176 0 1 
ATOM 2599  N NH2  . ARG A ? 176 ? -29.820 -14.552 1.026   1.0 0.0 176 0 1 
ATOM 2600  H H    . ARG A ? 176 ? -29.568 -9.374  4.691   1.0 0.0 176 0 1 
ATOM 2601  H HA   . ARG A ? 176 ? -31.421 -10.960 6.138   1.0 0.0 176 0 1 
ATOM 2602  H 1HB  . ARG A ? 176 ? -30.110 -11.737 4.147   1.0 0.0 176 0 1 
ATOM 2603  H 2HB  . ARG A ? 176 ? -28.648 -11.729 5.121   1.0 0.0 176 0 1 
ATOM 2604  H 1HG  . ARG A ? 176 ? -29.618 -13.472 6.580   1.0 0.0 176 0 1 
ATOM 2605  H 2HG  . ARG A ? 176 ? -31.070 -13.496 5.550   1.0 0.0 176 0 1 
ATOM 2606  H 1HD  . ARG A ? 176 ? -28.266 -14.052 4.611   1.0 0.0 176 0 1 
ATOM 2607  H 2HD  . ARG A ? 176 ? -29.478 -15.284 5.031   1.0 0.0 176 0 1 
ATOM 2608  H HE   . ARG A ? 176 ? -30.782 -13.776 3.188   1.0 0.0 176 0 1 
ATOM 2609  H 1HH1 . ARG A ? 176 ? -27.619 -15.306 3.221   1.0 0.0 176 0 1 
ATOM 2610  H 2HH1 . ARG A ? 176 ? -27.589 -15.567 1.491   1.0 0.0 176 0 1 
ATOM 2611  H 1HH2 . ARG A ? 176 ? -30.731 -14.121 0.944   1.0 0.0 176 0 1 
ATOM 2612  H 2HH2 . ARG A ? 176 ? -29.350 -14.897 0.202   1.0 0.0 176 0 1 
ATOM 2613  N N    . GLU A ? 177 ? -28.542 -10.548 7.702   1.0 0.0 177 0 1 
ATOM 2614  C CA   . GLU A ? 177 ? -27.836 -10.751 8.961   1.0 0.0 177 0 1 
ATOM 2615  C C    . GLU A ? 177 ? -28.028 -9.607  9.945   1.0 0.0 177 0 1 
ATOM 2616  O O    . GLU A ? 177 ? -27.332 -9.554  10.961  1.0 0.0 177 0 1 
ATOM 2617  C CB   . GLU A ? 177 ? -26.341 -10.943 8.693   1.0 0.0 177 0 1 
ATOM 2618  C CG   . GLU A ? 177 ? -26.000 -12.199 7.904   1.0 0.0 177 0 1 
ATOM 2619  C CD   . GLU A ? 177 ? -24.526 -12.351 7.655   1.0 0.0 177 0 1 
ATOM 2620  O OE1  . GLU A ? 177 ? -23.788 -11.467 8.017   1.0 0.0 177 0 1 
ATOM 2621  O OE2  . GLU A ? 177 ? -24.138 -13.352 7.100   1.0 0.0 177 0 1 
ATOM 2622  H H    . GLU A ? 177 ? -28.078 -10.057 6.951   1.0 0.0 177 0 1 
ATOM 2623  H HA   . GLU A ? 177 ? -28.244 -11.634 9.446   1.0 0.0 177 0 1 
ATOM 2624  H 1HB  . GLU A ? 177 ? -25.957 -10.086 8.140   1.0 0.0 177 0 1 
ATOM 2625  H 2HB  . GLU A ? 177 ? -25.806 -10.987 9.641   1.0 0.0 177 0 1 
ATOM 2626  H 1HG  . GLU A ? 177 ? -26.355 -13.070 8.456   1.0 0.0 177 0 1 
ATOM 2627  H 2HG  . GLU A ? 177 ? -26.525 -12.170 6.951   1.0 0.0 177 0 1 
ATOM 2628  N N    . GLY A ? 178 ? -28.949 -8.692  9.658   1.0 0.0 178 0 1 
ATOM 2629  C CA   . GLY A ? 178 ? -29.332 -7.658  10.597  1.0 0.0 178 0 1 
ATOM 2630  C C    . GLY A ? 178 ? -28.343 -6.525  10.751  1.0 0.0 178 0 1 
ATOM 2631  O O    . GLY A ? 178 ? -28.345 -5.820  11.764  1.0 0.0 178 0 1 
ATOM 2632  H H    . GLY A ? 178 ? -29.395 -8.723  8.752   1.0 0.0 178 0 1 
ATOM 2633  H 1HA  . GLY A ? 178 ? -30.284 -7.223  10.292  1.0 0.0 178 0 1 
ATOM 2634  H 2HA  . GLY A ? 178 ? -29.479 -8.100  11.582  1.0 0.0 178 0 1 
ATOM 2635  N N    . HIS A ? 179 ? -27.495 -6.336  9.747   1.0 0.0 179 0 1 
ATOM 2636  C CA   . HIS A ? 179 ? -26.414 -5.359  9.814   1.0 0.0 179 0 1 
ATOM 2637  C C    . HIS A ? 179 ? -27.005 -4.023  9.372   1.0 0.0 179 0 1 
ATOM 2638  O O    . HIS A ? 179 ? -26.760 -3.553  8.258   1.0 0.0 179 0 1 
ATOM 2639  C CB   . HIS A ? 179 ? -25.231 -5.754  8.925   1.0 0.0 179 0 1 
ATOM 2640  C CG   . HIS A ? 179 ? -24.545 -7.011  9.360   1.0 0.0 179 0 1 
ATOM 2641  N ND1  . HIS A ? 179 ? -24.165 -7.237  10.666  1.0 0.0 179 0 1 
ATOM 2642  C CD2  . HIS A ? 179 ? -24.169 -8.109  8.663   1.0 0.0 179 0 1 
ATOM 2643  C CE1  . HIS A ? 179 ? -23.586 -8.423  10.754  1.0 0.0 179 0 1 
ATOM 2644  N NE2  . HIS A ? 179 ? -23.575 -8.971  9.553   1.0 0.0 179 0 1 
ATOM 2645  H H    . HIS A ? 179 ? -27.605 -6.891  8.909   1.0 0.0 179 0 1 
ATOM 2646  H HA   . HIS A ? 179 ? -26.057 -5.281  10.840  1.0 0.0 179 0 1 
ATOM 2647  H 1HB  . HIS A ? 179 ? -25.575 -5.890  7.900   1.0 0.0 179 0 1 
ATOM 2648  H 2HB  . HIS A ? 179 ? -24.496 -4.949  8.919   1.0 0.0 179 0 1 
ATOM 2649  H HD2  . HIS A ? 179 ? -24.310 -8.278  7.595   1.0 0.0 179 0 1 
ATOM 2650  H HE1  . HIS A ? 179 ? -23.185 -8.871  11.663  1.0 0.0 179 0 1 
ATOM 2651  H HE2  . HIS A ? 179 ? -23.194 -9.877  9.320   1.0 0.0 179 0 1 
ATOM 2652  N N    . LEU A ? 180 ? -27.802 -3.408  10.248  1.0 0.0 180 0 1 
ATOM 2653  C CA   . LEU A ? 180 ? -28.441 -2.148  9.883   1.0 0.0 180 0 1 
ATOM 2654  C C    . LEU A ? 180 ? -27.415 -1.139  9.385   1.0 0.0 180 0 1 
ATOM 2655  O O    . LEU A ? 180 ? -27.639 -0.471  8.367   1.0 0.0 180 0 1 
ATOM 2656  C CB   . LEU A ? 180 ? -29.197 -1.566  11.085  1.0 0.0 180 0 1 
ATOM 2657  C CG   . LEU A ? 180 ? -29.915 -0.233  10.837  1.0 0.0 180 0 1 
ATOM 2658  C CD1  . LEU A ? 180 ? -30.985 -0.423  9.770   1.0 0.0 180 0 1 
ATOM 2659  C CD2  . LEU A ? 180 ? -30.524 0.264   12.140  1.0 0.0 180 0 1 
ATOM 2660  H H    . LEU A ? 180 ? -27.975 -3.801  11.165  1.0 0.0 180 0 1 
ATOM 2661  H HA   . LEU A ? 180 ? -29.130 -2.335  9.061   1.0 0.0 180 0 1 
ATOM 2662  H 1HB  . LEU A ? 180 ? -29.943 -2.290  11.408  1.0 0.0 180 0 1 
ATOM 2663  H 2HB  . LEU A ? 180 ? -28.490 -1.416  11.900  1.0 0.0 180 0 1 
ATOM 2664  H HG   . LEU A ? 180 ? -29.200 0.501   10.467  1.0 0.0 180 0 1 
ATOM 2665  H 1HD1 . LEU A ? 180 ? -31.495 0.524   9.595   1.0 0.0 180 0 1 
ATOM 2666  H 2HD1 . LEU A ? 180 ? -30.519 -0.760  8.844   1.0 0.0 180 0 1 
ATOM 2667  H 3HD1 . LEU A ? 180 ? -31.705 -1.166  10.107  1.0 0.0 180 0 1 
ATOM 2668  H 1HD2 . LEU A ? 180 ? -31.034 1.213   11.964  1.0 0.0 180 0 1 
ATOM 2669  H 2HD2 . LEU A ? 180 ? -31.240 -0.469  12.511  1.0 0.0 180 0 1 
ATOM 2670  H 3HD2 . LEU A ? 180 ? -29.735 0.408   12.879  1.0 0.0 180 0 1 
ATOM 2671  N N    . GLU A ? 181 ? -26.285 -1.016  10.082  1.0 0.0 181 0 1 
ATOM 2672  C CA   . GLU A ? 181 ? -25.296 -0.012  9.713   1.0 0.0 181 0 1 
ATOM 2673  C C    . GLU A ? 181 ? -24.745 -0.252  8.316   1.0 0.0 181 0 1 
ATOM 2674  O O    . GLU A ? 181 ? -24.501 0.710   7.580   1.0 0.0 181 0 1 
ATOM 2675  C CB   . GLU A ? 181 ? -24.149 -0.000  10.725  1.0 0.0 181 0 1 
ATOM 2676  C CG   . GLU A ? 181 ? -24.529 0.535   12.099  1.0 0.0 181 0 1 
ATOM 2677  C CD   . GLU A ? 181 ? -23.395 0.472   13.085  1.0 0.0 181 0 1 
ATOM 2678  O OE1  . GLU A ? 181 ? -22.365 -0.059  12.744  1.0 0.0 181 0 1 
ATOM 2679  O OE2  . GLU A ? 181 ? -23.560 0.955   14.180  1.0 0.0 181 0 1 
ATOM 2680  H H    . GLU A ? 181 ? -26.105 -1.617  10.872  1.0 0.0 181 0 1 
ATOM 2681  H HA   . GLU A ? 181 ? -25.783 0.965   9.699   1.0 0.0 181 0 1 
ATOM 2682  H 1HB  . GLU A ? 181 ? -23.767 -1.013  10.854  1.0 0.0 181 0 1 
ATOM 2683  H 2HB  . GLU A ? 181 ? -23.332 0.611   10.343  1.0 0.0 181 0 1 
ATOM 2684  H 1HG  . GLU A ? 181 ? -24.850 1.571   11.998  1.0 0.0 181 0 1 
ATOM 2685  H 2HG  . GLU A ? 181 ? -25.370 -0.042  12.482  1.0 0.0 181 0 1 
ATOM 2686  N N    . ILE A ? 182 ? -24.564 -1.514  7.931   1.0 0.0 182 0 1 
ATOM 2687  C CA   . ILE A ? 182 ? -24.031 -1.820  6.611   1.0 0.0 182 0 1 
ATOM 2688  C C    . ILE A ? 182 ? -25.099 -1.579  5.548   1.0 0.0 182 0 1 
ATOM 2689  O O    . ILE A ? 182 ? -24.807 -1.066  4.462   1.0 0.0 182 0 1 
ATOM 2690  C CB   . ILE A ? 182 ? -23.536 -3.276  6.534   1.0 0.0 182 0 1 
ATOM 2691  C CG1  . ILE A ? 182 ? -22.402 -3.508  7.537   1.0 0.0 182 0 1 
ATOM 2692  C CG2  . ILE A ? 182 ? -23.077 -3.607  5.123   1.0 0.0 182 0 1 
ATOM 2693  C CD1  . ILE A ? 182 ? -21.207 -2.606  7.327   1.0 0.0 182 0 1 
ATOM 2694  H H    . ILE A ? 182 ? -24.795 -2.274  8.556   1.0 0.0 182 0 1 
ATOM 2695  H HA   . ILE A ? 182 ? -23.210 -1.137  6.403   1.0 0.0 182 0 1 
ATOM 2696  H HB   . ILE A ? 182 ? -24.345 -3.950  6.812   1.0 0.0 182 0 1 
ATOM 2697  H 1HG1 . ILE A ? 182 ? -22.775 -3.351  8.549   1.0 0.0 182 0 1 
ATOM 2698  H 2HG1 . ILE A ? 182 ? -22.064 -4.541  7.470   1.0 0.0 182 0 1 
ATOM 2699  H 1HG2 . ILE A ? 182 ? -22.730 -4.640  5.086   1.0 0.0 182 0 1 
ATOM 2700  H 2HG2 . ILE A ? 182 ? -23.910 -3.480  4.431   1.0 0.0 182 0 1 
ATOM 2701  H 3HG2 . ILE A ? 182 ? -22.264 -2.941  4.838   1.0 0.0 182 0 1 
ATOM 2702  H 1HD1 . ILE A ? 182 ? -20.446 -2.831  8.076   1.0 0.0 182 0 1 
ATOM 2703  H 2HD1 . ILE A ? 182 ? -20.796 -2.773  6.330   1.0 0.0 182 0 1 
ATOM 2704  H 3HD1 . ILE A ? 182 ? -21.515 -1.566  7.425   1.0 0.0 182 0 1 
ATOM 2705  N N    . VAL A ? 183 ? -26.351 -1.938  5.846   1.0 0.0 183 0 1 
ATOM 2706  C CA   . VAL A ? 183 ? -27.453 -1.632  4.939   1.0 0.0 183 0 1 
ATOM 2707  C C    . VAL A ? 183 ? -27.477 -0.145  4.604   1.0 0.0 183 0 1 
ATOM 2708  O O    . VAL A ? 183 ? -27.585 0.241   3.434   1.0 0.0 183 0 1 
ATOM 2709  C CB   . VAL A ? 183 ? -28.798 -2.037  5.570   1.0 0.0 183 0 1 
ATOM 2710  C CG1  . VAL A ? 183 ? -29.957 -1.521  4.730   1.0 0.0 183 0 1 
ATOM 2711  C CG2  . VAL A ? 183 ? -28.868 -3.550  5.713   1.0 0.0 183 0 1 
ATOM 2712  H H    . VAL A ? 183 ? -26.542 -2.429  6.706   1.0 0.0 183 0 1 
ATOM 2713  H HA   . VAL A ? 183 ? -27.291 -2.167  4.005   1.0 0.0 183 0 1 
ATOM 2714  H HB   . VAL A ? 183 ? -28.883 -1.574  6.553   1.0 0.0 183 0 1 
ATOM 2715  H 1HG1 . VAL A ? 183 ? -30.900 -1.818  5.191   1.0 0.0 183 0 1 
ATOM 2716  H 2HG1 . VAL A ? 183 ? -29.907 -0.434  4.671   1.0 0.0 183 0 1 
ATOM 2717  H 3HG1 . VAL A ? 183 ? -29.896 -1.943  3.727   1.0 0.0 183 0 1 
ATOM 2718  H 1HG2 . VAL A ? 183 ? -29.821 -3.829  6.160   1.0 0.0 183 0 1 
ATOM 2719  H 2HG2 . VAL A ? 183 ? -28.777 -4.013  4.730   1.0 0.0 183 0 1 
ATOM 2720  H 3HG2 . VAL A ? 183 ? -28.053 -3.892  6.352   1.0 0.0 183 0 1 
ATOM 2721  N N    . GLU A ? 184 ? -27.341 0.715   5.619   1.0 0.0 184 0 1 
ATOM 2722  C CA   . GLU A ? 184 ? -27.354 2.158   5.394   1.0 0.0 184 0 1 
ATOM 2723  C C    . GLU A ? 184 ? -26.279 2.613   4.412   1.0 0.0 184 0 1 
ATOM 2724  O O    . GLU A ? 184 ? -26.584 3.349   3.468   1.0 0.0 184 0 1 
ATOM 2725  C CB   . GLU A ? 184 ? -27.176 2.896   6.723   1.0 0.0 184 0 1 
ATOM 2726  C CG   . GLU A ? 184 ? -28.380 2.821   7.651   1.0 0.0 184 0 1 
ATOM 2727  C CD   . GLU A ? 184 ? -28.135 3.475   8.982   1.0 0.0 184 0 1 
ATOM 2728  O OE1  . GLU A ? 184 ? -27.029 3.898   9.220   1.0 0.0 184 0 1 
ATOM 2729  O OE2  . GLU A ? 184 ? -29.055 3.553   9.762   1.0 0.0 184 0 1 
ATOM 2730  H H    . GLU A ? 184 ? -27.224 0.366   6.561   1.0 0.0 184 0 1 
ATOM 2731  H HA   . GLU A ? 184 ? -28.312 2.428   4.949   1.0 0.0 184 0 1 
ATOM 2732  H 1HB  . GLU A ? 184 ? -26.318 2.484   7.256   1.0 0.0 184 0 1 
ATOM 2733  H 2HB  . GLU A ? 184 ? -26.965 3.947   6.531   1.0 0.0 184 0 1 
ATOM 2734  H 1HG  . GLU A ? 184 ? -29.227 3.311   7.169   1.0 0.0 184 0 1 
ATOM 2735  H 2HG  . GLU A ? 184 ? -28.641 1.776   7.807   1.0 0.0 184 0 1 
ATOM 2736  N N    . VAL A ? 185 ? -25.026 2.194   4.607   1.0 0.0 185 0 1 
ATOM 2737  C CA   . VAL A ? 185 ? -23.966 2.712   3.743   1.0 0.0 185 0 1 
ATOM 2738  C C    . VAL A ? 185 ? -24.081 2.132   2.338   1.0 0.0 185 0 1 
ATOM 2739  O O    . VAL A ? 185 ? -23.641 2.757   1.366   1.0 0.0 185 0 1 
ATOM 2740  C CB   . VAL A ? 185 ? -22.582 2.369   4.326   1.0 0.0 185 0 1 
ATOM 2741  C CG1  . VAL A ? 185 ? -22.418 2.988   5.706   1.0 0.0 185 0 1 
ATOM 2742  C CG2  . VAL A ? 185 ? -22.406 0.859   4.388   1.0 0.0 185 0 1 
ATOM 2743  H H    . VAL A ? 185 ? -24.790 1.533   5.334   1.0 0.0 185 0 1 
ATOM 2744  H HA   . VAL A ? 185 ? -24.096 3.791   3.644   1.0 0.0 185 0 1 
ATOM 2745  H HB   . VAL A ? 185 ? -21.811 2.800   3.686   1.0 0.0 185 0 1 
ATOM 2746  H 1HG1 . VAL A ? 185 ? -21.433 2.737   6.103   1.0 0.0 185 0 1 
ATOM 2747  H 2HG1 . VAL A ? 185 ? -22.512 4.072   5.632   1.0 0.0 185 0 1 
ATOM 2748  H 3HG1 . VAL A ? 185 ? -23.187 2.600   6.373   1.0 0.0 185 0 1 
ATOM 2749  H 1HG2 . VAL A ? 185 ? -21.424 0.625   4.800   1.0 0.0 185 0 1 
ATOM 2750  H 2HG2 . VAL A ? 185 ? -23.179 0.428   5.023   1.0 0.0 185 0 1 
ATOM 2751  H 3HG2 . VAL A ? 185 ? -22.486 0.442   3.384   1.0 0.0 185 0 1 
ATOM 2752  N N    . LEU A ? 186 ? -24.691 0.954   2.202   1.0 0.0 186 0 1 
ATOM 2753  C CA   . LEU A ? 186 ? -24.956 0.412   0.874   1.0 0.0 186 0 1 
ATOM 2754  C C    . LEU A ? 186 ? -26.047 1.208   0.174   1.0 0.0 186 0 1 
ATOM 2755  O O    . LEU A ? 186 ? -25.948 1.490   -1.025  1.0 0.0 186 0 1 
ATOM 2756  C CB   . LEU A ? 186 ? -25.372 -1.061  0.972   1.0 0.0 186 0 1 
ATOM 2757  C CG   . LEU A ? 186 ? -24.275 -2.032  1.428   1.0 0.0 186 0 1 
ATOM 2758  C CD1  . LEU A ? 186 ? -24.878 -3.414  1.642   1.0 0.0 186 0 1 
ATOM 2759  C CD2  . LEU A ? 186 ? -23.168 -2.074  0.386   1.0 0.0 186 0 1 
ATOM 2760  H H    . LEU A ? 186 ? -24.975 0.428   3.016   1.0 0.0 186 0 1 
ATOM 2761  H HA   . LEU A ? 186 ? -24.047 0.492   0.280   1.0 0.0 186 0 1 
ATOM 2762  H 1HB  . LEU A ? 186 ? -26.199 -1.142  1.675   1.0 0.0 186 0 1 
ATOM 2763  H 2HB  . LEU A ? 186 ? -25.721 -1.390  -0.007  1.0 0.0 186 0 1 
ATOM 2764  H HG   . LEU A ? 186 ? -23.865 -1.697  2.380   1.0 0.0 186 0 1 
ATOM 2765  H 1HD1 . LEU A ? 186 ? -24.098 -4.105  1.965   1.0 0.0 186 0 1 
ATOM 2766  H 2HD1 . LEU A ? 186 ? -25.653 -3.360  2.406   1.0 0.0 186 0 1 
ATOM 2767  H 3HD1 . LEU A ? 186 ? -25.312 -3.770  0.708   1.0 0.0 186 0 1 
ATOM 2768  H 1HD2 . LEU A ? 186 ? -22.388 -2.763  0.710   1.0 0.0 186 0 1 
ATOM 2769  H 2HD2 . LEU A ? 186 ? -23.577 -2.410  -0.566  1.0 0.0 186 0 1 
ATOM 2770  H 3HD2 . LEU A ? 186 ? -22.744 -1.076  0.266   1.0 0.0 186 0 1 
ATOM 2771  N N    . LEU A ? 187 ? -27.086 1.597   0.917   1.0 0.0 187 0 1 
ATOM 2772  C CA   . LEU A ? 187 ? -28.165 2.397   0.355   1.0 0.0 187 0 1 
ATOM 2773  C C    . LEU A ? 187 ? -27.699 3.776   -0.091  1.0 0.0 187 0 1 
ATOM 2774  O O    . LEU A ? 187 ? -28.134 4.251   -1.144  1.0 0.0 187 0 1 
ATOM 2775  C CB   . LEU A ? 187 ? -29.291 2.548   1.386   1.0 0.0 187 0 1 
ATOM 2776  C CG   . LEU A ? 187 ? -30.074 1.270   1.707   1.0 0.0 187 0 1 
ATOM 2777  C CD1  . LEU A ? 187 ? -31.028 1.535   2.864   1.0 0.0 187 0 1 
ATOM 2778  C CD2  . LEU A ? 187 ? -30.830 0.812   0.469   1.0 0.0 187 0 1 
ATOM 2779  H H    . LEU A ? 187 ? -27.124 1.330   1.890   1.0 0.0 187 0 1 
ATOM 2780  H HA   . LEU A ? 187 ? -28.560 1.881   -0.519  1.0 0.0 187 0 1 
ATOM 2781  H 1HB  . LEU A ? 187 ? -28.862 2.918   2.317   1.0 0.0 187 0 1 
ATOM 2782  H 2HB  . LEU A ? 187 ? -30.001 3.289   1.018   1.0 0.0 187 0 1 
ATOM 2783  H HG   . LEU A ? 187 ? -29.382 0.487   2.019   1.0 0.0 187 0 1 
ATOM 2784  H 1HD1 . LEU A ? 187 ? -31.585 0.627   3.093   1.0 0.0 187 0 1 
ATOM 2785  H 2HD1 . LEU A ? 187 ? -30.460 1.842   3.742   1.0 0.0 187 0 1 
ATOM 2786  H 3HD1 . LEU A ? 187 ? -31.724 2.327   2.586   1.0 0.0 187 0 1 
ATOM 2787  H 1HD2 . LEU A ? 187 ? -31.386 -0.097  0.697   1.0 0.0 187 0 1 
ATOM 2788  H 2HD2 . LEU A ? 187 ? -31.524 1.593   0.156   1.0 0.0 187 0 1 
ATOM 2789  H 3HD2 . LEU A ? 187 ? -30.123 0.612   -0.336  1.0 0.0 187 0 1 
ATOM 2790  N N    . LYS A ? 188 ? -26.830 4.427   0.685   1.0 0.0 188 0 1 
ATOM 2791  C CA   . LYS A ? 188 ? -26.311 5.744   0.323   1.0 0.0 188 0 1 
ATOM 2792  C C    . LYS A ? 188 ? -25.514 5.717   -0.977  1.0 0.0 188 0 1 
ATOM 2793  O O    . LYS A ? 188 ? -25.358 6.756   -1.630  1.0 0.0 188 0 1 
ATOM 2794  C CB   . LYS A ? 188 ? -25.441 6.298   1.452   1.0 0.0 188 0 1 
ATOM 2795  C CG   . LYS A ? 188 ? -26.210 6.671   2.713   1.0 0.0 188 0 1 
ATOM 2796  C CD   . LYS A ? 188 ? -25.277 7.199   3.793   1.0 0.0 188 0 1 
ATOM 2797  C CE   . LYS A ? 188 ? -26.043 7.577   5.051   1.0 0.0 188 0 1 
ATOM 2798  N NZ   . LYS A ? 188 ? -25.139 8.067   6.128   1.0 0.0 188 0 1 
ATOM 2799  H H    . LYS A ? 188 ? -26.521 3.996   1.545   1.0 0.0 188 0 1 
ATOM 2800  H HA   . LYS A ? 188 ? -27.155 6.417   0.168   1.0 0.0 188 0 1 
ATOM 2801  H 1HB  . LYS A ? 188 ? -24.687 5.559   1.727   1.0 0.0 188 0 1 
ATOM 2802  H 2HB  . LYS A ? 188 ? -24.917 7.188   1.104   1.0 0.0 188 0 1 
ATOM 2803  H 1HG  . LYS A ? 188 ? -26.949 7.438   2.475   1.0 0.0 188 0 1 
ATOM 2804  H 2HG  . LYS A ? 188 ? -26.732 5.793   3.094   1.0 0.0 188 0 1 
ATOM 2805  H 1HD  . LYS A ? 188 ? -24.539 6.436   4.042   1.0 0.0 188 0 1 
ATOM 2806  H 2HD  . LYS A ? 188 ? -24.752 8.079   3.421   1.0 0.0 188 0 1 
ATOM 2807  H 1HE  . LYS A ? 188 ? -26.765 8.358   4.817   1.0 0.0 188 0 1 
ATOM 2808  H 2HE  . LYS A ? 188 ? -26.589 6.709   5.420   1.0 0.0 188 0 1 
ATOM 2809  H 1HZ  . LYS A ? 188 ? -25.686 8.305   6.944   1.0 0.0 188 0 1 
ATOM 2810  H 2HZ  . LYS A ? 188 ? -24.477 7.342   6.367   1.0 0.0 188 0 1 
ATOM 2811  H 3HZ  . LYS A ? 188 ? -24.643 8.883   5.805   1.0 0.0 188 0 1 
ATOM 2812  N N    . ASN A ? 189 ? -25.024 4.543   -1.365  1.0 0.0 189 0 1 
ATOM 2813  C CA   . ASN A ? 189 ? -24.278 4.344   -2.602  1.0 0.0 189 0 1 
ATOM 2814  C C    . ASN A ? 189 ? -25.126 3.803   -3.745  1.0 0.0 189 0 1 
ATOM 2815  O O    . ASN A ? 189 ? -24.571 3.333   -4.742  1.0 0.0 189 0 1 
ATOM 2816  C CB   . ASN A ? 189 ? -23.098 3.423   -2.351  1.0 0.0 189 0 1 
ATOM 2817  C CG   . ASN A ? 189 ? -22.041 4.059   -1.491  1.0 0.0 189 0 1 
ATOM 2818  O OD1  . ASN A ? 189 ? -21.244 4.874   -1.967  1.0 0.0 189 0 1 
ATOM 2819  N ND2  . ASN A ? 189 ? -22.020 3.700   -0.233  1.0 0.0 189 0 1 
ATOM 2820  H H    . ASN A ? 189 ? -25.189 3.754   -0.756  1.0 0.0 189 0 1 
ATOM 2821  H HA   . ASN A ? 189 ? -23.905 5.311   -2.941  1.0 0.0 189 0 1 
ATOM 2822  H 1HB  . ASN A ? 189 ? -23.446 2.510   -1.866  1.0 0.0 189 0 1 
ATOM 2823  H 2HB  . ASN A ? 189 ? -22.650 3.137   -3.304  1.0 0.0 189 0 1 
ATOM 2824  H 1HD2 . ASN A ? 189 ? -21.339 4.091   0.387   1.0 0.0 189 0 1 
ATOM 2825  H 2HD2 . ASN A ? 189 ? -22.684 3.037   0.110   1.0 0.0 189 0 1 
ATOM 2826  N N    . GLY A ? 190 ? -26.448 3.859   -3.626  1.0 0.0 190 0 1 
ATOM 2827  C CA   . GLY A ? 190 ? -27.315 3.619   -4.761  1.0 0.0 190 0 1 
ATOM 2828  C C    . GLY A ? 190 ? -27.768 2.180   -4.880  1.0 0.0 190 0 1 
ATOM 2829  O O    . GLY A ? 190 ? -28.228 1.752   -5.943  1.0 0.0 190 0 1 
ATOM 2830  H H    . GLY A ? 190 ? -26.859 4.072   -2.727  1.0 0.0 190 0 1 
ATOM 2831  H 1HA  . GLY A ? 190 ? -28.199 4.255   -4.684  1.0 0.0 190 0 1 
ATOM 2832  H 2HA  . GLY A ? 190 ? -26.799 3.898   -5.680  1.0 0.0 190 0 1 
ATOM 2833  N N    . ALA A ? 191 ? -27.638 1.424   -3.793  1.0 0.0 191 0 1 
ATOM 2834  C CA   . ALA A ? 191 ? -28.093 0.043   -3.745  1.0 0.0 191 0 1 
ATOM 2835  C C    . ALA A ? 191 ? -29.590 -0.040  -4.020  1.0 0.0 191 0 1 
ATOM 2836  O O    . ALA A ? 191 ? -30.377 0.746   -3.482  1.0 0.0 191 0 1 
ATOM 2837  C CB   . ALA A ? 191 ? -27.763 -0.580  -2.396  1.0 0.0 191 0 1 
ATOM 2838  H H    . ALA A ? 191 ? -27.208 1.831   -2.974  1.0 0.0 191 0 1 
ATOM 2839  H HA   . ALA A ? 191 ? -27.567 -0.514  -4.519  1.0 0.0 191 0 1 
ATOM 2840  H 1HB  . ALA A ? 191 ? -28.113 -1.612  -2.376  1.0 0.0 191 0 1 
ATOM 2841  H 2HB  . ALA A ? 191 ? -26.685 -0.559  -2.240  1.0 0.0 191 0 1 
ATOM 2842  H 3HB  . ALA A ? 191 ? -28.254 -0.015  -1.605  1.0 0.0 191 0 1 
ATOM 2843  N N    . ASP A ? 192 ? -29.974 -0.983  -4.876  1.0 0.0 192 0 1 
ATOM 2844  C CA   . ASP A ? 192 ? -31.354 -1.103  -5.337  1.0 0.0 192 0 1 
ATOM 2845  C C    . ASP A ? 192 ? -32.153 -1.866  -4.285  1.0 0.0 192 0 1 
ATOM 2846  O O    . ASP A ? 192 ? -31.943 -3.067  -4.084  1.0 0.0 192 0 1 
ATOM 2847  C CB   . ASP A ? 192 ? -31.427 -1.821  -6.687  1.0 0.0 192 0 1 
ATOM 2848  C CG   . ASP A ? 192 ? -32.844 -1.902  -7.239  1.0 0.0 192 0 1 
ATOM 2849  O OD1  . ASP A ? 192 ? -33.757 -1.545  -6.532  1.0 0.0 192 0 1 
ATOM 2850  O OD2  . ASP A ? 192 ? -32.999 -2.321  -8.360  1.0 0.0 192 0 1 
ATOM 2851  H H    . ASP A ? 192 ? -29.282 -1.636  -5.214  1.0 0.0 192 0 1 
ATOM 2852  H HA   . ASP A ? 192 ? -31.769 -0.102  -5.451  1.0 0.0 192 0 1 
ATOM 2853  H 1HB  . ASP A ? 192 ? -30.800 -1.300  -7.410  1.0 0.0 192 0 1 
ATOM 2854  H 2HB  . ASP A ? 192 ? -31.034 -2.833  -6.582  1.0 0.0 192 0 1 
ATOM 2855  N N    . VAL A ? 193 ? -33.069 -1.166  -3.607  1.0 0.0 193 0 1 
ATOM 2856  C CA   . VAL A ? 193 ? -33.834 -1.799  -2.542  1.0 0.0 193 0 1 
ATOM 2857  C C    . VAL A ? 193 ? -34.694 -2.933  -3.080  1.0 0.0 193 0 1 
ATOM 2858  O O    . VAL A ? 193 ? -34.930 -3.920  -2.375  1.0 0.0 193 0 1 
ATOM 2859  C CB   . VAL A ? 193 ? -34.734 -0.763  -1.842  1.0 0.0 193 0 1 
ATOM 2860  C CG1  . VAL A ? 193 ? -35.668 -1.447  -0.857  1.0 0.0 193 0 1 
ATOM 2861  C CG2  . VAL A ? 193 ? -33.875 0.277   -1.138  1.0 0.0 193 0 1 
ATOM 2862  H H    . VAL A ? 193 ? -33.238 -0.194  -3.825  1.0 0.0 193 0 1 
ATOM 2863  H HA   . VAL A ? 193 ? -33.137 -2.236  -1.823  1.0 0.0 193 0 1 
ATOM 2864  H HB   . VAL A ? 193 ? -35.358 -0.274  -2.590  1.0 0.0 193 0 1 
ATOM 2865  H 1HG1 . VAL A ? 193 ? -36.297 -0.701  -0.372  1.0 0.0 193 0 1 
ATOM 2866  H 2HG1 . VAL A ? 193 ? -36.297 -2.161  -1.389  1.0 0.0 193 0 1 
ATOM 2867  H 3HG1 . VAL A ? 193 ? -35.081 -1.971  -0.102  1.0 0.0 193 0 1 
ATOM 2868  H 1HG2 . VAL A ? 193 ? -34.517 1.007   -0.647  1.0 0.0 193 0 1 
ATOM 2869  H 2HG2 . VAL A ? 193 ? -33.247 -0.213  -0.394  1.0 0.0 193 0 1 
ATOM 2870  H 3HG2 . VAL A ? 193 ? -33.244 0.784   -1.869  1.0 0.0 193 0 1 
ATOM 2871  N N    . SER A ? 194 ? -35.174 -2.808  -4.314  1.0 0.0 194 0 1 
ATOM 2872  C CA   . SER A ? 194 ? -36.142 -3.730  -4.893  1.0 0.0 194 0 1 
ATOM 2873  C C    . SER A ? 194 ? -35.495 -4.969  -5.500  1.0 0.0 194 0 1 
ATOM 2874  O O    . SER A ? 194 ? -36.217 -5.857  -5.965  1.0 0.0 194 0 1 
ATOM 2875  C CB   . SER A ? 194 ? -36.954 -3.014  -5.956  1.0 0.0 194 0 1 
ATOM 2876  O OG   . SER A ? 194 ? -36.149 -2.654  -7.045  1.0 0.0 194 0 1 
ATOM 2877  H H    . SER A ? 194 ? -34.843 -2.032  -4.867  1.0 0.0 194 0 1 
ATOM 2878  H HA   . SER A ? 194 ? -36.804 -4.080  -4.101  1.0 0.0 194 0 1 
ATOM 2879  H 1HB  . SER A ? 194 ? -37.761 -3.663  -6.296  1.0 0.0 194 0 1 
ATOM 2880  H 2HB  . SER A ? 194 ? -37.410 -2.123  -5.526  1.0 0.0 194 0 1 
ATOM 2881  H HG   . SER A ? 194 ? -35.317 -2.354  -6.670  1.0 0.0 194 0 1 
ATOM 2882  N N    . ALA A ? 195 ? -34.166 -5.046  -5.516  1.0 0.0 195 0 1 
ATOM 2883  C CA   . ALA A ? 195 ? -33.487 -6.164  -6.157  1.0 0.0 195 0 1 
ATOM 2884  C C    . ALA A ? 195 ? -33.928 -7.474  -5.521  1.0 0.0 195 0 1 
ATOM 2885  O O    . ALA A ? 195 ? -34.100 -7.558  -4.298  1.0 0.0 195 0 1 
ATOM 2886  C CB   . ALA A ? 195 ? -31.977 -6.004  -6.063  1.0 0.0 195 0 1 
ATOM 2887  H H    . ALA A ? 195 ? -33.614 -4.322  -5.078  1.0 0.0 195 0 1 
ATOM 2888  H HA   . ALA A ? 195 ? -33.769 -6.172  -7.212  1.0 0.0 195 0 1 
ATOM 2889  H 1HB  . ALA A ? 195 ? -31.490 -6.855  -6.538  1.0 0.0 195 0 1 
ATOM 2890  H 2HB  . ALA A ? 195 ? -31.677 -5.085  -6.567  1.0 0.0 195 0 1 
ATOM 2891  H 3HB  . ALA A ? 195 ? -31.682 -5.955  -5.015  1.0 0.0 195 0 1 
ATOM 2892  N N    . GLN A ? 196 ? -34.114 -8.499  -6.349  1.0 0.0 196 0 1 
ATOM 2893  C CA   . GLN A ? 196 ? -34.499 -9.827  -5.893  1.0 0.0 196 0 1 
ATOM 2894  C C    . GLN A ? 196 ? -33.382 -10.835 -6.117  1.0 0.0 196 0 1 
ATOM 2895  O O    . GLN A ? 196 ? -32.655 -10.764 -7.112  1.0 0.0 196 0 1 
ATOM 2896  C CB   . GLN A ? 196 ? -35.771 -10.290 -6.609  1.0 0.0 196 0 1 
ATOM 2897  C CG   . GLN A ? 196 ? -36.996 -9.442  -6.313  1.0 0.0 196 0 1 
ATOM 2898  C CD   . GLN A ? 196 ? -38.234 -9.941  -7.034  1.0 0.0 196 0 1 
ATOM 2899  O OE1  . GLN A ? 196 ? -38.492 -9.570  -8.182  1.0 0.0 196 0 1 
ATOM 2900  N NE2  . GLN A ? 196 ? -39.008 -10.786 -6.363  1.0 0.0 196 0 1 
ATOM 2901  H H    . GLN A ? 196 ? -33.981 -8.338  -7.338  1.0 0.0 196 0 1 
ATOM 2902  H HA   . GLN A ? 196 ? -34.705 -9.778  -4.823  1.0 0.0 196 0 1 
ATOM 2903  H 1HB  . GLN A ? 196 ? -35.607 -10.279 -7.686  1.0 0.0 196 0 1 
ATOM 2904  H 2HB  . GLN A ? 196 ? -35.996 -11.318 -6.323  1.0 0.0 196 0 1 
ATOM 2905  H 1HG  . GLN A ? 196 ? -37.191 -9.466  -5.241  1.0 0.0 196 0 1 
ATOM 2906  H 2HG  . GLN A ? 196 ? -36.803 -8.418  -6.634  1.0 0.0 196 0 1 
ATOM 2907  H 1HE2 . GLN A ? 196 ? -39.838 -11.150 -6.787  1.0 0.0 196 0 1 
ATOM 2908  H 2HE2 . GLN A ? 196 ? -38.761 -11.061 -5.433  1.0 0.0 196 0 1 
ATOM 2909  N N    . ASP A ? 197 ? -33.252 -11.769 -5.177  1.0 0.0 197 0 1 
ATOM 2910  C CA   . ASP A ? 197 ? -32.290 -12.855 -5.280  1.0 0.0 197 0 1 
ATOM 2911  C C    . ASP A ? 197 ? -32.928 -14.011 -6.054  1.0 0.0 197 0 1 
ATOM 2912  O O    . ASP A ? 197 ? -34.064 -13.906 -6.525  1.0 0.0 197 0 1 
ATOM 2913  C CB   . ASP A ? 197 ? -31.841 -13.323 -3.894  1.0 0.0 197 0 1 
ATOM 2914  C CG   . ASP A ? 197 ? -32.953 -14.006 -3.110  1.0 0.0 197 0 1 
ATOM 2915  O OD1  . ASP A ? 197 ? -33.998 -14.232 -3.673  1.0 0.0 197 0 1 
ATOM 2916  O OD2  . ASP A ? 197 ? -32.748 -14.295 -1.955  1.0 0.0 197 0 1 
ATOM 2917  H H    . ASP A ? 197 ? -33.848 -11.716 -4.362  1.0 0.0 197 0 1 
ATOM 2918  H HA   . ASP A ? 197 ? -31.438 -12.508 -5.865  1.0 0.0 197 0 1 
ATOM 2919  H 1HB  . ASP A ? 197 ? -31.009 -14.020 -3.997  1.0 0.0 197 0 1 
ATOM 2920  H 2HB  . ASP A ? 197 ? -31.482 -12.468 -3.320  1.0 0.0 197 0 1 
ATOM 2921  N N    . LYS A ? 198 ? -32.214 -15.132 -6.180  1.0 0.0 198 0 1 
ATOM 2922  C CA   . LYS A ? 198 ? -32.762 -16.299 -6.863  1.0 0.0 198 0 1 
ATOM 2923  C C    . LYS A ? 198 ? -34.158 -16.682 -6.385  1.0 0.0 198 0 1 
ATOM 2924  O O    . LYS A ? 198 ? -34.948 -17.213 -7.173  1.0 0.0 198 0 1 
ATOM 2925  C CB   . LYS A ? 198 ? -31.817 -17.491 -6.693  1.0 0.0 198 0 1 
ATOM 2926  C CG   . LYS A ? 198 ? -32.265 -18.754 -7.415  1.0 0.0 198 0 1 
ATOM 2927  C CD   . LYS A ? 198 ? -31.244 -19.871 -7.256  1.0 0.0 198 0 1 
ATOM 2928  C CE   . LYS A ? 198 ? -31.706 -21.147 -7.944  1.0 0.0 198 0 1 
ATOM 2929  N NZ   . LYS A ? 198 ? -30.717 -22.248 -7.798  1.0 0.0 198 0 1 
ATOM 2930  H H    . LYS A ? 198 ? -31.279 -15.177 -5.801  1.0 0.0 198 0 1 
ATOM 2931  H HA   . LYS A ? 198 ? -32.845 -16.070 -7.925  1.0 0.0 198 0 1 
ATOM 2932  H 1HB  . LYS A ? 198 ? -30.827 -17.225 -7.063  1.0 0.0 198 0 1 
ATOM 2933  H 2HB  . LYS A ? 198 ? -31.718 -17.728 -5.634  1.0 0.0 198 0 1 
ATOM 2934  H 1HG  . LYS A ? 198 ? -33.220 -19.087 -7.010  1.0 0.0 198 0 1 
ATOM 2935  H 2HG  . LYS A ? 198 ? -32.394 -18.540 -8.476  1.0 0.0 198 0 1 
ATOM 2936  H 1HD  . LYS A ? 198 ? -30.292 -19.559 -7.689  1.0 0.0 198 0 1 
ATOM 2937  H 2HD  . LYS A ? 198 ? -31.091 -20.077 -6.197  1.0 0.0 198 0 1 
ATOM 2938  H 1HE  . LYS A ? 198 ? -32.655 -21.467 -7.517  1.0 0.0 198 0 1 
ATOM 2939  H 2HE  . LYS A ? 198 ? -31.859 -20.953 -9.007  1.0 0.0 198 0 1 
ATOM 2940  H 1HZ  . LYS A ? 198 ? -31.060 -23.075 -8.267  1.0 0.0 198 0 1 
ATOM 2941  H 2HZ  . LYS A ? 198 ? -29.837 -21.970 -8.209  1.0 0.0 198 0 1 
ATOM 2942  H 3HZ  . LYS A ? 198 ? -30.580 -22.451 -6.818  1.0 0.0 198 0 1 
ATOM 2943  N N    . PHE A ? 199 ? -34.491 -16.418 -5.122  1.0 0.0 199 0 1 
ATOM 2944  C CA   . PHE A ? 199 ? -35.767 -16.884 -4.591  1.0 0.0 199 0 1 
ATOM 2945  C C    . PHE A ? 199 ? -36.846 -15.814 -4.547  1.0 0.0 199 0 1 
ATOM 2946  O O    . PHE A ? 199 ? -37.898 -16.051 -3.941  1.0 0.0 199 0 1 
ATOM 2947  C CB   . PHE A ? 199 ? -35.566 -17.444 -3.183  1.0 0.0 199 0 1 
ATOM 2948  C CG   . PHE A ? 199 ? -34.704 -18.674 -3.136  1.0 0.0 199 0 1 
ATOM 2949  C CD1  . PHE A ? 199 ? -33.347 -18.577 -2.863  1.0 0.0 199 0 1 
ATOM 2950  C CD2  . PHE A ? 199 ? -35.247 -19.928 -3.366  1.0 0.0 199 0 1 
ATOM 2951  C CE1  . PHE A ? 199 ? -32.553 -19.707 -2.820  1.0 0.0 199 0 1 
ATOM 2952  C CE2  . PHE A ? 199 ? -34.455 -21.060 -3.323  1.0 0.0 199 0 1 
ATOM 2953  C CZ   . PHE A ? 199 ? -33.108 -20.949 -3.050  1.0 0.0 199 0 1 
ATOM 2954  H H    . PHE A ? 199 ? -33.869 -15.896 -4.522  1.0 0.0 199 0 1 
ATOM 2955  H HA   . PHE A ? 199 ? -36.159 -17.653 -5.259  1.0 0.0 199 0 1 
ATOM 2956  H 1HB  . PHE A ? 199 ? -35.108 -16.684 -2.551  1.0 0.0 199 0 1 
ATOM 2957  H 2HB  . PHE A ? 199 ? -36.533 -17.690 -2.747  1.0 0.0 199 0 1 
ATOM 2958  H HD1  . PHE A ? 199 ? -32.909 -17.595 -2.681  1.0 0.0 199 0 1 
ATOM 2959  H HD2  . PHE A ? 199 ? -36.312 -20.016 -3.582  1.0 0.0 199 0 1 
ATOM 2960  H HE1  . PHE A ? 199 ? -31.489 -19.617 -2.606  1.0 0.0 199 0 1 
ATOM 2961  H HE2  . PHE A ? 199 ? -34.896 -22.041 -3.505  1.0 0.0 199 0 1 
ATOM 2962  H HZ   . PHE A ? 199 ? -32.483 -21.840 -3.018  1.0 0.0 199 0 1 
ATOM 2963  N N    . GLY A ? 200 ? -36.630 -14.663 -5.170  1.0 0.0 200 0 1 
ATOM 2964  C CA   . GLY A ? 200 ? -37.669 -13.658 -5.245  1.0 0.0 200 0 1 
ATOM 2965  C C    . GLY A ? 200 ? -37.723 -12.741 -4.044  1.0 0.0 200 0 1 
ATOM 2966  O O    . GLY A ? 200 ? -38.608 -11.885 -3.949  1.0 0.0 200 0 1 
ATOM 2967  H H    . GLY A ? 200 ? -35.734 -14.478 -5.600  1.0 0.0 200 0 1 
ATOM 2968  H 1HA  . GLY A ? 200 ? -37.519 -13.048 -6.137  1.0 0.0 200 0 1 
ATOM 2969  H 2HA  . GLY A ? 200 ? -38.639 -14.146 -5.349  1.0 0.0 200 0 1 
ATOM 2970  N N    . LYS A ? 201 ? -36.783 -12.905 -3.118  1.0 0.0 201 0 1 
ATOM 2971  C CA   . LYS A ? 201 ? -36.751 -12.127 -1.887  1.0 0.0 201 0 1 
ATOM 2972  C C    . LYS A ? 201 ? -35.869 -10.908 -2.123  1.0 0.0 201 0 1 
ATOM 2973  O O    . LYS A ? 201 ? -34.815 -11.009 -2.756  1.0 0.0 201 0 1 
ATOM 2974  C CB   . LYS A ? 201 ? -36.230 -12.959 -0.714  1.0 0.0 201 0 1 
ATOM 2975  C CG   . LYS A ? 201 ? -37.126 -14.128 -0.325  1.0 0.0 201 0 1 
ATOM 2976  C CD   . LYS A ? 201 ? -36.578 -14.863 0.890   1.0 0.0 201 0 1 
ATOM 2977  C CE   . LYS A ? 201 ? -37.430 -16.077 1.233   1.0 0.0 201 0 1 
ATOM 2978  N NZ   . LYS A ? 201 ? -38.807 -15.690 1.648   1.0 0.0 201 0 1 
ATOM 2979  H H    . LYS A ? 201 ? -36.064 -13.596 -3.280  1.0 0.0 201 0 1 
ATOM 2980  H HA   . LYS A ? 201 ? -37.768 -11.804 -1.657  1.0 0.0 201 0 1 
ATOM 2981  H 1HB  . LYS A ? 201 ? -35.246 -13.359 -0.961  1.0 0.0 201 0 1 
ATOM 2982  H 2HB  . LYS A ? 201 ? -36.114 -12.321 0.162   1.0 0.0 201 0 1 
ATOM 2983  H 1HG  . LYS A ? 201 ? -38.126 -13.759 -0.096  1.0 0.0 201 0 1 
ATOM 2984  H 2HG  . LYS A ? 201 ? -37.196 -14.825 -1.160  1.0 0.0 201 0 1 
ATOM 2985  H 1HD  . LYS A ? 201 ? -35.558 -15.191 0.687   1.0 0.0 201 0 1 
ATOM 2986  H 2HD  . LYS A ? 201 ? -36.562 -14.189 1.745   1.0 0.0 201 0 1 
ATOM 2987  H 1HE  . LYS A ? 201 ? -37.495 -16.732 0.366   1.0 0.0 201 0 1 
ATOM 2988  H 2HE  . LYS A ? 201 ? -36.962 -16.630 2.046   1.0 0.0 201 0 1 
ATOM 2989  H 1HZ  . LYS A ? 201 ? -39.338 -16.521 1.867   1.0 0.0 201 0 1 
ATOM 2990  H 2HZ  . LYS A ? 201 ? -38.759 -15.096 2.463   1.0 0.0 201 0 1 
ATOM 2991  H 3HZ  . LYS A ? 201 ? -39.258 -15.192 0.894   1.0 0.0 201 0 1 
ATOM 2992  N N    . THR A ? 202 ? -36.313 -9.768  -1.626  1.0 0.0 202 0 1 
ATOM 2993  C CA   . THR A ? 202 ? -35.753 -8.436  -1.485  1.0 0.0 202 0 1 
ATOM 2994  C C    . THR A ? 202 ? -35.145 -8.262  -0.097  1.0 0.0 202 0 1 
ATOM 2995  O O    . THR A ? 202 ? -35.464 -9.025  0.818   1.0 0.0 202 0 1 
ATOM 2996  C CB   . THR A ? 202 ? -36.820 -7.354  -1.731  1.0 0.0 202 0 1 
ATOM 2997  O OG1  . THR A ? 202 ? -37.854 -7.464  -0.744  1.0 0.0 202 0 1 
ATOM 2998  C CG2  . THR A ? 202 ? -37.429 -7.510  -3.117  1.0 0.0 202 0 1 
ATOM 2999  H H    . THR A ? 202 ? -37.249 -9.948  -1.291  1.0 0.0 202 0 1 
ATOM 3000  H HA   . THR A ? 202 ? -34.975 -8.304  -2.238  1.0 0.0 202 0 1 
ATOM 3001  H HB   . THR A ? 202 ? -36.364 -6.367  -1.650  1.0 0.0 202 0 1 
ATOM 3002  H HG1  . THR A ? 202 ? -38.455 -8.172  -0.989  1.0 0.0 202 0 1 
ATOM 3003  H 1HG2 . THR A ? 202 ? -38.181 -6.736  -3.273  1.0 0.0 202 0 1 
ATOM 3004  H 2HG2 . THR A ? 202 ? -36.648 -7.415  -3.870  1.0 0.0 202 0 1 
ATOM 3005  H 3HG2 . THR A ? 202 ? -37.895 -8.490  -3.199  1.0 0.0 202 0 1 
ATOM 3006  N N    . PRO A ? 203 ? -34.231 -7.302  0.107   1.0 0.0 203 0 1 
ATOM 3007  C CA   . PRO A ? 203 ? -33.784 -7.023  1.485   1.0 0.0 203 0 1 
ATOM 3008  C C    . PRO A ? 203 ? -34.919 -6.610  2.403   1.0 0.0 203 0 1 
ATOM 3009  O O    . PRO A ? 203 ? -34.819 -6.800  3.622   1.0 0.0 203 0 1 
ATOM 3010  C CB   . PRO A ? 203 ? -32.787 -5.877  1.294   1.0 0.0 203 0 1 
ATOM 3011  C CG   . PRO A ? 203 ? -33.164 -5.278  -0.017  1.0 0.0 203 0 1 
ATOM 3012  C CD   . PRO A ? 203 ? -33.646 -6.445  -0.838  1.0 0.0 203 0 1 
ATOM 3013  H HA   . PRO A ? 203 ? -33.307 -7.924  1.898   1.0 0.0 203 0 1 
ATOM 3014  H 1HB  . PRO A ? 203 ? -32.869 -5.164  2.128   1.0 0.0 203 0 1 
ATOM 3015  H 2HB  . PRO A ? 203 ? -31.758 -6.267  1.305   1.0 0.0 203 0 1 
ATOM 3016  H 1HG  . PRO A ? 203 ? -33.940 -4.511  0.124   1.0 0.0 203 0 1 
ATOM 3017  H 2HG  . PRO A ? 203 ? -32.297 -4.772  -0.468  1.0 0.0 203 0 1 
ATOM 3018  H 1HD  . PRO A ? 203 ? -34.397 -6.100  -1.563  1.0 0.0 203 0 1 
ATOM 3019  H 2HD  . PRO A ? 203 ? -32.791 -6.907  -1.354  1.0 0.0 203 0 1 
ATOM 3020  N N    . GLY A ? 204 ? -35.999 -6.054  1.852   1.0 0.0 204 0 1 
ATOM 3021  C CA   . GLY A ? 204 ? -37.168 -5.773  2.669   1.0 0.0 204 0 1 
ATOM 3022  C C    . GLY A ? 204 ? -37.817 -7.052  3.162   1.0 0.0 204 0 1 
ATOM 3023  O O    . GLY A ? 204 ? -38.275 -7.131  4.308   1.0 0.0 204 0 1 
ATOM 3024  H H    . GLY A ? 204 ? -36.017 -5.823  0.869   1.0 0.0 204 0 1 
ATOM 3025  H 1HA  . GLY A ? 204 ? -36.877 -5.158  3.520   1.0 0.0 204 0 1 
ATOM 3026  H 2HA  . GLY A ? 204 ? -37.888 -5.199  2.088   1.0 0.0 204 0 1 
ATOM 3027  N N    . ASP A ? 205 ? -37.869 -8.072  2.302   1.0 0.0 205 0 1 
ATOM 3028  C CA   . ASP A ? 205 ? -38.429 -9.359  2.700   1.0 0.0 205 0 1 
ATOM 3029  C C    . ASP A ? 205 ? -37.511 -10.083 3.673   1.0 0.0 205 0 1 
ATOM 3030  O O    . ASP A ? 205 ? -37.987 -10.692 4.638   1.0 0.0 205 0 1 
ATOM 3031  C CB   . ASP A ? 205 ? -38.676 -10.240 1.473   1.0 0.0 205 0 1 
ATOM 3032  C CG   . ASP A ? 205 ? -39.824 -9.741  0.608   1.0 0.0 205 0 1 
ATOM 3033  O OD1  . ASP A ? 205 ? -40.824 -9.341  1.154   1.0 0.0 205 0 1 
ATOM 3034  O OD2  . ASP A ? 205 ? -39.690 -9.764  -0.593  1.0 0.0 205 0 1 
ATOM 3035  H H    . ASP A ? 205 ? -37.521 -7.959  1.361   1.0 0.0 205 0 1 
ATOM 3036  H HA   . ASP A ? 205 ? -39.386 -9.185  3.190   1.0 0.0 205 0 1 
ATOM 3037  H 1HB  . ASP A ? 205 ? -37.771 -10.279 0.866   1.0 0.0 205 0 1 
ATOM 3038  H 2HB  . ASP A ? 205 ? -38.898 -11.258 1.795   1.0 0.0 205 0 1 
ATOM 3039  N N    . LEU A ? 206 ? -36.200 -10.039 3.424   1.0 0.0 206 0 1 
ATOM 3040  C CA   . LEU A ? 206 ? -35.252 -10.688 4.317   1.0 0.0 206 0 1 
ATOM 3041  C C    . LEU A ? 206 ? -35.271 -10.051 5.698   1.0 0.0 206 0 1 
ATOM 3042  O O    . LEU A ? 206 ? -35.234 -10.759 6.709   1.0 0.0 206 0 1 
ATOM 3043  C CB   . LEU A ? 206 ? -33.837 -10.613 3.732   1.0 0.0 206 0 1 
ATOM 3044  C CG   . LEU A ? 206 ? -33.590 -11.457 2.475   1.0 0.0 206 0 1 
ATOM 3045  C CD1  . LEU A ? 206 ? -32.213 -11.138 1.910   1.0 0.0 206 0 1 
ATOM 3046  C CD2  . LEU A ? 206 ? -33.711 -12.934 2.823   1.0 0.0 206 0 1 
ATOM 3047  H H    . LEU A ? 206 ? -35.854 -9.553  2.609   1.0 0.0 206 0 1 
ATOM 3048  H HA   . LEU A ? 206 ? -35.535 -11.736 4.420   1.0 0.0 206 0 1 
ATOM 3049  H 1HB  . LEU A ? 206 ? -33.618 -9.576  3.482   1.0 0.0 206 0 1 
ATOM 3050  H 2HB  . LEU A ? 206 ? -33.127 -10.938 4.493   1.0 0.0 206 0 1 
ATOM 3051  H HG   . LEU A ? 206 ? -34.329 -11.203 1.715   1.0 0.0 206 0 1 
ATOM 3052  H 1HD1 . LEU A ? 206 ? -32.038 -11.738 1.017   1.0 0.0 206 0 1 
ATOM 3053  H 2HD1 . LEU A ? 206 ? -32.161 -10.080 1.651   1.0 0.0 206 0 1 
ATOM 3054  H 3HD1 . LEU A ? 206 ? -31.452 -11.369 2.656   1.0 0.0 206 0 1 
ATOM 3055  H 1HD2 . LEU A ? 206 ? -33.537 -13.534 1.930   1.0 0.0 206 0 1 
ATOM 3056  H 2HD2 . LEU A ? 206 ? -32.971 -13.190 3.582   1.0 0.0 206 0 1 
ATOM 3057  H 3HD2 . LEU A ? 206 ? -34.711 -13.137 3.207   1.0 0.0 206 0 1 
ATOM 3058  N N    . ALA A ? 207 ? -35.324 -8.718  5.761   1.0 0.0 207 0 1 
ATOM 3059  C CA   . ALA A ? 207 ? -35.512 -8.013  7.022   1.0 0.0 207 0 1 
ATOM 3060  C C    . ALA A ? 207 ? -36.809 -8.380  7.732   1.0 0.0 207 0 1 
ATOM 3061  O O    . ALA A ? 207 ? -36.813 -8.552  8.955   1.0 0.0 207 0 1 
ATOM 3062  C CB   . ALA A ? 207 ? -35.461 -6.511  6.783   1.0 0.0 207 0 1 
ATOM 3063  H H    . ALA A ? 207 ? -35.231 -8.185  4.908   1.0 0.0 207 0 1 
ATOM 3064  H HA   . ALA A ? 207 ? -34.696 -8.292  7.690   1.0 0.0 207 0 1 
ATOM 3065  H 1HB  . ALA A ? 207 ? -35.583 -5.988  7.732   1.0 0.0 207 0 1 
ATOM 3066  H 2HB  . ALA A ? 207 ? -34.501 -6.245  6.343   1.0 0.0 207 0 1 
ATOM 3067  H 3HB  . ALA A ? 207 ? -36.264 -6.224  6.105   1.0 0.0 207 0 1 
ATOM 3068  N N    . GLY A ? 208 ? -37.915 -8.515  6.994   1.0 0.0 208 0 1 
ATOM 3069  C CA   . GLY A ? 208 ? -39.138 -9.009  7.605   1.0 0.0 208 0 1 
ATOM 3070  C C    . GLY A ? 208 ? -39.025 -10.402 8.181   1.0 0.0 208 0 1 
ATOM 3071  O O    . GLY A ? 208 ? -39.402 -10.627 9.336   1.0 0.0 208 0 1 
ATOM 3072  H H    . GLY A ? 208 ? -37.916 -8.279  6.013   1.0 0.0 208 0 1 
ATOM 3073  H 1HA  . GLY A ? 208 ? -39.445 -8.334  8.404   1.0 0.0 208 0 1 
ATOM 3074  H 2HA  . GLY A ? 208 ? -39.936 -9.012  6.865   1.0 0.0 208 0 1 
ATOM 3075  N N    . ASP A ? 209 ? -38.519 -11.350 7.396   1.0 0.0 209 0 1 
ATOM 3076  C CA   . ASP A ? 209 ? -38.438 -12.740 7.831   1.0 0.0 209 0 1 
ATOM 3077  C C    . ASP A ? 209 ? -37.662 -12.893 9.132   1.0 0.0 209 0 1 
ATOM 3078  O O    . ASP A ? 209 ? -38.044 -13.706 9.982   1.0 0.0 209 0 1 
ATOM 3079  C CB   . ASP A ? 209 ? -37.784 -13.598 6.745   1.0 0.0 209 0 1 
ATOM 3080  C CG   . ASP A ? 209 ? -38.684 -13.809 5.535   1.0 0.0 209 0 1 
ATOM 3081  O OD1  . ASP A ? 209 ? -39.857 -13.538 5.636   1.0 0.0 209 0 1 
ATOM 3082  O OD2  . ASP A ? 209 ? -38.190 -14.240 4.521   1.0 0.0 209 0 1 
ATOM 3083  H H    . ASP A ? 209 ? -38.183 -11.103 6.476   1.0 0.0 209 0 1 
ATOM 3084  H HA   . ASP A ? 209 ? -39.449 -13.100 8.027   1.0 0.0 209 0 1 
ATOM 3085  H 1HB  . ASP A ? 209 ? -36.859 -13.124 6.415   1.0 0.0 209 0 1 
ATOM 3086  H 2HB  . ASP A ? 209 ? -37.522 -14.572 7.160   1.0 0.0 209 0 1 
ATOM 3087  N N    . ASN A ? 210 ? -36.589 -12.116 9.305   1.0 0.0 210 0 1 
ATOM 3088  C CA   . ASN A ? 210 ? -35.748 -12.228 10.491  1.0 0.0 210 0 1 
ATOM 3089  C C    . ASN A ? 210 ? -36.097 -11.177 11.537  1.0 0.0 210 0 1 
ATOM 3090  O O    . ASN A ? 210 ? -35.367 -11.017 12.525  1.0 0.0 210 0 1 
ATOM 3091  C CB   . ASN A ? 210 ? -34.281 -12.130 10.112  1.0 0.0 210 0 1 
ATOM 3092  C CG   . ASN A ? 210 ? -33.806 -13.324 9.331   1.0 0.0 210 0 1 
ATOM 3093  O OD1  . ASN A ? 210 ? -34.367 -14.420 9.446   1.0 0.0 210 0 1 
ATOM 3094  N ND2  . ASN A ? 210 ? -32.781 -13.134 8.540   1.0 0.0 210 0 1 
ATOM 3095  H H    . ASN A ? 210 ? -36.354 -11.435 8.597   1.0 0.0 210 0 1 
ATOM 3096  H HA   . ASN A ? 210 ? -35.907 -13.212 10.937  1.0 0.0 210 0 1 
ATOM 3097  H 1HB  . ASN A ? 210 ? -34.119 -11.232 9.515   1.0 0.0 210 0 1 
ATOM 3098  H 2HB  . ASN A ? 210 ? -33.677 -12.037 11.013  1.0 0.0 210 0 1 
ATOM 3099  H 1HD2 . ASN A ? 210 ? -32.421 -13.893 7.996   1.0 0.0 210 0 1 
ATOM 3100  H 2HD2 . ASN A ? 210 ? -32.359 -12.231 8.479   1.0 0.0 210 0 1 
ATOM 3101  N N    . GLY A ? 211 ? -37.219 -10.485 11.370  1.0 0.0 211 0 1 
ATOM 3102  C CA   . GLY A ? 211 ? -37.715 -9.575  12.375  1.0 0.0 211 0 1 
ATOM 3103  C C    . GLY A ? 211 ? -36.954 -8.277  12.493  1.0 0.0 211 0 1 
ATOM 3104  O O    . GLY A ? 211 ? -37.089 -7.589  13.511  1.0 0.0 211 0 1 
ATOM 3105  H H    . GLY A ? 211 ? -37.740 -10.600 10.511  1.0 0.0 211 0 1 
ATOM 3106  H 1HA  . GLY A ? 211 ? -38.756 -9.331  12.166  1.0 0.0 211 0 1 
ATOM 3107  H 2HA  . GLY A ? 211 ? -37.689 -10.063 13.350  1.0 0.0 211 0 1 
ATOM 3108  N N    . ASN A ? 212 ? -36.164 -7.915  11.486  1.0 0.0 212 0 1 
ATOM 3109  C CA   . ASN A ? 212 ? -35.309 -6.734  11.546  1.0 0.0 212 0 1 
ATOM 3110  C C    . ASN A ? 212 ? -36.141 -5.528  11.126  1.0 0.0 212 0 1 
ATOM 3111  O O    . ASN A ? 212 ? -35.987 -4.971  10.039  1.0 0.0 212 0 1 
ATOM 3112  C CB   . ASN A ? 212 ? -34.080 -6.890  10.670  1.0 0.0 212 0 1 
ATOM 3113  C CG   . ASN A ? 212 ? -33.144 -7.956  11.173  1.0 0.0 212 0 1 
ATOM 3114  O OD1  . ASN A ? 212 ? -32.822 -8.004  12.366  1.0 0.0 212 0 1 
ATOM 3115  N ND2  . ASN A ? 212 ? -32.703 -8.811  10.286  1.0 0.0 212 0 1 
ATOM 3116  H H    . ASN A ? 212 ? -36.160 -8.482  10.648  1.0 0.0 212 0 1 
ATOM 3117  H HA   . ASN A ? 212 ? -34.977 -6.601  12.576  1.0 0.0 212 0 1 
ATOM 3118  H 1HB  . ASN A ? 212 ? -34.386 -7.143  9.654   1.0 0.0 212 0 1 
ATOM 3119  H 2HB  . ASN A ? 212 ? -33.542 -5.944  10.625  1.0 0.0 212 0 1 
ATOM 3120  H 1HD2 . ASN A ? 212 ? -32.078 -9.541  10.564  1.0 0.0 212 0 1 
ATOM 3121  H 2HD2 . ASN A ? 212 ? -32.990 -8.734  9.331   1.0 0.0 212 0 1 
ATOM 3122  N N    . GLU A ? 213 ? -37.049 -5.126  12.018  1.0 0.0 213 0 1 
ATOM 3123  C CA   . GLU A ? 213 ? -37.955 -4.029  11.698  1.0 0.0 213 0 1 
ATOM 3124  C C    . GLU A ? 213 ? -37.198 -2.739  11.400  1.0 0.0 213 0 1 
ATOM 3125  O O    . GLU A ? 213 ? -37.609 -1.976  10.516  1.0 0.0 213 0 1 
ATOM 3126  C CB   . GLU A ? 213 ? -38.936 -3.800  12.850  1.0 0.0 213 0 1 
ATOM 3127  C CG   . GLU A ? 213 ? -39.968 -4.904  13.027  1.0 0.0 213 0 1 
ATOM 3128  C CD   . GLU A ? 213 ? -40.866 -4.682  14.211  1.0 0.0 213 0 1 
ATOM 3129  O OE1  . GLU A ? 213 ? -40.638 -3.744  14.938  1.0 0.0 213 0 1 
ATOM 3130  O OE2  . GLU A ? 213 ? -41.781 -5.451  14.392  1.0 0.0 213 0 1 
ATOM 3131  H H    . GLU A ? 213 ? -37.121 -5.574  12.921  1.0 0.0 213 0 1 
ATOM 3132  H HA   . GLU A ? 213 ? -38.499 -4.284  10.787  1.0 0.0 213 0 1 
ATOM 3133  H 1HB  . GLU A ? 213 ? -38.383 -3.706  13.785  1.0 0.0 213 0 1 
ATOM 3134  H 2HB  . GLU A ? 213 ? -39.472 -2.864  12.691  1.0 0.0 213 0 1 
ATOM 3135  H 1HG  . GLU A ? 213 ? -40.580 -4.963  12.128  1.0 0.0 213 0 1 
ATOM 3136  H 2HG  . GLU A ? 213 ? -39.449 -5.856  13.144  1.0 0.0 213 0 1 
ATOM 3137  N N    . TRP A ? 214 ? -36.108 -2.471  12.121  1.0 0.0 214 0 1 
ATOM 3138  C CA   . TRP A ? 214 ? -35.377 -1.229  11.891  1.0 0.0 214 0 1 
ATOM 3139  C C    . TRP A ? 214 ? -34.854 -1.168  10.461  1.0 0.0 214 0 1 
ATOM 3140  O O    . TRP A ? 214 ? -34.867 -0.103  9.832   1.0 0.0 214 0 1 
ATOM 3141  C CB   . TRP A ? 214 ? -34.211 -1.103  12.874  1.0 0.0 214 0 1 
ATOM 3142  C CG   . TRP A ? 214 ? -34.643 -0.817  14.280  1.0 0.0 214 0 1 
ATOM 3143  C CD1  . TRP A ? 214 ? -34.658 -1.694  15.322  1.0 0.0 214 0 1 
ATOM 3144  C CD2  . TRP A ? 214 ? -35.124 0.443   14.809  1.0 0.0 214 0 1 
ATOM 3145  N NE1  . TRP A ? 214 ? -35.115 -1.073  16.458  1.0 0.0 214 0 1 
ATOM 3146  C CE2  . TRP A ? 214 ? -35.404 0.235   16.162  1.0 0.0 214 0 1 
ATOM 3147  C CE3  . TRP A ? 214 ? -35.336 1.709   14.251  1.0 0.0 214 0 1 
ATOM 3148  C CZ2  . TRP A ? 214 ? -35.890 1.249   16.974  1.0 0.0 214 0 1 
ATOM 3149  C CZ3  . TRP A ? 214 ? -35.822 2.725   15.065  1.0 0.0 214 0 1 
ATOM 3150  C CH2  . TRP A ? 214 ? -36.090 2.500   16.391  1.0 0.0 214 0 1 
ATOM 3151  H H    . TRP A ? 214 ? -35.775 -3.114  12.825  1.0 0.0 214 0 1 
ATOM 3152  H HA   . TRP A ? 214 ? -36.068 -0.394  12.015  1.0 0.0 214 0 1 
ATOM 3153  H 1HB  . TRP A ? 214 ? -33.633 -2.028  12.873  1.0 0.0 214 0 1 
ATOM 3154  H 2HB  . TRP A ? 214 ? -33.547 -0.302  12.549  1.0 0.0 214 0 1 
ATOM 3155  H HD1  . TRP A ? 214 ? -34.352 -2.737  15.262  1.0 0.0 214 0 1 
ATOM 3156  H HE1  . TRP A ? 214 ? -35.223 -1.507  17.363  1.0 0.0 214 0 1 
ATOM 3157  H HE3  . TRP A ? 214 ? -35.122 1.894   13.198  1.0 0.0 214 0 1 
ATOM 3158  H HZ2  . TRP A ? 214 ? -36.109 1.090   18.030  1.0 0.0 214 0 1 
ATOM 3159  H HZ3  . TRP A ? 214 ? -35.985 3.708   14.622  1.0 0.0 214 0 1 
ATOM 3160  H HH2  . TRP A ? 214 ? -36.469 3.320   17.002  1.0 0.0 214 0 1 
ATOM 3161  N N    . ILE A ? 215 ? -34.392 -2.304  9.930   1.0 0.0 215 0 1 
ATOM 3162  C CA   . ILE A ? 215 ? -33.891 -2.342  8.560   1.0 0.0 215 0 1 
ATOM 3163  C C    . ILE A ? 215 ? -35.032 -2.191  7.560   1.0 0.0 215 0 1 
ATOM 3164  O O    . ILE A ? 215 ? -34.897 -1.477  6.559   1.0 0.0 215 0 1 
ATOM 3165  C CB   . ILE A ? 215 ? -33.134 -3.654  8.284   1.0 0.0 215 0 1 
ATOM 3166  C CG1  . ILE A ? 215 ? -31.851 -3.715  9.117   1.0 0.0 215 0 1 
ATOM 3167  C CG2  . ILE A ? 215 ? -32.817 -3.784  6.803   1.0 0.0 215 0 1 
ATOM 3168  C CD1  . ILE A ? 215 ? -31.181 -5.070  9.108   1.0 0.0 215 0 1 
ATOM 3169  H H    . ILE A ? 215 ? -34.391 -3.153  10.478  1.0 0.0 215 0 1 
ATOM 3170  H HA   . ILE A ? 215 ? -33.227 -1.493  8.411   1.0 0.0 215 0 1 
ATOM 3171  H HB   . ILE A ? 215 ? -33.748 -4.500  8.591   1.0 0.0 215 0 1 
ATOM 3172  H 1HG1 . ILE A ? 215 ? -31.139 -2.980  8.743   1.0 0.0 215 0 1 
ATOM 3173  H 2HG1 . ILE A ? 215 ? -32.076 -3.454  10.152  1.0 0.0 215 0 1 
ATOM 3174  H 1HG2 . ILE A ? 215 ? -32.281 -4.717  6.626   1.0 0.0 215 0 1 
ATOM 3175  H 2HG2 . ILE A ? 215 ? -33.744 -3.786  6.231   1.0 0.0 215 0 1 
ATOM 3176  H 3HG2 . ILE A ? 215 ? -32.198 -2.945  6.488   1.0 0.0 215 0 1 
ATOM 3177  H 1HD1 . ILE A ? 215 ? -30.279 -5.035  9.721   1.0 0.0 215 0 1 
ATOM 3178  H 2HD1 . ILE A ? 215 ? -31.865 -5.816  9.514   1.0 0.0 215 0 1 
ATOM 3179  H 3HD1 . ILE A ? 215 ? -30.915 -5.337  8.087   1.0 0.0 215 0 1 
ATOM 3180  N N    . ALA A ? 216 ? -36.167 -2.846  7.812   1.0 0.0 216 0 1 
ATOM 3181  C CA   . ALA A ? 216 ? -37.329 -2.644  6.953   1.0 0.0 216 0 1 
ATOM 3182  C C    . ALA A ? 216 ? -37.750 -1.181  6.926   1.0 0.0 216 0 1 
ATOM 3183  O O    . ALA A ? 216 ? -38.194 -0.685  5.884   1.0 0.0 216 0 1 
ATOM 3184  C CB   . ALA A ? 216 ? -38.487 -3.517  7.415   1.0 0.0 216 0 1 
ATOM 3185  H H    . ALA A ? 216 ? -36.238 -3.483  8.592   1.0 0.0 216 0 1 
ATOM 3186  H HA   . ALA A ? 216 ? -37.052 -2.923  5.938   1.0 0.0 216 0 1 
ATOM 3187  H 1HB  . ALA A ? 216 ? -39.347 -3.356  6.765   1.0 0.0 216 0 1 
ATOM 3188  H 2HB  . ALA A ? 216 ? -38.192 -4.565  7.373   1.0 0.0 216 0 1 
ATOM 3189  H 3HB  . ALA A ? 216 ? -38.753 -3.256  8.438   1.0 0.0 216 0 1 
ATOM 3190  N N    . LYS A ? 217 ? -37.630 -0.478  8.055   1.0 0.0 217 0 1 
ATOM 3191  C CA   . LYS A ? 217 ? -37.968 0.942   8.083   1.0 0.0 217 0 1 
ATOM 3192  C C    . LYS A ? 217 ? -36.978 1.747   7.252   1.0 0.0 217 0 1 
ATOM 3193  O O    . LYS A ? 217 ? -37.370 2.631   6.483   1.0 0.0 217 0 1 
ATOM 3194  C CB   . LYS A ? 217 ? -37.996 1.463   9.521   1.0 0.0 217 0 1 
ATOM 3195  C CG   . LYS A ? 217 ? -39.159 0.943   10.356  1.0 0.0 217 0 1 
ATOM 3196  C CD   . LYS A ? 217 ? -39.108 1.486   11.774  1.0 0.0 217 0 1 
ATOM 3197  C CE   . LYS A ? 217 ? -40.263 0.959   12.613  1.0 0.0 217 0 1 
ATOM 3198  N NZ   . LYS A ? 217 ? -40.202 1.449   14.017  1.0 0.0 217 0 1 
ATOM 3199  H H    . LYS A ? 217 ? -37.304 -0.923  8.900   1.0 0.0 217 0 1 
ATOM 3200  H HA   . LYS A ? 217 ? -38.953 1.072   7.636   1.0 0.0 217 0 1 
ATOM 3201  H 1HB  . LYS A ? 217 ? -37.071 1.185   10.026  1.0 0.0 217 0 1 
ATOM 3202  H 2HB  . LYS A ? 217 ? -38.051 2.551   9.513   1.0 0.0 217 0 1 
ATOM 3203  H 1HG  . LYS A ? 217 ? -40.101 1.243   9.894   1.0 0.0 217 0 1 
ATOM 3204  H 2HG  . LYS A ? 217 ? -39.124 -0.145  10.391  1.0 0.0 217 0 1 
ATOM 3205  H 1HD  . LYS A ? 217 ? -38.166 1.194   12.243  1.0 0.0 217 0 1 
ATOM 3206  H 2HD  . LYS A ? 217 ? -39.158 2.575   11.749  1.0 0.0 217 0 1 
ATOM 3207  H 1HE  . LYS A ? 217 ? -41.206 1.276   12.172  1.0 0.0 217 0 1 
ATOM 3208  H 2HE  . LYS A ? 217 ? -40.239 -0.130  12.621  1.0 0.0 217 0 1 
ATOM 3209  H 1HZ  . LYS A ? 217 ? -40.983 1.077   14.539  1.0 0.0 217 0 1 
ATOM 3210  H 2HZ  . LYS A ? 217 ? -39.337 1.145   14.443  1.0 0.0 217 0 1 
ATOM 3211  H 3HZ  . LYS A ? 217 ? -40.242 2.457   14.024  1.0 0.0 217 0 1 
ATOM 3212  N N    . LYS A ? 218 ? -35.681 1.450   7.396   1.0 0.0 218 0 1 
ATOM 3213  C CA   . LYS A ? 218 ? -34.666 2.146   6.612   1.0 0.0 218 0 1 
ATOM 3214  C C    . LYS A ? 218 ? -34.815 1.858   5.125   1.0 0.0 218 0 1 
ATOM 3215  O O    . LYS A ? 218 ? -34.700 2.776   4.303   1.0 0.0 218 0 1 
ATOM 3216  C CB   . LYS A ? 218 ? -33.265 1.752   7.082   1.0 0.0 218 0 1 
ATOM 3217  C CG   . LYS A ? 218 ? -32.134 2.470   6.357   1.0 0.0 218 0 1 
ATOM 3218  C CD   . LYS A ? 218 ? -32.205 3.975   6.573   1.0 0.0 218 0 1 
ATOM 3219  C CE   . LYS A ? 218 ? -31.917 4.342   8.021   1.0 0.0 218 0 1 
ATOM 3220  N NZ   . LYS A ? 218 ? -31.860 5.815   8.220   1.0 0.0 218 0 1 
ATOM 3221  H H    . LYS A ? 218 ? -35.394 0.738   8.052   1.0 0.0 218 0 1 
ATOM 3222  H HA   . LYS A ? 218 ? -34.792 3.219   6.758   1.0 0.0 218 0 1 
ATOM 3223  H 1HB  . LYS A ? 218 ? -33.167 1.963   8.147   1.0 0.0 218 0 1 
ATOM 3224  H 2HB  . LYS A ? 218 ? -33.122 0.680   6.945   1.0 0.0 218 0 1 
ATOM 3225  H 1HG  . LYS A ? 218 ? -31.175 2.104   6.727   1.0 0.0 218 0 1 
ATOM 3226  H 2HG  . LYS A ? 218 ? -32.195 2.260   5.290   1.0 0.0 218 0 1 
ATOM 3227  H 1HD  . LYS A ? 218 ? -31.477 4.469   5.928   1.0 0.0 218 0 1 
ATOM 3228  H 2HD  . LYS A ? 218 ? -33.201 4.332   6.309   1.0 0.0 218 0 1 
ATOM 3229  H 1HE  . LYS A ? 218 ? -32.696 3.931   8.661   1.0 0.0 218 0 1 
ATOM 3230  H 2HE  . LYS A ? 218 ? -30.964 3.910   8.322   1.0 0.0 218 0 1 
ATOM 3231  H 1HZ  . LYS A ? 218 ? -31.667 6.017   9.190   1.0 0.0 218 0 1 
ATOM 3232  H 2HZ  . LYS A ? 218 ? -31.127 6.205   7.642   1.0 0.0 218 0 1 
ATOM 3233  H 3HZ  . LYS A ? 218 ? -32.746 6.225   7.961   1.0 0.0 218 0 1 
ATOM 3234  N N    . LEU A ? 219 ? -35.083 0.605   4.760   1.0 0.0 219 0 1 
ATOM 3235  C CA   . LEU A ? 219 ? -35.301 0.279   3.357   1.0 0.0 219 0 1 
ATOM 3236  C C    . LEU A ? 219 ? -36.559 0.944   2.815   1.0 0.0 219 0 1 
ATOM 3237  O O    . LEU A ? 219 ? -36.568 1.399   1.666   1.0 0.0 219 0 1 
ATOM 3238  C CB   . LEU A ? 219 ? -35.404 -1.241  3.180   1.0 0.0 219 0 1 
ATOM 3239  C CG   . LEU A ? 219 ? -34.110 -2.029  3.419   1.0 0.0 219 0 1 
ATOM 3240  C CD1  . LEU A ? 219 ? -34.407 -3.521  3.376   1.0 0.0 219 0 1 
ATOM 3241  C CD2  . LEU A ? 219 ? -33.081 -1.646  2.366   1.0 0.0 219 0 1 
ATOM 3242  H H    . LEU A ? 219 ? -35.136 -0.129  5.452   1.0 0.0 219 0 1 
ATOM 3243  H HA   . LEU A ? 219 ? -34.457 0.654   2.779   1.0 0.0 219 0 1 
ATOM 3244  H 1HB  . LEU A ? 219 ? -36.155 -1.621  3.871   1.0 0.0 219 0 1 
ATOM 3245  H 2HB  . LEU A ? 219 ? -35.736 -1.451  2.164   1.0 0.0 219 0 1 
ATOM 3246  H HG   . LEU A ? 219 ? -33.719 -1.795  4.410   1.0 0.0 219 0 1 
ATOM 3247  H 1HD1 . LEU A ? 219 ? -33.487 -4.081  3.545   1.0 0.0 219 0 1 
ATOM 3248  H 2HD1 . LEU A ? 219 ? -35.131 -3.771  4.151   1.0 0.0 219 0 1 
ATOM 3249  H 3HD1 . LEU A ? 219 ? -34.815 -3.783  2.400   1.0 0.0 219 0 1 
ATOM 3250  H 1HD2 . LEU A ? 219 ? -32.159 -2.205  2.536   1.0 0.0 219 0 1 
ATOM 3251  H 2HD2 . LEU A ? 219 ? -33.469 -1.880  1.374   1.0 0.0 219 0 1 
ATOM 3252  H 3HD2 . LEU A ? 219 ? -32.873 -0.577  2.431   1.0 0.0 219 0 1 
ATOM 3253  N N    . LEU A ? 220 ? -37.619 1.014   3.623   1.0 0.0 220 0 1 
ATOM 3254  C CA   . LEU A ? 220 ? -38.820 1.734   3.215   1.0 0.0 220 0 1 
ATOM 3255  C C    . LEU A ? 220 ? -38.513 3.197   2.916   1.0 0.0 220 0 1 
ATOM 3256  O O    . LEU A ? 220 ? -38.933 3.725   1.880   1.0 0.0 220 0 1 
ATOM 3257  C CB   . LEU A ? 220 ? -39.888 1.644   4.312   1.0 0.0 220 0 1 
ATOM 3258  C CG   . LEU A ? 220 ? -41.195 2.397   4.032   1.0 0.0 220 0 1 
ATOM 3259  C CD1  . LEU A ? 220 ? -41.857 1.820   2.787   1.0 0.0 220 0 1 
ATOM 3260  C CD2  . LEU A ? 220 ? -42.113 2.289   5.239   1.0 0.0 220 0 1 
ATOM 3261  H H    . LEU A ? 220 ? -37.597 0.566   4.530   1.0 0.0 220 0 1 
ATOM 3262  H HA   . LEU A ? 220 ? -39.197 1.284   2.298   1.0 0.0 220 0 1 
ATOM 3263  H 1HB  . LEU A ? 220 ? -40.138 0.595   4.468   1.0 0.0 220 0 1 
ATOM 3264  H 2HB  . LEU A ? 220 ? -39.471 2.038   5.238   1.0 0.0 220 0 1 
ATOM 3265  H HG   . LEU A ? 220 ? -40.975 3.447   3.836   1.0 0.0 220 0 1 
ATOM 3266  H 1HD1 . LEU A ? 220 ? -42.785 2.357   2.587   1.0 0.0 220 0 1 
ATOM 3267  H 2HD1 . LEU A ? 220 ? -41.186 1.929   1.934   1.0 0.0 220 0 1 
ATOM 3268  H 3HD1 . LEU A ? 220 ? -42.074 0.765   2.946   1.0 0.0 220 0 1 
ATOM 3269  H 1HD2 . LEU A ? 220 ? -43.042 2.825   5.041   1.0 0.0 220 0 1 
ATOM 3270  H 2HD2 . LEU A ? 220 ? -42.335 1.239   5.435   1.0 0.0 220 0 1 
ATOM 3271  H 3HD2 . LEU A ? 220 ? -41.622 2.724   6.110   1.0 0.0 220 0 1 
ATOM 3272  N N    . LEU A ? 221 ? -37.780 3.863   3.808   1.0 0.0 221 0 1 
ATOM 3273  C CA   . LEU A ? 221 ? -37.408 5.255   3.578   1.0 0.0 221 0 1 
ATOM 3274  C C    . LEU A ? 221 ? -36.594 5.408   2.301   1.0 0.0 221 0 1 
ATOM 3275  O O    . LEU A ? 221 ? -36.875 6.287   1.480   1.0 0.0 221 0 1 
ATOM 3276  C CB   . LEU A ? 221 ? -36.606 5.793   4.768   1.0 0.0 221 0 1 
ATOM 3277  C CG   . LEU A ? 221 ? -37.398 6.002   6.065   1.0 0.0 221 0 1 
ATOM 3278  C CD1  . LEU A ? 221 ? -36.438 6.336   7.199   1.0 0.0 221 0 1 
ATOM 3279  C CD2  . LEU A ? 221 ? -38.415 7.116   5.865   1.0 0.0 221 0 1 
ATOM 3280  H H    . LEU A ? 221 ? -37.475 3.407   4.656   1.0 0.0 221 0 1 
ATOM 3281  H HA   . LEU A ? 221 ? -38.319 5.840   3.452   1.0 0.0 221 0 1 
ATOM 3282  H 1HB  . LEU A ? 221 ? -35.795 5.098   4.984   1.0 0.0 221 0 1 
ATOM 3283  H 2HB  . LEU A ? 221 ? -36.169 6.752   4.488   1.0 0.0 221 0 1 
ATOM 3284  H HG   . LEU A ? 221 ? -37.917 5.080   6.328   1.0 0.0 221 0 1 
ATOM 3285  H 1HD1 . LEU A ? 221 ? -37.002 6.484   8.121   1.0 0.0 221 0 1 
ATOM 3286  H 2HD1 . LEU A ? 221 ? -35.734 5.514   7.334   1.0 0.0 221 0 1 
ATOM 3287  H 3HD1 . LEU A ? 221 ? -35.891 7.247   6.958   1.0 0.0 221 0 1 
ATOM 3288  H 1HD2 . LEU A ? 221 ? -38.979 7.265   6.786   1.0 0.0 221 0 1 
ATOM 3289  H 2HD2 . LEU A ? 221 ? -37.897 8.039   5.603   1.0 0.0 221 0 1 
ATOM 3290  H 3HD2 . LEU A ? 221 ? -39.099 6.844   5.061   1.0 0.0 221 0 1 
ATOM 3291  N N    . ALA A ? 222 ? -35.585 4.555   2.109   1.0 0.0 222 0 1 
ATOM 3292  C CA   . ALA A ? 222 ? -34.795 4.625   0.883   1.0 0.0 222 0 1 
ATOM 3293  C C    . ALA A ? 222 ? -35.645 4.359   -0.350  1.0 0.0 222 0 1 
ATOM 3294  O O    . ALA A ? 222 ? -35.491 5.044   -1.368  1.0 0.0 222 0 1 
ATOM 3295  C CB   . ALA A ? 222 ? -33.637 3.638   0.943   1.0 0.0 222 0 1 
ATOM 3296  H H    . ALA A ? 222 ? -35.358 3.857   2.801   1.0 0.0 222 0 1 
ATOM 3297  H HA   . ALA A ? 222 ? -34.392 5.635   0.796   1.0 0.0 222 0 1 
ATOM 3298  H 1HB  . ALA A ? 222 ? -33.056 3.702   0.024   1.0 0.0 222 0 1 
ATOM 3299  H 2HB  . ALA A ? 222 ? -32.999 3.878   1.794   1.0 0.0 222 0 1 
ATOM 3300  H 3HB  . ALA A ? 222 ? -34.028 2.627   1.057   1.0 0.0 222 0 1 
ATOM 3301  N N    . ALA A ? 223 ? -36.543 3.375   -0.282  1.0 0.0 223 0 1 
ATOM 3302  C CA   . ALA A ? 223 ? -37.406 3.087   -1.423  1.0 0.0 223 0 1 
ATOM 3303  C C    . ALA A ? 223 ? -38.272 4.288   -1.781  1.0 0.0 223 0 1 
ATOM 3304  O O    . ALA A ? 223 ? -38.447 4.600   -2.964  1.0 0.0 223 0 1 
ATOM 3305  C CB   . ALA A ? 223 ? -38.279 1.874   -1.134  1.0 0.0 223 0 1 
ATOM 3306  H H    . ALA A ? 223 ? -36.637 2.820   0.556   1.0 0.0 223 0 1 
ATOM 3307  H HA   . ALA A ? 223 ? -36.769 2.874   -2.281  1.0 0.0 223 0 1 
ATOM 3308  H 1HB  . ALA A ? 223 ? -38.916 1.671   -1.993  1.0 0.0 223 0 1 
ATOM 3309  H 2HB  . ALA A ? 223 ? -37.645 1.008   -0.938  1.0 0.0 223 0 1 
ATOM 3310  H 3HB  . ALA A ? 223 ? -38.899 2.074   -0.261  1.0 0.0 223 0 1 
ATOM 3311  N N    . ALA A ? 224 ? -38.822 4.974   -0.779  1.0 0.0 224 0 1 
ATOM 3312  C CA   . ALA A ? 224 ? -39.645 6.141   -1.073  1.0 0.0 224 0 1 
ATOM 3313  C C    . ALA A ? 224 ? -38.840 7.251   -1.743  1.0 0.0 224 0 1 
ATOM 3314  O O    . ALA A ? 224 ? -39.340 7.901   -2.668  1.0 0.0 224 0 1 
ATOM 3315  C CB   . ALA A ? 224 ? -40.293 6.659   0.202   1.0 0.0 224 0 1 
ATOM 3316  H H    . ALA A ? 224 ? -38.679 4.703   0.184   1.0 0.0 224 0 1 
ATOM 3317  H HA   . ALA A ? 224 ? -40.424 5.839   -1.773  1.0 0.0 224 0 1 
ATOM 3318  H 1HB  . ALA A ? 224 ? -40.911 7.527   -0.030  1.0 0.0 224 0 1 
ATOM 3319  H 2HB  . ALA A ? 224 ? -40.915 5.877   0.639   1.0 0.0 224 0 1 
ATOM 3320  H 3HB  . ALA A ? 224 ? -39.520 6.946   0.913   1.0 0.0 224 0 1 
ATOM 3321  N N    . ARG A ? 225 ? -37.605 7.492   -1.295  1.0 0.0 225 0 1 
ATOM 3322  C CA   . ARG A ? 225 ? -36.793 8.523   -1.932  1.0 0.0 225 0 1 
ATOM 3323  C C    . ARG A ? 225 ? -36.474 8.165   -3.380  1.0 0.0 225 0 1 
ATOM 3324  O O    . ARG A ? 225 ? -36.607 9.007   -4.276  1.0 0.0 225 0 1 
ATOM 3325  C CB   . ARG A ? 225 ? -35.495 8.728   -1.167  1.0 0.0 225 0 1 
ATOM 3326  C CG   . ARG A ? 225 ? -34.592 9.819   -1.720  1.0 0.0 225 0 1 
ATOM 3327  C CD   . ARG A ? 225 ? -33.327 9.928   -0.948  1.0 0.0 225 0 1 
ATOM 3328  N NE   . ARG A ? 225 ? -32.508 8.733   -1.078  1.0 0.0 225 0 1 
ATOM 3329  C CZ   . ARG A ? 225 ? -31.482 8.417   -0.264  1.0 0.0 225 0 1 
ATOM 3330  N NH1  . ARG A ? 225 ? -31.162 9.215   0.731   1.0 0.0 225 0 1 
ATOM 3331  N NH2  . ARG A ? 225 ? -30.797 7.305   -0.465  1.0 0.0 225 0 1 
ATOM 3332  H H    . ARG A ? 225 ? -37.220 6.971   -0.518  1.0 0.0 225 0 1 
ATOM 3333  H HA   . ARG A ? 225 ? -37.364 9.450   -1.950  1.0 0.0 225 0 1 
ATOM 3334  H 1HB  . ARG A ? 225 ? -35.719 8.979   -0.131  1.0 0.0 225 0 1 
ATOM 3335  H 2HB  . ARG A ? 225 ? -34.925 7.799   -1.161  1.0 0.0 225 0 1 
ATOM 3336  H 1HG  . ARG A ? 225 ? -34.342 9.594   -2.757  1.0 0.0 225 0 1 
ATOM 3337  H 2HG  . ARG A ? 225 ? -35.107 10.778  -1.669  1.0 0.0 225 0 1 
ATOM 3338  H 1HD  . ARG A ? 225 ? -32.750 10.777  -1.314  1.0 0.0 225 0 1 
ATOM 3339  H 2HD  . ARG A ? 225 ? -33.555 10.072  0.107   1.0 0.0 225 0 1 
ATOM 3340  H HE   . ARG A ? 225 ? -32.724 8.094   -1.832  1.0 0.0 225 0 1 
ATOM 3341  H 1HH1 . ARG A ? 225 ? -31.685 10.065  0.884   1.0 0.0 225 0 1 
ATOM 3342  H 2HH1 . ARG A ? 225 ? -30.393 8.978   1.342   1.0 0.0 225 0 1 
ATOM 3343  H 1HH2 . ARG A ? 225 ? -31.044 6.690   -1.230  1.0 0.0 225 0 1 
ATOM 3344  H 2HH2 . ARG A ? 225 ? -30.030 7.068   0.145   1.0 0.0 225 0 1 
ATOM 3345  N N    . GLU A ? 226 ? -36.053 6.923   -3.629  1.0 0.0 226 0 1 
ATOM 3346  C CA   . GLU A ? 226 ? -35.615 6.540   -4.967  1.0 0.0 226 0 1 
ATOM 3347  C C    . GLU A ? 226 ? -36.793 6.346   -5.915  1.0 0.0 226 0 1 
ATOM 3348  O O    . GLU A ? 226 ? -36.663 6.565   -7.124  1.0 0.0 226 0 1 
ATOM 3349  C CB   . GLU A ? 226 ? -34.787 5.255   -4.904  1.0 0.0 226 0 1 
ATOM 3350  C CG   . GLU A ? 226 ? -33.457 5.398   -4.176  1.0 0.0 226 0 1 
ATOM 3351  C CD   . GLU A ? 226 ? -32.525 6.368   -4.846  1.0 0.0 226 0 1 
ATOM 3352  O OE1  . GLU A ? 226 ? -32.318 6.243   -6.029  1.0 0.0 226 0 1 
ATOM 3353  O OE2  . GLU A ? 226 ? -32.018 7.234   -4.173  1.0 0.0 226 0 1 
ATOM 3354  H H    . GLU A ? 226 ? -36.034 6.236   -2.891  1.0 0.0 226 0 1 
ATOM 3355  H HA   . GLU A ? 226 ? -34.993 7.339   -5.370  1.0 0.0 226 0 1 
ATOM 3356  H 1HB  . GLU A ? 226 ? -35.361 4.476   -4.403  1.0 0.0 226 0 1 
ATOM 3357  H 2HB  . GLU A ? 226 ? -34.578 4.907   -5.917  1.0 0.0 226 0 1 
ATOM 3358  H 1HG  . GLU A ? 226 ? -33.648 5.738   -3.159  1.0 0.0 226 0 1 
ATOM 3359  H 2HG  . GLU A ? 226 ? -32.980 4.420   -4.120  1.0 0.0 226 0 1 
ATOM 3360  N N    . GLY A ? 227 ? -37.944 5.945   -5.393  1.0 0.0 227 0 1 
ATOM 3361  C CA   . GLY A ? 227 ? -39.078 5.663   -6.246  1.0 0.0 227 0 1 
ATOM 3362  C C    . GLY A ? 227 ? -39.361 4.190   -6.448  1.0 0.0 227 0 1 
ATOM 3363  O O    . GLY A ? 227 ? -40.093 3.818   -7.370  1.0 0.0 227 0 1 
ATOM 3364  H H    . GLY A ? 227 ? -38.041 5.832   -4.394  1.0 0.0 227 0 1 
ATOM 3365  H 1HA  . GLY A ? 227 ? -39.970 6.125   -5.828  1.0 0.0 227 0 1 
ATOM 3366  H 2HA  . GLY A ? 227 ? -38.914 6.110   -7.226  1.0 0.0 227 0 1 
ATOM 3367  N N    . HIS A ? 228 ? -38.794 3.336   -5.601  1.0 0.0 228 0 1 
ATOM 3368  C CA   . HIS A ? 228 ? -38.937 1.885   -5.727  1.0 0.0 228 0 1 
ATOM 3369  C C    . HIS A ? 228 ? -40.292 1.517   -5.126  1.0 0.0 228 0 1 
ATOM 3370  O O    . HIS A ? 228 ? -40.367 0.965   -4.025  1.0 0.0 228 0 1 
ATOM 3371  C CB   . HIS A ? 228 ? -37.806 1.136   -5.015  1.0 0.0 228 0 1 
ATOM 3372  C CG   . HIS A ? 228 ? -36.456 1.367   -5.621  1.0 0.0 228 0 1 
ATOM 3373  N ND1  . HIS A ? 228 ? -36.224 1.271   -6.976  1.0 0.0 228 0 1 
ATOM 3374  C CD2  . HIS A ? 228 ? -35.269 1.690   -5.057  1.0 0.0 228 0 1 
ATOM 3375  C CE1  . HIS A ? 228 ? -34.949 1.525   -7.221  1.0 0.0 228 0 1 
ATOM 3376  N NE2  . HIS A ? 228 ? -34.349 1.782   -6.073  1.0 0.0 228 0 1 
ATOM 3377  H H    . HIS A ? 228 ? -38.243 3.711   -4.843  1.0 0.0 228 0 1 
ATOM 3378  H HA   . HIS A ? 228 ? -38.931 1.610   -6.781  1.0 0.0 228 0 1 
ATOM 3379  H 1HB  . HIS A ? 228 ? -37.768 1.444   -3.969  1.0 0.0 228 0 1 
ATOM 3380  H 2HB  . HIS A ? 228 ? -38.009 0.066   -5.034  1.0 0.0 228 0 1 
ATOM 3381  H HD2  . HIS A ? 228 ? -35.078 1.847   -3.995  1.0 0.0 228 0 1 
ATOM 3382  H HE1  . HIS A ? 228 ? -34.475 1.523   -8.202  1.0 0.0 228 0 1 
ATOM 3383  H HE2  . HIS A ? 228 ? -33.372 2.009   -5.955  1.0 0.0 228 0 1 
ATOM 3384  N N    . ARG A ? 229 ? -41.360 1.823   -5.869  1.0 0.0 229 0 1 
ATOM 3385  C CA   . ARG A ? 229 ? -42.723 1.583   -5.401  1.0 0.0 229 0 1 
ATOM 3386  C C    . ARG A ? 229 ? -42.961 0.141   -4.963  1.0 0.0 229 0 1 
ATOM 3387  O O    . ARG A ? 229 ? -43.624 -0.090  -3.947  1.0 0.0 229 0 1 
ATOM 3388  C CB   . ARG A ? 229 ? -43.721 1.936   -6.494  1.0 0.0 229 0 1 
ATOM 3389  C CG   . ARG A ? 229 ? -45.175 1.947   -6.053  1.0 0.0 229 0 1 
ATOM 3390  C CD   . ARG A ? 229 ? -45.832 0.636   -6.292  1.0 0.0 229 0 1 
ATOM 3391  N NE   . ARG A ? 229 ? -47.234 0.653   -5.909  1.0 0.0 229 0 1 
ATOM 3392  C CZ   . ARG A ? 229 ? -48.036 -0.429  -5.892  1.0 0.0 229 0 1 
ATOM 3393  N NH1  . ARG A ? 229 ? -47.560 -1.605  -6.237  1.0 0.0 229 0 1 
ATOM 3394  N NH2  . ARG A ? 229 ? -49.300 -0.310  -5.526  1.0 0.0 229 0 1 
ATOM 3395  H H    . ARG A ? 229 ? -41.218 2.231   -6.783  1.0 0.0 229 0 1 
ATOM 3396  H HA   . ARG A ? 229 ? -42.904 2.212   -4.528  1.0 0.0 229 0 1 
ATOM 3397  H 1HB  . ARG A ? 229 ? -43.490 2.924   -6.893  1.0 0.0 229 0 1 
ATOM 3398  H 2HB  . ARG A ? 229 ? -43.629 1.224   -7.314  1.0 0.0 229 0 1 
ATOM 3399  H 1HG  . ARG A ? 229 ? -45.232 2.169   -4.988  1.0 0.0 229 0 1 
ATOM 3400  H 2HG  . ARG A ? 229 ? -45.720 2.710   -6.613  1.0 0.0 229 0 1 
ATOM 3401  H 1HD  . ARG A ? 229 ? -45.770 0.386   -7.351  1.0 0.0 229 0 1 
ATOM 3402  H 2HD  . ARG A ? 229 ? -45.328 -0.134  -5.708  1.0 0.0 229 0 1 
ATOM 3403  H HE   . ARG A ? 229 ? -47.636 1.541   -5.636  1.0 0.0 229 0 1 
ATOM 3404  H 1HH1 . ARG A ? 229 ? -46.593 -1.697  -6.516  1.0 0.0 229 0 1 
ATOM 3405  H 2HH1 . ARG A ? 229 ? -48.161 -2.417  -6.224  1.0 0.0 229 0 1 
ATOM 3406  H 1HH2 . ARG A ? 229 ? -49.666 0.594   -5.260  1.0 0.0 229 0 1 
ATOM 3407  H 2HH2 . ARG A ? 229 ? -49.901 -1.120  -5.513  1.0 0.0 229 0 1 
ATOM 3408  N N    . GLU A ? 230 ? -42.449 -0.838  -5.712  1.0 0.0 230 0 1 
ATOM 3409  C CA   . GLU A ? 230 ? -42.573 -2.238  -5.303  1.0 0.0 230 0 1 
ATOM 3410  C C    . GLU A ? 230 ? -41.920 -2.492  -3.950  1.0 0.0 230 0 1 
ATOM 3411  O O    . GLU A ? 230 ? -42.499 -3.159  -3.079  1.0 0.0 230 0 1 
ATOM 3412  C CB   . GLU A ? 230 ? -41.949 -3.156  -6.355  1.0 0.0 230 0 1 
ATOM 3413  C CG   . GLU A ? 230 ? -42.068 -4.641  -6.044  1.0 0.0 230 0 1 
ATOM 3414  C CD   . GLU A ? 230 ? -41.485 -5.514  -7.121  1.0 0.0 230 0 1 
ATOM 3415  O OE1  . GLU A ? 230 ? -41.009 -4.983  -8.096  1.0 0.0 230 0 1 
ATOM 3416  O OE2  . GLU A ? 230 ? -41.515 -6.712  -6.968  1.0 0.0 230 0 1 
ATOM 3417  H H    . GLU A ? 230 ? -41.969 -0.618  -6.572  1.0 0.0 230 0 1 
ATOM 3418  H HA   . GLU A ? 230 ? -43.632 -2.476  -5.206  1.0 0.0 230 0 1 
ATOM 3419  H 1HB  . GLU A ? 230 ? -42.422 -2.978  -7.322  1.0 0.0 230 0 1 
ATOM 3420  H 2HB  . GLU A ? 230 ? -40.890 -2.921  -6.463  1.0 0.0 230 0 1 
ATOM 3421  H 1HG  . GLU A ? 230 ? -41.553 -4.848  -5.107  1.0 0.0 230 0 1 
ATOM 3422  H 2HG  . GLU A ? 230 ? -43.120 -4.891  -5.912  1.0 0.0 230 0 1 
ATOM 3423  N N    . ALA A ? 231 ? -40.716 -1.959  -3.747  1.0 0.0 231 0 1 
ATOM 3424  C CA   . ALA A ? 231 ? -40.039 -2.021  -2.457  1.0 0.0 231 0 1 
ATOM 3425  C C    . ALA A ? 231 ? -40.793 -1.339  -1.321  1.0 0.0 231 0 1 
ATOM 3426  O O    . ALA A ? 231 ? -40.834 -1.860  -0.206  1.0 0.0 231 0 1 
ATOM 3427  C CB   . ALA A ? 231 ? -38.649 -1.415  -2.582  1.0 0.0 231 0 1 
ATOM 3428  H H    . ALA A ? 231 ? -40.260 -1.494  -4.519  1.0 0.0 231 0 1 
ATOM 3429  H HA   . ALA A ? 231 ? -39.948 -3.071  -2.173  1.0 0.0 231 0 1 
ATOM 3430  H 1HB  . ALA A ? 231 ? -38.134 -1.485  -1.624  1.0 0.0 231 0 1 
ATOM 3431  H 2HB  . ALA A ? 231 ? -38.083 -1.957  -3.339  1.0 0.0 231 0 1 
ATOM 3432  H 3HB  . ALA A ? 231 ? -38.734 -0.369  -2.873  1.0 0.0 231 0 1 
ATOM 3433  N N    . VAL A ? 232 ? -41.486 -0.244  -1.610  1.0 0.0 232 0 1 
ATOM 3434  C CA   . VAL A ? 232 ? -42.338 0.366   -0.597  1.0 0.0 232 0 1 
ATOM 3435  C C    . VAL A ? 232 ? -43.419 -0.593  -0.116  1.0 0.0 232 0 1 
ATOM 3436  O O    . VAL A ? 232 ? -43.573 -0.794  1.093   1.0 0.0 232 0 1 
ATOM 3437  C CB   . VAL A ? 232 ? -43.001 1.638   -1.158  1.0 0.0 232 0 1 
ATOM 3438  C CG1  . VAL A ? 232 ? -44.053 2.161   -0.191  1.0 0.0 232 0 1 
ATOM 3439  C CG2  . VAL A ? 232 ? -41.943 2.697   -1.428  1.0 0.0 232 0 1 
ATOM 3440  H H    . VAL A ? 232 ? -41.433 0.177   -2.526  1.0 0.0 232 0 1 
ATOM 3441  H HA   . VAL A ? 232 ? -41.726 0.602   0.274   1.0 0.0 232 0 1 
ATOM 3442  H HB   . VAL A ? 232 ? -43.513 1.390   -2.087  1.0 0.0 232 0 1 
ATOM 3443  H 1HG1 . VAL A ? 232 ? -44.511 3.060   -0.604  1.0 0.0 232 0 1 
ATOM 3444  H 2HG1 . VAL A ? 232 ? -44.818 1.400   -0.040  1.0 0.0 232 0 1 
ATOM 3445  H 3HG1 . VAL A ? 232 ? -43.583 2.400   0.763   1.0 0.0 232 0 1 
ATOM 3446  H 1HG2 . VAL A ? 232 ? -42.418 3.593   -1.826  1.0 0.0 232 0 1 
ATOM 3447  H 2HG2 . VAL A ? 232 ? -41.426 2.941   -0.500  1.0 0.0 232 0 1 
ATOM 3448  H 3HG2 . VAL A ? 232 ? -41.224 2.316   -2.155  1.0 0.0 232 0 1 
ATOM 3449  N N    . GLU A ? 233 ? -44.139 -1.228  -1.044  1.0 0.0 233 0 1 
ATOM 3450  C CA   . GLU A ? 233 ? -45.156 -2.195  -0.629  1.0 0.0 233 0 1 
ATOM 3451  C C    . GLU A ? 233 ? -44.557 -3.374  0.127   1.0 0.0 233 0 1 
ATOM 3452  O O    . GLU A ? 233 ? -45.109 -3.797  1.150   1.0 0.0 233 0 1 
ATOM 3453  C CB   . GLU A ? 233 ? -45.926 -2.708  -1.848  1.0 0.0 233 0 1 
ATOM 3454  C CG   . GLU A ? 233 ? -47.049 -3.681  -1.518  1.0 0.0 233 0 1 
ATOM 3455  C CD   . GLU A ? 233 ? -47.822 -4.116  -2.733  1.0 0.0 233 0 1 
ATOM 3456  O OE1  . GLU A ? 233 ? -47.506 -3.665  -3.808  1.0 0.0 233 0 1 
ATOM 3457  O OE2  . GLU A ? 233 ? -48.729 -4.900  -2.586  1.0 0.0 233 0 1 
ATOM 3458  H H    . GLU A ? 233 ? -43.998 -1.054  -2.028  1.0 0.0 233 0 1 
ATOM 3459  H HA   . GLU A ? 233 ? -45.850 -1.699  0.050   1.0 0.0 233 0 1 
ATOM 3460  H 1HB  . GLU A ? 233 ? -46.361 -1.865  -2.385  1.0 0.0 233 0 1 
ATOM 3461  H 2HB  . GLU A ? 233 ? -45.238 -3.209  -2.529  1.0 0.0 233 0 1 
ATOM 3462  H 1HG  . GLU A ? 233 ? -46.623 -4.562  -1.038  1.0 0.0 233 0 1 
ATOM 3463  H 2HG  . GLU A ? 233 ? -47.729 -3.210  -0.811  1.0 0.0 233 0 1 
ATOM 3464  N N    . ARG A ? 234 ? -43.443 -3.920  -0.361  1.0 0.0 234 0 1 
ATOM 3465  C CA   . ARG A ? 234 ? -42.843 -5.078  0.293   1.0 0.0 234 0 1 
ATOM 3466  C C    . ARG A ? 234 ? -42.333 -4.715  1.682   1.0 0.0 234 0 1 
ATOM 3467  O O    . ARG A ? 234 ? -42.558 -5.467  2.639   1.0 0.0 234 0 1 
ATOM 3468  C CB   . ARG A ? 234 ? -41.696 -5.629  -0.540  1.0 0.0 234 0 1 
ATOM 3469  C CG   . ARG A ? 234 ? -42.114 -6.322  -1.827  1.0 0.0 234 0 1 
ATOM 3470  C CD   . ARG A ? 234 ? -40.944 -6.857  -2.568  1.0 0.0 234 0 1 
ATOM 3471  N NE   . ARG A ? 234 ? -41.331 -7.452  -3.837  1.0 0.0 234 0 1 
ATOM 3472  C CZ   . ARG A ? 234 ? -41.776 -8.716  -3.985  1.0 0.0 234 0 1 
ATOM 3473  N NH1  . ARG A ? 234 ? -41.883 -9.502  -2.937  1.0 0.0 234 0 1 
ATOM 3474  N NH2  . ARG A ? 234 ? -42.104 -9.165  -5.184  1.0 0.0 234 0 1 
ATOM 3475  H H    . ARG A ? 234 ? -43.004 -3.538  -1.186  1.0 0.0 234 0 1 
ATOM 3476  H HA   . ARG A ? 234 ? -43.612 -5.842  0.418   1.0 0.0 234 0 1 
ATOM 3477  H 1HB  . ARG A ? 234 ? -41.018 -4.819  -0.807  1.0 0.0 234 0 1 
ATOM 3478  H 2HB  . ARG A ? 234 ? -41.128 -6.347  0.052   1.0 0.0 234 0 1 
ATOM 3479  H 1HG  . ARG A ? 234 ? -42.781 -7.152  -1.593  1.0 0.0 234 0 1 
ATOM 3480  H 2HG  . ARG A ? 234 ? -42.631 -5.610  -2.472  1.0 0.0 234 0 1 
ATOM 3481  H 1HD  . ARG A ? 234 ? -40.241 -6.049  -2.772  1.0 0.0 234 0 1 
ATOM 3482  H 2HD  . ARG A ? 234 ? -40.452 -7.623  -1.969  1.0 0.0 234 0 1 
ATOM 3483  H HE   . ARG A ? 234 ? -41.262 -6.878  -4.667  1.0 0.0 234 0 1 
ATOM 3484  H 1HH1 . ARG A ? 234 ? -41.632 -9.159  -2.021  1.0 0.0 234 0 1 
ATOM 3485  H 2HH1 . ARG A ? 234 ? -42.217 -10.448 -3.048  1.0 0.0 234 0 1 
ATOM 3486  H 1HH2 . ARG A ? 234 ? -42.022 -8.559  -5.990  1.0 0.0 234 0 1 
ATOM 3487  H 2HH2 . ARG A ? 234 ? -42.437 -10.110 -5.295  1.0 0.0 234 0 1 
ATOM 3488  N N    . ALA A ? 235 ? -41.643 -3.579  1.811   1.0 0.0 235 0 1 
ATOM 3489  C CA   . ALA A ? 235 ? -41.112 -3.188  3.109   1.0 0.0 235 0 1 
ATOM 3490  C C    . ALA A ? 235 ? -42.231 -2.991  4.121   1.0 0.0 235 0 1 
ATOM 3491  O O    . ALA A ? 235 ? -42.071 -3.343  5.296   1.0 0.0 235 0 1 
ATOM 3492  C CB   . ALA A ? 235 ? -40.284 -1.918  2.981   1.0 0.0 235 0 1 
ATOM 3493  H H    . ALA A ? 235 ? -41.482 -2.982  1.012   1.0 0.0 235 0 1 
ATOM 3494  H HA   . ALA A ? 235 ? -40.474 -3.996  3.471   1.0 0.0 235 0 1 
ATOM 3495  H 1HB  . ALA A ? 235 ? -39.895 -1.638  3.960   1.0 0.0 235 0 1 
ATOM 3496  H 2HB  . ALA A ? 235 ? -39.454 -2.092  2.298   1.0 0.0 235 0 1 
ATOM 3497  H 3HB  . ALA A ? 235 ? -40.909 -1.113  2.596   1.0 0.0 235 0 1 
ATOM 3498  N N    . ILE A ? 236 ? -43.368 -2.434  3.695   1.0 0.0 236 0 1 
ATOM 3499  C CA   . ILE A ? 236 ? -44.500 -2.280  4.605   1.0 0.0 236 0 1 
ATOM 3500  C C    . ILE A ? 236 ? -45.019 -3.644  5.031   1.0 0.0 236 0 1 
ATOM 3501  O O    . ILE A ? 236 ? -45.254 -3.892  6.219   1.0 0.0 236 0 1 
ATOM 3502  C CB   . ILE A ? 236 ? -45.637 -1.473  3.951   1.0 0.0 236 0 1 
ATOM 3503  C CG1  . ILE A ? 236 ? -45.200 -0.024  3.723   1.0 0.0 236 0 1 
ATOM 3504  C CG2  . ILE A ? 236 ? -46.890 -1.527  4.811   1.0 0.0 236 0 1 
ATOM 3505  C CD1  . ILE A ? 236 ? -46.140 0.764   2.839   1.0 0.0 236 0 1 
ATOM 3506  H H    . ILE A ? 236 ? -43.458 -2.116  2.741   1.0 0.0 236 0 1 
ATOM 3507  H HA   . ILE A ? 236 ? -44.153 -1.784  5.510   1.0 0.0 236 0 1 
ATOM 3508  H HB   . ILE A ? 236 ? -45.863 -1.893  2.970   1.0 0.0 236 0 1 
ATOM 3509  H 1HG1 . ILE A ? 236 ? -45.124 0.487   4.681   1.0 0.0 236 0 1 
ATOM 3510  H 2HG1 . ILE A ? 236 ? -44.211 -0.009  3.265   1.0 0.0 236 0 1 
ATOM 3511  H 1HG2 . ILE A ? 236 ? -47.683 -0.952  4.334   1.0 0.0 236 0 1 
ATOM 3512  H 2HG2 . ILE A ? 236 ? -47.210 -2.561  4.923   1.0 0.0 236 0 1 
ATOM 3513  H 3HG2 . ILE A ? 236 ? -46.675 -1.104  5.793   1.0 0.0 236 0 1 
ATOM 3514  H 1HD1 . ILE A ? 236 ? -45.764 1.781   2.723   1.0 0.0 236 0 1 
ATOM 3515  H 2HD1 . ILE A ? 236 ? -46.203 0.288   1.859   1.0 0.0 236 0 1 
ATOM 3516  H 3HD1 . ILE A ? 236 ? -47.129 0.794   3.293   1.0 0.0 236 0 1 
ATOM 3517  N N    . LYS A ? 237 ? -45.216 -4.546  4.066   1.0 0.0 237 0 1 
ATOM 3518  C CA   . LYS A ? 237 ? -45.681 -5.884  4.403   1.0 0.0 237 0 1 
ATOM 3519  C C    . LYS A ? 237 ? -44.662 -6.610  5.270   1.0 0.0 237 0 1 
ATOM 3520  O O    . LYS A ? 237 ? -45.022 -7.517  6.031   1.0 0.0 237 0 1 
ATOM 3521  C CB   . LYS A ? 237 ? -45.965 -6.691  3.135   1.0 0.0 237 0 1 
ATOM 3522  C CG   . LYS A ? 237 ? -47.176 -6.213  2.344   1.0 0.0 237 0 1 
ATOM 3523  C CD   . LYS A ? 237 ? -47.387 -7.055  1.095   1.0 0.0 237 0 1 
ATOM 3524  C CE   . LYS A ? 237 ? -48.598 -6.581  0.304   1.0 0.0 237 0 1 
ATOM 3525  N NZ   . LYS A ? 237 ? -48.796 -7.374  -0.939  1.0 0.0 237 0 1 
ATOM 3526  H H    . LYS A ? 237 ? -45.044 -4.314  3.099   1.0 0.0 237 0 1 
ATOM 3527  H HA   . LYS A ? 237 ? -46.612 -5.796  4.965   1.0 0.0 237 0 1 
ATOM 3528  H 1HB  . LYS A ? 237 ? -45.098 -6.651  2.475   1.0 0.0 237 0 1 
ATOM 3529  H 2HB  . LYS A ? 237 ? -46.129 -7.737  3.397   1.0 0.0 237 0 1 
ATOM 3530  H 1HG  . LYS A ? 237 ? -48.067 -6.276  2.969   1.0 0.0 237 0 1 
ATOM 3531  H 2HG  . LYS A ? 237 ? -47.033 -5.174  2.052   1.0 0.0 237 0 1 
ATOM 3532  H 1HD  . LYS A ? 237 ? -46.501 -6.993  0.460   1.0 0.0 237 0 1 
ATOM 3533  H 2HD  . LYS A ? 237 ? -47.536 -8.097  1.378   1.0 0.0 237 0 1 
ATOM 3534  H 1HE  . LYS A ? 237 ? -49.490 -6.666  0.921   1.0 0.0 237 0 1 
ATOM 3535  H 2HE  . LYS A ? 237 ? -48.467 -5.533  0.033   1.0 0.0 237 0 1 
ATOM 3536  H 1HZ  . LYS A ? 237 ? -49.607 -7.029  -1.434  1.0 0.0 237 0 1 
ATOM 3537  H 2HZ  . LYS A ? 237 ? -47.980 -7.287  -1.529  1.0 0.0 237 0 1 
ATOM 3538  H 3HZ  . LYS A ? 237 ? -48.936 -8.345  -0.701  1.0 0.0 237 0 1 
ATOM 3539  N N    . ALA A ? 238 ? -43.391 -6.218  5.182   1.0 0.0 238 0 1 
ATOM 3540  C CA   . ALA A ? 238 ? -42.346 -6.795  6.016   1.0 0.0 238 0 1 
ATOM 3541  C C    . ALA A ? 238 ? -42.349 -6.252  7.439   1.0 0.0 238 0 1 
ATOM 3542  O O    . ALA A ? 238 ? -41.558 -6.725  8.263   1.0 0.0 238 0 1 
ATOM 3543  C CB   . ALA A ? 238 ? -40.985 -6.558  5.376   1.0 0.0 238 0 1 
ATOM 3544  H H    . ALA A ? 238 ? -43.146 -5.498  4.517   1.0 0.0 238 0 1 
ATOM 3545  H HA   . ALA A ? 238 ? -42.523 -7.868  6.086   1.0 0.0 238 0 1 
ATOM 3546  H 1HB  . ALA A ? 238 ? -40.209 -7.006  5.996   1.0 0.0 238 0 1 
ATOM 3547  H 2HB  . ALA A ? 238 ? -40.966 -7.012  4.385   1.0 0.0 238 0 1 
ATOM 3548  H 3HB  . ALA A ? 238 ? -40.806 -5.487  5.288   1.0 0.0 238 0 1 
ATOM 3549  N N    . GLY A ? 239 ? -43.221 -5.299  7.757   1.0 0.0 239 0 1 
ATOM 3550  C CA   . GLY A ? 239 ? -43.286 -4.752  9.098   1.0 0.0 239 0 1 
ATOM 3551  C C    . GLY A ? 239 ? -42.845 -3.311  9.249   1.0 0.0 239 0 1 
ATOM 3552  O O    . GLY A ? 239 ? -42.874 -2.795  10.372  1.0 0.0 239 0 1 
ATOM 3553  H H    . GLY A ? 239 ? -43.852 -4.946  7.051   1.0 0.0 239 0 1 
ATOM 3554  H 1HA  . GLY A ? 239 ? -44.310 -4.816  9.466   1.0 0.0 239 0 1 
ATOM 3555  H 2HA  . GLY A ? 239 ? -42.668 -5.350  9.765   1.0 0.0 239 0 1 
ATOM 3556  N N    . ALA A ? 240 ? -42.423 -2.655  8.173   1.0 0.0 240 0 1 
ATOM 3557  C CA   . ALA A ? 240 ? -42.014 -1.260  8.257   1.0 0.0 240 0 1 
ATOM 3558  C C    . ALA A ? 240 ? -43.188 -0.366  8.644   1.0 0.0 240 0 1 
ATOM 3559  O O    . ALA A ? 240 ? -44.331 -0.590  8.239   1.0 0.0 240 0 1 
ATOM 3560  C CB   . ALA A ? 240 ? -41.412 -0.804  6.935   1.0 0.0 240 0 1 
ATOM 3561  H H    . ALA A ? 240 ? -42.387 -3.125  7.279   1.0 0.0 240 0 1 
ATOM 3562  H HA   . ALA A ? 240 ? -41.249 -1.178  9.030   1.0 0.0 240 0 1 
ATOM 3563  H 1HB  . ALA A ? 240 ? -41.111 0.240   7.013   1.0 0.0 240 0 1 
ATOM 3564  H 2HB  . ALA A ? 240 ? -40.542 -1.418  6.700   1.0 0.0 240 0 1 
ATOM 3565  H 3HB  . ALA A ? 240 ? -42.153 -0.909  6.144   1.0 0.0 240 0 1 
ATOM 3566  N N    . ASP A ? 241 ? -42.886 0.660   9.439   1.0 0.0 241 0 1 
ATOM 3567  C CA   . ASP A ? 241 ? -43.886 1.640   9.844   1.0 0.0 241 0 1 
ATOM 3568  C C    . ASP A ? 241 ? -44.029 2.709   8.768   1.0 0.0 241 0 1 
ATOM 3569  O O    . ASP A ? 241 ? -43.067 3.418   8.453   1.0 0.0 241 0 1 
ATOM 3570  C CB   . ASP A ? 241 ? -43.507 2.287   11.179  1.0 0.0 241 0 1 
ATOM 3571  C CG   . ASP A ? 241 ? -44.568 3.250   11.694  1.0 0.0 241 0 1 
ATOM 3572  O OD1  . ASP A ? 241 ? -45.492 3.529   10.967  1.0 0.0 241 0 1 
ATOM 3573  O OD2  . ASP A ? 241 ? -44.444 3.698   12.809  1.0 0.0 241 0 1 
ATOM 3574  H H    . ASP A ? 241 ? -41.937 0.761   9.768   1.0 0.0 241 0 1 
ATOM 3575  H HA   . ASP A ? 241 ? -44.842 1.129   9.967   1.0 0.0 241 0 1 
ATOM 3576  H 1HB  . ASP A ? 241 ? -43.348 1.510   11.928  1.0 0.0 241 0 1 
ATOM 3577  H 2HB  . ASP A ? 241 ? -42.568 2.830   11.067  1.0 0.0 241 0 1 
ATOM 3578  N N    . VAL A ? 242 ? -45.237 2.828   8.204   1.0 0.0 242 0 1 
ATOM 3579  C CA   . VAL A ? 242 ? -45.478 3.799   7.139   1.0 0.0 242 0 1 
ATOM 3580  C C    . VAL A ? 242 ? -45.207 5.234   7.562   1.0 0.0 242 0 1 
ATOM 3581  O O    . VAL A ? 242 ? -45.046 6.101   6.697   1.0 0.0 242 0 1 
ATOM 3582  C CB   . VAL A ? 242 ? -46.937 3.693   6.656   1.0 0.0 242 0 1 
ATOM 3583  C CG1  . VAL A ? 242 ? -47.203 2.316   6.066   1.0 0.0 242 0 1 
ATOM 3584  C CG2  . VAL A ? 242 ? -47.886 3.977   7.811   1.0 0.0 242 0 1 
ATOM 3585  H H    . VAL A ? 242 ? -45.997 2.238   8.516   1.0 0.0 242 0 1 
ATOM 3586  H HA   . VAL A ? 242 ? -44.804 3.578   6.311   1.0 0.0 242 0 1 
ATOM 3587  H HB   . VAL A ? 242 ? -47.102 4.421   5.862   1.0 0.0 242 0 1 
ATOM 3588  H 1HG1 . VAL A ? 242 ? -48.240 2.259   5.729   1.0 0.0 242 0 1 
ATOM 3589  H 2HG1 . VAL A ? 242 ? -46.538 2.149   5.219   1.0 0.0 242 0 1 
ATOM 3590  H 3HG1 . VAL A ? 242 ? -47.027 1.554   6.824   1.0 0.0 242 0 1 
ATOM 3591  H 1HG2 . VAL A ? 242 ? -48.915 3.901   7.461   1.0 0.0 242 0 1 
ATOM 3592  H 2HG2 . VAL A ? 242 ? -47.718 3.253   8.607   1.0 0.0 242 0 1 
ATOM 3593  H 3HG2 . VAL A ? 242 ? -47.706 4.984   8.190   1.0 0.0 242 0 1 
ATOM 3594  N N    . ASN A ? 243 ? -45.158 5.511   8.864   1.0 0.0 243 0 1 
ATOM 3595  C CA   . ASN A ? 243 ? -44.897 6.852   9.369   1.0 0.0 243 0 1 
ATOM 3596  C C    . ASN A ? 243 ? -43.486 7.005   9.930   1.0 0.0 243 0 1 
ATOM 3597  O O    . ASN A ? 243 ? -43.192 8.010   10.585  1.0 0.0 243 0 1 
ATOM 3598  C CB   . ASN A ? 243 ? -45.925 7.222   10.422  1.0 0.0 243 0 1 
ATOM 3599  C CG   . ASN A ? 243 ? -47.304 7.394   9.848   1.0 0.0 243 0 1 
ATOM 3600  O OD1  . ASN A ? 243 ? -47.494 8.117   8.863   1.0 0.0 243 0 1 
ATOM 3601  N ND2  . ASN A ? 243 ? -48.271 6.743   10.444  1.0 0.0 243 0 1 
ATOM 3602  H H    . ASN A ? 243 ? -45.309 4.759   9.522   1.0 0.0 243 0 1 
ATOM 3603  H HA   . ASN A ? 243 ? -44.965 7.555   8.537   1.0 0.0 243 0 1 
ATOM 3604  H 1HB  . ASN A ? 243 ? -45.957 6.446   11.188  1.0 0.0 243 0 1 
ATOM 3605  H 2HB  . ASN A ? 243 ? -45.629 8.151   10.909  1.0 0.0 243 0 1 
ATOM 3606  H 1HD2 . ASN A ? 243 ? -49.209 6.820   10.105  1.0 0.0 243 0 1 
ATOM 3607  H 2HD2 . ASN A ? 243 ? -48.071 6.170   11.237  1.0 0.0 243 0 1 
ATOM 3608  N N    . THR A ? 244 ? -42.606 6.034   9.691   1.0 0.0 244 0 1 
ATOM 3609  C CA   . THR A ? 244 ? -41.224 6.169   10.127  1.0 0.0 244 0 1 
ATOM 3610  C C    . THR A ? 244 ? -40.570 7.386   9.476   1.0 0.0 244 0 1 
ATOM 3611  O O    . THR A ? 244 ? -40.832 7.711   8.314   1.0 0.0 244 0 1 
ATOM 3612  C CB   . THR A ? 244 ? -40.411 4.902   9.803   1.0 0.0 244 0 1 
ATOM 3613  O OG1  . THR A ? 244 ? -39.089 5.027   10.341  1.0 0.0 244 0 1 
ATOM 3614  C CG2  . THR A ? 244 ? -40.324 4.696   8.298   1.0 0.0 244 0 1 
ATOM 3615  H H    . THR A ? 244 ? -42.888 5.194   9.206   1.0 0.0 244 0 1 
ATOM 3616  H HA   . THR A ? 244 ? -41.214 6.322   11.207  1.0 0.0 244 0 1 
ATOM 3617  H HB   . THR A ? 244 ? -40.892 4.035   10.255  1.0 0.0 244 0 1 
ATOM 3618  H HG1  . THR A ? 244 ? -38.775 5.926   10.213  1.0 0.0 244 0 1 
ATOM 3619  H 1HG2 . THR A ? 244 ? -39.747 3.796   8.087   1.0 0.0 244 0 1 
ATOM 3620  H 2HG2 . THR A ? 244 ? -41.327 4.589   7.886   1.0 0.0 244 0 1 
ATOM 3621  H 3HG2 . THR A ? 244 ? -39.834 5.555   7.842   1.0 0.0 244 0 1 
ATOM 3622  N N    . ALA A ? 245 ? -39.724 8.069   10.241  1.0 0.0 245 0 1 
ATOM 3623  C CA   . ALA A ? 245 ? -38.995 9.230   9.755   1.0 0.0 245 0 1 
ATOM 3624  C C    . ALA A ? 245 ? -37.500 8.949   9.662   1.0 0.0 245 0 1 
ATOM 3625  O O    . ALA A ? 245 ? -36.936 8.170   10.436  1.0 0.0 245 0 1 
ATOM 3626  C CB   . ALA A ? 245 ? -39.253 10.429  10.656  1.0 0.0 245 0 1 
ATOM 3627  H H    . ALA A ? 245 ? -39.586 7.766   11.192  1.0 0.0 245 0 1 
ATOM 3628  H HA   . ALA A ? 245 ? -39.359 9.464   8.754   1.0 0.0 245 0 1 
ATOM 3629  H 1HB  . ALA A ? 245 ? -38.704 11.293  10.279  1.0 0.0 245 0 1 
ATOM 3630  H 2HB  . ALA A ? 245 ? -40.320 10.653  10.666  1.0 0.0 245 0 1 
ATOM 3631  H 3HB  . ALA A ? 245 ? -38.920 10.202  11.667  1.0 0.0 245 0 1 
ATOM 3632  N N    . ASP A ? 246 ? -36.868 9.607   8.690   1.0 0.0 246 0 1 
ATOM 3633  C CA   . ASP A ? 246 ? -35.417 9.602   8.536   1.0 0.0 246 0 1 
ATOM 3634  C C    . ASP A ? 246 ? -34.783 10.664  9.431   1.0 0.0 246 0 1 
ATOM 3635  O O    . ASP A ? 246 ? -35.471 11.292  10.241  1.0 0.0 246 0 1 
ATOM 3636  C CB   . ASP A ? 246 ? -35.026 9.847   7.077   1.0 0.0 246 0 1 
ATOM 3637  C CG   . ASP A ? 246 ? -35.356 11.257  6.604   1.0 0.0 246 0 1 
ATOM 3638  O OD1  . ASP A ? 246 ? -35.450 12.133  7.430   1.0 0.0 246 0 1 
ATOM 3639  O OD2  . ASP A ? 246 ? -35.513 11.443  5.421   1.0 0.0 246 0 1 
ATOM 3640  H H    . ASP A ? 246 ? -37.431 10.129  8.031   1.0 0.0 246 0 1 
ATOM 3641  H HA   . ASP A ? 246 ? -35.038 8.631   8.853   1.0 0.0 246 0 1 
ATOM 3642  H 1HB  . ASP A ? 246 ? -33.955 9.680   6.954   1.0 0.0 246 0 1 
ATOM 3643  H 2HB  . ASP A ? 246 ? -35.545 9.134   6.436   1.0 0.0 246 0 1 
ATOM 3644  N N    . GLU A ? 247 ? -33.468 10.877  9.281   1.0 0.0 247 0 1 
ATOM 3645  C CA   . GLU A ? 247 ? -32.739 11.763  10.188  1.0 0.0 247 0 1 
ATOM 3646  C C    . GLU A ? 247 ? -33.227 13.205  10.113  1.0 0.0 247 0 1 
ATOM 3647  O O    . GLU A ? 247 ? -32.927 14.003  11.009  1.0 0.0 247 0 1 
ATOM 3648  C CB   . GLU A ? 247 ? -31.240 11.715  9.878   1.0 0.0 247 0 1 
ATOM 3649  C CG   . GLU A ? 247 ? -30.593 10.358  10.112  1.0 0.0 247 0 1 
ATOM 3650  C CD   . GLU A ? 247 ? -30.778 9.415   8.956   1.0 0.0 247 0 1 
ATOM 3651  O OE1  . GLU A ? 247 ? -31.400 9.799   7.994   1.0 0.0 247 0 1 
ATOM 3652  O OE2  . GLU A ? 247 ? -30.296 8.309   9.033   1.0 0.0 247 0 1 
ATOM 3653  H H    . GLU A ? 247 ? -32.970 10.419  8.533   1.0 0.0 247 0 1 
ATOM 3654  H HA   . GLU A ? 247 ? -32.894 11.416  11.210  1.0 0.0 247 0 1 
ATOM 3655  H 1HB  . GLU A ? 247 ? -31.076 11.990  8.837   1.0 0.0 247 0 1 
ATOM 3656  H 2HB  . GLU A ? 247 ? -30.718 12.445  10.497  1.0 0.0 247 0 1 
ATOM 3657  H 1HG  . GLU A ? 247 ? -29.527 10.499  10.283  1.0 0.0 247 0 1 
ATOM 3658  H 2HG  . GLU A ? 247 ? -31.022 9.912   11.009  1.0 0.0 247 0 1 
ATOM 3659  N N    . THR A ? 248 ? -33.972 13.560  9.069   1.0 0.0 248 0 1 
ATOM 3660  C CA   . THR A ? 248 ? -34.466 14.918  8.913   1.0 0.0 248 0 1 
ATOM 3661  C C    . THR A ? 248 ? -35.960 15.045  9.169   1.0 0.0 248 0 1 
ATOM 3662  O O    . THR A ? 248 ? -36.527 16.106  8.903   1.0 0.0 248 0 1 
ATOM 3663  C CB   . THR A ? 248 ? -34.147 15.449  7.503   1.0 0.0 248 0 1 
ATOM 3664  O OG1  . THR A ? 248 ? -34.771 14.610  6.522   1.0 0.0 248 0 1 
ATOM 3665  C CG2  . THR A ? 248 ? -32.645 15.470  7.266   1.0 0.0 248 0 1 
ATOM 3666  H H    . THR A ? 248 ? -34.202 12.871  8.368   1.0 0.0 248 0 1 
ATOM 3667  H HA   . THR A ? 248 ? -33.958 15.557  9.640   1.0 0.0 248 0 1 
ATOM 3668  H HB   . THR A ? 248 ? -34.540 16.460  7.398   1.0 0.0 248 0 1 
ATOM 3669  H HG1  . THR A ? 248 ? -34.974 13.758  6.914   1.0 0.0 248 0 1 
ATOM 3670  H 1HG2 . THR A ? 248 ? -32.440 15.847  6.266   1.0 0.0 248 0 1 
ATOM 3671  H 2HG2 . THR A ? 248 ? -32.170 16.116  8.004   1.0 0.0 248 0 1 
ATOM 3672  H 3HG2 . THR A ? 248 ? -32.249 14.459  7.360   1.0 0.0 248 0 1 
ATOM 3673  N N    . GLY A ? 249 ? -36.616 13.989  9.632   1.0 0.0 249 0 1 
ATOM 3674  C CA   . GLY A ? 249 ? -38.036 14.033  9.896   1.0 0.0 249 0 1 
ATOM 3675  C C    . GLY A ? 249 ? -38.904 13.676  8.715   1.0 0.0 249 0 1 
ATOM 3676  O O    . GLY A ? 249 ? -40.133 13.714  8.837   1.0 0.0 249 0 1 
ATOM 3677  H H    . GLY A ? 249 ? -36.109 13.131  9.804   1.0 0.0 249 0 1 
ATOM 3678  H 1HA  . GLY A ? 249 ? -38.275 13.346  10.709  1.0 0.0 249 0 1 
ATOM 3679  H 2HA  . GLY A ? 249 ? -38.313 15.032  10.227  1.0 0.0 249 0 1 
ATOM 3680  N N    . TYR A ? 250 ? -38.310 13.321  7.579   1.0 0.0 250 0 1 
ATOM 3681  C CA   . TYR A ? 250 ? -39.074 13.017  6.377   1.0 0.0 250 0 1 
ATOM 3682  C C    . TYR A ? 250 ? -39.519 11.561  6.422   1.0 0.0 250 0 1 
ATOM 3683  O O    . TYR A ? 250 ? -38.693 10.652  6.554   1.0 0.0 250 0 1 
ATOM 3684  C CB   . TYR A ? 250 ? -38.251 13.296  5.118   1.0 0.0 250 0 1 
ATOM 3685  C CG   . TYR A ? 250 ? -37.988 14.765  4.873   1.0 0.0 250 0 1 
ATOM 3686  C CD1  . TYR A ? 250 ? -37.177 15.479  5.744   1.0 0.0 250 0 1 
ATOM 3687  C CD2  . TYR A ? 250 ? -38.556 15.399  3.779   1.0 0.0 250 0 1 
ATOM 3688  C CE1  . TYR A ? 250 ? -36.936 16.820  5.520   1.0 0.0 250 0 1 
ATOM 3689  C CE2  . TYR A ? 250 ? -38.317 16.740  3.556   1.0 0.0 250 0 1 
ATOM 3690  C CZ   . TYR A ? 250 ? -37.510 17.450  4.422   1.0 0.0 250 0 1 
ATOM 3691  O OH   . TYR A ? 250 ? -37.271 18.787  4.199   1.0 0.0 250 0 1 
ATOM 3692  H H    . TYR A ? 250 ? -37.302 13.263  7.548   1.0 0.0 250 0 1 
ATOM 3693  H HA   . TYR A ? 250 ? -39.956 13.659  6.356   1.0 0.0 250 0 1 
ATOM 3694  H 1HB  . TYR A ? 250 ? -37.289 12.785  5.190   1.0 0.0 250 0 1 
ATOM 3695  H 2HB  . TYR A ? 250 ? -38.770 12.894  4.248   1.0 0.0 250 0 1 
ATOM 3696  H HD1  . TYR A ? 250 ? -36.729 14.980  6.604   1.0 0.0 250 0 1 
ATOM 3697  H HD2  . TYR A ? 250 ? -39.195 14.838  3.096   1.0 0.0 250 0 1 
ATOM 3698  H HE1  . TYR A ? 250 ? -36.299 17.381  6.204   1.0 0.0 250 0 1 
ATOM 3699  H HE2  . TYR A ? 250 ? -38.764 17.239  2.696   1.0 0.0 250 0 1 
ATOM 3700  H HH   . TYR A ? 250 ? -36.694 19.127  4.889   1.0 0.0 250 0 1 
ATOM 3701  N N    . THR A ? 251 ? -40.825 11.346  6.352   1.0 0.0 251 0 1 
ATOM 3702  C CA   . THR A ? 251 ? -41.380 10.008  6.279   1.0 0.0 251 0 1 
ATOM 3703  C C    . THR A ? 251 ? -41.416 9.567   4.819   1.0 0.0 251 0 1 
ATOM 3704  O O    . THR A ? 251 ? -41.256 10.390  3.912   1.0 0.0 251 0 1 
ATOM 3705  C CB   . THR A ? 251 ? -42.790 9.945   6.893   1.0 0.0 251 0 1 
ATOM 3706  O OG1  . THR A ? 251 ? -43.680 10.778  6.139   1.0 0.0 251 0 1 
ATOM 3707  C CG2  . THR A ? 251 ? -42.764 10.415  8.339   1.0 0.0 251 0 1 
ATOM 3708  H H    . THR A ? 251 ? -41.452 12.140  6.351   1.0 0.0 251 0 1 
ATOM 3709  H HA   . THR A ? 251 ? -40.733 9.335   6.842   1.0 0.0 251 0 1 
ATOM 3710  H HB   . THR A ? 251 ? -43.157 8.919   6.857   1.0 0.0 251 0 1 
ATOM 3711  H HG1  . THR A ? 251 ? -43.561 11.694  6.404   1.0 0.0 251 0 1 
ATOM 3712  H 1HG2 . THR A ? 251 ? -43.769 10.362  8.757   1.0 0.0 251 0 1 
ATOM 3713  H 2HG2 . THR A ? 251 ? -42.098 9.776   8.918   1.0 0.0 251 0 1 
ATOM 3714  H 3HG2 . THR A ? 251 ? -42.407 11.443  8.381   1.0 0.0 251 0 1 
ATOM 3715  N N    . PRO A ? 252 ? -41.600 8.271   4.552   1.0 0.0 252 0 1 
ATOM 3716  C CA   . PRO A ? 252 ? -41.827 7.850   3.159   1.0 0.0 252 0 1 
ATOM 3717  C C    . PRO A ? 252 ? -42.878 8.684   2.445   1.0 0.0 252 0 1 
ATOM 3718  O O    . PRO A ? 252 ? -42.768 8.876   1.226   1.0 0.0 252 0 1 
ATOM 3719  C CB   . PRO A ? 252 ? -42.290 6.399   3.316   1.0 0.0 252 0 1 
ATOM 3720  C CG   . PRO A ? 252 ? -41.615 5.931   4.560   1.0 0.0 252 0 1 
ATOM 3721  C CD   . PRO A ? 252 ? -41.675 7.118   5.486   1.0 0.0 252 0 1 
ATOM 3722  H HA   . PRO A ? 252 ? -40.884 7.927   2.601   1.0 0.0 252 0 1 
ATOM 3723  H 1HB  . PRO A ? 252 ? -43.386 6.360   3.385   1.0 0.0 252 0 1 
ATOM 3724  H 2HB  . PRO A ? 252 ? -42.002 5.814   2.429   1.0 0.0 252 0 1 
ATOM 3725  H 1HG  . PRO A ? 252 ? -42.134 5.051   4.967   1.0 0.0 252 0 1 
ATOM 3726  H 2HG  . PRO A ? 252 ? -40.584 5.618   4.338   1.0 0.0 252 0 1 
ATOM 3727  H 1HD  . PRO A ? 252 ? -42.626 7.106   6.037   1.0 0.0 252 0 1 
ATOM 3728  H 2HD  . PRO A ? 252 ? -40.823 7.083   6.181   1.0 0.0 252 0 1 
ATOM 3729  N N    . LEU A ? 253 ? -43.885 9.193   3.158   1.0 0.0 253 0 1 
ATOM 3730  C CA   . LEU A ? 253 ? -44.893 10.040  2.526   1.0 0.0 253 0 1 
ATOM 3731  C C    . LEU A ? 253 ? -44.346 11.429  2.214   1.0 0.0 253 0 1 
ATOM 3732  O O    . LEU A ? 253 ? -44.682 12.004  1.172   1.0 0.0 253 0 1 
ATOM 3733  C CB   . LEU A ? 253 ? -46.122 10.164  3.434   1.0 0.0 253 0 1 
ATOM 3734  C CG   . LEU A ? 253 ? -47.300 10.957  2.855   1.0 0.0 253 0 1 
ATOM 3735  C CD1  . LEU A ? 253 ? -47.769 10.301  1.563   1.0 0.0 253 0 1 
ATOM 3736  C CD2  . LEU A ? 253 ? -48.425 11.016  3.877   1.0 0.0 253 0 1 
ATOM 3737  H H    . LEU A ? 253 ? -43.960 8.995   4.146   1.0 0.0 253 0 1 
ATOM 3738  H HA   . LEU A ? 253 ? -45.181 9.586   1.580   1.0 0.0 253 0 1 
ATOM 3739  H 1HB  . LEU A ? 253 ? -46.481 9.164   3.672   1.0 0.0 253 0 1 
ATOM 3740  H 2HB  . LEU A ? 253 ? -45.821 10.650  4.363   1.0 0.0 253 0 1 
ATOM 3741  H HG   . LEU A ? 253 ? -46.975 11.970  2.616   1.0 0.0 253 0 1 
ATOM 3742  H 1HD1 . LEU A ? 253 ? -48.605 10.865  1.151   1.0 0.0 253 0 1 
ATOM 3743  H 2HD1 . LEU A ? 253 ? -46.950 10.291  0.843   1.0 0.0 253 0 1 
ATOM 3744  H 3HD1 . LEU A ? 253 ? -48.086 9.279   1.769   1.0 0.0 253 0 1 
ATOM 3745  H 1HD2 . LEU A ? 253 ? -49.263 11.580  3.466   1.0 0.0 253 0 1 
ATOM 3746  H 2HD2 . LEU A ? 253 ? -48.752 10.004  4.116   1.0 0.0 253 0 1 
ATOM 3747  H 3HD2 . LEU A ? 253 ? -48.068 11.506  4.784   1.0 0.0 253 0 1 
ATOM 3748  N N    . HIS A ? 254 ? -43.511 11.982  3.096   1.0 0.0 254 0 1 
ATOM 3749  C CA   . HIS A ? 254 ? -42.835 13.238  2.785   1.0 0.0 254 0 1 
ATOM 3750  C C    . HIS A ? 254 ? -41.903 13.072  1.591   1.0 0.0 254 0 1 
ATOM 3751  O O    . HIS A ? 254 ? -41.850 13.938  0.709   1.0 0.0 254 0 1 
ATOM 3752  C CB   . HIS A ? 254 ? -42.041 13.743  3.995   1.0 0.0 254 0 1 
ATOM 3753  C CG   . HIS A ? 254 ? -42.902 14.251  5.110   1.0 0.0 254 0 1 
ATOM 3754  N ND1  . HIS A ? 254 ? -43.101 13.542  6.276   1.0 0.0 254 0 1 
ATOM 3755  C CD2  . HIS A ? 254 ? -43.615 15.394  5.236   1.0 0.0 254 0 1 
ATOM 3756  C CE1  . HIS A ? 254 ? -43.901 14.229  7.073   1.0 0.0 254 0 1 
ATOM 3757  N NE2  . HIS A ? 254 ? -44.226 15.356  6.466   1.0 0.0 254 0 1 
ATOM 3758  H H    . HIS A ? 254 ? -43.341 11.540  3.989   1.0 0.0 254 0 1 
ATOM 3759  H HA   . HIS A ? 254 ? -43.574 13.997  2.529   1.0 0.0 254 0 1 
ATOM 3760  H 1HB  . HIS A ? 254 ? -41.419 12.937  4.384   1.0 0.0 254 0 1 
ATOM 3761  H 2HB  . HIS A ? 254 ? -41.377 14.549  3.683   1.0 0.0 254 0 1 
ATOM 3762  H HD2  . HIS A ? 254 ? -43.691 16.194  4.500   1.0 0.0 254 0 1 
ATOM 3763  H HE1  . HIS A ? 254 ? -44.234 13.919  8.064   1.0 0.0 254 0 1 
ATOM 3764  H HE2  . HIS A ? 254 ? -44.827 16.076  6.839   1.0 0.0 254 0 1 
ATOM 3765  N N    . LEU A ? 255 ? -41.161 11.964  1.550   1.0 0.0 255 0 1 
ATOM 3766  C CA   . LEU A ? 255 ? -40.222 11.726  0.462   1.0 0.0 255 0 1 
ATOM 3767  C C    . LEU A ? 255 ? -40.930 11.513  -0.873  1.0 0.0 255 0 1 
ATOM 3768  O O    . LEU A ? 255 ? -40.507 12.077  -1.889  1.0 0.0 255 0 1 
ATOM 3769  C CB   . LEU A ? 255 ? -39.352 10.504  0.781   1.0 0.0 255 0 1 
ATOM 3770  C CG   . LEU A ? 255 ? -38.352 10.681  1.931   1.0 0.0 255 0 1 
ATOM 3771  C CD1  . LEU A ? 255 ? -37.702 9.342   2.249   1.0 0.0 255 0 1 
ATOM 3772  C CD2  . LEU A ? 255 ? -37.308 11.717  1.539   1.0 0.0 255 0 1 
ATOM 3773  H H    . LEU A ? 255 ? -41.253 11.275  2.283   1.0 0.0 255 0 1 
ATOM 3774  H HA   . LEU A ? 255 ? -39.591 12.606  0.351   1.0 0.0 255 0 1 
ATOM 3775  H 1HB  . LEU A ? 255 ? -40.004 9.670   1.035   1.0 0.0 255 0 1 
ATOM 3776  H 2HB  . LEU A ? 255 ? -38.786 10.237  -0.112  1.0 0.0 255 0 1 
ATOM 3777  H HG   . LEU A ? 255 ? -38.880 11.017  2.823   1.0 0.0 255 0 1 
ATOM 3778  H 1HD1 . LEU A ? 255 ? -36.991 9.468   3.067   1.0 0.0 255 0 1 
ATOM 3779  H 2HD1 . LEU A ? 255 ? -38.469 8.627   2.545   1.0 0.0 255 0 1 
ATOM 3780  H 3HD1 . LEU A ? 255 ? -37.179 8.972   1.369   1.0 0.0 255 0 1 
ATOM 3781  H 1HD2 . LEU A ? 255 ? -36.598 11.843  2.357   1.0 0.0 255 0 1 
ATOM 3782  H 2HD2 . LEU A ? 255 ? -36.778 11.380  0.648   1.0 0.0 255 0 1 
ATOM 3783  H 3HD2 . LEU A ? 255 ? -37.798 12.668  1.334   1.0 0.0 255 0 1 
ATOM 3784  N N    . ALA A ? 256 ? -41.997 10.712  -0.895  1.0 0.0 256 0 1 
ATOM 3785  C CA   . ALA A ? 256 ? -42.774 10.538  -2.117  1.0 0.0 256 0 1 
ATOM 3786  C C    . ALA A ? 256 ? -43.443 11.832  -2.566  1.0 0.0 256 0 1 
ATOM 3787  O O    . ALA A ? 256 ? -43.475 12.123  -3.766  1.0 0.0 256 0 1 
ATOM 3788  C CB   . ALA A ? 256 ? -43.820 9.451   -1.920  1.0 0.0 256 0 1 
ATOM 3789  H H    . ALA A ? 256 ? -42.276 10.217  -0.059  1.0 0.0 256 0 1 
ATOM 3790  H HA   . ALA A ? 256 ? -42.090 10.236  -2.911  1.0 0.0 256 0 1 
ATOM 3791  H 1HB  . ALA A ? 256 ? -44.388 9.321   -2.840  1.0 0.0 256 0 1 
ATOM 3792  H 2HB  . ALA A ? 256 ? -43.325 8.513   -1.664  1.0 0.0 256 0 1 
ATOM 3793  H 3HB  . ALA A ? 256 ? -44.494 9.736   -1.115  1.0 0.0 256 0 1 
ATOM 3794  N N    . ALA A ? 257 ? -43.981 12.615  -1.627  1.0 0.0 257 0 1 
ATOM 3795  C CA   . ALA A ? 257 ? -44.622 13.879  -1.975  1.0 0.0 257 0 1 
ATOM 3796  C C    . ALA A ? 257 ? -43.644 14.872  -2.584  1.0 0.0 257 0 1 
ATOM 3797  O O    . ALA A ? 257 ? -43.970 15.508  -3.592  1.0 0.0 257 0 1 
ATOM 3798  C CB   . ALA A ? 257 ? -45.283 14.486  -0.747  1.0 0.0 257 0 1 
ATOM 3799  H H    . ALA A ? 257 ? -43.948 12.332  -0.659  1.0 0.0 257 0 1 
ATOM 3800  H HA   . ALA A ? 257 ? -45.386 13.675  -2.725  1.0 0.0 257 0 1 
ATOM 3801  H 1HB  . ALA A ? 257 ? -45.765 15.425  -1.020  1.0 0.0 257 0 1 
ATOM 3802  H 2HB  . ALA A ? 257 ? -46.031 13.794  -0.358  1.0 0.0 257 0 1 
ATOM 3803  H 3HB  . ALA A ? 257 ? -44.530 14.673  0.017   1.0 0.0 257 0 1 
ATOM 3804  N N    . ARG A ? 258 ? -42.456 15.014  -1.996  1.0 0.0 258 0 1 
ATOM 3805  C CA   . ARG A ? 258 ? -41.453 15.931  -2.523  1.0 0.0 258 0 1 
ATOM 3806  C C    . ARG A ? 258 ? -40.934 15.504  -3.891  1.0 0.0 258 0 1 
ATOM 3807  O O    . ARG A ? 258 ? -40.850 16.329  -4.807  1.0 0.0 258 0 1 
ATOM 3808  C CB   . ARG A ? 258 ? -40.281 16.039  -1.559  1.0 0.0 258 0 1 
ATOM 3809  C CG   . ARG A ? 258 ? -39.191 17.010  -1.983  1.0 0.0 258 0 1 
ATOM 3810  C CD   . ARG A ? 258 ? -38.062 17.025  -1.017  1.0 0.0 258 0 1 
ATOM 3811  N NE   . ARG A ? 258 ? -37.363 15.750  -0.981  1.0 0.0 258 0 1 
ATOM 3812  C CZ   . ARG A ? 258 ? -36.524 15.365  -0.000  1.0 0.0 258 0 1 
ATOM 3813  N NH1  . ARG A ? 258 ? -36.290 16.166  1.017   1.0 0.0 258 0 1 
ATOM 3814  N NH2  . ARG A ? 258 ? -35.936 14.183  -0.059  1.0 0.0 258 0 1 
ATOM 3815  H H    . ARG A ? 258 ? -42.243 14.475  -1.169  1.0 0.0 258 0 1 
ATOM 3816  H HA   . ARG A ? 258 ? -41.914 16.910  -2.652  1.0 0.0 258 0 1 
ATOM 3817  H 1HB  . ARG A ? 258 ? -40.643 16.354  -0.582  1.0 0.0 258 0 1 
ATOM 3818  H 2HB  . ARG A ? 258 ? -39.820 15.059  -1.436  1.0 0.0 258 0 1 
ATOM 3819  H 1HG  . ARG A ? 258 ? -38.803 16.719  -2.959  1.0 0.0 258 0 1 
ATOM 3820  H 2HG  . ARG A ? 258 ? -39.605 18.018  -2.042  1.0 0.0 258 0 1 
ATOM 3821  H 1HD  . ARG A ? 258 ? -37.348 17.796  -1.303  1.0 0.0 258 0 1 
ATOM 3822  H 2HD  . ARG A ? 258 ? -38.441 17.234  -0.017  1.0 0.0 258 0 1 
ATOM 3823  H HE   . ARG A ? 258 ? -37.518 15.107  -1.746  1.0 0.0 258 0 1 
ATOM 3824  H 1HH1 . ARG A ? 258 ? -36.739 17.069  1.061   1.0 0.0 258 0 1 
ATOM 3825  H 2HH1 . ARG A ? 258 ? -35.660 15.877  1.751   1.0 0.0 258 0 1 
ATOM 3826  H 1HH2 . ARG A ? 258 ? -36.116 13.567  -0.840  1.0 0.0 258 0 1 
ATOM 3827  H 2HH2 . ARG A ? 258 ? -35.308 13.895  0.676   1.0 0.0 258 0 1 
ATOM 3828  N N    . GLU A ? 259 ? -40.582 14.228  -4.059  1.0 0.0 259 0 1 
ATOM 3829  C CA   . GLU A ? 259 ? -39.937 13.788  -5.292  1.0 0.0 259 0 1 
ATOM 3830  C C    . GLU A ? 259 ? -40.920 13.490  -6.417  1.0 0.0 259 0 1 
ATOM 3831  O O    . GLU A ? 259 ? -40.484 13.132  -7.517  1.0 0.0 259 0 1 
ATOM 3832  C CB   . GLU A ? 259 ? -39.092 12.542  -5.016  1.0 0.0 259 0 1 
ATOM 3833  C CG   . GLU A ? 259 ? -37.933 12.767  -4.056  1.0 0.0 259 0 1 
ATOM 3834  C CD   . GLU A ? 259 ? -36.905 13.722  -4.594  1.0 0.0 259 0 1 
ATOM 3835  O OE1  . GLU A ? 259 ? -36.474 13.537  -5.707  1.0 0.0 259 0 1 
ATOM 3836  O OE2  . GLU A ? 259 ? -36.549 14.639  -3.891  1.0 0.0 259 0 1 
ATOM 3837  H H    . GLU A ? 259 ? -40.759 13.554  -3.330  1.0 0.0 259 0 1 
ATOM 3838  H HA   . GLU A ? 259 ? -39.292 14.592  -5.650  1.0 0.0 259 0 1 
ATOM 3839  H 1HB  . GLU A ? 259 ? -39.724 11.757  -4.600  1.0 0.0 259 0 1 
ATOM 3840  H 2HB  . GLU A ? 259 ? -38.680 12.167  -5.955  1.0 0.0 259 0 1 
ATOM 3841  H 1HG  . GLU A ? 259 ? -38.323 13.162  -3.118  1.0 0.0 259 0 1 
ATOM 3842  H 2HG  . GLU A ? 259 ? -37.458 11.810  -3.845  1.0 0.0 259 0 1 
ATOM 3843  N N    . GLY A ? 260 ? -42.219 13.624  -6.173  1.0 0.0 260 0 1 
ATOM 3844  C CA   . GLY A ? 260 ? -43.238 13.461  -7.189  1.0 0.0 260 0 1 
ATOM 3845  C C    . GLY A ? 260 ? -43.645 12.030  -7.454  1.0 0.0 260 0 1 
ATOM 3846  O O    . GLY A ? 260 ? -44.227 11.753  -8.509  1.0 0.0 260 0 1 
ATOM 3847  H H    . GLY A ? 260 ? -42.497 13.850  -5.230  1.0 0.0 260 0 1 
ATOM 3848  H 1HA  . GLY A ? 260 ? -44.132 14.013  -6.900  1.0 0.0 260 0 1 
ATOM 3849  H 2HA  . GLY A ? 260 ? -42.886 13.887  -8.130  1.0 0.0 260 0 1 
ATOM 3850  N N    . HIS A ? 261 ? -43.391 11.125  -6.514  1.0 0.0 261 0 1 
ATOM 3851  C CA   . HIS A ? 261 ? -43.662 9.700   -6.692  1.0 0.0 261 0 1 
ATOM 3852  C C    . HIS A ? 261 ? -45.140 9.467   -6.392  1.0 0.0 261 0 1 
ATOM 3853  O O    . HIS A ? 261 ? -45.496 8.826   -5.401  1.0 0.0 261 0 1 
ATOM 3854  C CB   . HIS A ? 261 ? -42.786 8.839   -5.777  1.0 0.0 261 0 1 
ATOM 3855  C CG   . HIS A ? 261 ? -41.324 8.924   -6.090  1.0 0.0 261 0 1 
ATOM 3856  N ND1  . HIS A ? 261 ? -40.829 8.798   -7.371  1.0 0.0 261 0 1 
ATOM 3857  C CD2  . HIS A ? 261 ? -40.249 9.123   -5.290  1.0 0.0 261 0 1 
ATOM 3858  C CE1  . HIS A ? 261 ? -39.512 8.916   -7.345  1.0 0.0 261 0 1 
ATOM 3859  N NE2  . HIS A ? 261 ? -39.138 9.113   -6.094  1.0 0.0 261 0 1 
ATOM 3860  H H    . HIS A ? 261 ? -42.993 11.446  -5.644  1.0 0.0 261 0 1 
ATOM 3861  H HA   . HIS A ? 261 ? -43.469 9.419   -7.725  1.0 0.0 261 0 1 
ATOM 3862  H 1HB  . HIS A ? 261 ? -42.930 9.145   -4.740  1.0 0.0 261 0 1 
ATOM 3863  H 2HB  . HIS A ? 261 ? -43.091 7.796   -5.857  1.0 0.0 261 0 1 
ATOM 3864  H HD2  . HIS A ? 261 ? -40.265 9.263   -4.209  1.0 0.0 261 0 1 
ATOM 3865  H HE1  . HIS A ? 261 ? -38.850 8.859   -8.208  1.0 0.0 261 0 1 
ATOM 3866  H HE2  . HIS A ? 261 ? -38.187 9.237   -5.776  1.0 0.0 261 0 1 
ATOM 3867  N N    . LEU A ? 262 ? -46.003 9.974   -7.272  1.0 0.0 262 0 1 
ATOM 3868  C CA   . LEU A ? 262 ? -47.448 9.833   -7.130  1.0 0.0 262 0 1 
ATOM 3869  C C    . LEU A ? 262 ? -47.913 8.399   -6.883  1.0 0.0 262 0 1 
ATOM 3870  O O    . LEU A ? 262 ? -48.724 8.181   -5.976  1.0 0.0 262 0 1 
ATOM 3871  C CB   . LEU A ? 262 ? -48.138 10.373  -8.389  1.0 0.0 262 0 1 
ATOM 3872  C CG   . LEU A ? 262 ? -49.670 10.292  -8.395  1.0 0.0 262 0 1 
ATOM 3873  C CD1  . LEU A ? 262 ? -50.229 11.149  -7.267  1.0 0.0 262 0 1 
ATOM 3874  C CD2  . LEU A ? 262 ? -50.197 10.754  -9.746  1.0 0.0 262 0 1 
ATOM 3875  H H    . LEU A ? 262 ? -45.633 10.475  -8.068  1.0 0.0 262 0 1 
ATOM 3876  H HA   . LEU A ? 262 ? -47.764 10.394  -6.249  1.0 0.0 262 0 1 
ATOM 3877  H 1HB  . LEU A ? 262 ? -47.862 11.420  -8.514  1.0 0.0 262 0 1 
ATOM 3878  H 2HB  . LEU A ? 262 ? -47.773 9.817   -9.252  1.0 0.0 262 0 1 
ATOM 3879  H HG   . LEU A ? 262 ? -49.980 9.263   -8.217  1.0 0.0 262 0 1 
ATOM 3880  H 1HD1 . LEU A ? 262 ? -51.317 11.091  -7.272  1.0 0.0 262 0 1 
ATOM 3881  H 2HD1 . LEU A ? 262 ? -49.851 10.785  -6.312  1.0 0.0 262 0 1 
ATOM 3882  H 3HD1 . LEU A ? 262 ? -49.920 12.184  -7.410  1.0 0.0 262 0 1 
ATOM 3883  H 1HD2 . LEU A ? 262 ? -51.286 10.695  -9.750  1.0 0.0 262 0 1 
ATOM 3884  H 2HD2 . LEU A ? 262 ? -49.888 11.784  -9.924  1.0 0.0 262 0 1 
ATOM 3885  H 3HD2 . LEU A ? 262 ? -49.796 10.114  -10.531 1.0 0.0 262 0 1 
ATOM 3886  N N    . GLU A ? 263 ? -47.402 7.414   -7.629  1.0 0.0 263 0 1 
ATOM 3887  C CA   . GLU A ? 263 ? -47.730 6.024   -7.336  1.0 0.0 263 0 1 
ATOM 3888  C C    . GLU A ? 263 ? -47.388 5.535   -5.935  1.0 0.0 263 0 1 
ATOM 3889  O O    . GLU A ? 263 ? -48.078 4.660   -5.404  1.0 0.0 263 0 1 
ATOM 3890  C CB   . GLU A ? 263 ? -47.027 5.121   -8.352  1.0 0.0 263 0 1 
ATOM 3891  C CG   . GLU A ? 263 ? -47.581 5.216   -9.766  1.0 0.0 263 0 1 
ATOM 3892  C CD   . GLU A ? 263 ? -46.836 4.354   -10.747 1.0 0.0 263 0 1 
ATOM 3893  O OE1  . GLU A ? 263 ? -45.855 3.763   -10.363 1.0 0.0 263 0 1 
ATOM 3894  O OE2  . GLU A ? 263 ? -47.248 4.285   -11.881 1.0 0.0 263 0 1 
ATOM 3895  H H    . GLU A ? 263 ? -46.786 7.622   -8.402  1.0 0.0 263 0 1 
ATOM 3896  H HA   . GLU A ? 263 ? -48.809 5.896   -7.425  1.0 0.0 263 0 1 
ATOM 3897  H 1HB  . GLU A ? 263 ? -45.967 5.373   -8.391  1.0 0.0 263 0 1 
ATOM 3898  H 2HB  . GLU A ? 263 ? -47.104 4.082   -8.031  1.0 0.0 263 0 1 
ATOM 3899  H 1HG  . GLU A ? 263 ? -48.628 4.912   -9.756  1.0 0.0 263 0 1 
ATOM 3900  H 2HG  . GLU A ? 263 ? -47.536 6.253   -10.094 1.0 0.0 263 0 1 
ATOM 3901  N N    . ILE A ? 264 ? -46.338 6.071   -5.316  1.0 0.0 264 0 1 
ATOM 3902  C CA   . ILE A ? 264 ? -46.031 5.701   -3.933  1.0 0.0 264 0 1 
ATOM 3903  C C    . ILE A ? 264 ? -46.948 6.417   -2.949  1.0 0.0 264 0 1 
ATOM 3904  O O    . ILE A ? 264 ? -47.431 5.796   -1.994  1.0 0.0 264 0 1 
ATOM 3905  C CB   . ILE A ? 264 ? -44.564 6.022   -3.590  1.0 0.0 264 0 1 
ATOM 3906  C CG1  . ILE A ? 264 ? -43.619 5.151   -4.421  1.0 0.0 264 0 1 
ATOM 3907  C CG2  . ILE A ? 264 ? -44.310 5.822   -2.103  1.0 0.0 264 0 1 
ATOM 3908  C CD1  . ILE A ? 264 ? -42.170 5.572   -4.336  1.0 0.0 264 0 1 
ATOM 3909  H H    . ILE A ? 264 ? -45.745 6.738   -5.790  1.0 0.0 264 0 1 
ATOM 3910  H HA   . ILE A ? 264 ? -46.245 4.639   -3.803  1.0 0.0 264 0 1 
ATOM 3911  H HB   . ILE A ? 264 ? -44.349 7.058   -3.849  1.0 0.0 264 0 1 
ATOM 3912  H 1HG1 . ILE A ? 264 ? -43.694 4.116   -4.091  1.0 0.0 264 0 1 
ATOM 3913  H 2HG1 . ILE A ? 264 ? -43.921 5.183   -5.468  1.0 0.0 264 0 1 
ATOM 3914  H 1HG2 . ILE A ? 264 ? -43.269 6.052   -1.879  1.0 0.0 264 0 1 
ATOM 3915  H 2HG2 . ILE A ? 264 ? -44.960 6.482   -1.531  1.0 0.0 264 0 1 
ATOM 3916  H 3HG2 . ILE A ? 264 ? -44.518 4.786   -1.835  1.0 0.0 264 0 1 
ATOM 3917  H 1HD1 . ILE A ? 264 ? -41.561 4.908   -4.952  1.0 0.0 264 0 1 
ATOM 3918  H 2HD1 . ILE A ? 264 ? -42.066 6.596   -4.695  1.0 0.0 264 0 1 
ATOM 3919  H 3HD1 . ILE A ? 264 ? -41.834 5.514   -3.301  1.0 0.0 264 0 1 
ATOM 3920  N N    . VAL A ? 265 ? -47.248 7.693   -3.192  1.0 0.0 265 0 1 
ATOM 3921  C CA   . VAL A ? 265 ? -48.174 8.416   -2.327  1.0 0.0 265 0 1 
ATOM 3922  C C    . VAL A ? 265 ? -49.502 7.674   -2.223  1.0 0.0 265 0 1 
ATOM 3923  O O    . VAL A ? 265 ? -50.020 7.463   -1.121  1.0 0.0 265 0 1 
ATOM 3924  C CB   . VAL A ? 265 ? -48.418 9.837   -2.868  1.0 0.0 265 0 1 
ATOM 3925  C CG1  . VAL A ? 265 ? -49.544 10.513  -2.101  1.0 0.0 265 0 1 
ATOM 3926  C CG2  . VAL A ? 265 ? -47.138 10.653  -2.779  1.0 0.0 265 0 1 
ATOM 3927  H H    . VAL A ? 265 ? -46.834 8.173   -3.978  1.0 0.0 265 0 1 
ATOM 3928  H HA   . VAL A ? 265 ? -47.749 8.458   -1.324  1.0 0.0 265 0 1 
ATOM 3929  H HB   . VAL A ? 265 ? -48.734 9.770   -3.909  1.0 0.0 265 0 1 
ATOM 3930  H 1HG1 . VAL A ? 265 ? -49.703 11.516  -2.496  1.0 0.0 265 0 1 
ATOM 3931  H 2HG1 . VAL A ? 265 ? -50.458 9.931   -2.208  1.0 0.0 265 0 1 
ATOM 3932  H 3HG1 . VAL A ? 265 ? -49.276 10.579  -1.045  1.0 0.0 265 0 1 
ATOM 3933  H 1HG2 . VAL A ? 265 ? -47.317 11.655  -3.164  1.0 0.0 265 0 1 
ATOM 3934  H 2HG2 . VAL A ? 265 ? -46.817 10.714  -1.738  1.0 0.0 265 0 1 
ATOM 3935  H 3HG2 . VAL A ? 265 ? -46.357 10.171  -3.370  1.0 0.0 265 0 1 
ATOM 3936  N N    . GLU A ? 266 ? -50.071 7.253   -3.356  1.0 0.0 266 0 1 
ATOM 3937  C CA   . GLU A ? 266 ? -51.375 6.598   -3.279  1.0 0.0 266 0 1 
ATOM 3938  C C    . GLU A ? 266 ? -51.327 5.274   -2.517  1.0 0.0 266 0 1 
ATOM 3939  O O    . GLU A ? 266 ? -52.120 5.078   -1.590  1.0 0.0 266 0 1 
ATOM 3940  C CB   . GLU A ? 266 ? -51.922 6.358   -4.687  1.0 0.0 266 0 1 
ATOM 3941  C CG   . GLU A ? 266 ? -52.341 7.623   -5.423  1.0 0.0 266 0 1 
ATOM 3942  C CD   . GLU A ? 266 ? -52.779 7.359   -6.837  1.0 0.0 266 0 1 
ATOM 3943  O OE1  . GLU A ? 266 ? -52.676 6.237   -7.272  1.0 0.0 266 0 1 
ATOM 3944  O OE2  . GLU A ? 266 ? -53.218 8.281   -7.484  1.0 0.0 266 0 1 
ATOM 3945  H H    . GLU A ? 266 ? -49.634 7.372   -4.259  1.0 0.0 266 0 1 
ATOM 3946  H HA   . GLU A ? 266 ? -52.051 7.240   -2.710  1.0 0.0 266 0 1 
ATOM 3947  H 1HB  . GLU A ? 266 ? -51.167 5.855   -5.290  1.0 0.0 266 0 1 
ATOM 3948  H 2HB  . GLU A ? 266 ? -52.790 5.700   -4.634  1.0 0.0 266 0 1 
ATOM 3949  H 1HG  . GLU A ? 266 ? -53.163 8.091   -4.882  1.0 0.0 266 0 1 
ATOM 3950  H 2HG  . GLU A ? 266 ? -51.505 8.320   -5.431  1.0 0.0 266 0 1 
ATOM 3951  N N    . VAL A ? 267 ? -50.408 4.366   -2.864  1.0 0.0 267 0 1 
ATOM 3952  C CA   . VAL A ? 267 ? -50.389 3.066   -2.193  1.0 0.0 267 0 1 
ATOM 3953  C C    . VAL A ? 267 ? -49.907 3.207   -0.755  1.0 0.0 267 0 1 
ATOM 3954  O O    . VAL A ? 267 ? -50.319 2.439   0.124   1.0 0.0 267 0 1 
ATOM 3955  C CB   . VAL A ? 267 ? -49.471 2.083   -2.945  1.0 0.0 267 0 1 
ATOM 3956  C CG1  . VAL A ? 267 ? -48.009 2.436   -2.712  1.0 0.0 267 0 1 
ATOM 3957  C CG2  . VAL A ? 267 ? -49.760 0.659   -2.497  1.0 0.0 267 0 1 
ATOM 3958  H H    . VAL A ? 267 ? -49.726 4.559   -3.583  1.0 0.0 267 0 1 
ATOM 3959  H HA   . VAL A ? 267 ? -51.413 2.696   -2.128  1.0 0.0 267 0 1 
ATOM 3960  H HB   . VAL A ? 267 ? -49.657 2.174   -4.015  1.0 0.0 267 0 1 
ATOM 3961  H 1HG1 . VAL A ? 267 ? -47.375 1.732   -3.251  1.0 0.0 267 0 1 
ATOM 3962  H 2HG1 . VAL A ? 267 ? -47.817 3.446   -3.072  1.0 0.0 267 0 1 
ATOM 3963  H 3HG1 . VAL A ? 267 ? -47.787 2.381   -1.646  1.0 0.0 267 0 1 
ATOM 3964  H 1HG2 . VAL A ? 267 ? -49.108 -0.030  -3.033  1.0 0.0 267 0 1 
ATOM 3965  H 2HG2 . VAL A ? 267 ? -49.580 0.570   -1.426  1.0 0.0 267 0 1 
ATOM 3966  H 3HG2 . VAL A ? 267 ? -50.801 0.414   -2.712  1.0 0.0 267 0 1 
ATOM 3967  N N    . LEU A ? 268 ? -49.039 4.185   -0.483  1.0 0.0 268 0 1 
ATOM 3968  C CA   . LEU A ? 268 ? -48.561 4.373   0.880   1.0 0.0 268 0 1 
ATOM 3969  C C    . LEU A ? 268 ? -49.698 4.830   1.779   1.0 0.0 268 0 1 
ATOM 3970  O O    . LEU A ? 268 ? -49.854 4.330   2.899   1.0 0.0 268 0 1 
ATOM 3971  C CB   . LEU A ? 268 ? -47.424 5.400   0.913   1.0 0.0 268 0 1 
ATOM 3972  C CG   . LEU A ? 268 ? -46.815 5.675   2.294   1.0 0.0 268 0 1 
ATOM 3973  C CD1  . LEU A ? 268 ? -46.246 4.383   2.865   1.0 0.0 268 0 1 
ATOM 3974  C CD2  . LEU A ? 268 ? -45.736 6.740   2.172   1.0 0.0 268 0 1 
ATOM 3975  H H    . LEU A ? 268 ? -48.706 4.802   -1.211  1.0 0.0 268 0 1 
ATOM 3976  H HA   . LEU A ? 268 ? -48.197 3.415   1.253   1.0 0.0 268 0 1 
ATOM 3977  H 1HB  . LEU A ? 268 ? -46.623 5.054   0.262   1.0 0.0 268 0 1 
ATOM 3978  H 2HB  . LEU A ? 268 ? -47.798 6.347   0.522   1.0 0.0 268 0 1 
ATOM 3979  H HG   . LEU A ? 268 ? -47.594 6.025   2.972   1.0 0.0 268 0 1 
ATOM 3980  H 1HD1 . LEU A ? 268 ? -45.814 4.578   3.847   1.0 0.0 268 0 1 
ATOM 3981  H 2HD1 . LEU A ? 268 ? -47.043 3.645   2.960   1.0 0.0 268 0 1 
ATOM 3982  H 3HD1 . LEU A ? 268 ? -45.474 4.000   2.198   1.0 0.0 268 0 1 
ATOM 3983  H 1HD2 . LEU A ? 268 ? -45.304 6.936   3.154   1.0 0.0 268 0 1 
ATOM 3984  H 2HD2 . LEU A ? 268 ? -44.956 6.392   1.495   1.0 0.0 268 0 1 
ATOM 3985  H 3HD2 . LEU A ? 268 ? -46.174 7.658   1.779   1.0 0.0 268 0 1 
ATOM 3986  N N    . LEU A ? 269 ? -50.503 5.775   1.288   1.0 0.0 269 0 1 
ATOM 3987  C CA   . LEU A ? 269 ? -51.654 6.275   2.026   1.0 0.0 269 0 1 
ATOM 3988  C C    . LEU A ? 269 ? -52.659 5.170   2.314   1.0 0.0 269 0 1 
ATOM 3989  O O    . LEU A ? 269 ? -53.266 5.147   3.392   1.0 0.0 269 0 1 
ATOM 3990  C CB   . LEU A ? 269 ? -52.337 7.400   1.237   1.0 0.0 269 0 1 
ATOM 3991  C CG   . LEU A ? 269 ? -51.540 8.706   1.117   1.0 0.0 269 0 1 
ATOM 3992  C CD1  . LEU A ? 269 ? -52.264 9.657   0.172   1.0 0.0 269 0 1 
ATOM 3993  C CD2  . LEU A ? 269 ? -51.373 9.327   2.495   1.0 0.0 269 0 1 
ATOM 3994  H H    . LEU A ? 269 ? -50.302 6.153   0.374   1.0 0.0 269 0 1 
ATOM 3995  H HA   . LEU A ? 269 ? -51.309 6.682   2.976   1.0 0.0 269 0 1 
ATOM 3996  H 1HB  . LEU A ? 269 ? -52.541 7.043   0.229   1.0 0.0 269 0 1 
ATOM 3997  H 2HB  . LEU A ? 269 ? -53.287 7.633   1.717   1.0 0.0 269 0 1 
ATOM 3998  H HG   . LEU A ? 269 ? -50.559 8.496   0.692   1.0 0.0 269 0 1 
ATOM 3999  H 1HD1 . LEU A ? 269 ? -51.698 10.585  0.086   1.0 0.0 269 0 1 
ATOM 4000  H 2HD1 . LEU A ? 269 ? -52.352 9.194   -0.811  1.0 0.0 269 0 1 
ATOM 4001  H 3HD1 . LEU A ? 269 ? -53.257 9.872   0.564   1.0 0.0 269 0 1 
ATOM 4002  H 1HD2 . LEU A ? 269 ? -50.808 10.255  2.410   1.0 0.0 269 0 1 
ATOM 4003  H 2HD2 . LEU A ? 269 ? -52.355 9.538   2.921   1.0 0.0 269 0 1 
ATOM 4004  H 3HD2 . LEU A ? 269 ? -50.838 8.634   3.145   1.0 0.0 269 0 1 
ATOM 4005  N N    . LYS A ? 270 ? -52.844 4.246   1.368   1.0 0.0 270 0 1 
ATOM 4006  C CA   . LYS A ? 270 ? -53.731 3.111   1.589   1.0 0.0 270 0 1 
ATOM 4007  C C    . LYS A ? 270 ? -53.273 2.246   2.760   1.0 0.0 270 0 1 
ATOM 4008  O O    . LYS A ? 270 ? -54.071 1.471   3.300   1.0 0.0 270 0 1 
ATOM 4009  C CB   . LYS A ? 270 ? -53.829 2.262   0.320   1.0 0.0 270 0 1 
ATOM 4010  C CG   . LYS A ? 270 ? -54.563 2.936   -0.831  1.0 0.0 270 0 1 
ATOM 4011  C CD   . LYS A ? 270 ? -54.607 2.037   -2.059  1.0 0.0 270 0 1 
ATOM 4012  C CE   . LYS A ? 270 ? -55.345 2.707   -3.208  1.0 0.0 270 0 1 
ATOM 4013  N NZ   . LYS A ? 270 ? -55.368 1.852   -4.428  1.0 0.0 270 0 1 
ATOM 4014  H H    . LYS A ? 270 ? -52.364 4.333   0.484   1.0 0.0 270 0 1 
ATOM 4015  H HA   . LYS A ? 270 ? -54.722 3.488   1.843   1.0 0.0 270 0 1 
ATOM 4016  H 1HB  . LYS A ? 270 ? -52.826 2.008   -0.026  1.0 0.0 270 0 1 
ATOM 4017  H 2HB  . LYS A ? 270 ? -54.344 1.329   0.545   1.0 0.0 270 0 1 
ATOM 4018  H 1HG  . LYS A ? 270 ? -55.584 3.169   -0.525  1.0 0.0 270 0 1 
ATOM 4019  H 2HG  . LYS A ? 270 ? -54.059 3.866   -1.090  1.0 0.0 270 0 1 
ATOM 4020  H 1HD  . LYS A ? 270 ? -53.589 1.806   -2.377  1.0 0.0 270 0 1 
ATOM 4021  H 2HD  . LYS A ? 270 ? -55.112 1.105   -1.809  1.0 0.0 270 0 1 
ATOM 4022  H 1HE  . LYS A ? 270 ? -56.370 2.918   -2.908  1.0 0.0 270 0 1 
ATOM 4023  H 2HE  . LYS A ? 270 ? -54.859 3.651   -3.453  1.0 0.0 270 0 1 
ATOM 4024  H 1HZ  . LYS A ? 270 ? -55.866 2.330   -5.165  1.0 0.0 270 0 1 
ATOM 4025  H 2HZ  . LYS A ? 270 ? -54.422 1.664   -4.726  1.0 0.0 270 0 1 
ATOM 4026  H 3HZ  . LYS A ? 270 ? -55.834 0.980   -4.218  1.0 0.0 270 0 1 
ATOM 4027  N N    . ASN A ? 271 ? -52.004 2.359   3.163   1.0 0.0 271 0 1 
ATOM 4028  C CA   . ASN A ? 271 ? -51.496 1.568   4.278   1.0 0.0 271 0 1 
ATOM 4029  C C    . ASN A ? 271 ? -51.502 2.329   5.594   1.0 0.0 271 0 1 
ATOM 4030  O O    . ASN A ? 271 ? -50.914 1.854   6.573   1.0 0.0 271 0 1 
ATOM 4031  C CB   . ASN A ? 271 ? -50.096 1.069   3.970   1.0 0.0 271 0 1 
ATOM 4032  C CG   . ASN A ? 271 ? -50.079 0.035   2.879   1.0 0.0 271 0 1 
ATOM 4033  O OD1  . ASN A ? 271 ? -50.399 -1.136  3.111   1.0 0.0 271 0 1 
ATOM 4034  N ND2  . ASN A ? 271 ? -49.711 0.445   1.691   1.0 0.0 271 0 1 
ATOM 4035  H H    . ASN A ? 271 ? -51.384 3.003   2.692   1.0 0.0 271 0 1 
ATOM 4036  H HA   . ASN A ? 271 ? -52.140 0.698   4.407   1.0 0.0 271 0 1 
ATOM 4037  H 1HB  . ASN A ? 271 ? -49.469 1.908   3.669   1.0 0.0 271 0 1 
ATOM 4038  H 2HB  . ASN A ? 271 ? -49.657 0.638   4.870   1.0 0.0 271 0 1 
ATOM 4039  H 1HD2 . ASN A ? 271 ? -49.681 -0.200  0.927   1.0 0.0 271 0 1 
ATOM 4040  H 2HD2 . ASN A ? 271 ? -49.460 1.402   1.549   1.0 0.0 271 0 1 
ATOM 4041  N N    . GLY A ? 272 ? -52.160 3.484   5.651   1.0 0.0 272 0 1 
ATOM 4042  C CA   . GLY A ? 272 ? -52.399 4.140   6.917   1.0 0.0 272 0 1 
ATOM 4043  C C    . GLY A ? 272 ? -51.438 5.273   7.211   1.0 0.0 272 0 1 
ATOM 4044  O O    . GLY A ? 272 ? -51.403 5.790   8.331   1.0 0.0 272 0 1 
ATOM 4045  H H    . GLY A ? 272 ? -52.501 3.915   4.801   1.0 0.0 272 0 1 
ATOM 4046  H 1HA  . GLY A ? 272 ? -53.414 4.538   6.935   1.0 0.0 272 0 1 
ATOM 4047  H 2HA  . GLY A ? 272 ? -52.325 3.412   7.724   1.0 0.0 272 0 1 
ATOM 4048  N N    . ALA A ? 273 ? -50.668 5.683   6.208   1.0 0.0 273 0 1 
ATOM 4049  C CA   . ALA A ? 273 ? -49.736 6.788   6.364   1.0 0.0 273 0 1 
ATOM 4050  C C    . ALA A ? 273 ? -50.510 8.046   6.725   1.0 0.0 273 0 1 
ATOM 4051  O O    . ALA A ? 273 ? -51.602 8.285   6.208   1.0 0.0 273 0 1 
ATOM 4052  C CB   . ALA A ? 273 ? -48.923 6.998   5.094   1.0 0.0 273 0 1 
ATOM 4053  H H    . ALA A ? 273 ? -50.733 5.216   5.314   1.0 0.0 273 0 1 
ATOM 4054  H HA   . ALA A ? 273 ? -49.056 6.546   7.181   1.0 0.0 273 0 1 
ATOM 4055  H 1HB  . ALA A ? 273 ? -48.246 7.841   5.230   1.0 0.0 273 0 1 
ATOM 4056  H 2HB  . ALA A ? 273 ? -48.345 6.100   4.879   1.0 0.0 273 0 1 
ATOM 4057  H 3HB  . ALA A ? 273 ? -49.596 7.204   4.262   1.0 0.0 273 0 1 
ATOM 4058  N N    . ASP A ? 274 ? -49.935 8.845   7.617   1.0 0.0 274 0 1 
ATOM 4059  C CA   . ASP A ? 274 ? -50.623 10.017  8.144   1.0 0.0 274 0 1 
ATOM 4060  C C    . ASP A ? 274 ? -50.418 11.202  7.207   1.0 0.0 274 0 1 
ATOM 4061  O O    . ASP A ? 274 ? -49.299 11.689  7.042   1.0 0.0 274 0 1 
ATOM 4062  C CB   . ASP A ? 274 ? -50.117 10.362  9.547   1.0 0.0 274 0 1 
ATOM 4063  C CG   . ASP A ? 274 ? -50.864 11.531  10.175  1.0 0.0 274 0 1 
ATOM 4064  O OD1  . ASP A ? 274 ? -51.644 12.150  9.490   1.0 0.0 274 0 1 
ATOM 4065  O OD2  . ASP A ? 274 ? -50.647 11.795  11.333  1.0 0.0 274 0 1 
ATOM 4066  H H    . ASP A ? 274 ? -49.001 8.637   7.939   1.0 0.0 274 0 1 
ATOM 4067  H HA   . ASP A ? 274 ? -51.689 9.794   8.203   1.0 0.0 274 0 1 
ATOM 4068  H 1HB  . ASP A ? 274 ? -50.222 9.493   10.195  1.0 0.0 274 0 1 
ATOM 4069  H 2HB  . ASP A ? 274 ? -49.056 10.610  9.500   1.0 0.0 274 0 1 
ATOM 4070  N N    . VAL A ? 275 ? -51.506 11.672  6.588   1.0 0.0 275 0 1 
ATOM 4071  C CA   . VAL A ? 275 ? -51.391 12.769  5.633   1.0 0.0 275 0 1 
ATOM 4072  C C    . VAL A ? 275 ? -50.894 14.039  6.309   1.0 0.0 275 0 1 
ATOM 4073  O O    . VAL A ? 275 ? -50.355 14.933  5.655   1.0 0.0 275 0 1 
ATOM 4074  C CB   . VAL A ? 275 ? -52.754 13.046  4.969   1.0 0.0 275 0 1 
ATOM 4075  C CG1  . VAL A ? 275 ? -53.226 11.826  4.191   1.0 0.0 275 0 1 
ATOM 4076  C CG2  . VAL A ? 275 ? -53.774 13.440  6.027   1.0 0.0 275 0 1 
ATOM 4077  H H    . VAL A ? 275 ? -52.416 11.274  6.773   1.0 0.0 275 0 1 
ATOM 4078  H HA   . VAL A ? 275 ? -50.678 12.481  4.861   1.0 0.0 275 0 1 
ATOM 4079  H HB   . VAL A ? 275 ? -52.640 13.860  4.252   1.0 0.0 275 0 1 
ATOM 4080  H 1HG1 . VAL A ? 275 ? -54.190 12.040  3.729   1.0 0.0 275 0 1 
ATOM 4081  H 2HG1 . VAL A ? 275 ? -52.498 11.585  3.417   1.0 0.0 275 0 1 
ATOM 4082  H 3HG1 . VAL A ? 275 ? -53.329 10.981  4.870   1.0 0.0 275 0 1 
ATOM 4083  H 1HG2 . VAL A ? 275 ? -54.734 13.634  5.551   1.0 0.0 275 0 1 
ATOM 4084  H 2HG2 . VAL A ? 275 ? -53.884 12.628  6.746   1.0 0.0 275 0 1 
ATOM 4085  H 3HG2 . VAL A ? 275 ? -53.436 14.338  6.543   1.0 0.0 275 0 1 
ATOM 4086  N N    . ASN A ? 276 ? -51.060 14.149  7.626   1.0 0.0 276 0 1 
ATOM 4087  C CA   . ASN A ? 276 ? -50.735 15.366  8.365   1.0 0.0 276 0 1 
ATOM 4088  C C    . ASN A ? 276 ? -49.427 15.231  9.130   1.0 0.0 276 0 1 
ATOM 4089  O O    . ASN A ? 276 ? -49.106 16.061  9.983   1.0 0.0 276 0 1 
ATOM 4090  C CB   . ASN A ? 276 ? -51.864 15.732  9.310   1.0 0.0 276 0 1 
ATOM 4091  C CG   . ASN A ? 276 ? -53.107 16.169  8.584   1.0 0.0 276 0 1 
ATOM 4092  O OD1  . ASN A ? 276 ? -53.053 17.031  7.700   1.0 0.0 276 0 1 
ATOM 4093  N ND2  . ASN A ? 276 ? -54.225 15.589  8.940   1.0 0.0 276 0 1 
ATOM 4094  H H    . ASN A ? 276 ? -51.428 13.352  8.128   1.0 0.0 276 0 1 
ATOM 4095  H HA   . ASN A ? 276 ? -50.601 16.180  7.651   1.0 0.0 276 0 1 
ATOM 4096  H 1HB  . ASN A ? 276 ? -52.106 14.874  9.938   1.0 0.0 276 0 1 
ATOM 4097  H 2HB  . ASN A ? 276 ? -51.540 16.538  9.969   1.0 0.0 276 0 1 
ATOM 4098  H 1HD2 . ASN A ? 276 ? -55.083 15.840  8.491   1.0 0.0 276 0 1 
ATOM 4099  H 2HD2 . ASN A ? 276 ? -54.221 14.896  9.660   1.0 0.0 276 0 1 
ATOM 4100  N N    . ALA A ? 277 ? -48.647 14.251  8.899   1.0 0.0 277 0 1 
ATOM 4101  C CA   . ALA A ? 277 ? -47.328 14.131  9.518   1.0 0.0 277 0 1 
ATOM 4102  C C    . ALA A ? 277 ? -46.423 15.292  9.123   1.0 0.0 277 0 1 
ATOM 4103  O O    . ALA A ? 277 ? -46.474 15.773  7.990   1.0 0.0 277 0 1 
ATOM 4104  C CB   . ALA A ? 277 ? -46.682 12.806  9.139   1.0 0.0 277 0 1 
ATOM 4105  H H    . ALA A ? 277 ? -48.957 13.532  8.260   1.0 0.0 277 0 1 
ATOM 4106  H HA   . ALA A ? 277 ? -47.459 14.163  10.599  1.0 0.0 277 0 1 
ATOM 4107  H 1HB  . ALA A ? 277 ? -45.702 12.732  9.608   1.0 0.0 277 0 1 
ATOM 4108  H 2HB  . ALA A ? 277 ? -47.312 11.984  9.481   1.0 0.0 277 0 1 
ATOM 4109  H 3HB  . ALA A ? 277 ? -46.572 12.752  8.057   1.0 0.0 277 0 1 
ATOM 4110  N N    . LYS A ? 278 ? -46.114 16.020  10.002  1.0 0.0 278 0 1 
ATOM 4111  C CA   . LYS A ? 278 ? -45.194 17.136  9.820   1.0 0.0 278 0 1 
ATOM 4112  C C    . LYS A ? 278 ? -43.744 16.725  10.042  1.0 0.0 278 0 1 
ATOM 4113  O O    . LYS A ? 278 ? -43.448 15.889  10.897  1.0 0.0 278 0 1 
ATOM 4114  C CB   . LYS A ? 278 ? -45.560 18.284  10.762  1.0 0.0 278 0 1 
ATOM 4115  C CG   . LYS A ? 278 ? -46.872 18.980  10.427  1.0 0.0 278 0 1 
ATOM 4116  C CD   . LYS A ? 278 ? -47.187 20.080  11.430  1.0 0.0 278 0 1 
ATOM 4117  C CE   . LYS A ? 278 ? -48.439 20.848  11.035  1.0 0.0 278 0 1 
ATOM 4118  N NZ   . LYS A ? 278 ? -48.742 21.948  11.992  1.0 0.0 278 0 1 
ATOM 4119  H H    . LYS A ? 278 ? -46.231 15.623  10.923  1.0 0.0 278 0 1 
ATOM 4120  H HA   . LYS A ? 278 ? -45.278 17.488  8.791   1.0 0.0 278 0 1 
ATOM 4121  H 1HB  . LYS A ? 278 ? -45.633 17.907  11.783  1.0 0.0 278 0 1 
ATOM 4122  H 2HB  . LYS A ? 278 ? -44.769 19.034  10.747  1.0 0.0 278 0 1 
ATOM 4123  H 1HG  . LYS A ? 278 ? -46.808 19.416  9.429   1.0 0.0 278 0 1 
ATOM 4124  H 2HG  . LYS A ? 278 ? -47.683 18.251  10.434  1.0 0.0 278 0 1 
ATOM 4125  H 1HD  . LYS A ? 278 ? -47.336 19.641  12.417  1.0 0.0 278 0 1 
ATOM 4126  H 2HD  . LYS A ? 278 ? -46.348 20.773  11.483  1.0 0.0 278 0 1 
ATOM 4127  H 1HE  . LYS A ? 278 ? -48.307 21.273  10.042  1.0 0.0 278 0 1 
ATOM 4128  H 2HE  . LYS A ? 278 ? -49.290 20.167  11.004  1.0 0.0 278 0 1 
ATOM 4129  H 1HZ  . LYS A ? 278 ? -49.578 22.430  11.695  1.0 0.0 278 0 1 
ATOM 4130  H 2HZ  . LYS A ? 278 ? -48.886 21.562  12.915  1.0 0.0 278 0 1 
ATOM 4131  H 3HZ  . LYS A ? 278 ? -47.969 22.597  12.015  1.0 0.0 278 0 1 
ATOM 4132  N N    . ASP A ? 279 ? -42.840 17.317  9.267   1.0 0.0 279 0 1 
ATOM 4133  C CA   . ASP A ? 279 ? -41.409 17.154  9.495   1.0 0.0 279 0 1 
ATOM 4134  C C    . ASP A ? 279 ? -40.916 18.163  10.528  1.0 0.0 279 0 1 
ATOM 4135  O O    . ASP A ? 279 ? -41.714 18.865  11.147  1.0 0.0 279 0 1 
ATOM 4136  C CB   . ASP A ? 279 ? -40.629 17.321  8.188   1.0 0.0 279 0 1 
ATOM 4137  C CG   . ASP A ? 279 ? -40.623 18.757  7.683   1.0 0.0 279 0 1 
ATOM 4138  O OD1  . ASP A ? 279 ? -41.026 19.628  8.418   1.0 0.0 279 0 1 
ATOM 4139  O OD2  . ASP A ? 279 ? -40.215 18.972  6.566   1.0 0.0 279 0 1 
ATOM 4140  H H    . ASP A ? 279 ? -43.155 17.897  8.502   1.0 0.0 279 0 1 
ATOM 4141  H HA   . ASP A ? 279 ? -41.232 16.151  9.882   1.0 0.0 279 0 1 
ATOM 4142  H 1HB  . ASP A ? 279 ? -39.598 16.999  8.336   1.0 0.0 279 0 1 
ATOM 4143  H 2HB  . ASP A ? 279 ? -41.066 16.683  7.420   1.0 0.0 279 0 1 
ATOM 4144  N N    . LYS A ? 280 ? -39.598 18.238  10.706  1.0 0.0 280 0 1 
ATOM 4145  C CA   . LYS A ? 280 ? -39.020 19.084  11.744  1.0 0.0 280 0 1 
ATOM 4146  C C    . LYS A ? 280 ? -39.375 20.559  11.562  1.0 0.0 280 0 1 
ATOM 4147  O O    . LYS A ? 280 ? -39.353 21.332  12.518  1.0 0.0 280 0 1 
ATOM 4148  C CB   . LYS A ? 280 ? -37.500 18.917  11.772  1.0 0.0 280 0 1 
ATOM 4149  C CG   . LYS A ? 280 ? -36.780 19.502  10.563  1.0 0.0 280 0 1 
ATOM 4150  C CD   . LYS A ? 280 ? -35.280 19.265  10.646  1.0 0.0 280 0 1 
ATOM 4151  C CE   . LYS A ? 280 ? -34.555 19.882  9.458   1.0 0.0 280 0 1 
ATOM 4152  N NZ   . LYS A ? 280 ? -33.102 19.564  9.466   1.0 0.0 280 0 1 
ATOM 4153  H H    . LYS A ? 280 ? -38.984 17.699  10.113  1.0 0.0 280 0 1 
ATOM 4154  H HA   . LYS A ? 280 ? -39.437 18.788  12.706  1.0 0.0 280 0 1 
ATOM 4155  H 1HB  . LYS A ? 280 ? -37.096 19.395  12.665  1.0 0.0 280 0 1 
ATOM 4156  H 2HB  . LYS A ? 280 ? -37.251 17.857  11.828  1.0 0.0 280 0 1 
ATOM 4157  H 1HG  . LYS A ? 280 ? -37.163 19.039  9.653   1.0 0.0 280 0 1 
ATOM 4158  H 2HG  . LYS A ? 280 ? -36.969 20.574  10.512  1.0 0.0 280 0 1 
ATOM 4159  H 1HD  . LYS A ? 280 ? -34.892 19.705  11.565  1.0 0.0 280 0 1 
ATOM 4160  H 2HD  . LYS A ? 280 ? -35.081 18.194  10.664  1.0 0.0 280 0 1 
ATOM 4161  H 1HE  . LYS A ? 280 ? -34.991 19.508  8.532   1.0 0.0 280 0 1 
ATOM 4162  H 2HE  . LYS A ? 280 ? -34.677 20.964  9.480   1.0 0.0 280 0 1 
ATOM 4163  H 1HZ  . LYS A ? 280 ? -32.659 19.989  8.665   1.0 0.0 280 0 1 
ATOM 4164  H 2HZ  . LYS A ? 280 ? -32.683 19.922  10.313  1.0 0.0 280 0 1 
ATOM 4165  H 3HZ  . LYS A ? 280 ? -32.976 18.563  9.427   1.0 0.0 280 0 1 
ATOM 4166  N N    . ASP A ? 281 ? -39.707 20.941  10.333  1.0 0.0 281 0 1 
ATOM 4167  C CA   . ASP A ? 281 ? -39.993 22.337  10.019  1.0 0.0 281 0 1 
ATOM 4168  C C    . ASP A ? 281 ? -41.483 22.567  9.807   1.0 0.0 281 0 1 
ATOM 4169  O O    . ASP A ? 281 ? -41.896 23.611  9.303   1.0 0.0 281 0 1 
ATOM 4170  C CB   . ASP A ? 281 ? -39.224 22.776  8.770   1.0 0.0 281 0 1 
ATOM 4171  C CG   . ASP A ? 281 ? -37.732 22.946  9.025   1.0 0.0 281 0 1 
ATOM 4172  O OD1  . ASP A ? 281 ? -37.381 23.522  10.028  1.0 0.0 281 0 1 
ATOM 4173  O OD2  . ASP A ? 281 ? -36.957 22.500  8.212   1.0 0.0 281 0 1 
ATOM 4174  H H    . ASP A ? 281 ? -39.763 20.250  9.597   1.0 0.0 281 0 1 
ATOM 4175  H HA   . ASP A ? 281 ? -39.690 22.952  10.869  1.0 0.0 281 0 1 
ATOM 4176  H 1HB  . ASP A ? 281 ? -39.361 22.037  7.980   1.0 0.0 281 0 1 
ATOM 4177  H 2HB  . ASP A ? 281 ? -39.627 23.722  8.408   1.0 0.0 281 0 1 
ATOM 4178  N N    . GLY A ? 282 ? -42.289 21.585  10.200  1.0 0.0 282 0 1 
ATOM 4179  C CA   . GLY A ? 282 ? -43.728 21.751  10.239  1.0 0.0 282 0 1 
ATOM 4180  C C    . GLY A ? 282 ? -44.365 21.512  8.886   1.0 0.0 282 0 1 
ATOM 4181  O O    . GLY A ? 282 ? -45.560 21.747  8.703   1.0 0.0 282 0 1 
ATOM 4182  H H    . GLY A ? 282 ? -41.887 20.701  10.476  1.0 0.0 282 0 1 
ATOM 4183  H 1HA  . GLY A ? 282 ? -44.154 21.059  10.965  1.0 0.0 282 0 1 
ATOM 4184  H 2HA  . GLY A ? 282 ? -43.969 22.758  10.577  1.0 0.0 282 0 1 
ATOM 4185  N N    . TYR A ? 283 ? -43.564 21.043  7.936   1.0 0.0 283 0 1 
ATOM 4186  C CA   . TYR A ? 283 ? -44.033 20.827  6.575   1.0 0.0 283 0 1 
ATOM 4187  C C    . TYR A ? 283 ? -44.764 19.500  6.428   1.0 0.0 283 0 1 
ATOM 4188  O O    . TYR A ? 283 ? -44.279 18.461  6.871   1.0 0.0 283 0 1 
ATOM 4189  C CB   . TYR A ? 283 ? -42.860 20.892  5.594   1.0 0.0 283 0 1 
ATOM 4190  C CG   . TYR A ? 283 ? -42.272 22.277  5.435   1.0 0.0 283 0 1 
ATOM 4191  C CD1  . TYR A ? 283 ? -40.937 22.502  5.736   1.0 0.0 283 0 1 
ATOM 4192  C CD2  . TYR A ? 283 ? -43.068 23.322  4.989   1.0 0.0 283 0 1 
ATOM 4193  C CE1  . TYR A ? 283 ? -40.400 23.767  5.592   1.0 0.0 283 0 1 
ATOM 4194  C CE2  . TYR A ? 283 ? -42.532 24.586  4.845   1.0 0.0 283 0 1 
ATOM 4195  C CZ   . TYR A ? 283 ? -41.203 24.810  5.144   1.0 0.0 283 0 1 
ATOM 4196  O OH   . TYR A ? 283 ? -40.668 26.069  5.000   1.0 0.0 283 0 1 
ATOM 4197  H H    . TYR A ? 283 ? -42.603 20.831  8.165   1.0 0.0 283 0 1 
ATOM 4198  H HA   . TYR A ? 283 ? -44.725 21.630  6.315   1.0 0.0 283 0 1 
ATOM 4199  H 1HB  . TYR A ? 283 ? -42.068 20.222  5.929   1.0 0.0 283 0 1 
ATOM 4200  H 2HB  . TYR A ? 283 ? -43.186 20.547  4.612   1.0 0.0 283 0 1 
ATOM 4201  H HD1  . TYR A ? 283 ? -40.311 21.681  6.086   1.0 0.0 283 0 1 
ATOM 4202  H HD2  . TYR A ? 283 ? -44.118 23.145  4.754   1.0 0.0 283 0 1 
ATOM 4203  H HE1  . TYR A ? 283 ? -39.351 23.943  5.828   1.0 0.0 283 0 1 
ATOM 4204  H HE2  . TYR A ? 283 ? -43.158 25.407  4.495   1.0 0.0 283 0 1 
ATOM 4205  H HH   . TYR A ? 283 ? -41.370 26.692  4.791   1.0 0.0 283 0 1 
ATOM 4206  N N    . THR A ? 284 ? -45.934 19.549  5.803   1.0 0.0 284 0 1 
ATOM 4207  C CA   . THR A ? 284 ? -46.706 18.348  5.524   1.0 0.0 284 0 1 
ATOM 4208  C C    . THR A ? 284 ? -46.396 17.916  4.096   1.0 0.0 284 0 1 
ATOM 4209  O O    . THR A ? 284 ? -45.834 18.693  3.325   1.0 0.0 284 0 1 
ATOM 4210  C CB   . THR A ? 284 ? -48.218 18.580  5.703   1.0 0.0 284 0 1 
ATOM 4211  O OG1  . THR A ? 284 ? -48.665 19.574  4.772   1.0 0.0 284 0 1 
ATOM 4212  C CG2  . THR A ? 284 ? -48.524 19.043  7.119   1.0 0.0 284 0 1 
ATOM 4213  H H    . THR A ? 284 ? -46.297 20.445  5.511   1.0 0.0 284 0 1 
ATOM 4214  H HA   . THR A ? 284 ? -46.425 17.579  6.247   1.0 0.0 284 0 1 
ATOM 4215  H HB   . THR A ? 284 ? -48.754 17.651  5.507   1.0 0.0 284 0 1 
ATOM 4216  H HG1  . THR A ? 284 ? -48.269 20.420  4.994   1.0 0.0 284 0 1 
ATOM 4217  H 1HG2 . THR A ? 284 ? -49.596 19.201  7.227   1.0 0.0 284 0 1 
ATOM 4218  H 2HG2 . THR A ? 284 ? -48.196 18.283  7.829   1.0 0.0 284 0 1 
ATOM 4219  H 3HG2 . THR A ? 284 ? -47.998 19.976  7.318   1.0 0.0 284 0 1 
ATOM 4220  N N    . PRO A ? 285 ? -46.740 16.668  3.737   1.0 0.0 285 0 1 
ATOM 4221  C CA   . PRO A ? 285 ? -46.650 16.261  2.331   1.0 0.0 285 0 1 
ATOM 4222  C C    . PRO A ? 285 ? -47.393 17.228  1.412   1.0 0.0 285 0 1 
ATOM 4223  O O    . PRO A ? 285 ? -47.029 17.377  0.246   1.0 0.0 285 0 1 
ATOM 4224  C CB   . PRO A ? 285 ? -47.304 14.876  2.334   1.0 0.0 285 0 1 
ATOM 4225  C CG   . PRO A ? 285 ? -47.123 14.389  3.731   1.0 0.0 285 0 1 
ATOM 4226  C CD   . PRO A ? 285 ? -47.326 15.613  4.584   1.0 0.0 285 0 1 
ATOM 4227  H HA   . PRO A ? 285 ? -45.591 16.180  2.045   1.0 0.0 285 0 1 
ATOM 4228  H 1HB  . PRO A ? 285 ? -48.362 14.958  2.045   1.0 0.0 285 0 1 
ATOM 4229  H 2HB  . PRO A ? 285 ? -46.816 14.229  1.590   1.0 0.0 285 0 1 
ATOM 4230  H 1HG  . PRO A ? 285 ? -47.849 13.592  3.953   1.0 0.0 285 0 1 
ATOM 4231  H 2HG  . PRO A ? 285 ? -46.122 13.950  3.854   1.0 0.0 285 0 1 
ATOM 4232  H 1HD  . PRO A ? 285 ? -48.402 15.764  4.759   1.0 0.0 285 0 1 
ATOM 4233  H 2HD  . PRO A ? 285 ? -46.791 15.490  5.538   1.0 0.0 285 0 1 
ATOM 4234  N N    . LEU A ? 286 ? -48.426 17.879  1.941   1.0 0.0 286 0 1 
ATOM 4235  C CA   . LEU A ? 286 ? -49.187 18.854  1.169   1.0 0.0 286 0 1 
ATOM 4236  C C    . LEU A ? 286 ? -48.353 20.100  0.889   1.0 0.0 286 0 1 
ATOM 4237  O O    . LEU A ? 286 ? -48.388 20.646  -0.213  1.0 0.0 286 0 1 
ATOM 4238  C CB   . LEU A ? 286 ? -50.466 19.243  1.920   1.0 0.0 286 0 1 
ATOM 4239  C CG   . LEU A ? 286 ? -51.491 20.052  1.115   1.0 0.0 286 0 1 
ATOM 4240  C CD1  . LEU A ? 286 ? -51.967 19.228  -0.074  1.0 0.0 286 0 1 
ATOM 4241  C CD2  . LEU A ? 286 ? -52.656 20.436  2.015   1.0 0.0 286 0 1 
ATOM 4242  H H    . LEU A ? 286 ? -48.692 17.693  2.898   1.0 0.0 286 0 1 
ATOM 4243  H HA   . LEU A ? 286 ? -49.448 18.408  0.207   1.0 0.0 286 0 1 
ATOM 4244  H 1HB  . LEU A ? 286 ? -50.957 18.334  2.264   1.0 0.0 286 0 1 
ATOM 4245  H 2HB  . LEU A ? 286 ? -50.191 19.835  2.793   1.0 0.0 286 0 1 
ATOM 4246  H HG   . LEU A ? 286 ? -51.019 20.954  0.726   1.0 0.0 286 0 1 
ATOM 4247  H 1HD1 . LEU A ? 286 ? -52.696 19.801  -0.647  1.0 0.0 286 0 1 
ATOM 4248  H 2HD1 . LEU A ? 286 ? -51.118 18.983  -0.711  1.0 0.0 286 0 1 
ATOM 4249  H 3HD1 . LEU A ? 286 ? -52.430 18.307  0.283   1.0 0.0 286 0 1 
ATOM 4250  H 1HD2 . LEU A ? 286 ? -53.385 21.011  1.442   1.0 0.0 286 0 1 
ATOM 4251  H 2HD2 . LEU A ? 286 ? -53.130 19.533  2.402   1.0 0.0 286 0 1 
ATOM 4252  H 3HD2 . LEU A ? 286 ? -52.290 21.039  2.846   1.0 0.0 286 0 1 
ATOM 4253  N N    . HIS A ? 287 ? -47.597 20.545  1.889   1.0 0.0 287 0 1 
ATOM 4254  C CA   . HIS A ? 287 ? -46.628 21.618  1.702   1.0 0.0 287 0 1 
ATOM 4255  C C    . HIS A ? 287 ? -45.650 21.287  0.579   1.0 0.0 287 0 1 
ATOM 4256  O O    . HIS A ? 287 ? -45.425 22.095  -0.323  1.0 0.0 287 0 1 
ATOM 4257  C CB   . HIS A ? 287 ? -45.857 21.884  2.998   1.0 0.0 287 0 1 
ATOM 4258  C CG   . HIS A ? 287 ? -46.639 22.652  4.017   1.0 0.0 287 0 1 
ATOM 4259  N ND1  . HIS A ? 287 ? -47.380 22.038  5.005   1.0 0.0 287 0 1 
ATOM 4260  C CD2  . HIS A ? 287 ? -46.796 23.984  4.202   1.0 0.0 287 0 1 
ATOM 4261  C CE1  . HIS A ? 287 ? -47.960 22.959  5.753   1.0 0.0 287 0 1 
ATOM 4262  N NE2  . HIS A ? 287 ? -47.622 24.148  5.287   1.0 0.0 287 0 1 
ATOM 4263  H H    . HIS A ? 287 ? -47.698 20.127  2.802   1.0 0.0 287 0 1 
ATOM 4264  H HA   . HIS A ? 287 ? -47.148 22.535  1.428   1.0 0.0 287 0 1 
ATOM 4265  H 1HB  . HIS A ? 287 ? -45.556 20.934  3.444   1.0 0.0 287 0 1 
ATOM 4266  H 2HB  . HIS A ? 287 ? -44.947 22.442  2.773   1.0 0.0 287 0 1 
ATOM 4267  H HD2  . HIS A ? 287 ? -46.351 24.778  3.602   1.0 0.0 287 0 1 
ATOM 4268  H HE1  . HIS A ? 287 ? -48.607 22.771  6.609   1.0 0.0 287 0 1 
ATOM 4269  H HE2  . HIS A ? 287 ? -47.919 25.037  5.664   1.0 0.0 287 0 1 
ATOM 4270  N N    . LEU A ? 288 ? -45.077 20.088  0.644   1.0 0.0 288 0 1 
ATOM 4271  C CA   . LEU A ? 288 ? -44.003 19.698  -0.262  1.0 0.0 288 0 1 
ATOM 4272  C C    . LEU A ? 288 ? -44.488 19.541  -1.702  1.0 0.0 288 0 1 
ATOM 4273  O O    . LEU A ? 288 ? -43.864 20.042  -2.637  1.0 0.0 288 0 1 
ATOM 4274  C CB   . LEU A ? 288 ? -43.374 18.382  0.213   1.0 0.0 288 0 1 
ATOM 4275  C CG   . LEU A ? 288 ? -42.665 18.436  1.573   1.0 0.0 288 0 1 
ATOM 4276  C CD1  . LEU A ? 288 ? -42.317 17.023  2.021   1.0 0.0 288 0 1 
ATOM 4277  C CD2  . LEU A ? 288 ? -41.415 19.297  1.459   1.0 0.0 288 0 1 
ATOM 4278  H H    . LEU A ? 288 ? -45.395 19.432  1.342   1.0 0.0 288 0 1 
ATOM 4279  H HA   . LEU A ? 288 ? -43.254 20.488  -0.272  1.0 0.0 288 0 1 
ATOM 4280  H 1HB  . LEU A ? 288 ? -44.156 17.627  0.278   1.0 0.0 288 0 1 
ATOM 4281  H 2HB  . LEU A ? 288 ? -42.645 18.057  -0.528  1.0 0.0 288 0 1 
ATOM 4282  H HG   . LEU A ? 288 ? -43.335 18.867  2.316   1.0 0.0 288 0 1 
ATOM 4283  H 1HD1 . LEU A ? 288 ? -41.813 17.061  2.987   1.0 0.0 288 0 1 
ATOM 4284  H 2HD1 . LEU A ? 288 ? -43.230 16.436  2.113   1.0 0.0 288 0 1 
ATOM 4285  H 3HD1 . LEU A ? 288 ? -41.659 16.560  1.287   1.0 0.0 288 0 1 
ATOM 4286  H 1HD2 . LEU A ? 288 ? -40.911 19.336  2.425   1.0 0.0 288 0 1 
ATOM 4287  H 2HD2 . LEU A ? 288 ? -40.742 18.866  0.716   1.0 0.0 288 0 1 
ATOM 4288  H 3HD2 . LEU A ? 288 ? -41.695 20.305  1.154   1.0 0.0 288 0 1 
ATOM 4289  N N    . ALA A ? 289 ? -45.611 18.849  -1.875  1.0 0.0 289 0 1 
ATOM 4290  C CA   . ALA A ? 289 ? -46.189 18.648  -3.198  1.0 0.0 289 0 1 
ATOM 4291  C C    . ALA A ? 289 ? -46.591 19.976  -3.820  1.0 0.0 289 0 1 
ATOM 4292  O O    . ALA A ? 289 ? -46.350 20.218  -5.004  1.0 0.0 289 0 1 
ATOM 4293  C CB   . ALA A ? 289 ? -47.389 17.715  -3.118  1.0 0.0 289 0 1 
ATOM 4294  H H    . ALA A ? 289 ? -46.071 18.453  -1.070  1.0 0.0 289 0 1 
ATOM 4295  H HA   . ALA A ? 289 ? -45.430 18.188  -3.835  1.0 0.0 289 0 1 
ATOM 4296  H 1HB  . ALA A ? 289 ? -47.811 17.578  -4.113  1.0 0.0 289 0 1 
ATOM 4297  H 2HB  . ALA A ? 289 ? -47.073 16.749  -2.721  1.0 0.0 289 0 1 
ATOM 4298  H 3HB  . ALA A ? 289 ? -48.142 18.146  -2.461  1.0 0.0 289 0 1 
ATOM 4299  N N    . ALA A ? 290 ? -47.203 20.838  -3.013  1.0 0.0 290 0 1 
ATOM 4300  C CA   . ALA A ? 290 ? -47.660 22.140  -3.474  1.0 0.0 290 0 1 
ATOM 4301  C C    . ALA A ? 290 ? -46.475 23.018  -3.866  1.0 0.0 290 0 1 
ATOM 4302  O O    . ALA A ? 290 ? -46.510 23.708  -4.883  1.0 0.0 290 0 1 
ATOM 4303  C CB   . ALA A ? 290 ? -48.496 22.821  -2.401  1.0 0.0 290 0 1 
ATOM 4304  H H    . ALA A ? 290 ? -47.355 20.574  -2.050  1.0 0.0 290 0 1 
ATOM 4305  H HA   . ALA A ? 290 ? -48.283 21.991  -4.356  1.0 0.0 290 0 1 
ATOM 4306  H 1HB  . ALA A ? 290 ? -48.828 23.795  -2.761  1.0 0.0 290 0 1 
ATOM 4307  H 2HB  . ALA A ? 290 ? -49.365 22.204  -2.172  1.0 0.0 290 0 1 
ATOM 4308  H 3HB  . ALA A ? 290 ? -47.897 22.952  -1.501  1.0 0.0 290 0 1 
ATOM 4309  N N    . ARG A ? 291 ? -45.431 22.983  -3.046  1.0 0.0 291 0 1 
ATOM 4310  C CA   . ARG A ? 291 ? -44.244 23.796  -3.278  1.0 0.0 291 0 1 
ATOM 4311  C C    . ARG A ? 291 ? -43.576 23.437  -4.600  1.0 0.0 291 0 1 
ATOM 4312  O O    . ARG A ? 291 ? -43.198 24.318  -5.375  1.0 0.0 291 0 1 
ATOM 4313  C CB   . ARG A ? 291 ? -43.246 23.621  -2.143  1.0 0.0 291 0 1 
ATOM 4314  C CG   . ARG A ? 291 ? -41.992 24.473  -2.256  1.0 0.0 291 0 1 
ATOM 4315  C CD   . ARG A ? 291 ? -41.087 24.275  -1.096  1.0 0.0 291 0 1 
ATOM 4316  N NE   . ARG A ? 291 ? -39.882 25.081  -1.204  1.0 0.0 291 0 1 
ATOM 4317  C CZ   . ARG A ? 291 ? -38.778 24.720  -1.886  1.0 0.0 291 0 1 
ATOM 4318  N NH1  . ARG A ? 291 ? -38.742 23.565  -2.514  1.0 0.0 291 0 1 
ATOM 4319  N NH2  . ARG A ? 291 ? -37.731 25.525  -1.925  1.0 0.0 291 0 1 
ATOM 4320  H H    . ARG A ? 291 ? -45.460 22.374  -2.239  1.0 0.0 291 0 1 
ATOM 4321  H HA   . ARG A ? 291 ? -44.548 24.842  -3.326  1.0 0.0 291 0 1 
ATOM 4322  H 1HB  . ARG A ? 291 ? -43.725 23.863  -1.196  1.0 0.0 291 0 1 
ATOM 4323  H 2HB  . ARG A ? 291 ? -42.932 22.578  -2.094  1.0 0.0 291 0 1 
ATOM 4324  H 1HG  . ARG A ? 291 ? -41.451 24.207  -3.164  1.0 0.0 291 0 1 
ATOM 4325  H 2HG  . ARG A ? 291 ? -42.272 25.528  -2.297  1.0 0.0 291 0 1 
ATOM 4326  H 1HD  . ARG A ? 291 ? -41.603 24.555  -0.179  1.0 0.0 291 0 1 
ATOM 4327  H 2HD  . ARG A ? 291 ? -40.792 23.228  -1.039  1.0 0.0 291 0 1 
ATOM 4328  H HE   . ARG A ? 291 ? -39.872 25.977  -0.735  1.0 0.0 291 0 1 
ATOM 4329  H 1HH1 . ARG A ? 291 ? -39.542 22.949  -2.485  1.0 0.0 291 0 1 
ATOM 4330  H 2HH1 . ARG A ? 291 ? -37.915 23.294  -3.026  1.0 0.0 291 0 1 
ATOM 4331  H 1HH2 . ARG A ? 291 ? -37.759 26.413  -1.443  1.0 0.0 291 0 1 
ATOM 4332  H 2HH2 . ARG A ? 291 ? -36.904 25.254  -2.436  1.0 0.0 291 0 1 
ATOM 4333  N N    . GLU A ? 292 ? -43.435 22.142  -4.858  1.0 0.0 292 0 1 
ATOM 4334  C CA   . GLU A ? 292 ? -42.842 21.676  -6.107  1.0 0.0 292 0 1 
ATOM 4335  C C    . GLU A ? 292 ? -43.779 21.849  -7.296  1.0 0.0 292 0 1 
ATOM 4336  O O    . GLU A ? 292 ? -43.330 22.047  -8.423  1.0 0.0 292 0 1 
ATOM 4337  C CB   . GLU A ? 292 ? -42.443 20.203  -5.981  1.0 0.0 292 0 1 
ATOM 4338  C CG   . GLU A ? 292 ? -41.305 19.942  -5.005  1.0 0.0 292 0 1 
ATOM 4339  C CD   . GLU A ? 292 ? -40.042 20.672  -5.370  1.0 0.0 292 0 1 
ATOM 4340  O OE1  . GLU A ? 292 ? -39.693 20.676  -6.527  1.0 0.0 292 0 1 
ATOM 4341  O OE2  . GLU A ? 292 ? -39.423 21.225  -4.491  1.0 0.0 292 0 1 
ATOM 4342  H H    . GLU A ? 292 ? -43.746 21.464  -4.175  1.0 0.0 292 0 1 
ATOM 4343  H HA   . GLU A ? 292 ? -41.968 22.290  -6.324  1.0 0.0 292 0 1 
ATOM 4344  H 1HB  . GLU A ? 292 ? -43.304 19.620  -5.655  1.0 0.0 292 0 1 
ATOM 4345  H 2HB  . GLU A ? 292 ? -42.141 19.824  -6.957  1.0 0.0 292 0 1 
ATOM 4346  H 1HG  . GLU A ? 292 ? -41.615 20.254  -4.009  1.0 0.0 292 0 1 
ATOM 4347  H 2HG  . GLU A ? 292 ? -41.104 18.872  -4.975  1.0 0.0 292 0 1 
ATOM 4348  N N    . GLY A ? 293 ? -45.083 21.782  -7.041  1.0 0.0 293 0 1 
ATOM 4349  C CA   . GLY A ? 293 ? -46.069 21.935  -8.095  1.0 0.0 293 0 1 
ATOM 4350  C C    . GLY A ? 293 ? -46.721 20.636  -8.526  1.0 0.0 293 0 1 
ATOM 4351  O O    . GLY A ? 293 ? -47.336 20.568  -9.591  1.0 0.0 293 0 1 
ATOM 4352  H H    . GLY A ? 293 ? -45.395 21.617  -6.095  1.0 0.0 293 0 1 
ATOM 4353  H 1HA  . GLY A ? 293 ? -46.853 22.614  -7.762  1.0 0.0 293 0 1 
ATOM 4354  H 2HA  . GLY A ? 293 ? -45.601 22.385  -8.968  1.0 0.0 293 0 1 
ATOM 4355  N N    . HIS A ? 294 ? -46.585 19.602  -7.703  1.0 0.0 294 0 1 
ATOM 4356  C CA   . HIS A ? 294 ? -47.142 18.294  -8.033  1.0 0.0 294 0 1 
ATOM 4357  C C    . HIS A ? 294 ? -48.644 18.268  -7.790  1.0 0.0 294 0 1 
ATOM 4358  O O    . HIS A ? 294 ? -49.125 17.618  -6.863  1.0 0.0 294 0 1 
ATOM 4359  C CB   . HIS A ? 294 ? -46.465 17.191  -7.214  1.0 0.0 294 0 1 
ATOM 4360  C CG   . HIS A ? 294 ? -44.992 17.077  -7.458  1.0 0.0 294 0 1 
ATOM 4361  N ND1  . HIS A ? 294 ? -44.456 16.946  -8.722  1.0 0.0 294 0 1 
ATOM 4362  C CD2  . HIS A ? 294 ? -43.944 17.073  -6.601  1.0 0.0 294 0 1 
ATOM 4363  C CE1  . HIS A ? 294 ? -43.139 16.867  -8.631  1.0 0.0 294 0 1 
ATOM 4364  N NE2  . HIS A ? 294 ? -42.804 16.942  -7.357  1.0 0.0 294 0 1 
ATOM 4365  H H    . HIS A ? 294 ? -46.091 19.721  -6.830  1.0 0.0 294 0 1 
ATOM 4366  H HA   . HIS A ? 294 ? -46.976 18.085  -9.090  1.0 0.0 294 0 1 
ATOM 4367  H 1HB  . HIS A ? 294 ? -46.622 17.379  -6.151  1.0 0.0 294 0 1 
ATOM 4368  H 2HB  . HIS A ? 294 ? -46.925 16.230  -7.447  1.0 0.0 294 0 1 
ATOM 4369  H HD2  . HIS A ? 294 ? -43.994 17.158  -5.516  1.0 0.0 294 0 1 
ATOM 4370  H HE1  . HIS A ? 294 ? -42.449 16.759  -9.468  1.0 0.0 294 0 1 
ATOM 4371  H HE2  . HIS A ? 294 ? -41.864 16.909  -6.990  1.0 0.0 294 0 1 
ATOM 4372  N N    . LEU A ? 295 ? -49.380 18.983  -8.633  1.0 0.0 295 0 1 
ATOM 4373  C CA   . LEU A ? 295 ? -50.822 19.121  -8.473  1.0 0.0 295 0 1 
ATOM 4374  C C    . LEU A ? 295 ? -51.503 17.765  -8.304  1.0 0.0 295 0 1 
ATOM 4375  O O    . LEU A ? 295 ? -52.395 17.608  -7.469  1.0 0.0 295 0 1 
ATOM 4376  C CB   . LEU A ? 295 ? -51.418 19.849  -9.685  1.0 0.0 295 0 1 
ATOM 4377  C CG   . LEU A ? 295 ? -52.907 20.202  -9.582  1.0 0.0 295 0 1 
ATOM 4378  C CD1  . LEU A ? 295 ? -53.201 21.423  -10.442 1.0 0.0 295 0 1 
ATOM 4379  C CD2  . LEU A ? 295 ? -53.743 19.010  -10.024 1.0 0.0 295 0 1 
ATOM 4380  H H    . LEU A ? 295 ? -48.925 19.448  -9.409  1.0 0.0 295 0 1 
ATOM 4381  H HA   . LEU A ? 295 ? -51.017 19.697  -7.568  1.0 0.0 295 0 1 
ATOM 4382  H 1HB  . LEU A ? 295 ? -50.868 20.777  -9.837  1.0 0.0 295 0 1 
ATOM 4383  H 2HB  . LEU A ? 295 ? -51.285 19.223  -10.567 1.0 0.0 295 0 1 
ATOM 4384  H HG   . LEU A ? 295 ? -53.152 20.454  -8.550  1.0 0.0 295 0 1 
ATOM 4385  H 1HD1 . LEU A ? 295 ? -54.259 21.674  -10.369 1.0 0.0 295 0 1 
ATOM 4386  H 2HD1 . LEU A ? 295 ? -52.605 22.267  -10.092 1.0 0.0 295 0 1 
ATOM 4387  H 3HD1 . LEU A ? 295 ? -52.950 21.207  -11.480 1.0 0.0 295 0 1 
ATOM 4388  H 1HD2 . LEU A ? 295 ? -54.802 19.260  -9.951  1.0 0.0 295 0 1 
ATOM 4389  H 2HD2 . LEU A ? 295 ? -53.500 18.757  -11.057 1.0 0.0 295 0 1 
ATOM 4390  H 3HD2 . LEU A ? 295 ? -53.527 18.155  -9.382  1.0 0.0 295 0 1 
ATOM 4391  N N    . GLU A ? 296 ? -51.076 16.787  -9.097  1.0 0.0 296 0 1 
ATOM 4392  C CA   . GLU A ? 296 ? -51.698 15.470  -9.093  1.0 0.0 296 0 1 
ATOM 4393  C C    . GLU A ? 296 ? -51.590 14.851  -7.705  1.0 0.0 296 0 1 
ATOM 4394  O O    . GLU A ? 296 ? -52.536 14.242  -7.205  1.0 0.0 296 0 1 
ATOM 4395  C CB   . GLU A ? 296 ? -51.042 14.558  -10.132 1.0 0.0 296 0 1 
ATOM 4396  C CG   . GLU A ? 296 ? -51.350 14.927  -11.576 1.0 0.0 296 0 1 
ATOM 4397  C CD   . GLU A ? 296 ? -50.590 14.092  -12.569 1.0 0.0 296 0 1 
ATOM 4398  O OE1  . GLU A ? 296 ? -49.633 13.467  -12.180 1.0 0.0 296 0 1 
ATOM 4399  O OE2  . GLU A ? 296 ? -50.967 14.079  -13.717 1.0 0.0 296 0 1 
ATOM 4400  H H    . GLU A ? 296 ? -50.301 16.965  -9.720  1.0 0.0 296 0 1 
ATOM 4401  H HA   . GLU A ? 296 ? -52.749 15.582  -9.365  1.0 0.0 296 0 1 
ATOM 4402  H 1HB  . GLU A ? 296 ? -49.960 14.581  -10.005 1.0 0.0 296 0 1 
ATOM 4403  H 2HB  . GLU A ? 296 ? -51.370 13.531  -9.972  1.0 0.0 296 0 1 
ATOM 4404  H 1HG  . GLU A ? 296 ? -52.418 14.799  -11.753 1.0 0.0 296 0 1 
ATOM 4405  H 2HG  . GLU A ? 296 ? -51.108 15.978  -11.732 1.0 0.0 296 0 1 
ATOM 4406  N N    . ILE A ? 297 ? -50.424 15.015  -7.084  1.0 0.0 297 0 1 
ATOM 4407  C CA   . ILE A ? 297 ? -50.192 14.540  -5.724  1.0 0.0 297 0 1 
ATOM 4408  C C    . ILE A ? 297 ? -50.955 15.367  -4.691  1.0 0.0 297 0 1 
ATOM 4409  O O    . ILE A ? 297 ? -51.502 14.827  -3.732  1.0 0.0 297 0 1 
ATOM 4410  C CB   . ILE A ? 297 ? -48.690 14.565  -5.389  1.0 0.0 297 0 1 
ATOM 4411  C CG1  . ILE A ? 297 ? -47.947 13.489  -6.186  1.0 0.0 297 0 1 
ATOM 4412  C CG2  . ILE A ? 297 ? -48.475 14.370  -3.896  1.0 0.0 297 0 1 
ATOM 4413  C CD1  . ILE A ? 297 ? -46.444 13.554  -6.043  1.0 0.0 297 0 1 
ATOM 4414  H H    . ILE A ? 297 ? -49.677 15.488  -7.573  1.0 0.0 297 0 1 
ATOM 4415  H HA   . ILE A ? 297 ? -50.559 13.517  -5.648  1.0 0.0 297 0 1 
ATOM 4416  H HB   . ILE A ? 297 ? -48.267 15.525  -5.685  1.0 0.0 297 0 1 
ATOM 4417  H 1HG1 . ILE A ? 297 ? -48.279 12.504  -5.863  1.0 0.0 297 0 1 
ATOM 4418  H 2HG1 . ILE A ? 297 ? -48.193 13.587  -7.244  1.0 0.0 297 0 1 
ATOM 4419  H 1HG2 . ILE A ? 297 ? -47.408 14.390  -3.676  1.0 0.0 297 0 1 
ATOM 4420  H 2HG2 . ILE A ? 297 ? -48.972 15.169  -3.349  1.0 0.0 297 0 1 
ATOM 4421  H 3HG2 . ILE A ? 297 ? -48.890 13.409  -3.591  1.0 0.0 297 0 1 
ATOM 4422  H 1HD1 . ILE A ? 297 ? -45.988 12.761  -6.637  1.0 0.0 297 0 1 
ATOM 4423  H 2HD1 . ILE A ? 297 ? -46.086 14.523  -6.395  1.0 0.0 297 0 1 
ATOM 4424  H 3HD1 . ILE A ? 297 ? -46.171 13.424  -4.997  1.0 0.0 297 0 1 
ATOM 4425  N N    . VAL A ? 298 ? -50.980 16.681  -4.894  1.0 0.0 298 0 1 
ATOM 4426  C CA   . VAL A ? 298 ? -51.698 17.576  -3.996  1.0 0.0 298 0 1 
ATOM 4427  C C    . VAL A ? 298 ? -53.160 17.144  -3.898  1.0 0.0 298 0 1 
ATOM 4428  O O    . VAL A ? 298 ? -53.721 17.061  -2.805  1.0 0.0 298 0 1 
ATOM 4429  C CB   . VAL A ? 298 ? -51.618 19.029  -4.499  1.0 0.0 298 0 1 
ATOM 4430  C CG1  . VAL A ? 298 ? -52.597 19.912  -3.739  1.0 0.0 298 0 1 
ATOM 4431  C CG2  . VAL A ? 298 ? -50.196 19.550  -4.352  1.0 0.0 298 0 1 
ATOM 4432  H H    . VAL A ? 298 ? -50.488 17.068  -5.685  1.0 0.0 298 0 1 
ATOM 4433  H HA   . VAL A ? 298 ? -51.243 17.515  -3.008  1.0 0.0 298 0 1 
ATOM 4434  H HB   . VAL A ? 298 ? -51.909 19.058  -5.549  1.0 0.0 298 0 1 
ATOM 4435  H 1HG1 . VAL A ? 298 ? -52.527 20.935  -4.108  1.0 0.0 298 0 1 
ATOM 4436  H 2HG1 . VAL A ? 298 ? -53.611 19.542  -3.888  1.0 0.0 298 0 1 
ATOM 4437  H 3HG1 . VAL A ? 298 ? -52.355 19.892  -2.676  1.0 0.0 298 0 1 
ATOM 4438  H 1HG2 . VAL A ? 298 ? -50.146 20.578  -4.710  1.0 0.0 298 0 1 
ATOM 4439  H 2HG2 . VAL A ? 298 ? -49.903 19.516  -3.302  1.0 0.0 298 0 1 
ATOM 4440  H 3HG2 . VAL A ? 298 ? -49.518 18.929  -4.937  1.0 0.0 298 0 1 
ATOM 4441  N N    . GLU A ? 299 ? -53.765 16.860  -5.048  1.0 0.0 299 0 1 
ATOM 4442  C CA   . GLU A ? 299 ? -55.148 16.392  -5.112  1.0 0.0 299 0 1 
ATOM 4443  C C    . GLU A ? 299 ? -55.354 15.099  -4.327  1.0 0.0 299 0 1 
ATOM 4444  O O    . GLU A ? 299 ? -56.293 14.980  -3.542  1.0 0.0 299 0 1 
ATOM 4445  C CB   . GLU A ? 299 ? -55.565 16.181  -6.569  1.0 0.0 299 0 1 
ATOM 4446  C CG   . GLU A ? 299 ? -56.997 15.698  -6.749  1.0 0.0 299 0 1 
ATOM 4447  C CD   . GLU A ? 299 ? -57.374 15.511  -8.192  1.0 0.0 299 0 1 
ATOM 4448  O OE1  . GLU A ? 299 ? -56.704 16.054  -9.037  1.0 0.0 299 0 1 
ATOM 4449  O OE2  . GLU A ? 299 ? -58.334 14.823  -8.451  1.0 0.0 299 0 1 
ATOM 4450  H H    . GLU A ? 299 ? -53.243 16.971  -5.906  1.0 0.0 299 0 1 
ATOM 4451  H HA   . GLU A ? 299 ? -55.790 17.150  -4.665  1.0 0.0 299 0 1 
ATOM 4452  H 1HB  . GLU A ? 299 ? -55.455 17.116  -7.118  1.0 0.0 299 0 1 
ATOM 4453  H 2HB  . GLU A ? 299 ? -54.904 15.449  -7.035  1.0 0.0 299 0 1 
ATOM 4454  H 1HG  . GLU A ? 299 ? -57.118 14.749  -6.228  1.0 0.0 299 0 1 
ATOM 4455  H 2HG  . GLU A ? 299 ? -57.672 16.421  -6.293  1.0 0.0 299 0 1 
ATOM 4456  N N    . VAL A ? 300 ? -54.471 14.129  -4.551  1.0 0.0 300 0 1 
ATOM 4457  C CA   . VAL A ? 300 ? -54.529 12.846  -3.853  1.0 0.0 300 0 1 
ATOM 4458  C C    . VAL A ? 300 ? -54.401 13.011  -2.343  1.0 0.0 300 0 1 
ATOM 4459  O O    . VAL A ? 300 ? -55.147 12.403  -1.575  1.0 0.0 300 0 1 
ATOM 4460  C CB   . VAL A ? 300 ? -53.408 11.918  -4.357  1.0 0.0 300 0 1 
ATOM 4461  C CG1  . VAL A ? 300 ? -53.273 10.703  -3.450  1.0 0.0 300 0 1 
ATOM 4462  C CG2  . VAL A ? 300 ? -53.691 11.492  -5.790  1.0 0.0 300 0 1 
ATOM 4463  H H    . VAL A ? 300 ? -53.738 14.288  -5.226  1.0 0.0 300 0 1 
ATOM 4464  H HA   . VAL A ? 300 ? -55.498 12.385  -4.055  1.0 0.0 300 0 1 
ATOM 4465  H HB   . VAL A ? 300 ? -52.459 12.455  -4.317  1.0 0.0 300 0 1 
ATOM 4466  H 1HG1 . VAL A ? 300 ? -52.475 10.059  -3.820  1.0 0.0 300 0 1 
ATOM 4467  H 2HG1 . VAL A ? 300 ? -53.034 11.030  -2.438  1.0 0.0 300 0 1 
ATOM 4468  H 3HG1 . VAL A ? 300 ? -54.211 10.150  -3.442  1.0 0.0 300 0 1 
ATOM 4469  H 1HG2 . VAL A ? 300 ? -52.893 10.838  -6.139  1.0 0.0 300 0 1 
ATOM 4470  H 2HG2 . VAL A ? 300 ? -54.641 10.961  -5.829  1.0 0.0 300 0 1 
ATOM 4471  H 3HG2 . VAL A ? 300 ? -53.741 12.375  -6.428  1.0 0.0 300 0 1 
ATOM 4472  N N    . LEU A ? 301 ? -53.442 13.829  -1.922  1.0 0.0 301 0 1 
ATOM 4473  C CA   . LEU A ? 301 ? -53.276 14.145  -0.507  1.0 0.0 301 0 1 
ATOM 4474  C C    . LEU A ? 301 ? -54.522 14.824  0.043   1.0 0.0 301 0 1 
ATOM 4475  O O    . LEU A ? 301 ? -54.970 14.519  1.149   1.0 0.0 301 0 1 
ATOM 4476  C CB   . LEU A ? 301 ? -52.056 15.053  -0.303  1.0 0.0 301 0 1 
ATOM 4477  C CG   . LEU A ? 301 ? -50.693 14.411  -0.595  1.0 0.0 301 0 1 
ATOM 4478  C CD1  . LEU A ? 301 ? -49.619 15.490  -0.624  1.0 0.0 301 0 1 
ATOM 4479  C CD2  . LEU A ? 301 ? -50.387 13.364  0.468   1.0 0.0 301 0 1 
ATOM 4480  H H    . LEU A ? 301 ? -52.812 14.244  -2.595  1.0 0.0 301 0 1 
ATOM 4481  H HA   . LEU A ? 301 ? -53.116 13.216  0.037   1.0 0.0 301 0 1 
ATOM 4482  H 1HB  . LEU A ? 301 ? -52.158 15.922  -0.950  1.0 0.0 301 0 1 
ATOM 4483  H 2HB  . LEU A ? 301 ? -52.046 15.394  0.732   1.0 0.0 301 0 1 
ATOM 4484  H HG   . LEU A ? 301 ? -50.716 13.937  -1.576  1.0 0.0 301 0 1 
ATOM 4485  H 1HD1 . LEU A ? 301 ? -48.651 15.034  -0.832  1.0 0.0 301 0 1 
ATOM 4486  H 2HD1 . LEU A ? 301 ? -49.852 16.214  -1.405  1.0 0.0 301 0 1 
ATOM 4487  H 3HD1 . LEU A ? 301 ? -49.583 15.994  0.340   1.0 0.0 301 0 1 
ATOM 4488  H 1HD2 . LEU A ? 301 ? -49.419 12.908  0.259   1.0 0.0 301 0 1 
ATOM 4489  H 2HD2 . LEU A ? 301 ? -50.362 13.838  1.449   1.0 0.0 301 0 1 
ATOM 4490  H 3HD2 . LEU A ? 301 ? -51.161 12.597  0.454   1.0 0.0 301 0 1 
ATOM 4491  N N    . LEU A ? 302 ? -55.115 15.739  -0.668  1.0 0.0 302 0 1 
ATOM 4492  C CA   . LEU A ? 302 ? -56.337 16.364  -0.178  1.0 0.0 302 0 1 
ATOM 4493  C C    . LEU A ? 302 ? -57.501 15.378  -0.134  1.0 0.0 302 0 1 
ATOM 4494  O O    . LEU A ? 302 ? -58.299 15.387  0.802   1.0 0.0 302 0 1 
ATOM 4495  C CB   . LEU A ? 302 ? -56.707 17.558  -1.067  1.0 0.0 302 0 1 
ATOM 4496  C CG   . LEU A ? 302 ? -55.723 18.735  -1.042  1.0 0.0 302 0 1 
ATOM 4497  C CD1  . LEU A ? 302 ? -55.973 19.631  -2.248  1.0 0.0 302 0 1 
ATOM 4498  C CD2  . LEU A ? 302 ? -55.891 19.509  0.257   1.0 0.0 302 0 1 
ATOM 4499  H H    . LEU A ? 302 ? -54.741 16.026  -1.561  1.0 0.0 302 0 1 
ATOM 4500  H HA   . LEU A ? 302 ? -56.160 16.724  0.837   1.0 0.0 302 0 1 
ATOM 4501  H 1HB  . LEU A ? 302 ? -56.785 17.213  -2.096  1.0 0.0 302 0 1 
ATOM 4502  H 2HB  . LEU A ? 302 ? -57.682 17.934  -0.755  1.0 0.0 302 0 1 
ATOM 4503  H HG   . LEU A ? 302 ? -54.702 18.359  -1.111  1.0 0.0 302 0 1 
ATOM 4504  H 1HD1 . LEU A ? 302 ? -55.274 20.467  -2.232  1.0 0.0 302 0 1 
ATOM 4505  H 2HD1 . LEU A ? 302 ? -55.828 19.057  -3.164  1.0 0.0 302 0 1 
ATOM 4506  H 3HD1 . LEU A ? 302 ? -56.993 20.010  -2.215  1.0 0.0 302 0 1 
ATOM 4507  H 1HD2 . LEU A ? 302 ? -55.190 20.346  0.274   1.0 0.0 302 0 1 
ATOM 4508  H 2HD2 . LEU A ? 302 ? -56.910 19.889  0.326   1.0 0.0 302 0 1 
ATOM 4509  H 3HD2 . LEU A ? 302 ? -55.689 18.851  1.102   1.0 0.0 302 0 1 
ATOM 4510  N N    . ARG A ? 303 ? -57.625 14.508  -1.142  1.0 0.0 303 0 1 
ATOM 4511  C CA   . ARG A ? 303 ? -58.650 13.464  -1.096  1.0 0.0 303 0 1 
ATOM 4512  C C    . ARG A ? 303 ? -58.455 12.547  0.106   1.0 0.0 303 0 1 
ATOM 4513  O O    . ARG A ? 303 ? -59.420 12.025  0.664   1.0 0.0 303 0 1 
ATOM 4514  C CB   . ARG A ? 303 ? -58.628 12.633  -2.371  1.0 0.0 303 0 1 
ATOM 4515  C CG   . ARG A ? 303 ? -59.172 13.338  -3.603  1.0 0.0 303 0 1 
ATOM 4516  C CD   . ARG A ? 303 ? -59.076 12.482  -4.812  1.0 0.0 303 0 1 
ATOM 4517  N NE   . ARG A ? 303 ? -59.543 13.171  -6.004  1.0 0.0 303 0 1 
ATOM 4518  C CZ   . ARG A ? 303 ? -60.831 13.244  -6.391  1.0 0.0 303 0 1 
ATOM 4519  N NH1  . ARG A ? 303 ? -61.768 12.665  -5.671  1.0 0.0 303 0 1 
ATOM 4520  N NH2  . ARG A ? 303 ? -61.156 13.896  -7.494  1.0 0.0 303 0 1 
ATOM 4521  H H    . ARG A ? 303 ? -57.014 14.560  -1.944  1.0 0.0 303 0 1 
ATOM 4522  H HA   . ARG A ? 303 ? -59.626 13.941  -0.993  1.0 0.0 303 0 1 
ATOM 4523  H 1HB  . ARG A ? 303 ? -57.605 12.330  -2.589  1.0 0.0 303 0 1 
ATOM 4524  H 2HB  . ARG A ? 303 ? -59.215 11.726  -2.224  1.0 0.0 303 0 1 
ATOM 4525  H 1HG  . ARG A ? 303 ? -60.221 13.592  -3.445  1.0 0.0 303 0 1 
ATOM 4526  H 2HG  . ARG A ? 303 ? -58.601 14.250  -3.782  1.0 0.0 303 0 1 
ATOM 4527  H 1HD  . ARG A ? 303 ? -58.038 12.192  -4.971  1.0 0.0 303 0 1 
ATOM 4528  H 2HD  . ARG A ? 303 ? -59.685 11.589  -4.674  1.0 0.0 303 0 1 
ATOM 4529  H HE   . ARG A ? 303 ? -58.852 13.629  -6.583  1.0 0.0 303 0 1 
ATOM 4530  H 1HH1 . ARG A ? 303 ? -61.520 12.166  -4.828  1.0 0.0 303 0 1 
ATOM 4531  H 2HH1 . ARG A ? 303 ? -62.733 12.719  -5.961  1.0 0.0 303 0 1 
ATOM 4532  H 1HH2 . ARG A ? 303 ? -60.436 14.341  -8.047  1.0 0.0 303 0 1 
ATOM 4533  H 2HH2 . ARG A ? 303 ? -62.121 13.951  -7.783  1.0 0.0 303 0 1 
ATOM 4534  N N    . ALA A ? 304 ? -57.203 12.335  0.519   1.0 0.0 304 0 1 
ATOM 4535  C CA   . ALA A ? 304 ? -56.886 11.492  1.663   1.0 0.0 304 0 1 
ATOM 4536  C C    . ALA A ? 304 ? -57.081 12.204  3.000   1.0 0.0 304 0 1 
ATOM 4537  O O    . ALA A ? 304 ? -56.844 11.626  4.061   1.0 0.0 304 0 1 
ATOM 4538  C CB   . ALA A ? 304 ? -55.456 10.984  1.547   1.0 0.0 304 0 1 
ATOM 4539  H H    . ALA A ? 304 ? -56.452 12.781  0.012   1.0 0.0 304 0 1 
ATOM 4540  H HA   . ALA A ? 304 ? -57.546 10.626  1.671   1.0 0.0 304 0 1 
ATOM 4541  H 1HB  . ALA A ? 304 ? -55.230 10.340  2.395   1.0 0.0 304 0 1 
ATOM 4542  H 2HB  . ALA A ? 304 ? -55.345 10.419  0.621   1.0 0.0 304 0 1 
ATOM 4543  H 3HB  . ALA A ? 304 ? -54.770 11.830  1.540   1.0 0.0 304 0 1 
ATOM 4544  N N    . GLY A ? 305 ? -57.512 13.462  2.981   1.0 0.0 305 0 1 
ATOM 4545  C CA   . GLY A ? 305 ? -57.800 14.162  4.218   1.0 0.0 305 0 1 
ATOM 4546  C C    . GLY A ? 305 ? -56.796 15.221  4.607   1.0 0.0 305 0 1 
ATOM 4547  O O    . GLY A ? 305 ? -56.835 15.713  5.742   1.0 0.0 305 0 1 
ATOM 4548  H H    . GLY A ? 305 ? -57.643 13.942  2.103   1.0 0.0 305 0 1 
ATOM 4549  H 1HA  . GLY A ? 305 ? -58.774 14.644  4.145   1.0 0.0 305 0 1 
ATOM 4550  H 2HA  . GLY A ? 305 ? -57.856 13.445  5.037   1.0 0.0 305 0 1 
ATOM 4551  N N    . ALA A ? 306 ? -55.885 15.584  3.707   1.0 0.0 306 0 1 
ATOM 4552  C CA   . ALA A ? 306 ? -54.951 16.664  3.993   1.0 0.0 306 0 1 
ATOM 4553  C C    . ALA A ? 306 ? -55.700 17.977  4.164   1.0 0.0 306 0 1 
ATOM 4554  O O    . ALA A ? 306 ? -56.703 18.224  3.493   1.0 0.0 306 0 1 
ATOM 4555  C CB   . ALA A ? 306 ? -53.910 16.780  2.890   1.0 0.0 306 0 1 
ATOM 4556  H H    . ALA A ? 306 ? -55.834 15.115  2.813   1.0 0.0 306 0 1 
ATOM 4557  H HA   . ALA A ? 306 ? -54.447 16.434  4.933   1.0 0.0 306 0 1 
ATOM 4558  H 1HB  . ALA A ? 306 ? -53.226 17.598  3.120   1.0 0.0 306 0 1 
ATOM 4559  H 2HB  . ALA A ? 306 ? -53.351 15.847  2.818   1.0 0.0 306 0 1 
ATOM 4560  H 3HB  . ALA A ? 306 ? -54.407 16.980  1.942   1.0 0.0 306 0 1 
ATOM 4561  N N    . VAL A ? 307 ? -55.208 18.816  5.063   1.0 0.0 307 0 1 
ATOM 4562  C CA   . VAL A ? 307 ? -55.799 20.120  5.324   1.0 0.0 307 0 1 
ATOM 4563  C C    . VAL A ? 307 ? -54.759 21.199  5.050   1.0 0.0 307 0 1 
ATOM 4564  O O    . VAL A ? 307 ? -53.551 20.932  5.002   1.0 0.0 307 0 1 
ATOM 4565  C CB   . VAL A ? 307 ? -56.287 20.220  6.782   1.0 0.0 307 0 1 
ATOM 4566  C CG1  . VAL A ? 307 ? -57.330 19.150  7.067   1.0 0.0 307 0 1 
ATOM 4567  C CG2  . VAL A ? 307 ? -55.108 20.091  7.732   1.0 0.0 307 0 1 
ATOM 4568  H H    . VAL A ? 307 ? -54.390 18.531  5.582   1.0 0.0 307 0 1 
ATOM 4569  H HA   . VAL A ? 307 ? -56.633 20.265  4.639   1.0 0.0 307 0 1 
ATOM 4570  H HB   . VAL A ? 307 ? -56.769 21.186  6.928   1.0 0.0 307 0 1 
ATOM 4571  H 1HG1 . VAL A ? 307 ? -57.666 19.236  8.101   1.0 0.0 307 0 1 
ATOM 4572  H 2HG1 . VAL A ? 307 ? -58.181 19.284  6.399   1.0 0.0 307 0 1 
ATOM 4573  H 3HG1 . VAL A ? 307 ? -56.894 18.164  6.908   1.0 0.0 307 0 1 
ATOM 4574  H 1HG2 . VAL A ? 307 ? -55.460 20.163  8.761   1.0 0.0 307 0 1 
ATOM 4575  H 2HG2 . VAL A ? 307 ? -54.622 19.126  7.582   1.0 0.0 307 0 1 
ATOM 4576  H 3HG2 . VAL A ? 307 ? -54.394 20.891  7.537   1.0 0.0 307 0 1 
ATOM 4577  N N    . ASN A ? 308 ? -55.228 22.433  4.879   1.0 0.0 308 0 1 
ATOM 4578  C CA   . ASN A ? 308 ? -54.363 23.568  4.577   1.0 0.0 308 0 1 
ATOM 4579  C C    . ASN A ? 308 ? -53.644 23.967  5.858   1.0 0.0 308 0 1 
ATOM 4580  O O    . ASN A ? 308 ? -53.864 25.060  6.391   1.0 0.0 308 0 1 
ATOM 4581  C CB   . ASN A ? 308 ? -55.149 24.731  3.999   1.0 0.0 308 0 1 
ATOM 4582  C CG   . ASN A ? 308 ? -54.272 25.725  3.290   1.0 0.0 308 0 1 
ATOM 4583  O OD1  . ASN A ? 308 ? -53.360 25.348  2.547   1.0 0.0 308 0 1 
ATOM 4584  N ND2  . ASN A ? 308 ? -54.532 26.991  3.505   1.0 0.0 308 0 1 
ATOM 4585  H H    . ASN A ? 308 ? -56.224 22.584  4.964   1.0 0.0 308 0 1 
ATOM 4586  H HA   . ASN A ? 308 ? -53.631 23.257  3.829   1.0 0.0 308 0 1 
ATOM 4587  H 1HB  . ASN A ? 308 ? -55.893 24.354  3.297   1.0 0.0 308 0 1 
ATOM 4588  H 2HB  . ASN A ? 308 ? -55.684 25.241  4.800   1.0 0.0 308 0 1 
ATOM 4589  H 1HD2 . ASN A ? 308 ? -53.981 27.697  3.060   1.0 0.0 308 0 1 
ATOM 4590  H 2HD2 . ASN A ? 308 ? -55.280 27.250  4.115   1.0 0.0 308 0 1 
ATOM 4591  N N    . ALA A ? 309 ? -52.780 23.087  6.351   1.0 0.0 309 0 1 
ATOM 4592  C CA   . ALA A ? 309 ? -52.107 23.273  7.624   1.0 0.0 309 0 1 
ATOM 4593  C C    . ALA A ? 309 ? -51.048 24.353  7.483   1.0 0.0 309 0 1 
ATOM 4594  O O    . ALA A ? 309 ? -50.550 24.617  6.387   1.0 0.0 309 0 1 
ATOM 4595  C CB   . ALA A ? 309 ? -51.488 21.969  8.107   1.0 0.0 309 0 1 
ATOM 4596  H H    . ALA A ? 309 ? -52.590 22.255  5.810   1.0 0.0 309 0 1 
ATOM 4597  H HA   . ALA A ? 309 ? -52.850 23.585  8.356   1.0 0.0 309 0 1 
ATOM 4598  H 1HB  . ALA A ? 309 ? -50.979 22.137  9.055   1.0 0.0 309 0 1 
ATOM 4599  H 2HB  . ALA A ? 309 ? -52.272 21.224  8.243   1.0 0.0 309 0 1 
ATOM 4600  H 3HB  . ALA A ? 309 ? -50.772 21.612  7.368   1.0 0.0 309 0 1 
ATOM 4601  N N    . GLN A ? 310 ? -50.733 24.997  8.599   1.0 0.0 310 0 1 
ATOM 4602  C CA   . GLN A ? 310 ? -49.619 25.929  8.675   1.0 0.0 310 0 1 
ATOM 4603  C C    . GLN A ? 310 ? -48.337 25.184  9.022   1.0 0.0 310 0 1 
ATOM 4604  O O    . GLN A ? 310 ? -48.349 24.231  9.807   1.0 0.0 310 0 1 
ATOM 4605  C CB   . GLN A ? 310 ? -49.895 27.022  9.710   1.0 0.0 310 0 1 
ATOM 4606  C CG   . GLN A ? 310 ? -50.983 28.002  9.306   1.0 0.0 310 0 1 
ATOM 4607  C CD   . GLN A ? 310 ? -51.301 28.999  10.403  1.0 0.0 310 0 1 
ATOM 4608  O OE1  . GLN A ? 310 ? -51.865 28.642  11.441  1.0 0.0 310 0 1 
ATOM 4609  N NE2  . GLN A ? 310 ? -50.941 30.257  10.181  1.0 0.0 310 0 1 
ATOM 4610  H H    . GLN A ? 310 ? -51.291 24.830  9.425   1.0 0.0 310 0 1 
ATOM 4611  H HA   . GLN A ? 310 ? -49.499 26.403  7.700   1.0 0.0 310 0 1 
ATOM 4612  H 1HB  . GLN A ? 310 ? -50.189 26.564  10.654  1.0 0.0 310 0 1 
ATOM 4613  H 2HB  . GLN A ? 310 ? -48.982 27.590  9.891   1.0 0.0 310 0 1 
ATOM 4614  H 1HG  . GLN A ? 310 ? -50.651 28.555  8.427   1.0 0.0 310 0 1 
ATOM 4615  H 2HG  . GLN A ? 310 ? -51.891 27.446  9.075   1.0 0.0 310 0 1 
ATOM 4616  H 1HE2 . GLN A ? 310 ? -51.125 30.961  10.870  1.0 0.0 310 0 1 
ATOM 4617  H 2HE2 . GLN A ? 310 ? -50.486 30.505  9.326   1.0 0.0 310 0 1 
ATOM 4618  N N    . ASP A ? 311 ? -47.230 25.623  8.428   1.0 0.0 311 0 1 
ATOM 4619  C CA   . ASP A ? 311 ? -45.911 25.082  8.716   1.0 0.0 311 0 1 
ATOM 4620  C C    . ASP A ? 311 ? -45.309 25.829  9.906   1.0 0.0 311 0 1 
ATOM 4621  O O    . ASP A ? 311 ? -45.974 26.642  10.557  1.0 0.0 311 0 1 
ATOM 4622  C CB   . ASP A ? 311 ? -44.993 25.199  7.496   1.0 0.0 311 0 1 
ATOM 4623  C CG   . ASP A ? 311 ? -44.670 26.642  7.133   1.0 0.0 311 0 1 
ATOM 4624  O OD1  . ASP A ? 311 ? -44.965 27.511  7.919   1.0 0.0 311 0 1 
ATOM 4625  O OD2  . ASP A ? 311 ? -44.131 26.860  6.075   1.0 0.0 311 0 1 
ATOM 4626  H H    . ASP A ? 311 ? -47.320 26.369  7.750   1.0 0.0 311 0 1 
ATOM 4627  H HA   . ASP A ? 311 ? -46.019 24.038  9.002   1.0 0.0 311 0 1 
ATOM 4628  H 1HB  . ASP A ? 311 ? -44.060 24.671  7.692   1.0 0.0 311 0 1 
ATOM 4629  H 2HB  . ASP A ? 311 ? -45.467 24.721  6.638   1.0 0.0 311 0 1 
ATOM 4630  N N    . LYS A ? 312 ? -44.040 25.541  10.218  1.0 0.0 312 0 1 
ATOM 4631  C CA   . LYS A ? 312 ? -43.381 26.198  11.346  1.0 0.0 312 0 1 
ATOM 4632  C C    . LYS A ? 312 ? -43.386 27.715  11.202  1.0 0.0 312 0 1 
ATOM 4633  O O    . LYS A ? 312 ? -43.323 28.434  12.208  1.0 0.0 312 0 1 
ATOM 4634  C CB   . LYS A ? 312 ? -41.945 25.693  11.490  1.0 0.0 312 0 1 
ATOM 4635  C CG   . LYS A ? 312 ? -41.142 26.383  12.584  1.0 0.0 312 0 1 
ATOM 4636  C CD   . LYS A ? 312 ? -39.802 25.697  12.803  1.0 0.0 312 0 1 
ATOM 4637  C CE   . LYS A ? 312 ? -38.887 25.874  11.601  1.0 0.0 312 0 1 
ATOM 4638  N NZ   . LYS A ? 312 ? -37.549 25.259  11.824  1.0 0.0 312 0 1 
ATOM 4639  H H    . LYS A ? 312 ? -43.526 24.867  9.672   1.0 0.0 312 0 1 
ATOM 4640  H HA   . LYS A ? 312 ? -43.928 25.952  12.258  1.0 0.0 312 0 1 
ATOM 4641  H 1HB  . LYS A ? 312 ? -41.955 24.624  11.705  1.0 0.0 312 0 1 
ATOM 4642  H 2HB  . LYS A ? 312 ? -41.414 25.833  10.547  1.0 0.0 312 0 1 
ATOM 4643  H 1HG  . LYS A ? 312 ? -40.968 27.424  12.308  1.0 0.0 312 0 1 
ATOM 4644  H 2HG  . LYS A ? 312 ? -41.707 26.364  13.517  1.0 0.0 312 0 1 
ATOM 4645  H 1HD  . LYS A ? 312 ? -39.317 26.119  13.685  1.0 0.0 312 0 1 
ATOM 4646  H 2HD  . LYS A ? 312 ? -39.962 24.632  12.973  1.0 0.0 312 0 1 
ATOM 4647  H 1HE  . LYS A ? 312 ? -39.343 25.412  10.726  1.0 0.0 312 0 1 
ATOM 4648  H 2HE  . LYS A ? 312 ? -38.755 26.936  11.396  1.0 0.0 312 0 1 
ATOM 4649  H 1HZ  . LYS A ? 312 ? -36.974 25.399  11.006  1.0 0.0 312 0 1 
ATOM 4650  H 2HZ  . LYS A ? 312 ? -37.109 25.694  12.624  1.0 0.0 312 0 1 
ATOM 4651  H 3HZ  . LYS A ? 312 ? -37.658 24.271  11.996  1.0 0.0 312 0 1 
ATOM 4652  N N    . PHE A ? 313 ? -43.511 28.218  9.978   1.0 0.0 313 0 1 
ATOM 4653  C CA   . PHE A ? 313 ? -43.431 29.645  9.700   1.0 0.0 313 0 1 
ATOM 4654  C C    . PHE A ? 313 ? -44.798 30.288  9.537   1.0 0.0 313 0 1 
ATOM 4655  O O    . PHE A ? 313 ? -44.875 31.472  9.186   1.0 0.0 313 0 1 
ATOM 4656  C CB   . PHE A ? 313 ? -42.605 29.886  8.435   1.0 0.0 313 0 1 
ATOM 4657  C CG   . PHE A ? 313 ? -41.217 29.313  8.500   1.0 0.0 313 0 1 
ATOM 4658  C CD1  . PHE A ? 313 ? -40.941 28.066  7.960   1.0 0.0 313 0 1 
ATOM 4659  C CD2  . PHE A ? 313 ? -40.186 30.019  9.100   1.0 0.0 313 0 1 
ATOM 4660  C CE1  . PHE A ? 313 ? -39.665 27.537  8.018   1.0 0.0 313 0 1 
ATOM 4661  C CE2  . PHE A ? 313 ? -38.910 29.494  9.159   1.0 0.0 313 0 1 
ATOM 4662  C CZ   . PHE A ? 313 ? -38.650 28.251  8.617   1.0 0.0 313 0 1 
ATOM 4663  H H    . PHE A ? 313 ? -43.667 27.576  9.213   1.0 0.0 313 0 1 
ATOM 4664  H HA   . PHE A ? 313 ? -42.942 30.134  10.543  1.0 0.0 313 0 1 
ATOM 4665  H 1HB  . PHE A ? 313 ? -43.115 29.448  7.579   1.0 0.0 313 0 1 
ATOM 4666  H 2HB  . PHE A ? 313 ? -42.522 30.957  8.255   1.0 0.0 313 0 1 
ATOM 4667  H HD1  . PHE A ? 313 ? -41.744 27.501  7.484   1.0 0.0 313 0 1 
ATOM 4668  H HD2  . PHE A ? 313 ? -40.392 31.000  9.528   1.0 0.0 313 0 1 
ATOM 4669  H HE1  . PHE A ? 313 ? -39.462 26.556  7.590   1.0 0.0 313 0 1 
ATOM 4670  H HE2  . PHE A ? 313 ? -38.108 30.059  9.633   1.0 0.0 313 0 1 
ATOM 4671  H HZ   . PHE A ? 313 ? -37.645 27.835  8.664   1.0 0.0 313 0 1 
ATOM 4672  N N    . GLY A ? 314 ? -45.873 29.546  9.789   1.0 0.0 314 0 1 
ATOM 4673  C CA   . GLY A ? 314 ? -47.202 30.125  9.730   1.0 0.0 314 0 1 
ATOM 4674  C C    . GLY A ? 314 ? -47.791 30.155  8.341   1.0 0.0 314 0 1 
ATOM 4675  O O    . GLY A ? 314 ? -48.869 30.727  8.140   1.0 0.0 314 0 1 
ATOM 4676  H H    . GLY A ? 314 ? -45.772 28.571  10.024  1.0 0.0 314 0 1 
ATOM 4677  H 1HA  . GLY A ? 314 ? -47.874 29.560  10.379  1.0 0.0 314 0 1 
ATOM 4678  H 2HA  . GLY A ? 314 ? -47.171 31.145  10.113  1.0 0.0 314 0 1 
ATOM 4679  N N    . LYS A ? 315 ? -47.114 29.552  7.368   1.0 0.0 315 0 1 
ATOM 4680  C CA   . LYS A ? 315 ? -47.542 29.584  5.978   1.0 0.0 315 0 1 
ATOM 4681  C C    . LYS A ? 315 ? -48.209 28.265  5.619   1.0 0.0 315 0 1 
ATOM 4682  O O    . LYS A ? 315 ? -47.807 27.204  6.106   1.0 0.0 315 0 1 
ATOM 4683  C CB   . LYS A ? 315 ? -46.359 29.859  5.048   1.0 0.0 315 0 1 
ATOM 4684  C CG   . LYS A ? 315 ? -45.720 31.229  5.232   1.0 0.0 315 0 1 
ATOM 4685  C CD   . LYS A ? 315 ? -44.633 31.475  4.195   1.0 0.0 315 0 1 
ATOM 4686  C CE   . LYS A ? 315 ? -45.231 31.799  2.834   1.0 0.0 315 0 1 
ATOM 4687  N NZ   . LYS A ? 315 ? -44.202 32.295  1.879   1.0 0.0 315 0 1 
ATOM 4688  H H    . LYS A ? 315 ? -46.271 29.050  7.609   1.0 0.0 315 0 1 
ATOM 4689  H HA   . LYS A ? 315 ? -48.262 30.394  5.857   1.0 0.0 315 0 1 
ATOM 4690  H 1HB  . LYS A ? 315 ? -45.587 29.105  5.210   1.0 0.0 315 0 1 
ATOM 4691  H 2HB  . LYS A ? 315 ? -46.684 29.778  4.012   1.0 0.0 315 0 1 
ATOM 4692  H 1HG  . LYS A ? 315 ? -46.483 32.003  5.137   1.0 0.0 315 0 1 
ATOM 4693  H 2HG  . LYS A ? 315 ? -45.282 31.296  6.227   1.0 0.0 315 0 1 
ATOM 4694  H 1HD  . LYS A ? 315 ? -44.006 32.308  4.515   1.0 0.0 315 0 1 
ATOM 4695  H 2HD  . LYS A ? 315 ? -44.008 30.587  4.105   1.0 0.0 315 0 1 
ATOM 4696  H 1HE  . LYS A ? 315 ? -45.693 30.906  2.418   1.0 0.0 315 0 1 
ATOM 4697  H 2HE  . LYS A ? 315 ? -46.000 32.562  2.947   1.0 0.0 315 0 1 
ATOM 4698  H 1HZ  . LYS A ? 315 ? -44.637 32.499  0.990   1.0 0.0 315 0 1 
ATOM 4699  H 2HZ  . LYS A ? 315 ? -43.778 33.136  2.246   1.0 0.0 315 0 1 
ATOM 4700  H 3HZ  . LYS A ? 315 ? -43.492 31.589  1.751   1.0 0.0 315 0 1 
ATOM 4701  N N    . THR A ? 316 ? -49.221 28.335  4.762   1.0 0.0 316 0 1 
ATOM 4702  C CA   . THR A ? 316 ? -49.957 27.157  4.338   1.0 0.0 316 0 1 
ATOM 4703  C C    . THR A ? 316 ? -49.582 26.815  2.901   1.0 0.0 316 0 1 
ATOM 4704  O O    . THR A ? 316 ? -49.076 27.650  2.147   1.0 0.0 316 0 1 
ATOM 4705  C CB   . THR A ? 316 ? -51.478 27.370  4.453   1.0 0.0 316 0 1 
ATOM 4706  O OG1  . THR A ? 316 ? -51.892 28.384  3.528   1.0 0.0 316 0 1 
ATOM 4707  C CG2  . THR A ? 316 ? -51.852 27.795  5.865   1.0 0.0 316 0 1 
ATOM 4708  H H    . THR A ? 316 ? -49.484 29.236  4.395   1.0 0.0 316 0 1 
ATOM 4709  H HA   . THR A ? 316 ? -49.670 26.321  4.973   1.0 0.0 316 0 1 
ATOM 4710  H HB   . THR A ? 316 ? -51.995 26.443  4.210   1.0 0.0 316 0 1 
ATOM 4711  H HG1  . THR A ? 316 ? -51.567 29.239  3.824   1.0 0.0 316 0 1 
ATOM 4712  H 1HG2 . THR A ? 316 ? -52.930 27.941  5.928   1.0 0.0 316 0 1 
ATOM 4713  H 2HG2 . THR A ? 316 ? -51.548 27.021  6.570   1.0 0.0 316 0 1 
ATOM 4714  H 3HG2 . THR A ? 316 ? -51.345 28.727  6.110   1.0 0.0 316 0 1 
ATOM 4715  N N    . PRO A ? 317 ? -49.825 25.557  2.520   1.0 0.0 317 0 1 
ATOM 4716  C CA   . PRO A ? 317 ? -49.598 25.155  1.137   1.0 0.0 317 0 1 
ATOM 4717  C C    . PRO A ? 317 ? -50.294 26.098  0.165   1.0 0.0 317 0 1 
ATOM 4718  O O    . PRO A ? 317 ? -49.761 26.388  -0.914  1.0 0.0 317 0 1 
ATOM 4719  C CB   . PRO A ? 317 ? -50.197 23.747  1.086   1.0 0.0 317 0 1 
ATOM 4720  C CG   . PRO A ? 317 ? -50.054 23.238  2.479   1.0 0.0 317 0 1 
ATOM 4721  C CD   . PRO A ? 317 ? -50.344 24.432  3.347   1.0 0.0 317 0 1 
ATOM 4722  H HA   . PRO A ? 317 ? -48.527 25.213  0.940   1.0 0.0 317 0 1 
ATOM 4723  H 1HB  . PRO A ? 317 ? -51.246 23.797  0.756   1.0 0.0 317 0 1 
ATOM 4724  H 2HB  . PRO A ? 317 ? -49.658 23.134  0.350   1.0 0.0 317 0 1 
ATOM 4725  H 1HG  . PRO A ? 317 ? -50.755 22.407  2.654   1.0 0.0 317 0 1 
ATOM 4726  H 2HG  . PRO A ? 317 ? -49.042 22.837  2.635   1.0 0.0 317 0 1 
ATOM 4727  H 1HD  . PRO A ? 317 ? -51.428 24.507  3.518   1.0 0.0 317 0 1 
ATOM 4728  H 2HD  . PRO A ? 317 ? -49.808 24.333  4.302   1.0 0.0 317 0 1 
ATOM 4729  N N    . PHE A ? 318 ? -51.475 26.597  0.534   1.0 0.0 318 0 1 
ATOM 4730  C CA   . PHE A ? 318 ? -52.169 27.567  -0.302  1.0 0.0 318 0 1 
ATOM 4731  C C    . PHE A ? 318 ? -51.354 28.845  -0.455  1.0 0.0 318 0 1 
ATOM 4732  O O    . PHE A ? 318 ? -51.171 29.344  -1.572  1.0 0.0 318 0 1 
ATOM 4733  C CB   . PHE A ? 318 ? -53.540 27.897  0.289   1.0 0.0 318 0 1 
ATOM 4734  C CG   . PHE A ? 318 ? -54.368 28.809  -0.573  1.0 0.0 318 0 1 
ATOM 4735  C CD1  . PHE A ? 318 ? -55.019 28.322  -1.696  1.0 0.0 318 0 1 
ATOM 4736  C CD2  . PHE A ? 318 ? -54.496 30.154  -0.263  1.0 0.0 318 0 1 
ATOM 4737  C CE1  . PHE A ? 318 ? -55.780 29.160  -2.490  1.0 0.0 318 0 1 
ATOM 4738  C CE2  . PHE A ? 318 ? -55.257 30.993  -1.053  1.0 0.0 318 0 1 
ATOM 4739  C CZ   . PHE A ? 318 ? -55.899 30.494  -2.168  1.0 0.0 318 0 1 
ATOM 4740  H H    . PHE A ? 318 ? -51.901 26.304  1.404   1.0 0.0 318 0 1 
ATOM 4741  H HA   . PHE A ? 318 ? -52.296 27.137  -1.297  1.0 0.0 318 0 1 
ATOM 4742  H 1HB  . PHE A ? 318 ? -54.101 26.977  0.445   1.0 0.0 318 0 1 
ATOM 4743  H 2HB  . PHE A ? 318 ? -53.412 28.372  1.261   1.0 0.0 318 0 1 
ATOM 4744  H HD1  . PHE A ? 318 ? -54.926 27.265  -1.949  1.0 0.0 318 0 1 
ATOM 4745  H HD2  . PHE A ? 318 ? -53.987 30.547  0.619   1.0 0.0 318 0 1 
ATOM 4746  H HE1  . PHE A ? 318 ? -56.287 28.763  -3.370  1.0 0.0 318 0 1 
ATOM 4747  H HE2  . PHE A ? 318 ? -55.350 32.049  -0.798  1.0 0.0 318 0 1 
ATOM 4748  H HZ   . PHE A ? 318 ? -56.499 31.155  -2.793  1.0 0.0 318 0 1 
ATOM 4749  N N    . ASP A ? 319 ? -50.865 29.390  0.664   1.0 0.0 319 0 1 
ATOM 4750  C CA   . ASP A ? 319 ? -50.026 30.585  0.617   1.0 0.0 319 0 1 
ATOM 4751  C C    . ASP A ? 319 ? -48.851 30.386  -0.337  1.0 0.0 319 0 1 
ATOM 4752  O O    . ASP A ? 319 ? -48.460 31.308  -1.062  1.0 0.0 319 0 1 
ATOM 4753  C CB   . ASP A ? 319 ? -49.507 30.934  2.013   1.0 0.0 319 0 1 
ATOM 4754  C CG   . ASP A ? 319 ? -50.618 31.326  2.978   1.0 0.0 319 0 1 
ATOM 4755  O OD1  . ASP A ? 319 ? -51.429 32.146  2.618   1.0 0.0 319 0 1 
ATOM 4756  O OD2  . ASP A ? 319 ? -50.646 30.800  4.065   1.0 0.0 319 0 1 
ATOM 4757  H H    . ASP A ? 319 ? -51.077 28.976  1.561   1.0 0.0 319 0 1 
ATOM 4758  H HA   . ASP A ? 319 ? -50.623 31.415  0.242   1.0 0.0 319 0 1 
ATOM 4759  H 1HB  . ASP A ? 319 ? -48.971 30.079  2.427   1.0 0.0 319 0 1 
ATOM 4760  H 2HB  . ASP A ? 319 ? -48.800 31.761  1.943   1.0 0.0 319 0 1 
ATOM 4761  N N    . ILE A ? 320 ? -48.271 29.183  -0.333  1.0 0.0 320 0 1 
ATOM 4762  C CA   . ILE A ? 320 ? -47.182 28.869  -1.250  1.0 0.0 320 0 1 
ATOM 4763  C C    . ILE A ? 320 ? -47.682 28.890  -2.688  1.0 0.0 320 0 1 
ATOM 4764  O O    . ILE A ? 320 ? -47.015 29.418  -3.586  1.0 0.0 320 0 1 
ATOM 4765  C CB   . ILE A ? 320 ? -46.567 27.493  -0.935  1.0 0.0 320 0 1 
ATOM 4766  C CG1  . ILE A ? 320 ? -45.864 27.521  0.425   1.0 0.0 320 0 1 
ATOM 4767  C CG2  . ILE A ? 320 ? -45.595 27.081  -2.031  1.0 0.0 320 0 1 
ATOM 4768  C CD1  . ILE A ? 320 ? -45.457 26.157  0.930   1.0 0.0 320 0 1 
ATOM 4769  H H    . ILE A ? 320 ? -48.588 28.477  0.315   1.0 0.0 320 0 1 
ATOM 4770  H HA   . ILE A ? 320 ? -46.420 29.643  -1.162  1.0 0.0 320 0 1 
ATOM 4771  H HB   . ILE A ? 320 ? -47.358 26.748  -0.865  1.0 0.0 320 0 1 
ATOM 4772  H 1HG1 . ILE A ? 320 ? -44.971 28.143  0.361   1.0 0.0 320 0 1 
ATOM 4773  H 2HG1 . ILE A ? 320 ? -46.524 27.975  1.165   1.0 0.0 320 0 1 
ATOM 4774  H 1HG2 . ILE A ? 320 ? -45.169 26.108  -1.792  1.0 0.0 320 0 1 
ATOM 4775  H 2HG2 . ILE A ? 320 ? -46.123 27.022  -2.981  1.0 0.0 320 0 1 
ATOM 4776  H 3HG2 . ILE A ? 320 ? -44.796 27.819  -2.104  1.0 0.0 320 0 1 
ATOM 4777  H 1HD1 . ILE A ? 320 ? -44.966 26.258  1.899   1.0 0.0 320 0 1 
ATOM 4778  H 2HD1 . ILE A ? 320 ? -46.341 25.528  1.036   1.0 0.0 320 0 1 
ATOM 4779  H 3HD1 . ILE A ? 320 ? -44.768 25.699  0.222   1.0 0.0 320 0 1 
ATOM 4780  N N    . SER A ? 321 ? -48.865 28.315  -2.931  1.0 0.0 321 0 1 
ATOM 4781  C CA   . SER A ? 321 ? -49.425 28.308  -4.280  1.0 0.0 321 0 1 
ATOM 4782  C C    . SER A ? 321 ? -49.818 29.705  -4.739  1.0 0.0 321 0 1 
ATOM 4783  O O    . SER A ? 321 ? -49.940 29.947  -5.945  1.0 0.0 321 0 1 
ATOM 4784  C CB   . SER A ? 321 ? -50.635 27.396  -4.334  1.0 0.0 321 0 1 
ATOM 4785  O OG   . SER A ? 321 ? -51.716 27.952  -3.638  1.0 0.0 321 0 1 
ATOM 4786  H H    . SER A ? 321 ? -49.381 27.878  -2.179  1.0 0.0 321 0 1 
ATOM 4787  H HA   . SER A ? 321 ? -48.671 27.926  -4.967  1.0 0.0 321 0 1 
ATOM 4788  H 1HB  . SER A ? 321 ? -50.918 27.226  -5.373  1.0 0.0 321 0 1 
ATOM 4789  H 2HB  . SER A ? 321 ? -50.381 26.428  -3.902  1.0 0.0 321 0 1 
ATOM 4790  H HG   . SER A ? 321 ? -51.334 28.561  -3.000  1.0 0.0 321 0 1 
ATOM 4791  N N    . ILE A ? 322 ? -50.004 30.635  -3.806  1.0 0.0 322 0 1 
ATOM 4792  C CA   . ILE A ? 322 ? -50.200 32.034  -4.173  1.0 0.0 322 0 1 
ATOM 4793  C C    . ILE A ? 322 ? -48.877 32.724  -4.482  1.0 0.0 322 0 1 
ATOM 4794  O O    . ILE A ? 322 ? -48.788 33.508  -5.433  1.0 0.0 322 0 1 
ATOM 4795  C CB   . ILE A ? 322 ? -50.925 32.797  -3.049  1.0 0.0 322 0 1 
ATOM 4796  C CG1  . ILE A ? 322 ? -52.324 32.218  -2.826  1.0 0.0 322 0 1 
ATOM 4797  C CG2  . ILE A ? 322 ? -51.006 34.279  -3.380  1.0 0.0 322 0 1 
ATOM 4798  C CD1  . ILE A ? 322 ? -53.197 32.237  -4.059  1.0 0.0 322 0 1 
ATOM 4799  H H    . ILE A ? 322 ? -50.008 30.375  -2.828  1.0 0.0 322 0 1 
ATOM 4800  H HA   . ILE A ? 322 ? -50.787 32.072  -5.088  1.0 0.0 322 0 1 
ATOM 4801  H HB   . ILE A ? 322 ? -50.379 32.673  -2.114  1.0 0.0 322 0 1 
ATOM 4802  H 1HG1 . ILE A ? 322 ? -52.240 31.186  -2.484  1.0 0.0 322 0 1 
ATOM 4803  H 2HG1 . ILE A ? 322 ? -52.831 32.781  -2.042  1.0 0.0 322 0 1 
ATOM 4804  H 1HG2 . ILE A ? 322 ? -51.522 34.804  -2.577  1.0 0.0 322 0 1 
ATOM 4805  H 2HG2 . ILE A ? 322 ? -50.000 34.683  -3.490  1.0 0.0 322 0 1 
ATOM 4806  H 3HG2 . ILE A ? 322 ? -51.556 34.414  -4.312  1.0 0.0 322 0 1 
ATOM 4807  H 1HD1 . ILE A ? 322 ? -54.172 31.811  -3.822  1.0 0.0 322 0 1 
ATOM 4808  H 2HD1 . ILE A ? 322 ? -53.324 33.266  -4.399  1.0 0.0 322 0 1 
ATOM 4809  H 3HD1 . ILE A ? 322 ? -52.727 31.649  -4.848  1.0 0.0 322 0 1 
ATOM 4810  N N    . ASP A ? 323 ? -47.826 32.434  -3.708  1.0 0.0 323 0 1 
ATOM 4811  C CA   . ASP A ? 323 ? -46.504 32.972  -4.025  1.0 0.0 323 0 1 
ATOM 4812  C C    . ASP A ? 323 ? -46.044 32.518  -5.403  1.0 0.0 323 0 1 
ATOM 4813  O O    . ASP A ? 323 ? -45.422 33.292  -6.143  1.0 0.0 323 0 1 
ATOM 4814  C CB   . ASP A ? 323 ? -45.480 32.542  -2.972  1.0 0.0 323 0 1 
ATOM 4815  C CG   . ASP A ? 323 ? -45.660 33.259  -1.641  1.0 0.0 323 0 1 
ATOM 4816  O OD1  . ASP A ? 323 ? -46.368 34.239  -1.608  1.0 0.0 323 0 1 
ATOM 4817  O OD2  . ASP A ? 323 ? -45.090 32.821  -0.671  1.0 0.0 323 0 1 
ATOM 4818  H H    . ASP A ? 323 ? -47.933 31.841  -2.897  1.0 0.0 323 0 1 
ATOM 4819  H HA   . ASP A ? 323 ? -46.568 34.060  -4.037  1.0 0.0 323 0 1 
ATOM 4820  H 1HB  . ASP A ? 323 ? -45.560 31.468  -2.803  1.0 0.0 323 0 1 
ATOM 4821  H 2HB  . ASP A ? 323 ? -44.473 32.740  -3.341  1.0 0.0 323 0 1 
ATOM 4822  N N    . ASN A ? 324 ? -46.336 31.271  -5.760  1.0 0.0 324 0 1 
ATOM 4823  C CA   . ASN A ? 324 ? -45.936 30.754  -7.059  1.0 0.0 324 0 1 
ATOM 4824  C C    . ASN A ? 324 ? -47.014 31.073  -8.093  1.0 0.0 324 0 1 
ATOM 4825  O O    . ASN A ? 324 ? -48.208 31.133  -7.789  1.0 0.0 324 0 1 
ATOM 4826  C CB   . ASN A ? 324 ? -45.671 29.262  -6.989  1.0 0.0 324 0 1 
ATOM 4827  C CG   . ASN A ? 324 ? -44.456 28.929  -6.167  1.0 0.0 324 0 1 
ATOM 4828  O OD1  . ASN A ? 324 ? -43.423 29.601  -6.264  1.0 0.0 324 0 1 
ATOM 4829  N ND2  . ASN A ? 324 ? -44.560 27.905  -5.360  1.0 0.0 324 0 1 
ATOM 4830  H H    . ASN A ? 324 ? -46.840 30.671  -5.124  1.0 0.0 324 0 1 
ATOM 4831  H HA   . ASN A ? 324 ? -45.009 31.244  -7.353  1.0 0.0 324 0 1 
ATOM 4832  H 1HB  . ASN A ? 324 ? -46.536 28.757  -6.559  1.0 0.0 324 0 1 
ATOM 4833  H 2HB  . ASN A ? 324 ? -45.530 28.870  -7.997  1.0 0.0 324 0 1 
ATOM 4834  H 1HD2 . ASN A ? 324 ? -43.785 27.638  -4.788  1.0 0.0 324 0 1 
ATOM 4835  H 2HD2 . ASN A ? 324 ? -45.416 27.390  -5.313  1.0 0.0 324 0 1 
ATOM 4836  N N    . GLY A ? 325 ? -46.580 31.297  -9.329  1.0 0.0 325 0 1 
ATOM 4837  C CA   . GLY A ? 325 ? -47.527 31.605  -10.386 1.0 0.0 325 0 1 
ATOM 4838  C C    . GLY A ? 325 ? -48.203 30.375  -10.952 1.0 0.0 325 0 1 
ATOM 4839  O O    . GLY A ? 325 ? -47.951 29.992  -12.098 1.0 0.0 325 0 1 
ATOM 4840  H H    . GLY A ? 325 ? -45.594 31.257  -9.547  1.0 0.0 325 0 1 
ATOM 4841  H 1HA  . GLY A ? 325 ? -48.290 32.282  -10.003 1.0 0.0 325 0 1 
ATOM 4842  H 2HA  . GLY A ? 325 ? -47.012 32.124  -11.194 1.0 0.0 325 0 1 
ATOM 4843  N N    . ASN A ? 326 ? -49.073 29.755  -10.157 1.0 0.0 326 0 1 
ATOM 4844  C CA   . ASN A ? 326 ? -49.777 28.532  -10.544 1.0 0.0 326 0 1 
ATOM 4845  C C    . ASN A ? 326 ? -51.200 28.575  -9.989  1.0 0.0 326 0 1 
ATOM 4846  O O    . ASN A ? 326 ? -51.475 28.091  -8.888  1.0 0.0 326 0 1 
ATOM 4847  C CB   . ASN A ? 326 ? -49.040 27.297  -10.060 1.0 0.0 326 0 1 
ATOM 4848  C CG   . ASN A ? 326 ? -49.653 26.022  -10.567 1.0 0.0 326 0 1 
ATOM 4849  O OD1  . ASN A ? 326 ? -50.862 25.958  -10.821 1.0 0.0 326 0 1 
ATOM 4850  N ND2  . ASN A ? 326 ? -48.845 25.005  -10.720 1.0 0.0 326 0 1 
ATOM 4851  H H    . ASN A ? 326 ? -49.249 30.156  -9.246  1.0 0.0 326 0 1 
ATOM 4852  H HA   . ASN A ? 326 ? -49.842 28.496  -11.631 1.0 0.0 326 0 1 
ATOM 4853  H 1HB  . ASN A ? 326 ? -48.001 27.342  -10.389 1.0 0.0 326 0 1 
ATOM 4854  H 2HB  . ASN A ? 326 ? -49.039 27.278  -8.970  1.0 0.0 326 0 1 
ATOM 4855  H 1HD2 . ASN A ? 326 ? -49.198 24.130  -11.054 1.0 0.0 326 0 1 
ATOM 4856  H 2HD2 . ASN A ? 326 ? -47.875 25.101  -10.502 1.0 0.0 326 0 1 
ATOM 4857  N N    . GLU A ? 327 ? -52.112 29.168  -10.762 1.0 0.0 327 0 1 
ATOM 4858  C CA   . GLU A ? 327 ? -53.494 29.310  -10.315 1.0 0.0 327 0 1 
ATOM 4859  C C    . GLU A ? 327 ? -54.175 27.955  -10.163 1.0 0.0 327 0 1 
ATOM 4860  O O    . GLU A ? 327 ? -54.988 27.760  -9.253  1.0 0.0 327 0 1 
ATOM 4861  C CB   . GLU A ? 327 ? -54.283 30.179  -11.296 1.0 0.0 327 0 1 
ATOM 4862  C CG   . GLU A ? 327 ? -53.899 31.652  -11.281 1.0 0.0 327 0 1 
ATOM 4863  C CD   . GLU A ? 327 ? -54.679 32.470  -12.272 1.0 0.0 327 0 1 
ATOM 4864  O OE1  . GLU A ? 327 ? -55.353 31.893  -13.092 1.0 0.0 327 0 1 
ATOM 4865  O OE2  . GLU A ? 327 ? -54.602 33.674  -12.210 1.0 0.0 327 0 1 
ATOM 4866  H H    . GLU A ? 327 ? -51.850 29.524  -11.671 1.0 0.0 327 0 1 
ATOM 4867  H HA   . GLU A ? 327 ? -53.491 29.785  -9.333  1.0 0.0 327 0 1 
ATOM 4868  H 1HB  . GLU A ? 327 ? -54.138 29.806  -12.311 1.0 0.0 327 0 1 
ATOM 4869  H 2HB  . GLU A ? 327 ? -55.347 30.108  -11.071 1.0 0.0 327 0 1 
ATOM 4870  H 1HG  . GLU A ? 327 ? -54.071 32.051  -10.282 1.0 0.0 327 0 1 
ATOM 4871  H 2HG  . GLU A ? 327 ? -52.836 31.742  -11.500 1.0 0.0 327 0 1 
ATOM 4872  N N    . ASP A ? 328 ? -53.880 27.015  -11.064 1.0 0.0 328 0 1 
ATOM 4873  C CA   . ASP A ? 328 ? -54.525 25.702  -11.016 1.0 0.0 328 0 1 
ATOM 4874  C C    . ASP A ? 328 ? -54.251 24.991  -9.697  1.0 0.0 328 0 1 
ATOM 4875  O O    . ASP A ? 328 ? -55.150 24.367  -9.114  1.0 0.0 328 0 1 
ATOM 4876  C CB   . ASP A ? 328 ? -54.047 24.827  -12.177 1.0 0.0 328 0 1 
ATOM 4877  C CG   . ASP A ? 328 ? -54.570 25.297  -13.528 1.0 0.0 328 0 1 
ATOM 4878  O OD1  . ASP A ? 328 ? -55.454 26.121  -13.545 1.0 0.0 328 0 1 
ATOM 4879  O OD2  . ASP A ? 328 ? -54.080 24.829  -14.527 1.0 0.0 328 0 1 
ATOM 4880  H H    . ASP A ? 328 ? -53.208 27.205  -11.791 1.0 0.0 328 0 1 
ATOM 4881  H HA   . ASP A ? 328 ? -55.603 25.843  -11.096 1.0 0.0 328 0 1 
ATOM 4882  H 1HB  . ASP A ? 328 ? -52.957 24.825  -12.206 1.0 0.0 328 0 1 
ATOM 4883  H 2HB  . ASP A ? 328 ? -54.372 23.799  -12.016 1.0 0.0 328 0 1 
ATOM 4884  N N    . LEU A ? 329 ? -53.016 25.083  -9.203  1.0 0.0 329 0 1 
ATOM 4885  C CA   . LEU A ? 329 ? -52.690 24.531  -7.894  1.0 0.0 329 0 1 
ATOM 4886  C C    . LEU A ? 329 ? -53.500 25.195  -6.789  1.0 0.0 329 0 1 
ATOM 4887  O O    . LEU A ? 329 ? -54.118 24.514  -5.960  1.0 0.0 329 0 1 
ATOM 4888  C CB   . LEU A ? 329 ? -51.192 24.700  -7.609  1.0 0.0 329 0 1 
ATOM 4889  C CG   . LEU A ? 329 ? -50.736 24.311  -6.196  1.0 0.0 329 0 1 
ATOM 4890  C CD1  . LEU A ? 329 ? -51.045 22.842  -5.948  1.0 0.0 329 0 1 
ATOM 4891  C CD2  . LEU A ? 329 ? -49.248 24.590  -6.049  1.0 0.0 329 0 1 
ATOM 4892  H H    . LEU A ? 329 ? -52.294 25.545  -9.737  1.0 0.0 329 0 1 
ATOM 4893  H HA   . LEU A ? 329 ? -52.939 23.471  -7.896  1.0 0.0 329 0 1 
ATOM 4894  H 1HB  . LEU A ? 329 ? -50.633 24.091  -8.317  1.0 0.0 329 0 1 
ATOM 4895  H 2HB  . LEU A ? 329 ? -50.923 25.744  -7.769  1.0 0.0 329 0 1 
ATOM 4896  H HG   . LEU A ? 329 ? -51.289 24.897  -5.462  1.0 0.0 329 0 1 
ATOM 4897  H 1HD1 . LEU A ? 329 ? -50.721 22.565  -4.945  1.0 0.0 329 0 1 
ATOM 4898  H 2HD1 . LEU A ? 329 ? -52.118 22.675  -6.041  1.0 0.0 329 0 1 
ATOM 4899  H 3HD1 . LEU A ? 329 ? -50.518 22.231  -6.680  1.0 0.0 329 0 1 
ATOM 4900  H 1HD2 . LEU A ? 329 ? -48.923 24.315  -5.045  1.0 0.0 329 0 1 
ATOM 4901  H 2HD2 . LEU A ? 329 ? -48.693 24.004  -6.783  1.0 0.0 329 0 1 
ATOM 4902  H 3HD2 . LEU A ? 329 ? -49.057 25.650  -6.214  1.0 0.0 329 0 1 
ATOM 4903  N N    . ALA A ? 330 ? -53.522 26.530  -6.772  1.0 0.0 330 0 1 
ATOM 4904  C CA   . ALA A ? 330 ? -54.272 27.240  -5.748  1.0 0.0 330 0 1 
ATOM 4905  C C    . ALA A ? 330 ? -55.748 26.871  -5.796  1.0 0.0 330 0 1 
ATOM 4906  O O    . ALA A ? 330 ? -56.397 26.744  -4.752  1.0 0.0 330 0 1 
ATOM 4907  C CB   . ALA A ? 330 ? -54.096 28.743  -5.909  1.0 0.0 330 0 1 
ATOM 4908  H H    . ALA A ? 330 ? -53.014 27.058  -7.469  1.0 0.0 330 0 1 
ATOM 4909  H HA   . ALA A ? 330 ? -53.887 26.938  -4.774  1.0 0.0 330 0 1 
ATOM 4910  H 1HB  . ALA A ? 330 ? -54.664 29.261  -5.135  1.0 0.0 330 0 1 
ATOM 4911  H 2HB  . ALA A ? 330 ? -53.040 28.998  -5.815  1.0 0.0 330 0 1 
ATOM 4912  H 3HB  . ALA A ? 330 ? -54.457 29.049  -6.890  1.0 0.0 330 0 1 
ATOM 4913  N N    . GLN A ? 331 ? -56.293 26.695  -7.001  1.0 0.0 331 0 1 
ATOM 4914  C CA   . GLN A ? 331 ? -57.696 26.320  -7.134  1.0 0.0 331 0 1 
ATOM 4915  C C    . GLN A ? 331 ? -57.974 24.980  -6.460  1.0 0.0 331 0 1 
ATOM 4916  O O    . GLN A ? 331 ? -58.951 24.847  -5.710  1.0 0.0 331 0 1 
ATOM 4917  C CB   . GLN A ? 331 ? -58.095 26.256  -8.611  1.0 0.0 331 0 1 
ATOM 4918  C CG   . GLN A ? 331 ? -59.562 25.938  -8.845  1.0 0.0 331 0 1 
ATOM 4919  C CD   . GLN A ? 331 ? -59.901 25.826  -10.320 1.0 0.0 331 0 1 
ATOM 4920  O OE1  . GLN A ? 331 ? -59.093 26.175  -11.186 1.0 0.0 331 0 1 
ATOM 4921  N NE2  . GLN A ? 331 ? -61.100 25.337  -10.614 1.0 0.0 331 0 1 
ATOM 4922  H H    . GLN A ? 331 ? -55.734 26.818  -7.835  1.0 0.0 331 0 1 
ATOM 4923  H HA   . GLN A ? 331 ? -58.303 27.064  -6.622  1.0 0.0 331 0 1 
ATOM 4924  H 1HB  . GLN A ? 331 ? -57.877 27.211  -9.088  1.0 0.0 331 0 1 
ATOM 4925  H 2HB  . GLN A ? 331 ? -57.501 25.493  -9.115  1.0 0.0 331 0 1 
ATOM 4926  H 1HG  . GLN A ? 331 ? -59.799 24.989  -8.366  1.0 0.0 331 0 1 
ATOM 4927  H 2HG  . GLN A ? 331 ? -60.169 26.735  -8.415  1.0 0.0 331 0 1 
ATOM 4928  H 1HE2 . GLN A ? 331 ? -61.379 25.240  -11.571 1.0 0.0 331 0 1 
ATOM 4929  H 2HE2 . GLN A ? 331 ? -61.724 25.067  -9.882  1.0 0.0 331 0 1 
ATOM 4930  N N    . ILE A ? 332 ? -57.124 23.979  -6.700  1.0 0.0 332 0 1 
ATOM 4931  C CA   . ILE A ? 332 ? -57.345 22.667  -6.102  1.0 0.0 332 0 1 
ATOM 4932  C C    . ILE A ? 332 ? -57.232 22.743  -4.583  1.0 0.0 332 0 1 
ATOM 4933  O O    . ILE A ? 332 ? -58.047 22.164  -3.852  1.0 0.0 332 0 1 
ATOM 4934  C CB   . ILE A ? 332 ? -56.341 21.634  -6.646  1.0 0.0 332 0 1 
ATOM 4935  C CG1  . ILE A ? 332 ? -56.571 21.404  -8.142  1.0 0.0 332 0 1 
ATOM 4936  C CG2  . ILE A ? 332 ? -56.456 20.326  -5.879  1.0 0.0 332 0 1 
ATOM 4937  C CD1  . ILE A ? 332 ? -57.940 20.856  -8.472  1.0 0.0 332 0 1 
ATOM 4938  H H    . ILE A ? 332 ? -56.321 24.119  -7.298  1.0 0.0 332 0 1 
ATOM 4939  H HA   . ILE A ? 332 ? -58.361 22.349  -6.337  1.0 0.0 332 0 1 
ATOM 4940  H HB   . ILE A ? 332 ? -55.328 22.021  -6.539  1.0 0.0 332 0 1 
ATOM 4941  H 1HG1 . ILE A ? 332 ? -56.438 22.343  -8.679  1.0 0.0 332 0 1 
ATOM 4942  H 2HG1 . ILE A ? 332 ? -55.825 20.704  -8.521  1.0 0.0 332 0 1 
ATOM 4943  H 1HG2 . ILE A ? 332 ? -55.740 19.608  -6.277  1.0 0.0 332 0 1 
ATOM 4944  H 2HG2 . ILE A ? 332 ? -56.245 20.503  -4.825  1.0 0.0 332 0 1 
ATOM 4945  H 3HG2 . ILE A ? 332 ? -57.465 19.929  -5.985  1.0 0.0 332 0 1 
ATOM 4946  H 1HD1 . ILE A ? 332 ? -58.027 20.720  -9.551  1.0 0.0 332 0 1 
ATOM 4947  H 2HD1 . ILE A ? 332 ? -58.080 19.898  -7.973  1.0 0.0 332 0 1 
ATOM 4948  H 3HD1 . ILE A ? 332 ? -58.703 21.557  -8.134  1.0 0.0 332 0 1 
ATOM 4949  N N    . LEU A ? 333 ? -56.233 23.476  -4.086  1.0 0.0 333 0 1 
ATOM 4950  C CA   . LEU A ? 333 ? -56.093 23.615  -2.640  1.0 0.0 333 0 1 
ATOM 4951  C C    . LEU A ? 333 ? -57.281 24.341  -2.029  1.0 0.0 333 0 1 
ATOM 4952  O O    . LEU A ? 333 ? -57.803 23.914  -0.989  1.0 0.0 333 0 1 
ATOM 4953  C CB   . LEU A ? 333 ? -54.801 24.371  -2.306  1.0 0.0 333 0 1 
ATOM 4954  C CG   . LEU A ? 333 ? -53.498 23.592  -2.525  1.0 0.0 333 0 1 
ATOM 4955  C CD1  . LEU A ? 333 ? -52.331 24.566  -2.606  1.0 0.0 333 0 1 
ATOM 4956  C CD2  . LEU A ? 333 ? -53.302 22.599  -1.389  1.0 0.0 333 0 1 
ATOM 4957  H H    . LEU A ? 333 ? -55.571 23.937  -4.692  1.0 0.0 333 0 1 
ATOM 4958  H HA   . LEU A ? 333 ? -56.077 22.620  -2.199  1.0 0.0 333 0 1 
ATOM 4959  H 1HB  . LEU A ? 333 ? -54.756 25.270  -2.918  1.0 0.0 333 0 1 
ATOM 4960  H 2HB  . LEU A ? 333 ? -54.835 24.671  -1.258  1.0 0.0 333 0 1 
ATOM 4961  H HG   . LEU A ? 333 ? -53.550 23.054  -3.472  1.0 0.0 333 0 1 
ATOM 4962  H 1HD1 . LEU A ? 333 ? -51.404 24.013  -2.761  1.0 0.0 333 0 1 
ATOM 4963  H 2HD1 . LEU A ? 333 ? -52.486 25.252  -3.439  1.0 0.0 333 0 1 
ATOM 4964  H 3HD1 . LEU A ? 333 ? -52.263 25.131  -1.677  1.0 0.0 333 0 1 
ATOM 4965  H 1HD2 . LEU A ? 333 ? -52.377 22.044  -1.546  1.0 0.0 333 0 1 
ATOM 4966  H 2HD2 . LEU A ? 333 ? -53.248 23.135  -0.441  1.0 0.0 333 0 1 
ATOM 4967  H 3HD2 . LEU A ? 333 ? -54.141 21.903  -1.366  1.0 0.0 333 0 1 
ATOM 4968  N N    . ALA A ? 334 ? -57.744 25.418  -2.663  1.0 0.0 334 0 1 
ATOM 4969  C CA   . ALA A ? 334 ? -58.909 26.125  -2.147  1.0 0.0 334 0 1 
ATOM 4970  C C    . ALA A ? 334 ? -60.151 25.250  -2.240  1.0 0.0 334 0 1 
ATOM 4971  O O    . ALA A ? 334 ? -60.981 25.239  -1.326  1.0 0.0 334 0 1 
ATOM 4972  C CB   . ALA A ? 334 ? -59.119 27.430  -2.901  1.0 0.0 334 0 1 
ATOM 4973  H H    . ALA A ? 334 ? -57.295 25.760  -3.504  1.0 0.0 334 0 1 
ATOM 4974  H HA   . ALA A ? 334 ? -58.732 26.345  -1.096  1.0 0.0 334 0 1 
ATOM 4975  H 1HB  . ALA A ? 334 ? -59.997 27.941  -2.505  1.0 0.0 334 0 1 
ATOM 4976  H 2HB  . ALA A ? 334 ? -58.243 28.066  -2.779  1.0 0.0 334 0 1 
ATOM 4977  H 3HB  . ALA A ? 334 ? -59.269 27.219  -3.959  1.0 0.0 334 0 1 
ATOM 4978  N N    . PHE A ? 335 ? -60.280 24.493  -3.333  1.0 0.0 335 0 1 
ATOM 4979  C CA   . PHE A ? 335 ? -61.472 23.673  -3.537  1.0 0.0 335 0 1 
ATOM 4980  C C    . PHE A ? 335 ? -61.689 22.727  -2.361  1.0 0.0 335 0 1 
ATOM 4981  O O    . PHE A ? 335 ? -62.768 22.705  -1.761  1.0 0.0 335 0 1 
ATOM 4982  C CB   . PHE A ? 335 ? -61.355 22.869  -4.833  1.0 0.0 335 0 1 
ATOM 4983  C CG   . PHE A ? 335 ? -62.436 21.841  -5.008  1.0 0.0 335 0 1 
ATOM 4984  C CD1  . PHE A ? 335 ? -63.687 22.203  -5.486  1.0 0.0 335 0 1 
ATOM 4985  C CD2  . PHE A ? 335 ? -62.205 20.510  -4.693  1.0 0.0 335 0 1 
ATOM 4986  C CE1  . PHE A ? 335 ? -64.682 21.257  -5.647  1.0 0.0 335 0 1 
ATOM 4987  C CE2  . PHE A ? 335 ? -63.198 19.563  -4.854  1.0 0.0 335 0 1 
ATOM 4988  C CZ   . PHE A ? 335 ? -64.438 19.938  -5.332  1.0 0.0 335 0 1 
ATOM 4989  H H    . PHE A ? 335 ? -59.553 24.485  -4.034  1.0 0.0 335 0 1 
ATOM 4990  H HA   . PHE A ? 335 ? -62.341 24.331  -3.584  1.0 0.0 335 0 1 
ATOM 4991  H 1HB  . PHE A ? 335 ? -61.389 23.546  -5.685  1.0 0.0 335 0 1 
ATOM 4992  H 2HB  . PHE A ? 335 ? -60.393 22.359  -4.859  1.0 0.0 335 0 1 
ATOM 4993  H HD1  . PHE A ? 335 ? -63.879 23.246  -5.737  1.0 0.0 335 0 1 
ATOM 4994  H HD2  . PHE A ? 335 ? -61.226 20.214  -4.315  1.0 0.0 335 0 1 
ATOM 4995  H HE1  . PHE A ? 335 ? -65.660 21.555  -6.024  1.0 0.0 335 0 1 
ATOM 4996  H HE2  . PHE A ? 335 ? -63.003 18.520  -4.604  1.0 0.0 335 0 1 
ATOM 4997  H HZ   . PHE A ? 335 ? -65.222 19.192  -5.457  1.0 0.0 335 0 1 
ATOM 4998  N N    . TYR A ? 336 ? -60.665 21.942  -2.011  1.0 0.0 336 0 1 
ATOM 4999  C CA   . TYR A ? 336 ? -60.849 20.942  -0.960  1.0 0.0 336 0 1 
ATOM 5000  C C    . TYR A ? 336 ? -60.911 21.573  0.419   1.0 0.0 336 0 1 
ATOM 5001  O O    . TYR A ? 336 ? -61.652 21.090  1.286   1.0 0.0 336 0 1 
ATOM 5002  C CB   . TYR A ? 336 ? -59.727 19.903  -1.008  1.0 0.0 336 0 1 
ATOM 5003  C CG   . TYR A ? 336 ? -59.900 18.866  -2.096  1.0 0.0 336 0 1 
ATOM 5004  C CD1  . TYR A ? 336 ? -59.244 19.017  -3.309  1.0 0.0 336 0 1 
ATOM 5005  C CD2  . TYR A ? 336 ? -60.716 17.766  -1.880  1.0 0.0 336 0 1 
ATOM 5006  C CE1  . TYR A ? 336 ? -59.402 18.070  -4.303  1.0 0.0 336 0 1 
ATOM 5007  C CE2  . TYR A ? 336 ? -60.874 16.818  -2.874  1.0 0.0 336 0 1 
ATOM 5008  C CZ   . TYR A ? 336 ? -60.222 16.968  -4.080  1.0 0.0 336 0 1 
ATOM 5009  O OH   . TYR A ? 336 ? -60.378 16.025  -5.070  1.0 0.0 336 0 1 
ATOM 5010  H H    . TYR A ? 336 ? -59.763 22.024  -2.460  1.0 0.0 336 0 1 
ATOM 5011  H HA   . TYR A ? 336 ? -61.801 20.437  -1.127  1.0 0.0 336 0 1 
ATOM 5012  H 1HB  . TYR A ? 336 ? -58.772 20.407  -1.167  1.0 0.0 336 0 1 
ATOM 5013  H 2HB  . TYR A ? 336 ? -59.669 19.386  -0.051  1.0 0.0 336 0 1 
ATOM 5014  H HD1  . TYR A ? 336 ? -58.603 19.882  -3.478  1.0 0.0 336 0 1 
ATOM 5015  H HD2  . TYR A ? 336 ? -61.232 17.647  -0.928  1.0 0.0 336 0 1 
ATOM 5016  H HE1  . TYR A ? 336 ? -58.887 18.188  -5.254  1.0 0.0 336 0 1 
ATOM 5017  H HE2  . TYR A ? 336 ? -61.515 15.953  -2.704  1.0 0.0 336 0 1 
ATOM 5018  H HH   . TYR A ? 336 ? -59.906 16.307  -5.857  1.0 0.0 336 0 1 
ATOM 5019  N N    . GLU A ? 337 ? -60.143 22.636  0.656   1.0 0.0 337 0 1 
ATOM 5020  C CA   . GLU A ? 337 ? -60.197 23.288  1.959   1.0 0.0 337 0 1 
ATOM 5021  C C    . GLU A ? 337 ? -61.588 23.855  2.218   1.0 0.0 337 0 1 
ATOM 5022  O O    . GLU A ? 337 ? -62.107 23.772  3.335   1.0 0.0 337 0 1 
ATOM 5023  C CB   . GLU A ? 337 ? -59.152 24.402  2.045   1.0 0.0 337 0 1 
ATOM 5024  C CG   . GLU A ? 337 ? -59.066 25.079  3.406   1.0 0.0 337 0 1 
ATOM 5025  C CD   . GLU A ? 337 ? -58.542 24.167  4.480   1.0 0.0 337 0 1 
ATOM 5026  O OE1  . GLU A ? 337 ? -57.912 23.190  4.149   1.0 0.0 337 0 1 
ATOM 5027  O OE2  . GLU A ? 337 ? -58.772 24.446  5.633   1.0 0.0 337 0 1 
ATOM 5028  H H    . GLU A ? 337 ? -59.518 22.999  -0.049  1.0 0.0 337 0 1 
ATOM 5029  H HA   . GLU A ? 337 ? -60.006 22.542  2.728   1.0 0.0 337 0 1 
ATOM 5030  H 1HB  . GLU A ? 337 ? -58.168 23.998  1.809   1.0 0.0 337 0 1 
ATOM 5031  H 2HB  . GLU A ? 337 ? -59.377 25.170  1.304   1.0 0.0 337 0 1 
ATOM 5032  H 1HG  . GLU A ? 337 ? -58.408 25.945  3.328   1.0 0.0 337 0 1 
ATOM 5033  H 2HG  . GLU A ? 337 ? -60.056 25.432  3.687   1.0 0.0 337 0 1 
ATOM 5034  N N    . ILE A ? 338 ? -62.217 24.414  1.178   1.0 0.0 338 0 1 
ATOM 5035  C CA   . ILE A ? 338 ? -63.577 24.931  1.311   1.0 0.0 338 0 1 
ATOM 5036  C C    . ILE A ? 338 ? -64.571 23.783  1.356   1.0 0.0 338 0 1 
ATOM 5037  O O    . ILE A ? 338 ? -65.495 23.766  2.182   1.0 0.0 338 0 1 
ATOM 5038  C CB   . ILE A ? 338 ? -63.932 25.878  0.150   1.0 0.0 338 0 1 
ATOM 5039  C CG1  . ILE A ? 338 ? -63.035 27.119  0.179   1.0 0.0 338 0 1 
ATOM 5040  C CG2  . ILE A ? 338 ? -65.399 26.276  0.217   1.0 0.0 338 0 1 
ATOM 5041  C CD1  . ILE A ? 338 ? -63.171 27.999  -1.042  1.0 0.0 338 0 1 
ATOM 5042  H H    . ILE A ? 338 ? -61.750 24.484  0.284   1.0 0.0 338 0 1 
ATOM 5043  H HA   . ILE A ? 338 ? -63.650 25.474  2.252   1.0 0.0 338 0 1 
ATOM 5044  H HB   . ILE A ? 338 ? -63.744 25.376  -0.799  1.0 0.0 338 0 1 
ATOM 5045  H 1HG1 . ILE A ? 338 ? -63.271 27.717  1.059   1.0 0.0 338 0 1 
ATOM 5046  H 2HG1 . ILE A ? 338 ? -61.992 26.812  0.264   1.0 0.0 338 0 1 
ATOM 5047  H 1HG2 . ILE A ? 338 ? -65.632 26.945  -0.610  1.0 0.0 338 0 1 
ATOM 5048  H 2HG2 . ILE A ? 338 ? -66.020 25.384  0.149   1.0 0.0 338 0 1 
ATOM 5049  H 3HG2 . ILE A ? 338 ? -65.595 26.784  1.162   1.0 0.0 338 0 1 
ATOM 5050  H 1HD1 . ILE A ? 338 ? -62.504 28.857  -0.948  1.0 0.0 338 0 1 
ATOM 5051  H 2HD1 . ILE A ? 338 ? -62.905 27.429  -1.932  1.0 0.0 338 0 1 
ATOM 5052  H 3HD1 . ILE A ? 338 ? -64.199 28.347  -1.127  1.0 0.0 338 0 1 
ATOM 5053  N N    . LEU A ? 339 ? -64.380 22.789  0.491   1.0 0.0 339 0 1 
ATOM 5054  C CA   . LEU A ? 339 ? -65.300 21.660  0.437   1.0 0.0 339 0 1 
ATOM 5055  C C    . LEU A ? 339 ? -65.549 21.061  1.815   1.0 0.0 339 0 1 
ATOM 5056  O O    . LEU A ? 339 ? -66.690 20.718  2.141   1.0 0.0 339 0 1 
ATOM 5057  C CB   . LEU A ? 339 ? -64.747 20.577  -0.498  1.0 0.0 339 0 1 
ATOM 5058  C CG   . LEU A ? 339 ? -65.642 19.347  -0.695  1.0 0.0 339 0 1 
ATOM 5059  C CD1  . LEU A ? 339 ? -66.939 19.765  -1.375  1.0 0.0 339 0 1 
ATOM 5060  C CD2  . LEU A ? 339 ? -64.902 18.306  -1.522  1.0 0.0 339 0 1 
ATOM 5061  H H    . LEU A ? 339 ? -63.591 22.812  -0.141  1.0 0.0 339 0 1 
ATOM 5062  H HA   . LEU A ? 339 ? -66.256 22.008  0.054   1.0 0.0 339 0 1 
ATOM 5063  H 1HB  . LEU A ? 339 ? -64.574 21.020  -1.477  1.0 0.0 339 0 1 
ATOM 5064  H 2HB  . LEU A ? 339 ? -63.791 20.231  -0.105  1.0 0.0 339 0 1 
ATOM 5065  H HG   . LEU A ? 339 ? -65.897 18.923  0.276   1.0 0.0 339 0 1 
ATOM 5066  H 1HD1 . LEU A ? 339 ? -67.575 18.891  -1.515  1.0 0.0 339 0 1 
ATOM 5067  H 2HD1 . LEU A ? 339 ? -67.457 20.495  -0.753  1.0 0.0 339 0 1 
ATOM 5068  H 3HD1 . LEU A ? 339 ? -66.714 20.208  -2.345  1.0 0.0 339 0 1 
ATOM 5069  H 1HD2 . LEU A ? 339 ? -65.538 17.432  -1.660  1.0 0.0 339 0 1 
ATOM 5070  H 2HD2 . LEU A ? 339 ? -64.647 18.728  -2.494  1.0 0.0 339 0 1 
ATOM 5071  H 3HD2 . LEU A ? 339 ? -63.989 18.013  -1.004  1.0 0.0 339 0 1 
ATOM 5072  N N    . HIS A ? 340 ? -64.517 20.959  2.652   1.0 0.0 340 0 1 
ATOM 5073  C CA   . HIS A ? 340 ? -64.634 20.292  3.941   1.0 0.0 340 0 1 
ATOM 5074  C C    . HIS A ? 340 ? -64.727 21.264  5.111   1.0 0.0 340 0 1 
ATOM 5075  O O    . HIS A ? 340 ? -64.444 20.882  6.253   1.0 0.0 340 0 1 
ATOM 5076  C CB   . HIS A ? 340 ? -63.443 19.353  4.158   1.0 0.0 340 0 1 
ATOM 5077  C CG   . HIS A ? 340 ? -63.382 18.223  3.178   1.0 0.0 340 0 1 
ATOM 5078  N ND1  . HIS A ? 340 ? -64.251 17.152  3.221   1.0 0.0 340 0 1 
ATOM 5079  C CD2  . HIS A ? 340 ? -62.555 17.994  2.130   1.0 0.0 340 0 1 
ATOM 5080  C CE1  . HIS A ? 340 ? -63.962 16.315  2.241   1.0 0.0 340 0 1 
ATOM 5081  N NE2  . HIS A ? 340 ? -62.938 16.803  1.564   1.0 0.0 340 0 1 
ATOM 5082  H H    . HIS A ? 340 ? -63.627 21.358  2.383   1.0 0.0 340 0 1 
ATOM 5083  H HA   . HIS A ? 340 ? -65.558 19.715  3.969   1.0 0.0 340 0 1 
ATOM 5084  H 1HB  . HIS A ? 340 ? -62.514 19.920  4.083   1.0 0.0 340 0 1 
ATOM 5085  H 2HB  . HIS A ? 340 ? -63.490 18.931  5.161   1.0 0.0 340 0 1 
ATOM 5086  H HD2  . HIS A ? 340 ? -61.739 18.636  1.797   1.0 0.0 340 0 1 
ATOM 5087  H HE1  . HIS A ? 340 ? -64.481 15.381  2.026   1.0 0.0 340 0 1 
ATOM 5088  H HE2  . HIS A ? 340 ? -62.502 16.373  0.761   1.0 0.0 340 0 1 
ATOM 5089  N N    . LEU A ? 341 ? -65.118 22.517  4.858   1.0 0.0 341 0 1 
ATOM 5090  C CA   . LEU A ? 341 ? -65.351 23.408  5.988   1.0 0.0 341 0 1 
ATOM 5091  C C    . LEU A ? 341 ? -66.565 22.932  6.786   1.0 0.0 341 0 1 
ATOM 5092  O O    . LEU A ? 341 ? -67.670 22.858  6.243   1.0 0.0 341 0 1 
ATOM 5093  C CB   . LEU A ? 341 ? -65.571 24.846  5.502   1.0 0.0 341 0 1 
ATOM 5094  C CG   . LEU A ? 341 ? -64.307 25.607  5.082   1.0 0.0 341 0 1 
ATOM 5095  C CD1  . LEU A ? 341 ? -64.701 26.900  4.381   1.0 0.0 341 0 1 
ATOM 5096  C CD2  . LEU A ? 341 ? -63.453 25.889  6.309   1.0 0.0 341 0 1 
ATOM 5097  H H    . LEU A ? 341 ? -65.261 22.863  3.919   1.0 0.0 341 0 1 
ATOM 5098  H HA   . LEU A ? 341 ? -64.473 23.388  6.631   1.0 0.0 341 0 1 
ATOM 5099  H 1HB  . LEU A ? 341 ? -66.244 24.824  4.646   1.0 0.0 341 0 1 
ATOM 5100  H 2HB  . LEU A ? 341 ? -66.050 25.414  6.300   1.0 0.0 341 0 1 
ATOM 5101  H HG   . LEU A ? 341 ? -63.737 25.005  4.374   1.0 0.0 341 0 1 
ATOM 5102  H 1HD1 . LEU A ? 341 ? -63.802 27.441  4.083   1.0 0.0 341 0 1 
ATOM 5103  H 2HD1 . LEU A ? 341 ? -65.295 26.668  3.496   1.0 0.0 341 0 1 
ATOM 5104  H 3HD1 . LEU A ? 341 ? -65.288 27.518  5.060   1.0 0.0 341 0 1 
ATOM 5105  H 1HD2 . LEU A ? 341 ? -62.554 26.430  6.010   1.0 0.0 341 0 1 
ATOM 5106  H 2HD2 . LEU A ? 341 ? -64.021 26.494  7.017   1.0 0.0 341 0 1 
ATOM 5107  H 3HD2 . LEU A ? 341 ? -63.171 24.947  6.780   1.0 0.0 341 0 1 
ATOM 5108  N N    . PRO A ? 342 ? -66.388 22.606  8.066   1.0 0.0 342 0 1 
ATOM 5109  C CA   . PRO A ? 342 ? -67.433 21.870  8.790   1.0 0.0 342 0 1 
ATOM 5110  C C    . PRO A ? 342 ? -68.787 22.568  8.812   1.0 0.0 342 0 1 
ATOM 5111  O O    . PRO A ? 342 ? -69.826 21.903  8.810   1.0 0.0 342 0 1 
ATOM 5112  C CB   . PRO A ? 342 ? -66.846 21.770  10.202  1.0 0.0 342 0 1 
ATOM 5113  C CG   . PRO A ? 342 ? -65.376 21.663  9.980   1.0 0.0 342 0 1 
ATOM 5114  C CD   . PRO A ? 342 ? -65.101 22.600  8.835   1.0 0.0 342 0 1 
ATOM 5115  H HA   . PRO A ? 342 ? -67.557 20.876  8.337   1.0 0.0 342 0 1 
ATOM 5116  H 1HB  . PRO A ? 342 ? -67.126 22.657  10.789  1.0 0.0 342 0 1 
ATOM 5117  H 2HB  . PRO A ? 342 ? -67.265 20.896  10.721  1.0 0.0 342 0 1 
ATOM 5118  H 1HG  . PRO A ? 342 ? -64.833 21.941  10.895  1.0 0.0 342 0 1 
ATOM 5119  H 2HG  . PRO A ? 342 ? -65.102 20.623  9.751   1.0 0.0 342 0 1 
ATOM 5120  H 1HD  . PRO A ? 342 ? -64.869 23.601  9.227   1.0 0.0 342 0 1 
ATOM 5121  H 2HD  . PRO A ? 342 ? -64.261 22.214  8.238   1.0 0.0 342 0 1 
ATOM 5122  N N    . ASN A ? 343 ? -68.789 23.901  8.840   1.0 0.0 343 0 1 
ATOM 5123  C CA   . ASN A ? 343 ? -70.005 24.664  9.091   1.0 0.0 343 0 1 
ATOM 5124  C C    . ASN A ? 343 ? -70.617 25.289  7.841   1.0 0.0 343 0 1 
ATOM 5125  O O    . ASN A ? 343 ? -71.475 26.166  7.967   1.0 0.0 343 0 1 
ATOM 5126  C CB   . ASN A ? 343 ? -69.730 25.740  10.125  1.0 0.0 343 0 1 
ATOM 5127  C CG   . ASN A ? 343 ? -69.451 25.173  11.489  1.0 0.0 343 0 1 
ATOM 5128  O OD1  . ASN A ? 343 ? -70.374 24.787  12.215  1.0 0.0 343 0 1 
ATOM 5129  N ND2  . ASN A ? 343 ? -68.195 25.115  11.853  1.0 0.0 343 0 1 
ATOM 5130  H H    . ASN A ? 343 ? -67.921 24.393  8.685   1.0 0.0 343 0 1 
ATOM 5131  H HA   . ASN A ? 343 ? -70.765 23.985  9.484   1.0 0.0 343 0 1 
ATOM 5132  H 1HB  . ASN A ? 343 ? -68.872 26.337  9.811   1.0 0.0 343 0 1 
ATOM 5133  H 2HB  . ASN A ? 343 ? -70.588 26.410  10.191  1.0 0.0 343 0 1 
ATOM 5134  H 1HD2 . ASN A ? 343 ? -67.950 24.747  12.750  1.0 0.0 343 0 1 
ATOM 5135  H 2HD2 . ASN A ? 343 ? -67.481 25.439  11.233  1.0 0.0 343 0 1 
ATOM 5136  N N    . LEU A ? 344 ? -70.201 24.880  6.648   1.0 0.0 344 0 1 
ATOM 5137  C CA   . LEU A ? 344 ? -70.859 25.346  5.436   1.0 0.0 344 0 1 
ATOM 5138  C C    . LEU A ? 344 ? -71.790 24.264  4.896   1.0 0.0 344 0 1 
ATOM 5139  O O    . LEU A ? 344 ? -71.463 23.073  4.925   1.0 0.0 344 0 1 
ATOM 5140  C CB   . LEU A ? 344 ? -69.818 25.724  4.375   1.0 0.0 344 0 1 
ATOM 5141  C CG   . LEU A ? 344 ? -68.845 26.845  4.766   1.0 0.0 344 0 1 
ATOM 5142  C CD1  . LEU A ? 344 ? -68.010 27.239  3.555   1.0 0.0 344 0 1 
ATOM 5143  C CD2  . LEU A ? 344 ? -69.629 28.034  5.301   1.0 0.0 344 0 1 
ATOM 5144  H H    . LEU A ? 344 ? -69.419 24.242  6.569   1.0 0.0 344 0 1 
ATOM 5145  H HA   . LEU A ? 344 ? -71.450 26.227  5.678   1.0 0.0 344 0 1 
ATOM 5146  H 1HB  . LEU A ? 344 ? -69.227 24.842  4.136   1.0 0.0 344 0 1 
ATOM 5147  H 2HB  . LEU A ? 344 ? -70.342 26.041  3.473   1.0 0.0 344 0 1 
ATOM 5148  H HG   . LEU A ? 344 ? -68.165 26.482  5.537   1.0 0.0 344 0 1 
ATOM 5149  H 1HD1 . LEU A ? 344 ? -67.320 28.034  3.834   1.0 0.0 344 0 1 
ATOM 5150  H 2HD1 . LEU A ? 344 ? -67.445 26.374  3.205   1.0 0.0 344 0 1 
ATOM 5151  H 3HD1 . LEU A ? 344 ? -68.667 27.590  2.760   1.0 0.0 344 0 1 
ATOM 5152  H 1HD2 . LEU A ? 344 ? -68.938 28.830  5.580   1.0 0.0 344 0 1 
ATOM 5153  H 2HD2 . LEU A ? 344 ? -70.309 28.398  4.530   1.0 0.0 344 0 1 
ATOM 5154  H 3HD2 . LEU A ? 344 ? -70.203 27.728  6.176   1.0 0.0 344 0 1 
ATOM 5155  N N    . ASN A ? 345 ? -72.952 24.683  4.402   1.0 0.0 345 0 1 
ATOM 5156  C CA   . ASN A ? 345 ? -73.856 23.738  3.771   1.0 0.0 345 0 1 
ATOM 5157  C C    . ASN A ? 345 ? -73.552 23.649  2.275   1.0 0.0 345 0 1 
ATOM 5158  O O    . ASN A ? 345 ? -72.607 24.260  1.772   1.0 0.0 345 0 1 
ATOM 5159  C CB   . ASN A ? 345 ? -75.301 24.132  4.012   1.0 0.0 345 0 1 
ATOM 5160  C CG   . ASN A ? 345 ? -75.678 25.408  3.312   1.0 0.0 345 0 1 
ATOM 5161  O OD1  . ASN A ? 345 ? -75.014 25.825  2.356   1.0 0.0 345 0 1 
ATOM 5162  N ND2  . ASN A ? 345 ? -76.730 26.038  3.770   1.0 0.0 345 0 1 
ATOM 5163  H H    . ASN A ? 345 ? -73.217 25.655  4.462   1.0 0.0 345 0 1 
ATOM 5164  H HA   . ASN A ? 345 ? -73.665 22.748  4.184   1.0 0.0 345 0 1 
ATOM 5165  H 1HB  . ASN A ? 345 ? -75.959 23.334  3.666   1.0 0.0 345 0 1 
ATOM 5166  H 2HB  . ASN A ? 345 ? -75.472 24.254  5.082   1.0 0.0 345 0 1 
ATOM 5167  H 1HD2 . ASN A ? 345 ? -77.027 26.892  3.343   1.0 0.0 345 0 1 
ATOM 5168  H 2HD2 . ASN A ? 345 ? -77.237 25.663  4.546   1.0 0.0 345 0 1 
ATOM 5169  N N    . GLU A ? 346 ? -74.365 22.862  1.571   1.0 0.0 346 0 1 
ATOM 5170  C CA   . GLU A ? 346 ? -74.108 22.597  0.156   1.0 0.0 346 0 1 
ATOM 5171  C C    . GLU A ? 346 ? -74.192 23.859  -0.700  1.0 0.0 346 0 1 
ATOM 5172  O O    . GLU A ? 346 ? -73.330 24.089  -1.556  1.0 0.0 346 0 1 
ATOM 5173  C CB   . GLU A ? 346 ? -75.099 21.557  -0.370  1.0 0.0 346 0 1 
ATOM 5174  C CG   . GLU A ? 346 ? -74.886 20.152  0.177   1.0 0.0 346 0 1 
ATOM 5175  C CD   . GLU A ? 346 ? -75.932 19.177  -0.290  1.0 0.0 346 0 1 
ATOM 5176  O OE1  . GLU A ? 346 ? -76.862 19.598  -0.934  1.0 0.0 346 0 1 
ATOM 5177  O OE2  . GLU A ? 346 ? -75.800 18.012  -0.001  1.0 0.0 346 0 1 
ATOM 5178  H H    . GLU A ? 346 ? -75.170 22.440  2.013   1.0 0.0 346 0 1 
ATOM 5179  H HA   . GLU A ? 346 ? -73.090 22.220  0.054   1.0 0.0 346 0 1 
ATOM 5180  H 1HB  . GLU A ? 346 ? -76.115 21.861  -0.120  1.0 0.0 346 0 1 
ATOM 5181  H 2HB  . GLU A ? 346 ? -75.030 21.506  -1.457  1.0 0.0 346 0 1 
ATOM 5182  H 1HG  . GLU A ? 346 ? -73.907 19.795  -0.140  1.0 0.0 346 0 1 
ATOM 5183  H 2HG  . GLU A ? 346 ? -74.894 20.192  1.265   1.0 0.0 346 0 1 
ATOM 5184  N N    . GLU A ? 347 ? -75.202 24.700  -0.474  1.0 0.0 347 0 1 
ATOM 5185  C CA   . GLU A ? 347 ? -75.359 25.880  -1.319  1.0 0.0 347 0 1 
ATOM 5186  C C    . GLU A ? 347 ? -74.194 26.843  -1.114  1.0 0.0 347 0 1 
ATOM 5187  O O    . GLU A ? 347 ? -73.698 27.445  -2.067  1.0 0.0 347 0 1 
ATOM 5188  C CB   . GLU A ? 347 ? -76.682 26.586  -1.016  1.0 0.0 347 0 1 
ATOM 5189  C CG   . GLU A ? 347 ? -77.920 25.813  -1.449  1.0 0.0 347 0 1 
ATOM 5190  C CD   . GLU A ? 347 ? -79.201 26.533  -1.129  1.0 0.0 347 0 1 
ATOM 5191  O OE1  . GLU A ? 347 ? -79.140 27.559  -0.495  1.0 0.0 347 0 1 
ATOM 5192  O OE2  . GLU A ? 347 ? -80.239 26.057  -1.520  1.0 0.0 347 0 1 
ATOM 5193  H H    . GLU A ? 347 ? -75.863 24.539  0.272   1.0 0.0 347 0 1 
ATOM 5194  H HA   . GLU A ? 347 ? -75.364 25.560  -2.362  1.0 0.0 347 0 1 
ATOM 5195  H 1HB  . GLU A ? 347 ? -76.760 26.770  0.056   1.0 0.0 347 0 1 
ATOM 5196  H 2HB  . GLU A ? 347 ? -76.700 27.554  -1.516  1.0 0.0 347 0 1 
ATOM 5197  H 1HG  . GLU A ? 347 ? -77.871 25.643  -2.524  1.0 0.0 347 0 1 
ATOM 5198  H 2HG  . GLU A ? 347 ? -77.920 24.843  -0.955  1.0 0.0 347 0 1 
ATOM 5199  N N    . GLN A ? 348 ? -73.751 26.995  0.138   1.0 0.0 348 0 1 
ATOM 5200  C CA   . GLN A ? 348 ? -72.641 27.887  0.445   1.0 0.0 348 0 1 
ATOM 5201  C C    . GLN A ? 348 ? -71.354 27.403  -0.212  1.0 0.0 348 0 1 
ATOM 5202  O O    . GLN A ? 348 ? -70.612 28.190  -0.801  1.0 0.0 348 0 1 
ATOM 5203  C CB   . GLN A ? 348 ? -72.447 27.999  1.960   1.0 0.0 348 0 1 
ATOM 5204  C CG   . GLN A ? 348 ? -73.560 28.746  2.677   1.0 0.0 348 0 1 
ATOM 5205  C CD   . GLN A ? 348 ? -73.470 28.611  4.185   1.0 0.0 348 0 1 
ATOM 5206  O OE1  . GLN A ? 348 ? -73.293 27.510  4.713   1.0 0.0 348 0 1 
ATOM 5207  N NE2  . GLN A ? 348 ? -73.591 29.732  4.887   1.0 0.0 348 0 1 
ATOM 5208  H H    . GLN A ? 348 ? -74.191 26.482  0.888   1.0 0.0 348 0 1 
ATOM 5209  H HA   . GLN A ? 348 ? -72.873 28.875  0.050   1.0 0.0 348 0 1 
ATOM 5210  H 1HB  . GLN A ? 348 ? -72.379 27.002  2.393   1.0 0.0 348 0 1 
ATOM 5211  H 2HB  . GLN A ? 348 ? -71.509 28.512  2.170   1.0 0.0 348 0 1 
ATOM 5212  H 1HG  . GLN A ? 348 ? -73.493 29.805  2.424   1.0 0.0 348 0 1 
ATOM 5213  H 2HG  . GLN A ? 348 ? -74.520 28.344  2.353   1.0 0.0 348 0 1 
ATOM 5214  H 1HE2 . GLN A ? 348 ? -73.541 29.704  5.886   1.0 0.0 348 0 1 
ATOM 5215  H 2HE2 . GLN A ? 348 ? -73.733 30.604  4.418   1.0 0.0 348 0 1 
ATOM 5216  N N    . ARG A ? 349 ? -71.072 26.100  -0.124  1.0 0.0 349 0 1 
ATOM 5217  C CA   . ARG A ? 349 ? -69.870 25.550  -0.746  1.0 0.0 349 0 1 
ATOM 5218  C C    . ARG A ? 349 ? -69.965 25.588  -2.267  1.0 0.0 349 0 1 
ATOM 5219  O O    . ARG A ? 349 ? -68.977 25.848  -2.954  1.0 0.0 349 0 1 
ATOM 5220  C CB   . ARG A ? 349 ? -69.640 24.116  -0.293  1.0 0.0 349 0 1 
ATOM 5221  C CG   . ARG A ? 349 ? -69.266 23.961  1.173   1.0 0.0 349 0 1 
ATOM 5222  C CD   . ARG A ? 349 ? -69.065 22.536  1.541   1.0 0.0 349 0 1 
ATOM 5223  N NE   . ARG A ? 349 ? -70.307 21.783  1.494   1.0 0.0 349 0 1 
ATOM 5224  C CZ   . ARG A ? 349 ? -70.392 20.442  1.586   1.0 0.0 349 0 1 
ATOM 5225  N NH1  . ARG A ? 349 ? -69.302 19.722  1.728   1.0 0.0 349 0 1 
ATOM 5226  N NH2  . ARG A ? 349 ? -71.573 19.850  1.533   1.0 0.0 349 0 1 
ATOM 5227  H H    . ARG A ? 349 ? -71.692 25.482  0.379   1.0 0.0 349 0 1 
ATOM 5228  H HA   . ARG A ? 349 ? -69.015 26.153  -0.439  1.0 0.0 349 0 1 
ATOM 5229  H 1HB  . ARG A ? 349 ? -70.542 23.531  -0.466  1.0 0.0 349 0 1 
ATOM 5230  H 2HB  . ARG A ? 349 ? -68.842 23.670  -0.886  1.0 0.0 349 0 1 
ATOM 5231  H 1HG  . ARG A ? 349 ? -68.340 24.501  1.371   1.0 0.0 349 0 1 
ATOM 5232  H 2HG  . ARG A ? 349 ? -70.063 24.366  1.797   1.0 0.0 349 0 1 
ATOM 5233  H 1HD  . ARG A ? 349 ? -68.361 22.078  0.846   1.0 0.0 349 0 1 
ATOM 5234  H 2HD  . ARG A ? 349 ? -68.666 22.474  2.553   1.0 0.0 349 0 1 
ATOM 5235  H HE   . ARG A ? 349 ? -71.167 22.302  1.386   1.0 0.0 349 0 1 
ATOM 5236  H 1HH1 . ARG A ? 349 ? -68.400 20.174  1.769   1.0 0.0 349 0 1 
ATOM 5237  H 2HH1 . ARG A ? 349 ? -69.366 18.716  1.797   1.0 0.0 349 0 1 
ATOM 5238  H 1HH2 . ARG A ? 349 ? -72.412 20.403  1.424   1.0 0.0 349 0 1 
ATOM 5239  H 2HH2 . ARG A ? 349 ? -71.637 18.845  1.601   1.0 0.0 349 0 1 
ATOM 5240  N N    . ASN A ? 350 ? -71.155 25.328  -2.814  1.0 0.0 350 0 1 
ATOM 5241  C CA   . ASN A ? 350 ? -71.302 25.367  -4.264  1.0 0.0 350 0 1 
ATOM 5242  C C    . ASN A ? 350 ? -71.064 26.763  -4.811  1.0 0.0 350 0 1 
ATOM 5243  O O    . ASN A ? 350 ? -70.550 26.927  -5.918  1.0 0.0 350 0 1 
ATOM 5244  C CB   . ASN A ? 350 ? -72.674 24.863  -4.673  1.0 0.0 350 0 1 
ATOM 5245  C CG   . ASN A ? 350 ? -72.814 23.375  -4.513  1.0 0.0 350 0 1 
ATOM 5246  O OD1  . ASN A ? 350 ? -71.819 22.642  -4.507  1.0 0.0 350 0 1 
ATOM 5247  N ND2  . ASN A ? 350 ? -74.032 22.914  -4.383  1.0 0.0 350 0 1 
ATOM 5248  H H    . ASN A ? 350 ? -71.958 25.104  -2.243  1.0 0.0 350 0 1 
ATOM 5249  H HA   . ASN A ? 350 ? -70.546 24.716  -4.705  1.0 0.0 350 0 1 
ATOM 5250  H 1HB  . ASN A ? 350 ? -73.438 25.355  -4.070  1.0 0.0 350 0 1 
ATOM 5251  H 2HB  . ASN A ? 350 ? -72.862 25.124  -5.715  1.0 0.0 350 0 1 
ATOM 5252  H 1HD2 . ASN A ? 350 ? -74.186 21.932  -4.274  1.0 0.0 350 0 1 
ATOM 5253  H 2HD2 . ASN A ? 350 ? -74.809 23.544  -4.394  1.0 0.0 350 0 1 
ATOM 5254  N N    . ALA A ? 351 ? -71.431 27.799  -4.054  1.0 0.0 351 0 1 
ATOM 5255  C CA   . ALA A ? 351 ? -71.208 29.158  -4.526  1.0 0.0 351 0 1 
ATOM 5256  C C    . ALA A ? 351 ? -69.733 29.401  -4.807  1.0 0.0 351 0 1 
ATOM 5257  O O    . ALA A ? 351 ? -69.376 30.002  -5.819  1.0 0.0 351 0 1 
ATOM 5258  C CB   . ALA A ? 351 ? -71.727 30.166  -3.512  1.0 0.0 351 0 1 
ATOM 5259  H H    . ALA A ? 351 ? -71.862 27.657  -3.151  1.0 0.0 351 0 1 
ATOM 5260  H HA   . ALA A ? 351 ? -71.754 29.285  -5.461  1.0 0.0 351 0 1 
ATOM 5261  H 1HB  . ALA A ? 351 ? -71.550 31.177  -3.880  1.0 0.0 351 0 1 
ATOM 5262  H 2HB  . ALA A ? 351 ? -72.797 30.017  -3.364  1.0 0.0 351 0 1 
ATOM 5263  H 3HB  . ALA A ? 351 ? -71.207 30.030  -2.565  1.0 0.0 351 0 1 
ATOM 5264  N N    . PHE A ? 352 ? -68.921 28.841  -3.759  1.0 0.0 352 0 1 
ATOM 5265  C CA   . PHE A ? 352 ? -67.465 28.946  -3.829  1.0 0.0 352 0 1 
ATOM 5266  C C    . PHE A ? 352 ? -66.876 28.034  -4.899  1.0 0.0 352 0 1 
ATOM 5267  O O    . PHE A ? 352 ? -65.957 28.421  -5.622  1.0 0.0 352 0 1 
ATOM 5268  C CB   . PHE A ? 352 ? -66.843 28.606  -2.474  1.0 0.0 352 0 1 
ATOM 5269  C CG   . PHE A ? 352 ? -67.094 29.640  -1.414  1.0 0.0 352 0 1 
ATOM 5270  C CD1  . PHE A ? 352 ? -67.897 29.353  -0.320  1.0 0.0 352 0 1 
ATOM 5271  C CD2  . PHE A ? 352 ? -66.530 30.904  -1.510  1.0 0.0 352 0 1 
ATOM 5272  C CE1  . PHE A ? 352 ? -68.129 30.305  0.655   1.0 0.0 352 0 1 
ATOM 5273  C CE2  . PHE A ? 352 ? -66.759 31.856  -0.536  1.0 0.0 352 0 1 
ATOM 5274  C CZ   . PHE A ? 352 ? -67.560 31.556  0.547   1.0 0.0 352 0 1 
ATOM 5275  H H    . PHE A ? 352 ? -69.342 28.375  -2.968  1.0 0.0 352 0 1 
ATOM 5276  H HA   . PHE A ? 352 ? -67.203 29.973  -4.087  1.0 0.0 352 0 1 
ATOM 5277  H 1HB  . PHE A ? 352 ? -67.239 27.654  -2.121  1.0 0.0 352 0 1 
ATOM 5278  H 2HB  . PHE A ? 352 ? -65.766 28.489  -2.587  1.0 0.0 352 0 1 
ATOM 5279  H HD1  . PHE A ? 352 ? -68.345 28.363  -0.234  1.0 0.0 352 0 1 
ATOM 5280  H HD2  . PHE A ? 352 ? -65.898 31.141  -2.367  1.0 0.0 352 0 1 
ATOM 5281  H HE1  . PHE A ? 352 ? -68.761 30.065  1.509   1.0 0.0 352 0 1 
ATOM 5282  H HE2  . PHE A ? 352 ? -66.310 32.845  -0.624  1.0 0.0 352 0 1 
ATOM 5283  H HZ   . PHE A ? 352 ? -67.743 32.307  1.314   1.0 0.0 352 0 1 
ATOM 5284  N N    . ILE A ? 353 ? -67.388 26.806  -5.026  1.0 0.0 353 0 1 
ATOM 5285  C CA   . ILE A ? 353 ? -66.851 25.876  -6.017  1.0 0.0 353 0 1 
ATOM 5286  C C    . ILE A ? 353 ? -67.069 26.404  -7.426  1.0 0.0 353 0 1 
ATOM 5287  O O    . ILE A ? 353 ? -66.155 26.372  -8.254  1.0 0.0 353 0 1 
ATOM 5288  C CB   . ILE A ? 353 ? -67.502 24.487  -5.882  1.0 0.0 353 0 1 
ATOM 5289  C CG1  . ILE A ? 353 ? -67.077 23.824  -4.569  1.0 0.0 353 0 1 
ATOM 5290  C CG2  . ILE A ? 353 ? -67.133 23.610  -7.069  1.0 0.0 353 0 1 
ATOM 5291  C CD1  . ILE A ? 353 ? -67.902 22.610  -4.204  1.0 0.0 353 0 1 
ATOM 5292  H H    . ILE A ? 353 ? -68.153 26.509  -4.435  1.0 0.0 353 0 1 
ATOM 5293  H HA   . ILE A ? 353 ? -65.772 25.816  -5.886  1.0 0.0 353 0 1 
ATOM 5294  H HB   . ILE A ? 353 ? -68.585 24.595  -5.845  1.0 0.0 353 0 1 
ATOM 5295  H 1HG1 . ILE A ? 353 ? -66.033 23.519  -4.637  1.0 0.0 353 0 1 
ATOM 5296  H 2HG1 . ILE A ? 353 ? -67.155 24.545  -3.756  1.0 0.0 353 0 1 
ATOM 5297  H 1HG2 . ILE A ? 353 ? -67.599 22.632  -6.958  1.0 0.0 353 0 1 
ATOM 5298  H 2HG2 . ILE A ? 353 ? -67.483 24.077  -7.989  1.0 0.0 353 0 1 
ATOM 5299  H 3HG2 . ILE A ? 353 ? -66.050 23.492  -7.112  1.0 0.0 353 0 1 
ATOM 5300  H 1HD1 . ILE A ? 353 ? -67.541 22.196  -3.262  1.0 0.0 353 0 1 
ATOM 5301  H 2HD1 . ILE A ? 353 ? -68.947 22.899  -4.097  1.0 0.0 353 0 1 
ATOM 5302  H 3HD1 . ILE A ? 353 ? -67.810 21.859  -4.988  1.0 0.0 353 0 1 
ATOM 5303  N N    . GLN A ? 354 ? -68.276 26.888  -7.727  1.0 0.0 354 0 1 
ATOM 5304  C CA   . GLN A ? 354 ? -68.512 27.434  -9.061  1.0 0.0 354 0 1 
ATOM 5305  C C    . GLN A ? 354 ? -67.650 28.668  -9.310  1.0 0.0 354 0 1 
ATOM 5306  O O    . GLN A ? 354 ? -67.094 28.839  -10.406 1.0 0.0 354 0 1 
ATOM 5307  C CB   . GLN A ? 354 ? -69.992 27.783  -9.244  1.0 0.0 354 0 1 
ATOM 5308  C CG   . GLN A ? 354 ? -70.368 28.182  -10.660 1.0 0.0 354 0 1 
ATOM 5309  C CD   . GLN A ? 354 ? -70.198 27.041  -11.646 1.0 0.0 354 0 1 
ATOM 5310  O OE1  . GLN A ? 354 ? -70.697 25.934  -11.428 1.0 0.0 354 0 1 
ATOM 5311  N NE2  . GLN A ? 354 ? -69.492 27.306  -12.739 1.0 0.0 354 0 1 
ATOM 5312  H H    . GLN A ? 354 ? -69.031 26.888  -7.056  1.0 0.0 354 0 1 
ATOM 5313  H HA   . GLN A ? 354 ? -68.223 26.683  -9.797  1.0 0.0 354 0 1 
ATOM 5314  H 1HB  . GLN A ? 354 ? -70.606 26.928  -8.960  1.0 0.0 354 0 1 
ATOM 5315  H 2HB  . GLN A ? 354 ? -70.255 28.608  -8.580  1.0 0.0 354 0 1 
ATOM 5316  H 1HG  . GLN A ? 354 ? -71.412 28.493  -10.674 1.0 0.0 354 0 1 
ATOM 5317  H 2HG  . GLN A ? 354 ? -69.727 29.005  -10.977 1.0 0.0 354 0 1 
ATOM 5318  H 1HE2 . GLN A ? 354 ? -69.346 26.592  -13.426 1.0 0.0 354 0 1 
ATOM 5319  H 2HE2 . GLN A ? 354 ? -69.105 28.217  -12.877 1.0 0.0 354 0 1 
ATOM 5320  N N    . SER A ? 355 ? -67.498 29.517  -8.293  1.0 0.0 355 0 1 
ATOM 5321  C CA   . SER A ? 355 ? -66.656 30.702  -8.417  1.0 0.0 355 0 1 
ATOM 5322  C C    . SER A ? 355 ? -65.195 30.352  -8.680  1.0 0.0 355 0 1 
ATOM 5323  O O    . SER A ? 355 ? -64.538 31.037  -9.473  1.0 0.0 355 0 1 
ATOM 5324  C CB   . SER A ? 355 ? -66.759 31.539  -7.156  1.0 0.0 355 0 1 
ATOM 5325  O OG   . SER A ? 355 ? -68.057 32.038  -6.988  1.0 0.0 355 0 1 
ATOM 5326  H H    . SER A ? 355 ? -67.973 29.341  -7.420  1.0 0.0 355 0 1 
ATOM 5327  H HA   . SER A ? 355 ? -67.003 31.286  -9.271  1.0 0.0 355 0 1
[truncated: 558,252 more chars]
