# Supplementary material for: Elfin UI: A Graphical Interface for Protein Design With Modular Building Blocks
Source: Front Bioeng Biotechnol. 2020 Oct 23;8:568318. doi: 10.3389/fbioe.2020.568318 (PMC7644802; doi:10.3389/fbioe.2020.568318)
Supplement: Supplementary file 2 [file Data_Sheet_2.ZIP › supplementary_data/design_Fig7b/6-d3_mod_ligands.pdb]

ATOM      1  N   ASP A   1      17.851 -32.341   6.967  1.00  0.00           N  
ATOM      2  CA  ASP A   1      17.513 -31.827   5.647  1.00  0.00           C  
ATOM      3  C   ASP A   1      17.359 -30.317   5.619  1.00  0.00           C  
ATOM      4  O   ASP A   1      16.622 -29.734   6.419  1.00  0.00           O  
ATOM      5  CB  ASP A   1      16.211 -32.451   5.141  1.00  0.00           C  
ATOM      6  CG  ASP A   1      15.862 -32.015   3.722  1.00  0.00           C  
ATOM      7  OD1 ASP A   1      16.430 -32.549   2.804  1.00  0.00           O  
ATOM      8  OD2 ASP A   1      15.042 -31.113   3.560  1.00  0.00           O1-
ATOM      9 1H   ASP A   1      17.715 -33.341   6.982  1.00  0.00           H  
ATOM     10 2H   ASP A   1      18.817 -32.130   7.169  1.00  0.00           H  
ATOM     11 3H   ASP A   1      17.259 -31.909   7.661  1.00  0.00           H  
ATOM     12  HA  ASP A   1      18.318 -32.098   4.963  1.00  0.00           H  
ATOM     13 1HB  ASP A   1      16.302 -33.538   5.157  1.00  0.00           H  
ATOM     14 2HB  ASP A   1      15.396 -32.186   5.805  1.00  0.00           H  
ATOM     15  N   LEU A   2      18.025 -29.683   4.660  1.00  0.00           N  
ATOM     16  CA  LEU A   2      17.948 -28.236   4.499  1.00  0.00           C  
ATOM     17  C   LEU A   2      16.556 -27.737   4.107  1.00  0.00           C  
ATOM     18  O   LEU A   2      16.184 -26.613   4.440  1.00  0.00           O  
ATOM     19  CB  LEU A   2      18.959 -27.764   3.457  1.00  0.00           C  
ATOM     20  CG  LEU A   2      20.444 -27.836   3.826  1.00  0.00           C  
ATOM     21  CD1 LEU A   2      21.291 -27.470   2.608  1.00  0.00           C  
ATOM     22  CD2 LEU A   2      20.723 -26.843   4.956  1.00  0.00           C  
ATOM     23  H   LEU A   2      18.598 -30.214   4.015  1.00  0.00           H  
ATOM     24  HA  LEU A   2      18.207 -27.777   5.453  1.00  0.00           H  
ATOM     25 1HB  LEU A   2      18.810 -28.337   2.542  1.00  0.00           H  
ATOM     26 2HB  LEU A   2      18.747 -26.768   3.258  1.00  0.00           H  
ATOM     27  HG  LEU A   2      20.699 -28.845   4.141  1.00  0.00           H  
ATOM     28 1HD1 LEU A   2      22.350 -27.512   2.866  1.00  0.00           H  
ATOM     29 2HD1 LEU A   2      21.092 -28.165   1.794  1.00  0.00           H  
ATOM     30 3HD1 LEU A   2      21.050 -26.471   2.292  1.00  0.00           H  
ATOM     31 1HD2 LEU A   2      21.778 -26.882   5.223  1.00  0.00           H  
ATOM     32 2HD2 LEU A   2      20.472 -25.829   4.626  1.00  0.00           H  
ATOM     33 3HD2 LEU A   2      20.119 -27.104   5.822  1.00  0.00           H  
ATOM     34  N   GLY A   3      15.797 -28.533   3.355  1.00  0.00           N  
ATOM     35  CA  GLY A   3      14.456 -28.121   2.956  1.00  0.00           C  
ATOM     36  C   GLY A   3      13.616 -27.965   4.210  1.00  0.00           C  
ATOM     37  O   GLY A   3      13.041 -26.903   4.474  1.00  0.00           O  
ATOM     38  H   GLY A   3      16.108 -29.470   3.103  1.00  0.00           H  
ATOM     39 1HA  GLY A   3      14.495 -27.181   2.407  1.00  0.00           H  
ATOM     40 2HA  GLY A   3      14.020 -28.880   2.305  1.00  0.00           H  
ATOM     41  N   LYS A   4      13.594 -29.035   5.007  1.00  0.00           N  
ATOM     42  CA  LYS A   4      12.853 -29.053   6.265  1.00  0.00           C  
ATOM     43  C   LYS A   4      13.278 -27.891   7.157  1.00  0.00           C  
ATOM     44  O   LYS A   4      12.436 -27.138   7.654  1.00  0.00           O  
ATOM     45  CB  LYS A   4      13.084 -30.383   6.991  1.00  0.00           C  
ATOM     46  CG  LYS A   4      12.324 -30.575   8.327  1.00  0.00           C  
ATOM     47  CD  LYS A   4      12.629 -31.969   8.908  1.00  0.00           C  
ATOM     48  CE  LYS A   4      11.787 -32.326  10.152  1.00  0.00           C  
ATOM     49  NZ  LYS A   4      12.136 -31.520  11.367  1.00  0.00           N1+
ATOM     50  H   LYS A   4      14.106 -29.866   4.684  1.00  0.00           H  
ATOM     51  HA  LYS A   4      11.793 -28.946   6.053  1.00  0.00           H  
ATOM     52 1HB  LYS A   4      12.819 -31.205   6.325  1.00  0.00           H  
ATOM     53 2HB  LYS A   4      14.146 -30.478   7.211  1.00  0.00           H  
ATOM     54 1HG  LYS A   4      12.638 -29.810   9.045  1.00  0.00           H  
ATOM     55 2HG  LYS A   4      11.251 -30.477   8.167  1.00  0.00           H  
ATOM     56 1HD  LYS A   4      12.451 -32.721   8.140  1.00  0.00           H  
ATOM     57 2HD  LYS A   4      13.683 -32.007   9.184  1.00  0.00           H  
ATOM     58 1HE  LYS A   4      10.732 -32.181   9.926  1.00  0.00           H  
ATOM     59 2HE  LYS A   4      11.956 -33.379  10.378  1.00  0.00           H  
ATOM     60 1HZ  LYS A   4      11.564 -31.815  12.136  1.00  0.00           H  
ATOM     61 2HZ  LYS A   4      13.105 -31.648  11.602  1.00  0.00           H  
ATOM     62 3HZ  LYS A   4      11.959 -30.522  11.211  1.00  0.00           H  
ATOM     63  N   LYS A   5      14.588 -27.704   7.335  1.00  0.00           N  
ATOM     64  CA  LYS A   5      15.039 -26.641   8.217  1.00  0.00           C  
ATOM     65  C   LYS A   5      14.643 -25.258   7.718  1.00  0.00           C  
ATOM     66  O   LYS A   5      14.304 -24.391   8.523  1.00  0.00           O  
ATOM     67  CB  LYS A   5      16.552 -26.691   8.411  1.00  0.00           C  
ATOM     68  CG  LYS A   5      17.069 -27.848   9.246  1.00  0.00           C  
ATOM     69  CD  LYS A   5      18.589 -27.772   9.367  1.00  0.00           C  
ATOM     70  CE  LYS A   5      19.155 -28.908  10.207  1.00  0.00           C  
ATOM     71  NZ  LYS A   5      20.642 -28.821  10.319  1.00  0.00           N1+
ATOM     72  H   LYS A   5      15.268 -28.321   6.889  1.00  0.00           H  
ATOM     73  HA  LYS A   5      14.564 -26.788   9.188  1.00  0.00           H  
ATOM     74 1HB  LYS A   5      17.035 -26.738   7.434  1.00  0.00           H  
ATOM     75 2HB  LYS A   5      16.878 -25.787   8.897  1.00  0.00           H  
ATOM     76 1HG  LYS A   5      16.621 -27.809  10.240  1.00  0.00           H  
ATOM     77 2HG  LYS A   5      16.786 -28.787   8.774  1.00  0.00           H  
ATOM     78 1HD  LYS A   5      19.030 -27.807   8.368  1.00  0.00           H  
ATOM     79 2HD  LYS A   5      18.863 -26.826   9.832  1.00  0.00           H  
ATOM     80 1HE  LYS A   5      18.722 -28.867  11.205  1.00  0.00           H  
ATOM     81 2HE  LYS A   5      18.890 -29.860   9.745  1.00  0.00           H  
ATOM     82 1HZ  LYS A   5      20.987 -29.588  10.881  1.00  0.00           H  
ATOM     83 2HZ  LYS A   5      21.054 -28.869   9.398  1.00  0.00           H  
ATOM     84 3HZ  LYS A   5      20.894 -27.946  10.755  1.00  0.00           H  
ATOM     85  N   LEU A   6      14.675 -25.033   6.400  1.00  0.00           N  
ATOM     86  CA  LEU A   6      14.329 -23.724   5.863  1.00  0.00           C  
ATOM     87  C   LEU A   6      12.841 -23.447   6.079  1.00  0.00           C  
ATOM     88  O   LEU A   6      12.444 -22.325   6.401  1.00  0.00           O  
ATOM     89  CB  LEU A   6      14.669 -23.650   4.369  1.00  0.00           C  
ATOM     90  CG  LEU A   6      14.543 -22.264   3.726  1.00  0.00           C  
ATOM     91  CD1 LEU A   6      15.484 -21.292   4.426  1.00  0.00           C  
ATOM     92  CD2 LEU A   6      14.863 -22.362   2.242  1.00  0.00           C  
ATOM     93  H   LEU A   6      14.982 -25.762   5.755  1.00  0.00           H  
ATOM     94  HA  LEU A   6      14.894 -22.965   6.392  1.00  0.00           H  
ATOM     95 1HB  LEU A   6      15.695 -23.989   4.229  1.00  0.00           H  
ATOM     96 2HB  LEU A   6      14.007 -24.328   3.829  1.00  0.00           H  
ATOM     97  HG  LEU A   6      13.526 -21.894   3.854  1.00  0.00           H  
ATOM     98 1HD1 LEU A   6      15.394 -20.306   3.969  1.00  0.00           H  
ATOM     99 2HD1 LEU A   6      15.220 -21.226   5.481  1.00  0.00           H  
ATOM    100 3HD1 LEU A   6      16.510 -21.644   4.329  1.00  0.00           H  
ATOM    101 1HD2 LEU A   6      14.773 -21.376   1.784  1.00  0.00           H  
ATOM    102 2HD2 LEU A   6      15.881 -22.730   2.113  1.00  0.00           H  
ATOM    103 3HD2 LEU A   6      14.165 -23.048   1.764  1.00  0.00           H  
ATOM    104  N   LEU A   7      12.012 -24.484   5.926  1.00  0.00           N  
ATOM    105  CA  LEU A   7      10.578 -24.364   6.166  1.00  0.00           C  
ATOM    106  C   LEU A   7      10.324 -23.954   7.614  1.00  0.00           C  
ATOM    107  O   LEU A   7       9.480 -23.088   7.903  1.00  0.00           O  
ATOM    108  CB  LEU A   7       9.870 -25.691   5.864  1.00  0.00           C  
ATOM    109  CG  LEU A   7       9.746 -26.055   4.379  1.00  0.00           C  
ATOM    110  CD1 LEU A   7       9.441 -27.541   4.244  1.00  0.00           C  
ATOM    111  CD2 LEU A   7       8.653 -25.213   3.738  1.00  0.00           C  
ATOM    112  H   LEU A   7      12.394 -25.381   5.620  1.00  0.00           H  
ATOM    113  HA  LEU A   7      10.165 -23.609   5.505  1.00  0.00           H  
ATOM    114 1HB  LEU A   7      10.412 -26.495   6.358  1.00  0.00           H  
ATOM    115 2HB  LEU A   7       8.863 -25.650   6.280  1.00  0.00           H  
ATOM    116  HG  LEU A   7      10.695 -25.863   3.877  1.00  0.00           H  
ATOM    117 1HD1 LEU A   7       9.354 -27.800   3.189  1.00  0.00           H  
ATOM    118 2HD1 LEU A   7      10.249 -28.120   4.693  1.00  0.00           H  
ATOM    119 3HD1 LEU A   7       8.505 -27.768   4.752  1.00  0.00           H  
ATOM    120 1HD2 LEU A   7       8.566 -25.471   2.682  1.00  0.00           H  
ATOM    121 2HD2 LEU A   7       7.705 -25.406   4.238  1.00  0.00           H  
ATOM    122 3HD2 LEU A   7       8.906 -24.157   3.833  1.00  0.00           H  
ATOM    123  N   GLU A   8      11.075 -24.552   8.535  1.00  0.00           N  
ATOM    124  CA  GLU A   8      10.917 -24.228   9.939  1.00  0.00           C  
ATOM    125  C   GLU A   8      11.462 -22.830  10.241  1.00  0.00           C  
ATOM    126  O   GLU A   8      10.817 -22.041  10.935  1.00  0.00           O  
ATOM    127  CB  GLU A   8      11.611 -25.295  10.785  1.00  0.00           C  
ATOM    128  CG  GLU A   8      10.922 -26.660  10.691  1.00  0.00           C  
ATOM    129  CD  GLU A   8      11.679 -27.792  11.339  1.00  0.00           C  
ATOM    130  OE1 GLU A   8      12.734 -27.574  11.884  1.00  0.00           O  
ATOM    131  OE2 GLU A   8      11.196 -28.905  11.257  1.00  0.00           O1-
ATOM    132  H   GLU A   8      11.753 -25.265   8.251  1.00  0.00           H  
ATOM    133  HA  GLU A   8       9.858 -24.245  10.177  1.00  0.00           H  
ATOM    134 1HB  GLU A   8      12.642 -25.415  10.448  1.00  0.00           H  
ATOM    135 2HB  GLU A   8      11.634 -24.986  11.829  1.00  0.00           H  
ATOM    136 1HG  GLU A   8       9.943 -26.582  11.161  1.00  0.00           H  
ATOM    137 2HG  GLU A   8      10.765 -26.894   9.639  1.00  0.00           H  
ATOM    138  N   ALA A   9      12.632 -22.500   9.688  1.00  0.00           N  
ATOM    139  CA  ALA A   9      13.240 -21.203   9.940  1.00  0.00           C  
ATOM    140  C   ALA A   9      12.370 -20.072   9.432  1.00  0.00           C  
ATOM    141  O   ALA A   9      12.211 -19.040  10.091  1.00  0.00           O  
ATOM    142  CB  ALA A   9      14.596 -21.122   9.264  1.00  0.00           C  
ATOM    143  H   ALA A   9      13.130 -23.178   9.115  1.00  0.00           H  
ATOM    144  HA  ALA A   9      13.361 -21.091  11.014  1.00  0.00           H  
ATOM    145 1HB  ALA A   9      15.043 -20.160   9.477  1.00  0.00           H  
ATOM    146 2HB  ALA A   9      15.237 -21.918   9.639  1.00  0.00           H  
ATOM    147 3HB  ALA A   9      14.474 -21.236   8.190  1.00  0.00           H  
ATOM    148  N   ALA A  10      11.775 -20.254   8.254  1.00  0.00           N  
ATOM    149  CA  ALA A  10      10.947 -19.199   7.711  1.00  0.00           C  
ATOM    150  C   ALA A  10       9.710 -18.966   8.560  1.00  0.00           C  
ATOM    151  O   ALA A  10       9.445 -17.835   8.970  1.00  0.00           O  
ATOM    152  CB  ALA A  10      10.551 -19.537   6.299  1.00  0.00           C  
ATOM    153  H   ALA A  10      11.934 -21.108   7.717  1.00  0.00           H  
ATOM    154  HA  ALA A  10      11.527 -18.279   7.703  1.00  0.00           H  
ATOM    155 1HB  ALA A  10       9.954 -18.733   5.894  1.00  0.00           H  
ATOM    156 2HB  ALA A  10      11.448 -19.669   5.703  1.00  0.00           H  
ATOM    157 3HB  ALA A  10       9.974 -20.460   6.302  1.00  0.00           H  
ATOM    158  N   ARG A  11       8.965 -20.029   8.905  1.00  0.00           N  
ATOM    159  CA  ARG A  11       7.748 -19.799   9.686  1.00  0.00           C  
ATOM    160  C   ARG A  11       8.062 -19.305  11.096  1.00  0.00           C  
ATOM    161  O   ARG A  11       7.264 -18.603  11.716  1.00  0.00           O  
ATOM    162  CB  ARG A  11       6.904 -21.063   9.783  1.00  0.00           C  
ATOM    163  CG  ARG A  11       7.447 -22.177  10.646  1.00  0.00           C  
ATOM    164  CD  ARG A  11       6.599 -23.409  10.550  1.00  0.00           C  
ATOM    165  NE  ARG A  11       6.734 -24.089   9.259  1.00  0.00           N  
ATOM    166  CZ  ARG A  11       5.835 -24.971   8.754  1.00  0.00           C  
ATOM    167  NH1 ARG A  11       4.726 -25.232   9.411  1.00  0.00           N1+
ATOM    168  NH2 ARG A  11       6.066 -25.567   7.598  1.00  0.00           N  
ATOM    169  H   ARG A  11       9.215 -20.976   8.606  1.00  0.00           H  
ATOM    170  HA  ARG A  11       7.157 -19.037   9.179  1.00  0.00           H  
ATOM    171 1HB  ARG A  11       5.913 -20.808  10.146  1.00  0.00           H  
ATOM    172 2HB  ARG A  11       6.792 -21.486   8.815  1.00  0.00           H  
ATOM    173 1HG  ARG A  11       8.438 -22.417  10.301  1.00  0.00           H  
ATOM    174 2HG  ARG A  11       7.487 -21.867  11.690  1.00  0.00           H  
ATOM    175 1HD  ARG A  11       6.898 -24.106  11.332  1.00  0.00           H  
ATOM    176 2HD  ARG A  11       5.551 -23.141  10.685  1.00  0.00           H  
ATOM    177  HE  ARG A  11       7.579 -23.898   8.710  1.00  0.00           H  
ATOM    178 1HH1 ARG A  11       4.543 -24.778  10.292  1.00  0.00           H  
ATOM    179 2HH1 ARG A  11       4.054 -25.888   9.028  1.00  0.00           H  
ATOM    180 1HH2 ARG A  11       6.922 -25.389   7.102  1.00  0.00           H  
ATOM    181 2HH2 ARG A  11       5.371 -26.218   7.189  1.00  0.00           H  
ATOM    182  N   ALA A  12       9.253 -19.631  11.589  1.00  0.00           N  
ATOM    183  CA  ALA A  12       9.682 -19.232  12.912  1.00  0.00           C  
ATOM    184  C   ALA A  12      10.261 -17.814  12.950  1.00  0.00           C  
ATOM    185  O   ALA A  12      10.642 -17.333  14.025  1.00  0.00           O  
ATOM    186  CB  ALA A  12      10.699 -20.233  13.417  1.00  0.00           C  
ATOM    187  H   ALA A  12       9.880 -20.236  11.055  1.00  0.00           H  
ATOM    188  HA  ALA A  12       8.812 -19.251  13.567  1.00  0.00           H  
ATOM    189 1HB  ALA A  12      11.008 -19.971  14.426  1.00  0.00           H  
ATOM    190 2HB  ALA A  12      10.253 -21.227  13.417  1.00  0.00           H  
ATOM    191 3HB  ALA A  12      11.554 -20.226  12.750  1.00  0.00           H  
ATOM    192  N   GLY A  13      10.410 -17.165  11.787  1.00  0.00           N  
ATOM    193  CA  GLY A  13      10.958 -15.810  11.736  1.00  0.00           C  
ATOM    194  C   GLY A  13      12.455 -15.784  11.979  1.00  0.00           C  
ATOM    195  O   GLY A  13      13.043 -14.739  12.283  1.00  0.00           O  
ATOM    196  H   GLY A  13      10.099 -17.588  10.911  1.00  0.00           H  
ATOM    197 1HA  GLY A  13      10.745 -15.375  10.760  1.00  0.00           H  
ATOM    198 2HA  GLY A  13      10.463 -15.193  12.479  1.00  0.00           H  
ATOM    199  N   GLN A  14      13.100 -16.931  11.856  1.00  0.00           N  
ATOM    200  CA  GLN A  14      14.498 -17.012  12.196  1.00  0.00           C  
ATOM    201  C   GLN A  14      15.338 -16.568  11.038  1.00  0.00           C  
ATOM    202  O   GLN A  14      15.939 -17.378  10.345  1.00  0.00           O  
ATOM    203  CB  GLN A  14      14.857 -18.423  12.629  1.00  0.00           C  
ATOM    204  CG  GLN A  14      14.067 -18.874  13.822  1.00  0.00           C  
ATOM    205  CD  GLN A  14      14.343 -18.070  15.058  1.00  0.00           C  
ATOM    206  NE2 GLN A  14      13.313 -17.371  15.553  1.00  0.00           N  
ATOM    207  OE1 GLN A  14      15.466 -18.069  15.577  1.00  0.00           O  
ATOM    208  H   GLN A  14      12.616 -17.759  11.512  1.00  0.00           H  
ATOM    209  HA  GLN A  14      14.691 -16.341  13.032  1.00  0.00           H  
ATOM    210 1HB  GLN A  14      14.661 -19.107  11.817  1.00  0.00           H  
ATOM    211 2HB  GLN A  14      15.915 -18.478  12.873  1.00  0.00           H  
ATOM    212 1HG  GLN A  14      13.036 -18.721  13.585  1.00  0.00           H  
ATOM    213 2HG  GLN A  14      14.263 -19.927  14.024  1.00  0.00           H  
ATOM    214 1HE2 GLN A  14      13.435 -16.815  16.374  1.00  0.00           H  
ATOM    215 2HE2 GLN A  14      12.392 -17.394  15.093  1.00  0.00           H  
ATOM    216  N   ASP A  15      15.405 -15.259  10.844  1.00  0.00           N  
ATOM    217  CA  ASP A  15      16.078 -14.717   9.672  1.00  0.00           C  
ATOM    218  C   ASP A  15      17.539 -15.141   9.654  1.00  0.00           C  
ATOM    219  O   ASP A  15      18.091 -15.403   8.585  1.00  0.00           O  
ATOM    220  CB  ASP A  15      15.983 -13.190   9.653  1.00  0.00           C  
ATOM    221  CG  ASP A  15      16.435 -12.558   8.321  1.00  0.00           C  
ATOM    222  OD1 ASP A  15      15.796 -12.806   7.335  1.00  0.00           O  
ATOM    223  OD2 ASP A  15      17.427 -11.855   8.305  1.00  0.00           O1-
ATOM    224  H   ASP A  15      14.886 -14.667  11.493  1.00  0.00           H  
ATOM    225  HA  ASP A  15      15.590 -15.105   8.780  1.00  0.00           H  
ATOM    226 1HB  ASP A  15      14.948 -12.894   9.846  1.00  0.00           H  
ATOM    227 2HB  ASP A  15      16.593 -12.780  10.459  1.00  0.00           H  
ATOM    228  N   ASP A  16      18.166 -15.275  10.833  1.00  0.00           N  
ATOM    229  CA  ASP A  16      19.557 -15.708  10.866  1.00  0.00           C  
ATOM    230  C   ASP A  16      19.678 -17.106  10.264  1.00  0.00           C  
ATOM    231  O   ASP A  16      20.584 -17.383   9.477  1.00  0.00           O  
ATOM    232  CB  ASP A  16      20.086 -15.760  12.307  1.00  0.00           C  
ATOM    233  CG  ASP A  16      20.328 -14.394  12.975  1.00  0.00           C  
ATOM    234  OD1 ASP A  16      20.358 -13.394  12.291  1.00  0.00           O  
ATOM    235  OD2 ASP A  16      20.478 -14.374  14.172  1.00  0.00           O1-
ATOM    236  H   ASP A  16      17.670 -15.066  11.687  1.00  0.00           H  
ATOM    237  HA  ASP A  16      20.157 -15.023  10.272  1.00  0.00           H  
ATOM    238 1HB  ASP A  16      19.378 -16.321  12.922  1.00  0.00           H  
ATOM    239 2HB  ASP A  16      21.022 -16.319  12.317  1.00  0.00           H  
ATOM    240  N   GLU A  17      18.740 -17.988  10.615  1.00  0.00           N  
ATOM    241  CA  GLU A  17      18.792 -19.354  10.119  1.00  0.00           C  
ATOM    242  C   GLU A  17      18.346 -19.404   8.676  1.00  0.00           C  
ATOM    243  O   GLU A  17      18.896 -20.158   7.886  1.00  0.00           O  
ATOM    244  CB  GLU A  17      17.935 -20.285  10.969  1.00  0.00           C  
ATOM    245  CG  GLU A  17      18.418 -20.477  12.397  1.00  0.00           C  
ATOM    246  CD  GLU A  17      19.773 -21.144  12.495  1.00  0.00           C  
ATOM    247  OE1 GLU A  17      19.947 -22.183  11.903  1.00  0.00           O  
ATOM    248  OE2 GLU A  17      20.625 -20.616  13.170  1.00  0.00           O1-
ATOM    249  H   GLU A  17      17.982 -17.704  11.222  1.00  0.00           H  
ATOM    250  HA  GLU A  17      19.824 -19.700  10.168  1.00  0.00           H  
ATOM    251 1HB  GLU A  17      16.938 -19.888  11.022  1.00  0.00           H  
ATOM    252 2HB  GLU A  17      17.875 -21.262  10.491  1.00  0.00           H  
ATOM    253 1HG  GLU A  17      18.473 -19.498  12.876  1.00  0.00           H  
ATOM    254 2HG  GLU A  17      17.682 -21.071  12.935  1.00  0.00           H  
ATOM    255  N   VAL A  18      17.391 -18.557   8.298  1.00  0.00           N  
ATOM    256  CA  VAL A  18      16.943 -18.580   6.916  1.00  0.00           C  
ATOM    257  C   VAL A  18      18.122 -18.242   6.017  1.00  0.00           C  
ATOM    258  O   VAL A  18      18.385 -18.947   5.036  1.00  0.00           O  
ATOM    259  CB  VAL A  18      15.812 -17.563   6.654  1.00  0.00           C  
ATOM    260  CG1 VAL A  18      15.569 -17.471   5.171  1.00  0.00           C  
ATOM    261  CG2 VAL A  18      14.528 -17.985   7.355  1.00  0.00           C  
ATOM    262  H   VAL A  18      16.958 -17.950   8.985  1.00  0.00           H  
ATOM    263  HA  VAL A  18      16.583 -19.575   6.680  1.00  0.00           H  
ATOM    264  HB  VAL A  18      16.134 -16.582   7.010  1.00  0.00           H  
ATOM    265 1HG1 VAL A  18      14.807 -16.754   4.970  1.00  0.00           H  
ATOM    266 2HG1 VAL A  18      16.485 -17.180   4.671  1.00  0.00           H  
ATOM    267 3HG1 VAL A  18      15.252 -18.407   4.805  1.00  0.00           H  
ATOM    268 1HG2 VAL A  18      13.755 -17.254   7.158  1.00  0.00           H  
ATOM    269 2HG2 VAL A  18      14.214 -18.958   6.982  1.00  0.00           H  
ATOM    270 3HG2 VAL A  18      14.691 -18.043   8.418  1.00  0.00           H  
ATOM    271  N   ARG A  19      18.861 -17.177   6.354  1.00  0.00           N  
ATOM    272  CA  ARG A  19      19.997 -16.771   5.539  1.00  0.00           C  
ATOM    273  C   ARG A  19      21.116 -17.820   5.514  1.00  0.00           C  
ATOM    274  O   ARG A  19      21.682 -18.093   4.457  1.00  0.00           O  
ATOM    275  CB  ARG A  19      20.559 -15.453   6.053  1.00  0.00           C  
ATOM    276  CG  ARG A  19      19.676 -14.240   5.805  1.00  0.00           C  
ATOM    277  CD  ARG A  19      20.237 -13.015   6.429  1.00  0.00           C  
ATOM    278  NE  ARG A  19      19.359 -11.868   6.257  1.00  0.00           N  
ATOM    279  CZ  ARG A  19      19.379 -11.043   5.192  1.00  0.00           C  
ATOM    280  NH1 ARG A  19      20.236 -11.249   4.217  1.00  0.00           N1+
ATOM    281  NH2 ARG A  19      18.538 -10.025   5.130  1.00  0.00           N  
ATOM    282  H   ARG A  19      18.616 -16.627   7.183  1.00  0.00           H  
ATOM    283  HA  ARG A  19      19.637 -16.633   4.522  1.00  0.00           H  
ATOM    284 1HB  ARG A  19      20.727 -15.524   7.127  1.00  0.00           H  
ATOM    285 2HB  ARG A  19      21.523 -15.260   5.583  1.00  0.00           H  
ATOM    286 1HG  ARG A  19      19.587 -14.069   4.732  1.00  0.00           H  
ATOM    287 2HG  ARG A  19      18.686 -14.418   6.227  1.00  0.00           H  
ATOM    288 1HD  ARG A  19      20.375 -13.181   7.497  1.00  0.00           H  
ATOM    289 2HD  ARG A  19      21.197 -12.781   5.971  1.00  0.00           H  
ATOM    290  HE  ARG A  19      18.686 -11.678   6.987  1.00  0.00           H  
ATOM    291 1HH1 ARG A  19      20.879 -12.027   4.265  1.00  0.00           H  
ATOM    292 2HH1 ARG A  19      20.252 -10.629   3.419  1.00  0.00           H  
ATOM    293 1HH2 ARG A  19      17.880  -9.866   5.880  1.00  0.00           H  
ATOM    294 2HH2 ARG A  19      18.554  -9.406   4.332  1.00  0.00           H  
ATOM    295  N   ILE A  20      21.404 -18.449   6.661  1.00  0.00           N  
ATOM    296  CA  ILE A  20      22.454 -19.478   6.694  1.00  0.00           C  
ATOM    297  C   ILE A  20      22.058 -20.706   5.887  1.00  0.00           C  
ATOM    298  O   ILE A  20      22.862 -21.233   5.106  1.00  0.00           O  
ATOM    299  CB  ILE A  20      22.765 -19.901   8.141  1.00  0.00           C  
ATOM    300  CG1 ILE A  20      23.421 -18.748   8.905  1.00  0.00           C  
ATOM    301  CG2 ILE A  20      23.660 -21.130   8.155  1.00  0.00           C  
ATOM    302  CD1 ILE A  20      23.478 -18.960  10.401  1.00  0.00           C  
ATOM    303  H   ILE A  20      20.945 -18.170   7.525  1.00  0.00           H  
ATOM    304  HA  ILE A  20      23.358 -19.066   6.286  1.00  0.00           H  
ATOM    305  HB  ILE A  20      21.836 -20.134   8.660  1.00  0.00           H  
ATOM    306 1HG1 ILE A  20      24.439 -18.603   8.542  1.00  0.00           H  
ATOM    307 2HG1 ILE A  20      22.872 -17.825   8.713  1.00  0.00           H  
ATOM    308 1HG2 ILE A  20      23.871 -21.416   9.185  1.00  0.00           H  
ATOM    309 2HG2 ILE A  20      23.157 -21.952   7.647  1.00  0.00           H  
ATOM    310 3HG2 ILE A  20      24.596 -20.905   7.642  1.00  0.00           H  
ATOM    311 1HD1 ILE A  20      23.955 -18.101  10.873  1.00  0.00           H  
ATOM    312 2HD1 ILE A  20      22.465 -19.071  10.791  1.00  0.00           H  
ATOM    313 3HD1 ILE A  20      24.052 -19.859  10.619  1.00  0.00           H  
ATOM    314  N   LEU A  21      20.841 -21.167   6.065  1.00  0.00           N  
ATOM    315  CA  LEU A  21      20.391 -22.359   5.403  1.00  0.00           C  
ATOM    316  C   LEU A  21      20.388 -22.156   3.910  1.00  0.00           C  
ATOM    317  O   LEU A  21      20.845 -23.022   3.164  1.00  0.00           O  
ATOM    318  CB  LEU A  21      18.986 -22.741   5.885  1.00  0.00           C  
ATOM    319  CG  LEU A  21      18.884 -23.193   7.347  1.00  0.00           C  
ATOM    320  CD1 LEU A  21      17.422 -23.203   7.775  1.00  0.00           C  
ATOM    321  CD2 LEU A  21      19.506 -24.574   7.496  1.00  0.00           C  
ATOM    322  H   LEU A  21      20.200 -20.679   6.690  1.00  0.00           H  
ATOM    323  HA  LEU A  21      21.070 -23.175   5.653  1.00  0.00           H  
ATOM    324 1HB  LEU A  21      18.330 -21.881   5.758  1.00  0.00           H  
ATOM    325 2HB  LEU A  21      18.612 -23.552   5.260  1.00  0.00           H  
ATOM    326  HG  LEU A  21      19.413 -22.485   7.985  1.00  0.00           H  
ATOM    327 1HD1 LEU A  21      17.349 -23.525   8.814  1.00  0.00           H  
ATOM    328 2HD1 LEU A  21      17.006 -22.200   7.676  1.00  0.00           H  
ATOM    329 3HD1 LEU A  21      16.863 -23.892   7.142  1.00  0.00           H  
ATOM    330 1HD2 LEU A  21      19.434 -24.895   8.536  1.00  0.00           H  
ATOM    331 2HD2 LEU A  21      18.977 -25.283   6.859  1.00  0.00           H  
ATOM    332 3HD2 LEU A  21      20.555 -24.533   7.201  1.00  0.00           H  
ATOM    333  N   MET A  22      19.957 -20.972   3.468  1.00  0.00           N  
ATOM    334  CA  MET A  22      19.983 -20.641   2.053  1.00  0.00           C  
ATOM    335  C   MET A  22      21.418 -20.629   1.536  1.00  0.00           C  
ATOM    336  O   MET A  22      21.704 -21.152   0.452  1.00  0.00           O  
ATOM    337  CB  MET A  22      19.309 -19.291   1.812  1.00  0.00           C  
ATOM    338  CG  MET A  22      17.800 -19.297   2.011  1.00  0.00           C  
ATOM    339  SD  MET A  22      17.100 -17.635   2.066  1.00  0.00           S  
ATOM    340  CE  MET A  22      17.473 -17.056   0.414  1.00  0.00           C  
ATOM    341  H   MET A  22      19.593 -20.271   4.110  1.00  0.00           H  
ATOM    342  HA  MET A  22      19.444 -21.391   1.492  1.00  0.00           H  
ATOM    343 1HB  MET A  22      19.732 -18.548   2.486  1.00  0.00           H  
ATOM    344 2HB  MET A  22      19.511 -18.961   0.792  1.00  0.00           H  
ATOM    345 1HG  MET A  22      17.327 -19.843   1.195  1.00  0.00           H  
ATOM    346 2HG  MET A  22      17.557 -19.804   2.945  1.00  0.00           H  
ATOM    347 1HE  MET A  22      17.102 -16.038   0.292  1.00  0.00           H  
ATOM    348 2HE  MET A  22      18.553 -17.070   0.258  1.00  0.00           H  
ATOM    349 3HE  MET A  22      16.993 -17.707  -0.318  1.00  0.00           H  
ATOM    350  N   ALA A  23      22.338 -20.058   2.326  1.00  0.00           N  
ATOM    351  CA  ALA A  23      23.748 -20.013   1.979  1.00  0.00           C  
ATOM    352  C   ALA A  23      24.324 -21.409   1.795  1.00  0.00           C  
ATOM    353  O   ALA A  23      25.229 -21.613   0.981  1.00  0.00           O  
ATOM    354  CB  ALA A  23      24.529 -19.272   3.051  1.00  0.00           C  
ATOM    355  H   ALA A  23      22.054 -19.594   3.190  1.00  0.00           H  
ATOM    356  HA  ALA A  23      23.848 -19.471   1.041  1.00  0.00           H  
ATOM    357 1HB  ALA A  23      25.571 -19.219   2.754  1.00  0.00           H  
ATOM    358 2HB  ALA A  23      24.124 -18.266   3.159  1.00  0.00           H  
ATOM    359 3HB  ALA A  23      24.443 -19.801   3.989  1.00  0.00           H  
ATOM    360  N   ASN A  24      23.771 -22.380   2.519  1.00  0.00           N  
ATOM    361  CA  ASN A  24      24.219 -23.759   2.442  1.00  0.00           C  
ATOM    362  C   ASN A  24      23.491 -24.580   1.372  1.00  0.00           C  
ATOM    363  O   ASN A  24      23.699 -25.790   1.267  1.00  0.00           O  
ATOM    364  CB  ASN A  24      24.098 -24.417   3.801  1.00  0.00           C  
ATOM    365  CG  ASN A  24      25.126 -23.873   4.758  1.00  0.00           C  
ATOM    366  ND2 ASN A  24      24.791 -23.784   6.015  1.00  0.00           N  
ATOM    367  OD1 ASN A  24      26.247 -23.548   4.346  1.00  0.00           O  
ATOM    368  H   ASN A  24      23.051 -22.136   3.201  1.00  0.00           H  
ATOM    369  HA  ASN A  24      25.274 -23.752   2.170  1.00  0.00           H  
ATOM    370 1HB  ASN A  24      23.096 -24.233   4.202  1.00  0.00           H  
ATOM    371 2HB  ASN A  24      24.225 -25.496   3.705  1.00  0.00           H  
ATOM    372 1HD2 ASN A  24      25.455 -23.433   6.676  1.00  0.00           H  
ATOM    373 2HD2 ASN A  24      23.880 -24.062   6.311  1.00  0.00           H  
ATOM    374  N   GLY A  25      22.668 -23.923   0.545  1.00  0.00           N  
ATOM    375  CA  GLY A  25      21.975 -24.605  -0.537  1.00  0.00           C  
ATOM    376  C   GLY A  25      20.531 -25.006  -0.256  1.00  0.00           C  
ATOM    377  O   GLY A  25      19.957 -25.797  -1.007  1.00  0.00           O  
ATOM    378  H   GLY A  25      22.511 -22.921   0.661  1.00  0.00           H  
ATOM    379 1HA  GLY A  25      21.987 -23.951  -1.408  1.00  0.00           H  
ATOM    380 2HA  GLY A  25      22.540 -25.494  -0.812  1.00  0.00           H  
ATOM    381  N   ALA A  26      19.931 -24.497   0.815  1.00  0.00           N  
ATOM    382  CA  ALA A  26      18.548 -24.853   1.088  1.00  0.00           C  
ATOM    383  C   ALA A  26      17.668 -24.407  -0.066  1.00  0.00           C  
ATOM    384  O   ALA A  26      17.891 -23.359  -0.673  1.00  0.00           O  
ATOM    385  CB  ALA A  26      18.074 -24.246   2.389  1.00  0.00           C  
ATOM    386  H   ALA A  26      20.417 -23.862   1.445  1.00  0.00           H  
ATOM    387  HA  ALA A  26      18.487 -25.936   1.149  1.00  0.00           H  
ATOM    388 1HB  ALA A  26      17.055 -24.565   2.561  1.00  0.00           H  
ATOM    389 2HB  ALA A  26      18.697 -24.578   3.204  1.00  0.00           H  
ATOM    390 3HB  ALA A  26      18.120 -23.171   2.322  1.00  0.00           H  
ATOM    391  N   ASP A  27      16.658 -25.207  -0.370  1.00  0.00           N  
ATOM    392  CA  ASP A  27      15.745 -24.920  -1.465  1.00  0.00           C  
ATOM    393  C   ASP A  27      14.620 -23.991  -1.038  1.00  0.00           C  
ATOM    394  O   ASP A  27      13.751 -24.371  -0.252  1.00  0.00           O  
ATOM    395  CB  ASP A  27      15.195 -26.234  -2.044  1.00  0.00           C  
ATOM    396  CG  ASP A  27      14.296 -26.093  -3.295  1.00  0.00           C  
ATOM    397  OD1 ASP A  27      13.784 -25.025  -3.572  1.00  0.00           O  
ATOM    398  OD2 ASP A  27      14.148 -27.080  -3.976  1.00  0.00           O1-
ATOM    399  H   ASP A  27      16.529 -26.049   0.170  1.00  0.00           H  
ATOM    400  HA  ASP A  27      16.310 -24.420  -2.253  1.00  0.00           H  
ATOM    401 1HB  ASP A  27      16.035 -26.874  -2.311  1.00  0.00           H  
ATOM    402 2HB  ASP A  27      14.637 -26.757  -1.276  1.00  0.00           H  
ATOM    403  N   VAL A  28      14.637 -22.771  -1.571  1.00  0.00           N  
ATOM    404  CA  VAL A  28      13.684 -21.720  -1.220  1.00  0.00           C  
ATOM    405  C   VAL A  28      12.244 -22.055  -1.645  1.00  0.00           C  
ATOM    406  O   VAL A  28      11.303 -21.364  -1.246  1.00  0.00           O  
ATOM    407  CB  VAL A  28      14.158 -20.371  -1.790  1.00  0.00           C  
ATOM    408  CG1 VAL A  28      15.514 -19.994  -1.200  1.00  0.00           C  
ATOM    409  CG2 VAL A  28      14.279 -20.474  -3.262  1.00  0.00           C  
ATOM    410  H   VAL A  28      15.366 -22.561  -2.238  1.00  0.00           H  
ATOM    411  HA  VAL A  28      13.675 -21.614  -0.146  1.00  0.00           H  
ATOM    412  HB  VAL A  28      13.456 -19.598  -1.520  1.00  0.00           H  
ATOM    413 1HG1 VAL A  28      15.831 -19.035  -1.614  1.00  0.00           H  
ATOM    414 2HG1 VAL A  28      15.435 -19.916  -0.125  1.00  0.00           H  
ATOM    415 3HG1 VAL A  28      16.250 -20.763  -1.452  1.00  0.00           H  
ATOM    416 1HG2 VAL A  28      14.619 -19.523  -3.654  1.00  0.00           H  
ATOM    417 2HG2 VAL A  28      15.003 -21.247  -3.516  1.00  0.00           H  
ATOM    418 3HG2 VAL A  28      13.320 -20.731  -3.688  1.00  0.00           H  
ATOM    419  N   ASN A  29      12.080 -23.089  -2.487  1.00  0.00           N  
ATOM    420  CA  ASN A  29      10.771 -23.550  -2.921  1.00  0.00           C  
ATOM    421  C   ASN A  29      10.458 -24.946  -2.351  1.00  0.00           C  
ATOM    422  O   ASN A  29       9.549 -25.626  -2.838  1.00  0.00           O  
ATOM    423  CB  ASN A  29      10.668 -23.577  -4.434  1.00  0.00           C  
ATOM    424  CG  ASN A  29      10.693 -22.219  -5.035  1.00  0.00           C  
ATOM    425  ND2 ASN A  29      11.783 -21.894  -5.705  1.00  0.00           N  
ATOM    426  OD1 ASN A  29       9.710 -21.470  -4.890  1.00  0.00           O  
ATOM    427  H   ASN A  29      12.888 -23.632  -2.808  1.00  0.00           H  
ATOM    428  HA  ASN A  29      10.015 -22.872  -2.531  1.00  0.00           H  
ATOM    429 1HB  ASN A  29      11.507 -24.157  -4.832  1.00  0.00           H  
ATOM    430 2HB  ASN A  29       9.751 -24.081  -4.729  1.00  0.00           H  
ATOM    431 1HD2 ASN A  29      11.896 -20.979  -6.141  1.00  0.00           H  
ATOM    432 2HD2 ASN A  29      12.534 -22.555  -5.782  1.00  0.00           H  
ATOM    433  N   ALA A  30      11.170 -25.363  -1.292  1.00  0.00           N  
ATOM    434  CA  ALA A  30      10.888 -26.645  -0.640  1.00  0.00           C  
ATOM    435  C   ALA A  30       9.472 -26.630  -0.139  1.00  0.00           C  
ATOM    436  O   ALA A  30       9.009 -25.581   0.255  1.00  0.00           O  
ATOM    437  CB  ALA A  30      11.827 -26.882   0.541  1.00  0.00           C  
ATOM    438  H   ALA A  30      11.950 -24.806  -0.945  1.00  0.00           H  
ATOM    439  HA  ALA A  30      10.999 -27.442  -1.377  1.00  0.00           H  
ATOM    440 1HB  ALA A  30      11.590 -27.836   1.010  1.00  0.00           H  
ATOM    441 2HB  ALA A  30      12.852 -26.892   0.197  1.00  0.00           H  
ATOM    442 3HB  ALA A  30      11.704 -26.080   1.275  1.00  0.00           H  
ATOM    443  N   LYS A  31       8.772 -27.758  -0.135  1.00  0.00           N  
ATOM    444  CA  LYS A  31       7.410 -27.745   0.407  1.00  0.00           C  
ATOM    445  C   LYS A  31       7.180 -28.728   1.539  1.00  0.00           C  
ATOM    446  O   LYS A  31       7.728 -29.835   1.537  1.00  0.00           O  
ATOM    447  CB  LYS A  31       6.385 -28.032  -0.689  1.00  0.00           C  
ATOM    448  CG  LYS A  31       6.233 -26.948  -1.742  1.00  0.00           C  
ATOM    449  CD  LYS A  31       5.221 -27.350  -2.797  1.00  0.00           C  
ATOM    450  CE  LYS A  31       4.970 -26.242  -3.798  1.00  0.00           C  
ATOM    451  NZ  LYS A  31       3.981 -26.666  -4.829  1.00  0.00           N1+
ATOM    452  H   LYS A  31       9.172 -28.613  -0.492  1.00  0.00           H  
ATOM    453  HA  LYS A  31       7.212 -26.753   0.796  1.00  0.00           H  
ATOM    454 1HB  LYS A  31       6.646 -28.956  -1.197  1.00  0.00           H  
ATOM    455 2HB  LYS A  31       5.417 -28.182  -0.221  1.00  0.00           H  
ATOM    456 1HG  LYS A  31       5.873 -26.047  -1.247  1.00  0.00           H  
ATOM    457 2HG  LYS A  31       7.191 -26.734  -2.210  1.00  0.00           H  
ATOM    458 1HD  LYS A  31       5.582 -28.229  -3.330  1.00  0.00           H  
ATOM    459 2HD  LYS A  31       4.279 -27.595  -2.327  1.00  0.00           H  
ATOM    460 1HE  LYS A  31       4.571 -25.371  -3.266  1.00  0.00           H  
ATOM    461 2HE  LYS A  31       5.905 -25.962  -4.285  1.00  0.00           H  
ATOM    462 1HZ  LYS A  31       3.813 -25.907  -5.471  1.00  0.00           H  
ATOM    463 2HZ  LYS A  31       4.337 -27.462  -5.333  1.00  0.00           H  
ATOM    464 3HZ  LYS A  31       3.108 -26.919  -4.375  1.00  0.00           H  
ATOM    465  N   ASP A  32       6.316 -28.345   2.480  1.00  0.00           N  
ATOM    466  CA  ASP A  32       5.894 -29.285   3.517  1.00  0.00           C  
ATOM    467  C   ASP A  32       4.717 -30.113   2.999  1.00  0.00           C  
ATOM    468  O   ASP A  32       4.314 -29.961   1.844  1.00  0.00           O  
ATOM    469  CB  ASP A  32       5.554 -28.578   4.839  1.00  0.00           C  
ATOM    470  CG  ASP A  32       4.301 -27.728   4.853  1.00  0.00           C  
ATOM    471  OD1 ASP A  32       3.459 -27.837   3.957  1.00  0.00           O  
ATOM    472  OD2 ASP A  32       4.185 -26.955   5.790  1.00  0.00           O1-
ATOM    473  H   ASP A  32       5.976 -27.380   2.459  1.00  0.00           H  
ATOM    474  HA  ASP A  32       6.720 -29.969   3.720  1.00  0.00           H  
ATOM    475 1HB  ASP A  32       5.475 -29.318   5.632  1.00  0.00           H  
ATOM    476 2HB  ASP A  32       6.375 -27.928   5.108  1.00  0.00           H  
ATOM    477  N   LYS A  33       4.133 -30.963   3.845  1.00  0.00           N  
ATOM    478  CA  LYS A  33       3.064 -31.861   3.398  1.00  0.00           C  
ATOM    479  C   LYS A  33       1.799 -31.154   2.887  1.00  0.00           C  
ATOM    480  O   LYS A  33       1.003 -31.769   2.174  1.00  0.00           O  
ATOM    481  CB  LYS A  33       2.642 -32.818   4.520  1.00  0.00           C  
ATOM    482  CG  LYS A  33       1.826 -32.170   5.642  1.00  0.00           C  
ATOM    483  CD  LYS A  33       1.445 -33.173   6.729  1.00  0.00           C  
ATOM    484  CE  LYS A  33       0.568 -32.526   7.819  1.00  0.00           C  
ATOM    485  NZ  LYS A  33      -0.831 -32.184   7.323  1.00  0.00           N1+
ATOM    486  H   LYS A  33       4.458 -31.023   4.797  1.00  0.00           H  
ATOM    487  HA  LYS A  33       3.458 -32.455   2.573  1.00  0.00           H  
ATOM    488 1HB  LYS A  33       2.038 -33.621   4.099  1.00  0.00           H  
ATOM    489 2HB  LYS A  33       3.525 -33.272   4.965  1.00  0.00           H  
ATOM    490 1HG  LYS A  33       2.375 -31.337   6.080  1.00  0.00           H  
ATOM    491 2HG  LYS A  33       0.905 -31.784   5.220  1.00  0.00           H  
ATOM    492 1HD  LYS A  33       0.893 -34.000   6.278  1.00  0.00           H  
ATOM    493 2HD  LYS A  33       2.349 -33.571   7.189  1.00  0.00           H  
ATOM    494 1HE  LYS A  33       0.485 -33.214   8.659  1.00  0.00           H  
ATOM    495 2HE  LYS A  33       1.048 -31.608   8.160  1.00  0.00           H  
ATOM    496 1HZ  LYS A  33      -1.356 -31.763   8.068  1.00  0.00           H  
ATOM    497 2HZ  LYS A  33      -0.814 -31.508   6.524  1.00  0.00           H  
ATOM    498 3HZ  LYS A  33      -1.294 -33.018   7.019  1.00  0.00           H  
ATOM    499  N   ASP A  34       1.585 -29.888   3.278  1.00  0.00           N  
ATOM    500  CA  ASP A  34       0.371 -29.171   2.906  1.00  0.00           C  
ATOM    501  C   ASP A  34       0.631 -28.264   1.699  1.00  0.00           C  
ATOM    502  O   ASP A  34      -0.264 -27.526   1.253  1.00  0.00           O  
ATOM    503  CB  ASP A  34      -0.176 -28.365   4.096  1.00  0.00           C  
ATOM    504  CG  ASP A  34      -0.673 -29.242   5.297  1.00  0.00           C  
ATOM    505  OD1 ASP A  34      -1.044 -30.385   5.112  1.00  0.00           O  
ATOM    506  OD2 ASP A  34      -0.681 -28.749   6.395  1.00  0.00           O1-
ATOM    507  H   ASP A  34       2.304 -29.370   3.793  1.00  0.00           H  
ATOM    508  HA  ASP A  34      -0.387 -29.899   2.619  1.00  0.00           H  
ATOM    509 1HB  ASP A  34       0.623 -27.730   4.475  1.00  0.00           H  
ATOM    510 2HB  ASP A  34      -0.987 -27.718   3.763  1.00  0.00           H  
ATOM    511  N   GLY A  35       1.857 -28.322   1.171  1.00  0.00           N  
ATOM    512  CA  GLY A  35       2.277 -27.516   0.038  1.00  0.00           C  
ATOM    513  C   GLY A  35       2.874 -26.148   0.398  1.00  0.00           C  
ATOM    514  O   GLY A  35       3.016 -25.290  -0.471  1.00  0.00           O  
ATOM    515  H   GLY A  35       2.552 -28.957   1.572  1.00  0.00           H  
ATOM    516 1HA  GLY A  35       3.013 -28.090  -0.516  1.00  0.00           H  
ATOM    517 2HA  GLY A  35       1.435 -27.378  -0.633  1.00  0.00           H  
ATOM    518  N   TYR A  36       3.230 -25.920   1.657  1.00  0.00           N  
ATOM    519  CA  TYR A  36       3.775 -24.608   1.984  1.00  0.00           C  
ATOM    520  C   TYR A  36       5.257 -24.486   1.771  1.00  0.00           C  
ATOM    521  O   TYR A  36       6.029 -25.329   2.229  1.00  0.00           O  
ATOM    522  CB  TYR A  36       3.467 -24.262   3.431  1.00  0.00           C  
ATOM    523  CG  TYR A  36       2.080 -23.849   3.657  1.00  0.00           C  
ATOM    524  CD1 TYR A  36       1.078 -24.773   3.773  1.00  0.00           C  
ATOM    525  CD2 TYR A  36       1.822 -22.519   3.794  1.00  0.00           C  
ATOM    526  CE1 TYR A  36      -0.216 -24.348   3.995  1.00  0.00           C  
ATOM    527  CE2 TYR A  36       0.569 -22.079   4.012  1.00  0.00           C  
ATOM    528  CZ  TYR A  36      -0.468 -22.980   4.112  1.00  0.00           C  
ATOM    529  OH  TYR A  36      -1.750 -22.522   4.316  1.00  0.00           O  
ATOM    530  H   TYR A  36       3.133 -26.634   2.393  1.00  0.00           H  
ATOM    531  HA  TYR A  36       3.289 -23.866   1.346  1.00  0.00           H  
ATOM    532 1HB  TYR A  36       3.674 -25.116   4.065  1.00  0.00           H  
ATOM    533 2HB  TYR A  36       4.109 -23.464   3.741  1.00  0.00           H  
ATOM    534  HD1 TYR A  36       1.311 -25.826   3.673  1.00  0.00           H  
ATOM    535  HD2 TYR A  36       2.633 -21.818   3.728  1.00  0.00           H  
ATOM    536  HE1 TYR A  36      -1.027 -25.070   4.073  1.00  0.00           H  
ATOM    537  HE2 TYR A  36       0.384 -21.016   4.109  1.00  0.00           H  
ATOM    538  HH  TYR A  36      -1.833 -21.637   3.906  1.00  0.00           H  
ATOM    539  N   THR A  37       5.651 -23.412   1.070  1.00  0.00           N  
ATOM    540  CA  THR A  37       7.053 -23.101   0.861  1.00  0.00           C  
ATOM    541  C   THR A  37       7.504 -22.148   1.943  1.00  0.00           C  
ATOM    542  O   THR A  37       6.646 -21.481   2.526  1.00  0.00           O  
ATOM    543  CB  THR A  37       7.265 -22.422  -0.514  1.00  0.00           C  
ATOM    544  CG2 THR A  37       6.823 -23.331  -1.639  1.00  0.00           C  
ATOM    545  OG1 THR A  37       6.533 -21.180  -0.542  1.00  0.00           O  
ATOM    546  H   THR A  37       4.955 -22.790   0.660  1.00  0.00           H  
ATOM    547  HA  THR A  37       7.604 -24.006   0.924  1.00  0.00           H  
ATOM    548  HB  THR A  37       8.303 -22.204  -0.670  1.00  0.00           H  
ATOM    549  HG1 THR A  37       5.585 -21.379  -0.599  1.00  0.00           H  
ATOM    550 1HG2 THR A  37       6.984 -22.833  -2.595  1.00  0.00           H  
ATOM    551 2HG2 THR A  37       7.412 -24.244  -1.604  1.00  0.00           H  
ATOM    552 3HG2 THR A  37       5.765 -23.570  -1.529  1.00  0.00           H  
ATOM    553  N   PRO A  38       8.817 -21.973   2.190  1.00  0.00           N  
ATOM    554  CA  PRO A  38       9.364 -20.993   3.096  1.00  0.00           C  
ATOM    555  C   PRO A  38       8.773 -19.613   2.809  1.00  0.00           C  
ATOM    556  O   PRO A  38       8.603 -18.801   3.713  1.00  0.00           O  
ATOM    557  CB  PRO A  38      10.862 -21.094   2.808  1.00  0.00           C  
ATOM    558  CG  PRO A  38      11.069 -22.512   2.390  1.00  0.00           C  
ATOM    559  CD  PRO A  38       9.888 -22.827   1.553  1.00  0.00           C  
ATOM    560  HA  PRO A  38       9.155 -21.300   4.133  1.00  0.00           H  
ATOM    561 1HB  PRO A  38      11.146 -20.410   2.006  1.00  0.00           H  
ATOM    562 2HB  PRO A  38      11.444 -20.825   3.679  1.00  0.00           H  
ATOM    563 1HG  PRO A  38      11.984 -22.605   1.823  1.00  0.00           H  
ATOM    564 2HG  PRO A  38      11.175 -23.170   3.269  1.00  0.00           H  
ATOM    565 1HD  PRO A  38      10.099 -22.520   0.544  1.00  0.00           H  
ATOM    566 2HD  PRO A  38       9.711 -23.861   1.620  1.00  0.00           H  
ATOM    567  N   LEU A  39       8.463 -19.347   1.529  1.00  0.00           N  
ATOM    568  CA  LEU A  39       7.899 -18.068   1.127  1.00  0.00           C  
ATOM    569  C   LEU A  39       6.456 -17.943   1.584  1.00  0.00           C  
ATOM    570  O   LEU A  39       6.049 -16.890   2.087  1.00  0.00           O  
ATOM    571  CB  LEU A  39       7.991 -17.880  -0.383  1.00  0.00           C  
ATOM    572  CG  LEU A  39       7.572 -16.503  -0.852  1.00  0.00           C  
ATOM    573  CD1 LEU A  39       8.461 -15.518  -0.204  1.00  0.00           C  
ATOM    574  CD2 LEU A  39       7.666 -16.378  -2.345  1.00  0.00           C  
ATOM    575  H   LEU A  39       8.623 -20.040   0.815  1.00  0.00           H  
ATOM    576  HA  LEU A  39       8.471 -17.277   1.599  1.00  0.00           H  
ATOM    577 1HB  LEU A  39       9.020 -18.034  -0.675  1.00  0.00           H  
ATOM    578 2HB  LEU A  39       7.364 -18.624  -0.879  1.00  0.00           H  
ATOM    579  HG  LEU A  39       6.558 -16.305  -0.536  1.00  0.00           H  
ATOM    580 1HD1 LEU A  39       8.183 -14.535  -0.521  1.00  0.00           H  
ATOM    581 2HD1 LEU A  39       8.368 -15.606   0.872  1.00  0.00           H  
ATOM    582 3HD1 LEU A  39       9.486 -15.705  -0.498  1.00  0.00           H  
ATOM    583 1HD2 LEU A  39       7.367 -15.373  -2.607  1.00  0.00           H  
ATOM    584 2HD2 LEU A  39       8.672 -16.544  -2.675  1.00  0.00           H  
ATOM    585 3HD2 LEU A  39       7.009 -17.101  -2.820  1.00  0.00           H  
ATOM    586  N   HIS A  40       5.670 -19.020   1.458  1.00  0.00           N  
ATOM    587  CA  HIS A  40       4.275 -18.917   1.897  1.00  0.00           C  
ATOM    588  C   HIS A  40       4.250 -18.708   3.388  1.00  0.00           C  
ATOM    589  O   HIS A  40       3.425 -17.961   3.915  1.00  0.00           O  
ATOM    590  CB  HIS A  40       3.443 -20.197   1.689  1.00  0.00           C  
ATOM    591  CG  HIS A  40       3.092 -20.593   0.332  1.00  0.00           C  
ATOM    592  CD2 HIS A  40       2.058 -20.244  -0.443  1.00  0.00           C  
ATOM    593  ND1 HIS A  40       3.853 -21.460  -0.410  1.00  0.00           N  
ATOM    594  CE1 HIS A  40       3.291 -21.619  -1.590  1.00  0.00           C  
ATOM    595  NE2 HIS A  40       2.216 -20.882  -1.631  1.00  0.00           N  
ATOM    596  H   HIS A  40       6.034 -19.874   1.034  1.00  0.00           H  
ATOM    597  HA  HIS A  40       3.781 -18.076   1.421  1.00  0.00           H  
ATOM    598 1HB  HIS A  40       3.996 -21.032   2.125  1.00  0.00           H  
ATOM    599 2HB  HIS A  40       2.515 -20.093   2.245  1.00  0.00           H  
ATOM    600  HD2 HIS A  40       1.253 -19.565  -0.183  1.00  0.00           H  
ATOM    601  HE1 HIS A  40       3.659 -22.241  -2.401  1.00  0.00           H  
ATOM    602  HE2 HIS A  40       1.598 -20.784  -2.447  1.00  0.00           H  
ATOM    603  N   LEU A  41       5.153 -19.400   4.068  1.00  0.00           N  
ATOM    604  CA  LEU A  41       5.220 -19.362   5.507  1.00  0.00           C  
ATOM    605  C   LEU A  41       5.663 -17.995   5.997  1.00  0.00           C  
ATOM    606  O   LEU A  41       5.036 -17.399   6.878  1.00  0.00           O  
ATOM    607  CB  LEU A  41       6.207 -20.431   5.926  1.00  0.00           C  
ATOM    608  CG  LEU A  41       5.730 -21.847   5.624  1.00  0.00           C  
ATOM    609  CD1 LEU A  41       6.855 -22.823   5.825  1.00  0.00           C  
ATOM    610  CD2 LEU A  41       4.539 -22.184   6.507  1.00  0.00           C  
ATOM    611  H   LEU A  41       5.801 -19.998   3.551  1.00  0.00           H  
ATOM    612  HA  LEU A  41       4.234 -19.585   5.908  1.00  0.00           H  
ATOM    613 1HB  LEU A  41       7.148 -20.267   5.405  1.00  0.00           H  
ATOM    614 2HB  LEU A  41       6.378 -20.338   6.974  1.00  0.00           H  
ATOM    615  HG  LEU A  41       5.430 -21.898   4.590  1.00  0.00           H  
ATOM    616 1HD1 LEU A  41       6.502 -23.818   5.578  1.00  0.00           H  
ATOM    617 2HD1 LEU A  41       7.677 -22.571   5.179  1.00  0.00           H  
ATOM    618 3HD1 LEU A  41       7.188 -22.799   6.841  1.00  0.00           H  
ATOM    619 1HD2 LEU A  41       4.191 -23.192   6.276  1.00  0.00           H  
ATOM    620 2HD2 LEU A  41       4.831 -22.137   7.552  1.00  0.00           H  
ATOM    621 3HD2 LEU A  41       3.736 -21.472   6.321  1.00  0.00           H  
ATOM    622  N   ALA A  42       6.699 -17.443   5.368  1.00  0.00           N  
ATOM    623  CA  ALA A  42       7.157 -16.129   5.747  1.00  0.00           C  
ATOM    624  C   ALA A  42       6.065 -15.097   5.517  1.00  0.00           C  
ATOM    625  O   ALA A  42       5.837 -14.208   6.344  1.00  0.00           O  
ATOM    626  CB  ALA A  42       8.384 -15.774   4.940  1.00  0.00           C  
ATOM    627  H   ALA A  42       7.204 -17.956   4.647  1.00  0.00           H  
ATOM    628  HA  ALA A  42       7.404 -16.144   6.808  1.00  0.00           H  
ATOM    629 1HB  ALA A  42       8.744 -14.797   5.229  1.00  0.00           H  
ATOM    630 2HB  ALA A  42       9.141 -16.522   5.125  1.00  0.00           H  
ATOM    631 3HB  ALA A  42       8.132 -15.772   3.879  1.00  0.00           H  
ATOM    632  N   ALA A  43       5.352 -15.220   4.392  1.00  0.00           N  
ATOM    633  CA  ALA A  43       4.296 -14.269   4.091  1.00  0.00           C  
ATOM    634  C   ALA A  43       3.144 -14.390   5.072  1.00  0.00           C  
ATOM    635  O   ALA A  43       2.682 -13.389   5.621  1.00  0.00           O  
ATOM    636  CB  ALA A  43       3.813 -14.483   2.674  1.00  0.00           C  
ATOM    637  H   ALA A  43       5.563 -15.961   3.721  1.00  0.00           H  
ATOM    638  HA  ALA A  43       4.704 -13.271   4.189  1.00  0.00           H  
ATOM    639 1HB  ALA A  43       3.043 -13.769   2.433  1.00  0.00           H  
ATOM    640 2HB  ALA A  43       4.651 -14.364   1.991  1.00  0.00           H  
ATOM    641 3HB  ALA A  43       3.407 -15.490   2.581  1.00  0.00           H  
ATOM    642  N   ARG A  44       2.742 -15.626   5.365  1.00  0.00           N  
ATOM    643  CA  ARG A  44       1.633 -15.935   6.258  1.00  0.00           C  
ATOM    644  C   ARG A  44       1.836 -15.364   7.654  1.00  0.00           C  
ATOM    645  O   ARG A  44       0.888 -14.866   8.285  1.00  0.00           O  
ATOM    646  CB  ARG A  44       1.465 -17.450   6.316  1.00  0.00           C  
ATOM    647  CG  ARG A  44       0.325 -17.977   7.138  1.00  0.00           C  
ATOM    648  CD  ARG A  44       0.263 -19.467   7.046  1.00  0.00           C  
ATOM    649  NE  ARG A  44      -0.829 -20.021   7.831  1.00  0.00           N  
ATOM    650  CZ  ARG A  44      -0.738 -20.315   9.141  1.00  0.00           C  
ATOM    651  NH1 ARG A  44       0.393 -20.099   9.768  1.00  0.00           N1+
ATOM    652  NH2 ARG A  44      -1.777 -20.814   9.790  1.00  0.00           N  
ATOM    653  H   ARG A  44       3.193 -16.414   4.903  1.00  0.00           H  
ATOM    654  HA  ARG A  44       0.732 -15.493   5.841  1.00  0.00           H  
ATOM    655 1HB  ARG A  44       1.337 -17.834   5.308  1.00  0.00           H  
ATOM    656 2HB  ARG A  44       2.382 -17.891   6.712  1.00  0.00           H  
ATOM    657 1HG  ARG A  44       0.480 -17.699   8.185  1.00  0.00           H  
ATOM    658 2HG  ARG A  44      -0.617 -17.561   6.778  1.00  0.00           H  
ATOM    659 1HD  ARG A  44       0.123 -19.761   6.010  1.00  0.00           H  
ATOM    660 2HD  ARG A  44       1.199 -19.886   7.416  1.00  0.00           H  
ATOM    661  HE  ARG A  44      -1.710 -20.196   7.365  1.00  0.00           H  
ATOM    662 1HH1 ARG A  44       1.185 -19.716   9.259  1.00  0.00           H  
ATOM    663 2HH1 ARG A  44       0.486 -20.300  10.756  1.00  0.00           H  
ATOM    664 1HH2 ARG A  44      -2.648 -20.981   9.302  1.00  0.00           H  
ATOM    665 2HH2 ARG A  44      -1.698 -21.028  10.773  1.00  0.00           H  
ATOM    666  N   GLU A  45       3.079 -15.427   8.132  1.00  0.00           N  
ATOM    667  CA  GLU A  45       3.428 -14.946   9.459  1.00  0.00           C  
ATOM    668  C   GLU A  45       3.896 -13.478   9.498  1.00  0.00           C  
ATOM    669  O   GLU A  45       4.264 -12.983  10.565  1.00  0.00           O  
ATOM    670  CB  GLU A  45       4.518 -15.844  10.048  1.00  0.00           C  
ATOM    671  CG  GLU A  45       4.092 -17.288  10.267  1.00  0.00           C  
ATOM    672  CD  GLU A  45       2.968 -17.424  11.256  1.00  0.00           C  
ATOM    673  OE1 GLU A  45       2.851 -16.581  12.112  1.00  0.00           O  
ATOM    674  OE2 GLU A  45       2.226 -18.372  11.155  1.00  0.00           O1-
ATOM    675  H   GLU A  45       3.809 -15.863   7.562  1.00  0.00           H  
ATOM    676  HA  GLU A  45       2.537 -15.019  10.079  1.00  0.00           H  
ATOM    677 1HB  GLU A  45       5.385 -15.846   9.387  1.00  0.00           H  
ATOM    678 2HB  GLU A  45       4.841 -15.441  11.008  1.00  0.00           H  
ATOM    679 1HG  GLU A  45       3.775 -17.711   9.313  1.00  0.00           H  
ATOM    680 2HG  GLU A  45       4.950 -17.860  10.618  1.00  0.00           H  
ATOM    681  N   GLY A  46       3.904 -12.782   8.351  1.00  0.00           N  
ATOM    682  CA  GLY A  46       4.293 -11.372   8.315  1.00  0.00           C  
ATOM    683  C   GLY A  46       5.796 -11.091   8.233  1.00  0.00           C  
ATOM    684  O   GLY A  46       6.230  -9.942   8.379  1.00  0.00           O  
ATOM    685  H   GLY A  46       3.591 -13.212   7.482  1.00  0.00           H  
ATOM    686 1HA  GLY A  46       3.790 -10.901   7.476  1.00  0.00           H  
ATOM    687 2HA  GLY A  46       3.898 -10.885   9.204  1.00  0.00           H  
ATOM    688  N   HIS A  47       6.615 -12.105   7.973  1.00  0.00           N  
ATOM    689  CA  HIS A  47       8.060 -11.908   8.008  1.00  0.00           C  
ATOM    690  C   HIS A  47       8.557 -11.352   6.688  1.00  0.00           C  
ATOM    691  O   HIS A  47       9.282 -12.015   5.952  1.00  0.00           O  
ATOM    692  CB  HIS A  47       8.768 -13.224   8.336  1.00  0.00           C  
ATOM    693  CG  HIS A  47       8.387 -13.761   9.676  1.00  0.00           C  
ATOM    694  CD2 HIS A  47       7.924 -14.972  10.048  1.00  0.00           C  
ATOM    695  ND1 HIS A  47       8.464 -13.008  10.833  1.00  0.00           N  
ATOM    696  CE1 HIS A  47       8.045 -13.734  11.855  1.00  0.00           C  
ATOM    697  NE2 HIS A  47       7.715 -14.927  11.407  1.00  0.00           N  
ATOM    698  H   HIS A  47       6.234 -13.020   7.739  1.00  0.00           H  
ATOM    699  HA  HIS A  47       8.309 -11.190   8.787  1.00  0.00           H  
ATOM    700 1HB  HIS A  47       8.522 -13.967   7.584  1.00  0.00           H  
ATOM    701 2HB  HIS A  47       9.842 -13.072   8.320  1.00  0.00           H  
ATOM    702  HD2 HIS A  47       7.742 -15.827   9.395  1.00  0.00           H  
ATOM    703  HE1 HIS A  47       7.988 -13.405  12.892  1.00  0.00           H  
ATOM    704  HE2 HIS A  47       7.360 -15.698  11.967  1.00  0.00           H  
ATOM    705  N   ALA A  48       8.214 -10.093   6.436  1.00  0.00           N  
ATOM    706  CA  ALA A  48       8.438  -9.418   5.158  1.00  0.00           C  
ATOM    707  C   ALA A  48       9.901  -9.409   4.718  1.00  0.00           C  
ATOM    708  O   ALA A  48      10.195  -9.531   3.526  1.00  0.00           O  
ATOM    709  CB  ALA A  48       7.930  -7.991   5.272  1.00  0.00           C  
ATOM    710  H   ALA A  48       7.652  -9.643   7.159  1.00  0.00           H  
ATOM    711  HA  ALA A  48       7.865  -9.941   4.398  1.00  0.00           H  
ATOM    712 1HB  ALA A  48       8.048  -7.480   4.344  1.00  0.00           H  
ATOM    713 2HB  ALA A  48       6.874  -7.998   5.546  1.00  0.00           H  
ATOM    714 3HB  ALA A  48       8.494  -7.459   6.036  1.00  0.00           H  
ATOM    715  N   GLU A  49      10.838  -9.335   5.660  1.00  0.00           N  
ATOM    716  CA  GLU A  49      12.247  -9.365   5.265  1.00  0.00           C  
ATOM    717  C   GLU A  49      12.622 -10.741   4.706  1.00  0.00           C  
ATOM    718  O   GLU A  49      13.438 -10.845   3.783  1.00  0.00           O  
ATOM    719  CB  GLU A  49      13.146  -9.019   6.454  1.00  0.00           C  
ATOM    720  CG  GLU A  49      13.050  -7.572   6.914  1.00  0.00           C  
ATOM    721  CD  GLU A  49      13.418  -6.590   5.837  1.00  0.00           C  
ATOM    722  OE1 GLU A  49      14.454  -6.754   5.238  1.00  0.00           O  
ATOM    723  OE2 GLU A  49      12.663  -5.674   5.612  1.00  0.00           O1-
ATOM    724  H   GLU A  49      10.573  -9.245   6.631  1.00  0.00           H  
ATOM    725  HA  GLU A  49      12.399  -8.628   4.478  1.00  0.00           H  
ATOM    726 1HB  GLU A  49      12.890  -9.657   7.301  1.00  0.00           H  
ATOM    727 2HB  GLU A  49      14.185  -9.220   6.195  1.00  0.00           H  
ATOM    728 1HG  GLU A  49      12.029  -7.371   7.239  1.00  0.00           H  
ATOM    729 2HG  GLU A  49      13.709  -7.430   7.770  1.00  0.00           H  
ATOM    730  N   VAL A  50      12.015 -11.791   5.269  1.00  0.00           N  
ATOM    731  CA  VAL A  50      12.255 -13.166   4.862  1.00  0.00           C  
ATOM    732  C   VAL A  50      11.575 -13.393   3.529  1.00  0.00           C  
ATOM    733  O   VAL A  50      12.114 -14.058   2.647  1.00  0.00           O  
ATOM    734  CB  VAL A  50      11.777 -14.185   5.913  1.00  0.00           C  
ATOM    735  CG1 VAL A  50      11.892 -15.553   5.345  1.00  0.00           C  
ATOM    736  CG2 VAL A  50      12.637 -14.073   7.180  1.00  0.00           C  
ATOM    737  H   VAL A  50      11.314 -11.629   5.981  1.00  0.00           H  
ATOM    738  HA  VAL A  50      13.329 -13.306   4.743  1.00  0.00           H  
ATOM    739  HB  VAL A  50      10.746 -14.005   6.149  1.00  0.00           H  
ATOM    740 1HG1 VAL A  50      11.547 -16.287   6.069  1.00  0.00           H  
ATOM    741 2HG1 VAL A  50      11.286 -15.601   4.458  1.00  0.00           H  
ATOM    742 3HG1 VAL A  50      12.912 -15.740   5.092  1.00  0.00           H  
ATOM    743 1HG2 VAL A  50      12.305 -14.802   7.922  1.00  0.00           H  
ATOM    744 2HG2 VAL A  50      13.686 -14.263   6.924  1.00  0.00           H  
ATOM    745 3HG2 VAL A  50      12.548 -13.067   7.594  1.00  0.00           H  
ATOM    746  N   VAL A  51      10.387 -12.813   3.377  1.00  0.00           N  
ATOM    747  CA  VAL A  51       9.656 -12.937   2.130  1.00  0.00           C  
ATOM    748  C   VAL A  51      10.512 -12.411   0.985  1.00  0.00           C  
ATOM    749  O   VAL A  51      10.756 -13.116  -0.000  1.00  0.00           O  
ATOM    750  CB  VAL A  51       8.357 -12.085   2.214  1.00  0.00           C  
ATOM    751  CG1 VAL A  51       7.675 -11.970   0.888  1.00  0.00           C  
ATOM    752  CG2 VAL A  51       7.411 -12.704   3.186  1.00  0.00           C  
ATOM    753  H   VAL A  51       9.993 -12.293   4.159  1.00  0.00           H  
ATOM    754  HA  VAL A  51       9.420 -13.982   1.971  1.00  0.00           H  
ATOM    755  HB  VAL A  51       8.622 -11.091   2.531  1.00  0.00           H  
ATOM    756 1HG1 VAL A  51       6.790 -11.356   0.984  1.00  0.00           H  
ATOM    757 2HG1 VAL A  51       8.345 -11.516   0.164  1.00  0.00           H  
ATOM    758 3HG1 VAL A  51       7.392 -12.941   0.563  1.00  0.00           H  
ATOM    759 1HG2 VAL A  51       6.524 -12.100   3.258  1.00  0.00           H  
ATOM    760 2HG2 VAL A  51       7.152 -13.695   2.832  1.00  0.00           H  
ATOM    761 3HG2 VAL A  51       7.867 -12.778   4.153  1.00  0.00           H  
ATOM    762  N   ALA A  52      11.026 -11.192   1.135  1.00  0.00           N  
ATOM    763  CA  ALA A  52      11.874 -10.618   0.104  1.00  0.00           C  
ATOM    764  C   ALA A  52      13.149 -11.447  -0.131  1.00  0.00           C  
ATOM    765  O   ALA A  52      13.511 -11.719  -1.275  1.00  0.00           O  
ATOM    766  CB  ALA A  52      12.222  -9.196   0.482  1.00  0.00           C  
ATOM    767  H   ALA A  52      10.805 -10.647   1.974  1.00  0.00           H  
ATOM    768  HA  ALA A  52      11.307 -10.610  -0.829  1.00  0.00           H  
ATOM    769 1HB  ALA A  52      12.827  -8.748  -0.299  1.00  0.00           H  
ATOM    770 2HB  ALA A  52      11.304  -8.620   0.614  1.00  0.00           H  
ATOM    771 3HB  ALA A  52      12.779  -9.207   1.422  1.00  0.00           H  
ATOM    772  N   LEU A  53      13.781 -11.928   0.955  1.00  0.00           N  
ATOM    773  CA  LEU A  53      15.023 -12.707   0.879  1.00  0.00           C  
ATOM    774  C   LEU A  53      14.864 -13.973   0.047  1.00  0.00           C  
ATOM    775  O   LEU A  53      15.652 -14.258  -0.869  1.00  0.00           O  
ATOM    776  CB  LEU A  53      15.407 -13.094   2.322  1.00  0.00           C  
ATOM    777  CG  LEU A  53      16.576 -14.031   2.582  1.00  0.00           C  
ATOM    778  CD1 LEU A  53      17.877 -13.431   2.099  1.00  0.00           C  
ATOM    779  CD2 LEU A  53      16.611 -14.286   4.076  1.00  0.00           C  
ATOM    780  H   LEU A  53      13.431 -11.695   1.885  1.00  0.00           H  
ATOM    781  HA  LEU A  53      15.798 -12.086   0.436  1.00  0.00           H  
ATOM    782 1HB  LEU A  53      15.599 -12.183   2.879  1.00  0.00           H  
ATOM    783 2HB  LEU A  53      14.548 -13.566   2.768  1.00  0.00           H  
ATOM    784  HG  LEU A  53      16.412 -14.975   2.069  1.00  0.00           H  
ATOM    785 1HD1 LEU A  53      18.692 -14.115   2.321  1.00  0.00           H  
ATOM    786 2HD1 LEU A  53      17.824 -13.262   1.024  1.00  0.00           H  
ATOM    787 3HD1 LEU A  53      18.049 -12.484   2.606  1.00  0.00           H  
ATOM    788 1HD2 LEU A  53      17.401 -14.981   4.305  1.00  0.00           H  
ATOM    789 2HD2 LEU A  53      16.774 -13.336   4.618  1.00  0.00           H  
ATOM    790 3HD2 LEU A  53      15.674 -14.707   4.385  1.00  0.00           H  
ATOM    791  N   LEU A  54      13.830 -14.725   0.369  1.00  0.00           N  
ATOM    792  CA  LEU A  54      13.569 -15.964  -0.314  1.00  0.00           C  
ATOM    793  C   LEU A  54      13.313 -15.725  -1.793  1.00  0.00           C  
ATOM    794  O   LEU A  54      13.798 -16.493  -2.627  1.00  0.00           O  
ATOM    795  CB  LEU A  54      12.376 -16.609   0.359  1.00  0.00           C  
ATOM    796  CG  LEU A  54      12.628 -17.153   1.760  1.00  0.00           C  
ATOM    797  CD1 LEU A  54      11.325 -17.466   2.341  1.00  0.00           C  
ATOM    798  CD2 LEU A  54      13.500 -18.396   1.695  1.00  0.00           C  
ATOM    799  H   LEU A  54      13.217 -14.434   1.131  1.00  0.00           H  
ATOM    800  HA  LEU A  54      14.436 -16.611  -0.207  1.00  0.00           H  
ATOM    801 1HB  LEU A  54      11.597 -15.854   0.445  1.00  0.00           H  
ATOM    802 2HB  LEU A  54      12.011 -17.415  -0.256  1.00  0.00           H  
ATOM    803  HG  LEU A  54      13.122 -16.402   2.377  1.00  0.00           H  
ATOM    804 1HD1 LEU A  54      11.436 -17.870   3.346  1.00  0.00           H  
ATOM    805 2HD1 LEU A  54      10.716 -16.564   2.375  1.00  0.00           H  
ATOM    806 3HD1 LEU A  54      10.869 -18.183   1.703  1.00  0.00           H  
ATOM    807 1HD2 LEU A  54      13.649 -18.786   2.699  1.00  0.00           H  
ATOM    808 2HD2 LEU A  54      13.008 -19.150   1.083  1.00  0.00           H  
ATOM    809 3HD2 LEU A  54      14.462 -18.136   1.256  1.00  0.00           H  
ATOM    810  N   ILE A  55      12.603 -14.643  -2.124  1.00  0.00           N  
ATOM    811  CA  ILE A  55      12.296 -14.314  -3.513  1.00  0.00           C  
ATOM    812  C   ILE A  55      13.549 -13.936  -4.300  1.00  0.00           C  
ATOM    813  O   ILE A  55      13.741 -14.392  -5.430  1.00  0.00           O  
ATOM    814  CB  ILE A  55      11.259 -13.196  -3.616  1.00  0.00           C  
ATOM    815  CG1 ILE A  55       9.932 -13.692  -3.084  1.00  0.00           C  
ATOM    816  CG2 ILE A  55      11.125 -12.760  -5.053  1.00  0.00           C  
ATOM    817  CD1 ILE A  55       8.924 -12.614  -2.859  1.00  0.00           C  
ATOM    818  H   ILE A  55      12.233 -14.031  -1.388  1.00  0.00           H  
ATOM    819  HA  ILE A  55      11.861 -15.197  -3.988  1.00  0.00           H  
ATOM    820  HB  ILE A  55      11.572 -12.351  -2.996  1.00  0.00           H  
ATOM    821 1HG1 ILE A  55       9.520 -14.414  -3.792  1.00  0.00           H  
ATOM    822 2HG1 ILE A  55      10.110 -14.199  -2.146  1.00  0.00           H  
ATOM    823 1HG2 ILE A  55      10.398 -11.976  -5.121  1.00  0.00           H  
ATOM    824 2HG2 ILE A  55      12.087 -12.401  -5.413  1.00  0.00           H  
ATOM    825 3HG2 ILE A  55      10.802 -13.611  -5.660  1.00  0.00           H  
ATOM    826 1HD1 ILE A  55       8.035 -13.071  -2.477  1.00  0.00           H  
ATOM    827 2HD1 ILE A  55       9.308 -11.895  -2.134  1.00  0.00           H  
ATOM    828 3HD1 ILE A  55       8.711 -12.112  -3.795  1.00  0.00           H  
ATOM    829  N   GLU A  56      14.433 -13.126  -3.703  1.00  0.00           N  
ATOM    830  CA  GLU A  56      15.649 -12.684  -4.398  1.00  0.00           C  
ATOM    831  C   GLU A  56      16.479 -13.872  -4.858  1.00  0.00           C  
ATOM    832  O   GLU A  56      17.114 -13.837  -5.912  1.00  0.00           O  
ATOM    833  CB  GLU A  56      16.494 -11.787  -3.490  1.00  0.00           C  
ATOM    834  CG  GLU A  56      15.918 -10.395  -3.269  1.00  0.00           C  
ATOM    835  CD  GLU A  56      16.743  -9.563  -2.327  1.00  0.00           C  
ATOM    836  OE1 GLU A  56      17.682 -10.082  -1.773  1.00  0.00           O  
ATOM    837  OE2 GLU A  56      16.433  -8.407  -2.160  1.00  0.00           O1-
ATOM    838  H   GLU A  56      14.240 -12.792  -2.755  1.00  0.00           H  
ATOM    839  HA  GLU A  56      15.354 -12.111  -5.277  1.00  0.00           H  
ATOM    840 1HB  GLU A  56      16.607 -12.260  -2.514  1.00  0.00           H  
ATOM    841 2HB  GLU A  56      17.490 -11.672  -3.916  1.00  0.00           H  
ATOM    842 1HG  GLU A  56      15.856  -9.882  -4.229  1.00  0.00           H  
ATOM    843 2HG  GLU A  56      14.908 -10.490  -2.873  1.00  0.00           H  
ATOM    844  N   LYS A  57      16.456 -14.930  -4.056  1.00  0.00           N  
ATOM    845  CA  LYS A  57      17.209 -16.143  -4.329  1.00  0.00           C  
ATOM    846  C   LYS A  57      16.443 -17.227  -5.100  1.00  0.00           C  
ATOM    847  O   LYS A  57      16.945 -18.344  -5.270  1.00  0.00           O  
ATOM    848  CB  LYS A  57      17.717 -16.723  -3.008  1.00  0.00           C  
ATOM    849  CG  LYS A  57      19.086 -16.210  -2.581  1.00  0.00           C  
ATOM    850  CD  LYS A  57      19.025 -14.745  -2.173  1.00  0.00           C  
ATOM    851  CE  LYS A  57      20.361 -14.266  -1.628  1.00  0.00           C  
ATOM    852  NZ  LYS A  57      20.364 -12.800  -1.370  1.00  0.00           N1+
ATOM    853  H   LYS A  57      15.932 -14.861  -3.182  1.00  0.00           H  
ATOM    854  HA  LYS A  57      18.051 -15.864  -4.954  1.00  0.00           H  
ATOM    855 1HB  LYS A  57      17.009 -16.489  -2.212  1.00  0.00           H  
ATOM    856 2HB  LYS A  57      17.776 -17.809  -3.086  1.00  0.00           H  
ATOM    857 1HG  LYS A  57      19.448 -16.798  -1.737  1.00  0.00           H  
ATOM    858 2HG  LYS A  57      19.789 -16.320  -3.406  1.00  0.00           H  
ATOM    859 1HD  LYS A  57      18.755 -14.138  -3.038  1.00  0.00           H  
ATOM    860 2HD  LYS A  57      18.262 -14.612  -1.406  1.00  0.00           H  
ATOM    861 1HE  LYS A  57      20.582 -14.787  -0.697  1.00  0.00           H  
ATOM    862 2HE  LYS A  57      21.151 -14.497  -2.343  1.00  0.00           H  
ATOM    863 1HZ  LYS A  57      21.267 -12.523  -1.010  1.00  0.00           H  
ATOM    864 2HZ  LYS A  57      20.180 -12.306  -2.232  1.00  0.00           H  
ATOM    865 3HZ  LYS A  57      19.649 -12.575  -0.694  1.00  0.00           H  
ATOM    866  N   GLY A  58      15.258 -16.883  -5.615  1.00  0.00           N  
ATOM    867  CA  GLY A  58      14.508 -17.794  -6.475  1.00  0.00           C  
ATOM    868  C   GLY A  58      13.173 -18.344  -5.972  1.00  0.00           C  
ATOM    869  O   GLY A  58      12.571 -19.170  -6.668  1.00  0.00           O  
ATOM    870  H   GLY A  58      14.866 -15.959  -5.431  1.00  0.00           H  
ATOM    871 1HA  GLY A  58      14.323 -17.280  -7.420  1.00  0.00           H  
ATOM    872 2HA  GLY A  58      15.148 -18.638  -6.720  1.00  0.00           H  
ATOM    873  N   ALA A  59      12.697 -17.941  -4.797  1.00  0.00           N  
ATOM    874  CA  ALA A  59      11.390 -18.437  -4.399  1.00  0.00           C  
ATOM    875  C   ALA A  59      10.374 -17.915  -5.392  1.00  0.00           C  
ATOM    876  O   ALA A  59      10.440 -16.754  -5.811  1.00  0.00           O  
ATOM    877  CB  ALA A  59      11.030 -18.041  -2.989  1.00  0.00           C  
ATOM    878  H   ALA A  59      13.210 -17.299  -4.200  1.00  0.00           H  
ATOM    879  HA  ALA A  59      11.399 -19.517  -4.448  1.00  0.00           H  
ATOM    880 1HB  ALA A  59      10.055 -18.456  -2.755  1.00  0.00           H  
ATOM    881 2HB  ALA A  59      11.757 -18.434  -2.309  1.00  0.00           H  
ATOM    882 3HB  ALA A  59      11.004 -16.967  -2.909  1.00  0.00           H  
ATOM    883  N   ASP A  60       9.409 -18.738  -5.744  1.00  0.00           N  
ATOM    884  CA  ASP A  60       8.382 -18.311  -6.676  1.00  0.00           C  
ATOM    885  C   ASP A  60       7.315 -17.522  -5.952  1.00  0.00           C  
ATOM    886  O   ASP A  60       6.564 -18.059  -5.135  1.00  0.00           O  
ATOM    887  CB  ASP A  60       7.808 -19.494  -7.467  1.00  0.00           C  
ATOM    888  CG  ASP A  60       6.749 -19.115  -8.554  1.00  0.00           C  
ATOM    889  OD1 ASP A  60       6.185 -18.022  -8.525  1.00  0.00           O  
ATOM    890  OD2 ASP A  60       6.532 -19.935  -9.415  1.00  0.00           O1-
ATOM    891  H   ASP A  60       9.416 -19.690  -5.386  1.00  0.00           H  
ATOM    892  HA  ASP A  60       8.845 -17.642  -7.405  1.00  0.00           H  
ATOM    893 1HB  ASP A  60       8.631 -20.006  -7.967  1.00  0.00           H  
ATOM    894 2HB  ASP A  60       7.381 -20.205  -6.796  1.00  0.00           H  
ATOM    895  N   VAL A  61       7.267 -16.233  -6.254  1.00  0.00           N  
ATOM    896  CA  VAL A  61       6.380 -15.279  -5.610  1.00  0.00           C  
ATOM    897  C   VAL A  61       4.896 -15.672  -5.767  1.00  0.00           C  
ATOM    898  O   VAL A  61       4.053 -15.237  -4.981  1.00  0.00           O  
ATOM    899  CB  VAL A  61       6.660 -13.861  -6.156  1.00  0.00           C  
ATOM    900  CG1 VAL A  61       6.160 -13.727  -7.557  1.00  0.00           C  
ATOM    901  CG2 VAL A  61       6.041 -12.865  -5.253  1.00  0.00           C  
ATOM    902  H   VAL A  61       7.911 -15.900  -6.956  1.00  0.00           H  
ATOM    903  HA  VAL A  61       6.604 -15.261  -4.559  1.00  0.00           H  
ATOM    904  HB  VAL A  61       7.740 -13.697  -6.186  1.00  0.00           H  
ATOM    905 1HG1 VAL A  61       6.387 -12.728  -7.931  1.00  0.00           H  
ATOM    906 2HG1 VAL A  61       6.643 -14.471  -8.191  1.00  0.00           H  
ATOM    907 3HG1 VAL A  61       5.096 -13.877  -7.564  1.00  0.00           H  
ATOM    908 1HG2 VAL A  61       6.234 -11.854  -5.615  1.00  0.00           H  
ATOM    909 2HG2 VAL A  61       4.993 -13.051  -5.229  1.00  0.00           H  
ATOM    910 3HG2 VAL A  61       6.455 -12.982  -4.266  1.00  0.00           H  
ATOM    911  N   ASN A  62       4.580 -16.477  -6.797  1.00  0.00           N  
ATOM    912  CA  ASN A  62       3.222 -16.947  -7.059  1.00  0.00           C  
ATOM    913  C   ASN A  62       3.059 -18.455  -6.811  1.00  0.00           C  
ATOM    914  O   ASN A  62       2.096 -19.059  -7.293  1.00  0.00           O  
ATOM    915  CB  ASN A  62       2.789 -16.631  -8.482  1.00  0.00           C  
ATOM    916  CG  ASN A  62       2.577 -15.174  -8.739  1.00  0.00           C  
ATOM    917  ND2 ASN A  62       3.459 -14.557  -9.505  1.00  0.00           N  
ATOM    918  OD1 ASN A  62       1.587 -14.626  -8.234  1.00  0.00           O  
ATOM    919  H   ASN A  62       5.322 -16.839  -7.409  1.00  0.00           H  
ATOM    920  HA  ASN A  62       2.547 -16.440  -6.370  1.00  0.00           H  
ATOM    921 1HB  ASN A  62       3.554 -17.001  -9.171  1.00  0.00           H  
ATOM    922 2HB  ASN A  62       1.866 -17.164  -8.703  1.00  0.00           H  
ATOM    923 1HD2 ASN A  62       3.398 -13.555  -9.716  1.00  0.00           H  
ATOM    924 2HD2 ASN A  62       4.232 -15.075  -9.877  1.00  0.00           H  
ATOM    925  N   ALA A  63       3.965 -19.068  -6.047  1.00  0.00           N  
ATOM    926  CA  ALA A  63       3.867 -20.503  -5.770  1.00  0.00           C  
ATOM    927  C   ALA A  63       2.562 -20.844  -5.095  1.00  0.00           C  
ATOM    928  O   ALA A  63       2.104 -20.098  -4.242  1.00  0.00           O  
ATOM    929  CB  ALA A  63       4.988 -20.954  -4.845  1.00  0.00           C  
ATOM    930  H   ALA A  63       4.762 -18.550  -5.678  1.00  0.00           H  
ATOM    931  HA  ALA A  63       3.925 -21.036  -6.720  1.00  0.00           H  
ATOM    932 1HB  ALA A  63       4.900 -22.023  -4.660  1.00  0.00           H  
ATOM    933 2HB  ALA A  63       5.939 -20.749  -5.285  1.00  0.00           H  
ATOM    934 3HB  ALA A  63       4.914 -20.414  -3.902  1.00  0.00           H  
ATOM    935  N   LYS A  64       1.983 -21.991  -5.424  1.00  0.00           N  
ATOM    936  CA  LYS A  64       0.755 -22.393  -4.750  1.00  0.00           C  
ATOM    937  C   LYS A  64       0.898 -23.611  -3.848  1.00  0.00           C  
ATOM    938  O   LYS A  64       1.619 -24.563  -4.179  1.00  0.00           O  
ATOM    939  CB  LYS A  64      -0.345 -22.647  -5.761  1.00  0.00           C  
ATOM    940  CG  LYS A  64      -0.827 -21.406  -6.474  1.00  0.00           C  
ATOM    941  CD  LYS A  64      -1.931 -21.742  -7.442  1.00  0.00           C  
ATOM    942  CE  LYS A  64      -2.507 -20.511  -8.092  1.00  0.00           C  
ATOM    943  NZ  LYS A  64      -3.615 -20.878  -9.001  1.00  0.00           N1+
ATOM    944  H   LYS A  64       2.378 -22.569  -6.149  1.00  0.00           H  
ATOM    945  HA  LYS A  64       0.434 -21.568  -4.129  1.00  0.00           H  
ATOM    946 1HB  LYS A  64      -0.002 -23.359  -6.507  1.00  0.00           H  
ATOM    947 2HB  LYS A  64      -1.186 -23.094  -5.246  1.00  0.00           H  
ATOM    948 1HG  LYS A  64      -1.214 -20.703  -5.733  1.00  0.00           H  
ATOM    949 2HG  LYS A  64       0.000 -20.930  -7.004  1.00  0.00           H  
ATOM    950 1HD  LYS A  64      -1.551 -22.407  -8.218  1.00  0.00           H  
ATOM    951 2HD  LYS A  64      -2.733 -22.249  -6.917  1.00  0.00           H  
ATOM    952 1HE  LYS A  64      -2.894 -19.842  -7.315  1.00  0.00           H  
ATOM    953 2HE  LYS A  64      -1.732 -19.991  -8.655  1.00  0.00           H  
ATOM    954 1HZ  LYS A  64      -4.002 -20.050  -9.421  1.00  0.00           H  
ATOM    955 2HZ  LYS A  64      -3.273 -21.491  -9.721  1.00  0.00           H  
ATOM    956 3HZ  LYS A  64      -4.340 -21.355  -8.469  1.00  0.00           H  
ATOM    957  N   ASP A  65       0.162 -23.573  -2.734  1.00  0.00           N  
ATOM    958  CA  ASP A  65       0.056 -24.681  -1.789  1.00  0.00           C  
ATOM    959  C   ASP A  65      -1.048 -25.646  -2.215  1.00  0.00           C  
ATOM    960  O   ASP A  65      -1.643 -25.471  -3.283  1.00  0.00           O  
ATOM    961  CB  ASP A  65      -0.205 -24.155  -0.366  1.00  0.00           C  
ATOM    962  CG  ASP A  65      -1.583 -23.530  -0.203  1.00  0.00           C  
ATOM    963  OD1 ASP A  65      -2.412 -23.715  -1.092  1.00  0.00           O  
ATOM    964  OD2 ASP A  65      -1.813 -22.897   0.783  1.00  0.00           O1-
ATOM    965  H   ASP A  65      -0.334 -22.703  -2.533  1.00  0.00           H  
ATOM    966  HA  ASP A  65       0.991 -25.223  -1.801  1.00  0.00           H  
ATOM    967 1HB  ASP A  65      -0.087 -24.964   0.359  1.00  0.00           H  
ATOM    968 2HB  ASP A  65       0.550 -23.400  -0.120  1.00  0.00           H  
ATOM    969  N   SER A  66      -1.366 -26.641  -1.378  1.00  0.00           N  
ATOM    970  CA  SER A  66      -2.356 -27.653  -1.745  1.00  0.00           C  
ATOM    971  C   SER A  66      -3.793 -27.127  -1.919  1.00  0.00           C  
ATOM    972  O   SER A  66      -4.624 -27.830  -2.495  1.00  0.00           O  
ATOM    973  CB  SER A  66      -2.338 -28.796  -0.745  1.00  0.00           C  
ATOM    974  OG  SER A  66      -2.730 -28.368   0.523  1.00  0.00           O  
ATOM    975  H   SER A  66      -0.896 -26.743  -0.478  1.00  0.00           H  
ATOM    976  HA  SER A  66      -2.049 -28.065  -2.707  1.00  0.00           H  
ATOM    977 1HB  SER A  66      -3.007 -29.582  -1.085  1.00  0.00           H  
ATOM    978 2HB  SER A  66      -1.335 -29.220  -0.693  1.00  0.00           H  
ATOM    979  HG  SER A  66      -2.025 -27.759   0.824  1.00  0.00           H  
ATOM    980  N   ASP A  67      -4.102 -25.924  -1.406  1.00  0.00           N  
ATOM    981  CA  ASP A  67      -5.436 -25.349  -1.533  1.00  0.00           C  
ATOM    982  C   ASP A  67      -5.469 -24.310  -2.656  1.00  0.00           C  
ATOM    983  O   ASP A  67      -6.498 -23.657  -2.881  1.00  0.00           O  
ATOM    984  CB  ASP A  67      -5.874 -24.708  -0.214  1.00  0.00           C  
ATOM    985  CG  ASP A  67      -6.150 -25.733   0.879  1.00  0.00           C  
ATOM    986  OD1 ASP A  67      -6.388 -26.871   0.553  1.00  0.00           O  
ATOM    987  OD2 ASP A  67      -6.120 -25.366   2.030  1.00  0.00           O1-
ATOM    988  H   ASP A  67      -3.376 -25.340  -0.989  1.00  0.00           H  
ATOM    989  HA  ASP A  67      -6.133 -26.146  -1.794  1.00  0.00           H  
ATOM    990 1HB  ASP A  67      -5.099 -24.026   0.135  1.00  0.00           H  
ATOM    991 2HB  ASP A  67      -6.778 -24.121  -0.377  1.00  0.00           H  
ATOM    992  N   GLY A  68      -4.344 -24.161  -3.364  1.00  0.00           N  
ATOM    993  CA  GLY A  68      -4.202 -23.207  -4.451  1.00  0.00           C  
ATOM    994  C   GLY A  68      -3.816 -21.798  -3.988  1.00  0.00           C  
ATOM    995  O   GLY A  68      -3.850 -20.856  -4.780  1.00  0.00           O  
ATOM    996  H   GLY A  68      -3.519 -24.723  -3.138  1.00  0.00           H  
ATOM    997 1HA  GLY A  68      -3.448 -23.587  -5.134  1.00  0.00           H  
ATOM    998 2HA  GLY A  68      -5.131 -23.164  -5.014  1.00  0.00           H  
ATOM    999  N   ARG A  69      -3.486 -21.626  -2.715  1.00  0.00           N  
ATOM   1000  CA  ARG A  69      -3.159 -20.290  -2.240  1.00  0.00           C  
ATOM   1001  C   ARG A  69      -1.704 -19.911  -2.460  1.00  0.00           C  
ATOM   1002  O   ARG A  69      -0.796 -20.738  -2.328  1.00  0.00           O  
ATOM   1003  CB  ARG A  69      -3.479 -20.173  -0.757  1.00  0.00           C  
ATOM   1004  CG  ARG A  69      -4.960 -20.215  -0.417  1.00  0.00           C  
ATOM   1005  CD  ARG A  69      -5.198 -19.975   1.030  1.00  0.00           C  
ATOM   1006  NE  ARG A  69      -4.565 -20.987   1.859  1.00  0.00           N  
ATOM   1007  CZ  ARG A  69      -5.157 -22.133   2.253  1.00  0.00           C  
ATOM   1008  NH1 ARG A  69      -6.391 -22.395   1.887  1.00  0.00           N1+
ATOM   1009  NH2 ARG A  69      -4.495 -22.992   3.008  1.00  0.00           N  
ATOM   1010  H   ARG A  69      -3.424 -22.424  -2.071  1.00  0.00           H  
ATOM   1011  HA  ARG A  69      -3.774 -19.578  -2.791  1.00  0.00           H  
ATOM   1012 1HB  ARG A  69      -2.993 -20.983  -0.216  1.00  0.00           H  
ATOM   1013 2HB  ARG A  69      -3.078 -19.235  -0.372  1.00  0.00           H  
ATOM   1014 1HG  ARG A  69      -5.486 -19.445  -0.983  1.00  0.00           H  
ATOM   1015 2HG  ARG A  69      -5.365 -21.194  -0.673  1.00  0.00           H  
ATOM   1016 1HD  ARG A  69      -4.791 -19.003   1.309  1.00  0.00           H  
ATOM   1017 2HD  ARG A  69      -6.268 -19.991   1.230  1.00  0.00           H  
ATOM   1018  HE  ARG A  69      -3.614 -20.821   2.161  1.00  0.00           H  
ATOM   1019 1HH1 ARG A  69      -6.897 -21.737   1.309  1.00  0.00           H  
ATOM   1020 2HH1 ARG A  69      -6.834 -23.252   2.182  1.00  0.00           H  
ATOM   1021 1HH2 ARG A  69      -3.545 -22.790   3.290  1.00  0.00           H  
ATOM   1022 2HH2 ARG A  69      -4.937 -23.850   3.303  1.00  0.00           H  
ATOM   1023  N   THR A  70      -1.494 -18.639  -2.789  1.00  0.00           N  
ATOM   1024  CA  THR A  70      -0.174 -18.042  -2.938  1.00  0.00           C  
ATOM   1025  C   THR A  70       0.235 -17.312  -1.659  1.00  0.00           C  
ATOM   1026  O   THR A  70      -0.622 -17.070  -0.803  1.00  0.00           O  
ATOM   1027  CB  THR A  70      -0.205 -17.047  -4.113  1.00  0.00           C  
ATOM   1028  CG2 THR A  70      -0.659 -17.768  -5.373  1.00  0.00           C  
ATOM   1029  OG1 THR A  70      -1.110 -15.969  -3.790  1.00  0.00           O  
ATOM   1030  H   THR A  70      -2.299 -18.040  -2.967  1.00  0.00           H  
ATOM   1031  HA  THR A  70       0.520 -18.830  -3.142  1.00  0.00           H  
ATOM   1032  HB  THR A  70       0.757 -16.641  -4.312  1.00  0.00           H  
ATOM   1033  HG1 THR A  70      -2.019 -16.307  -3.793  1.00  0.00           H  
ATOM   1034 1HG2 THR A  70      -0.687 -17.071  -6.208  1.00  0.00           H  
ATOM   1035 2HG2 THR A  70       0.049 -18.568  -5.593  1.00  0.00           H  
ATOM   1036 3HG2 THR A  70      -1.648 -18.196  -5.223  1.00  0.00           H  
ATOM   1037  N   PRO A  71       1.532 -16.965  -1.465  1.00  0.00           N  
ATOM   1038  CA  PRO A  71       2.011 -16.165  -0.354  1.00  0.00           C  
ATOM   1039  C   PRO A  71       1.185 -14.883  -0.232  1.00  0.00           C  
ATOM   1040  O   PRO A  71       0.983 -14.374   0.869  1.00  0.00           O  
ATOM   1041  CB  PRO A  71       3.467 -15.876  -0.738  1.00  0.00           C  
ATOM   1042  CG  PRO A  71       3.852 -17.029  -1.600  1.00  0.00           C  
ATOM   1043  CD  PRO A  71       2.620 -17.317  -2.415  1.00  0.00           C  
ATOM   1044  HA  PRO A  71       1.959 -16.750   0.569  1.00  0.00           H  
ATOM   1045 1HB  PRO A  71       3.533 -14.910  -1.260  1.00  0.00           H  
ATOM   1046 2HB  PRO A  71       4.084 -15.794   0.168  1.00  0.00           H  
ATOM   1047 1HG  PRO A  71       4.720 -16.763  -2.222  1.00  0.00           H  
ATOM   1048 2HG  PRO A  71       4.157 -17.883  -0.978  1.00  0.00           H  
ATOM   1049 1HD  PRO A  71       2.615 -16.677  -3.310  1.00  0.00           H  
ATOM   1050 2HD  PRO A  71       2.607 -18.379  -2.698  1.00  0.00           H  
ATOM   1051  N   LEU A  72       0.692 -14.375  -1.372  1.00  0.00           N  
ATOM   1052  CA  LEU A  72      -0.107 -13.157  -1.420  1.00  0.00           C  
ATOM   1053  C   LEU A  72      -1.481 -13.403  -0.839  1.00  0.00           C  
ATOM   1054  O   LEU A  72      -2.002 -12.569  -0.095  1.00  0.00           O  
ATOM   1055  CB  LEU A  72      -0.233 -12.631  -2.843  1.00  0.00           C  
ATOM   1056  CG  LEU A  72      -0.938 -11.292  -2.939  1.00  0.00           C  
ATOM   1057  CD1 LEU A  72      -0.180 -10.256  -2.137  1.00  0.00           C  
ATOM   1058  CD2 LEU A  72      -1.065 -10.866  -4.359  1.00  0.00           C  
ATOM   1059  H   LEU A  72       0.888 -14.837  -2.246  1.00  0.00           H  
ATOM   1060  HA  LEU A  72       0.372 -12.399  -0.815  1.00  0.00           H  
ATOM   1061 1HB  LEU A  72       0.763 -12.525  -3.263  1.00  0.00           H  
ATOM   1062 2HB  LEU A  72      -0.790 -13.351  -3.441  1.00  0.00           H  
ATOM   1063  HG  LEU A  72      -1.918 -11.392  -2.510  1.00  0.00           H  
ATOM   1064 1HD1 LEU A  72      -0.708  -9.321  -2.210  1.00  0.00           H  
ATOM   1065 2HD1 LEU A  72      -0.115 -10.564  -1.095  1.00  0.00           H  
ATOM   1066 3HD1 LEU A  72       0.821 -10.135  -2.545  1.00  0.00           H  
ATOM   1067 1HD2 LEU A  72      -1.600  -9.936  -4.355  1.00  0.00           H  
ATOM   1068 2HD2 LEU A  72      -0.101 -10.731  -4.800  1.00  0.00           H  
ATOM   1069 3HD2 LEU A  72      -1.617 -11.608  -4.934  1.00  0.00           H  
ATOM   1070  N   HIS A  73      -2.079 -14.563  -1.142  1.00  0.00           N  
ATOM   1071  CA  HIS A  73      -3.393 -14.833  -0.561  1.00  0.00           C  
ATOM   1072  C   HIS A  73      -3.248 -14.874   0.955  1.00  0.00           C  
ATOM   1073  O   HIS A  73      -4.101 -14.353   1.675  1.00  0.00           O  
ATOM   1074  CB  HIS A  73      -4.011 -16.184  -0.992  1.00  0.00           C  
ATOM   1075  CG  HIS A  73      -4.487 -16.298  -2.429  1.00  0.00           C  
ATOM   1076  CD2 HIS A  73      -5.669 -16.010  -3.015  1.00  0.00           C  
ATOM   1077  ND1 HIS A  73      -3.676 -16.743  -3.438  1.00  0.00           N  
ATOM   1078  CE1 HIS A  73      -4.344 -16.725  -4.575  1.00  0.00           C  
ATOM   1079  NE2 HIS A  73      -5.534 -16.278  -4.344  1.00  0.00           N  
ATOM   1080  H   HIS A  73      -1.631 -15.211  -1.794  1.00  0.00           H  
ATOM   1081  HA  HIS A  73      -4.089 -14.036  -0.810  1.00  0.00           H  
ATOM   1082 1HB  HIS A  73      -3.270 -16.960  -0.831  1.00  0.00           H  
ATOM   1083 2HB  HIS A  73      -4.855 -16.413  -0.342  1.00  0.00           H  
ATOM   1084  HD2 HIS A  73      -6.558 -15.627  -2.550  1.00  0.00           H  
ATOM   1085  HE1 HIS A  73      -3.966 -17.019  -5.549  1.00  0.00           H  
ATOM   1086  HE2 HIS A  73      -6.246 -16.137  -5.071  1.00  0.00           H  
ATOM   1087  N   HIS A  74      -2.145 -15.462   1.440  1.00  0.00           N  
ATOM   1088  CA  HIS A  74      -1.966 -15.581   2.883  1.00  0.00           C  
ATOM   1089  C   HIS A  74      -1.630 -14.235   3.518  1.00  0.00           C  
ATOM   1090  O   HIS A  74      -2.167 -13.876   4.572  1.00  0.00           O  
ATOM   1091  CB  HIS A  74      -0.851 -16.565   3.233  1.00  0.00           C  
ATOM   1092  CG  HIS A  74      -1.145 -17.981   2.911  1.00  0.00           C  
ATOM   1093  CD2 HIS A  74      -1.764 -18.938   3.637  1.00  0.00           C  
ATOM   1094  ND1 HIS A  74      -0.825 -18.554   1.702  1.00  0.00           N  
ATOM   1095  CE1 HIS A  74      -1.208 -19.814   1.706  1.00  0.00           C  
ATOM   1096  NE2 HIS A  74      -1.798 -20.069   2.872  1.00  0.00           N  
ATOM   1097  H   HIS A  74      -1.463 -15.861   0.790  1.00  0.00           H  
ATOM   1098  HA  HIS A  74      -2.889 -15.944   3.335  1.00  0.00           H  
ATOM   1099 1HB  HIS A  74       0.071 -16.275   2.721  1.00  0.00           H  
ATOM   1100 2HB  HIS A  74      -0.668 -16.510   4.289  1.00  0.00           H  
ATOM   1101  HD1 HIS A  74      -0.380 -18.083   0.915  1.00  0.00           H  
ATOM   1102  HD2 HIS A  74      -2.201 -18.946   4.637  1.00  0.00           H  
ATOM   1103  HE1 HIS A  74      -1.019 -20.454   0.840  1.00  0.00           H  
ATOM   1104  N   ALA A  75      -0.764 -13.455   2.876  1.00  0.00           N  
ATOM   1105  CA  ALA A  75      -0.431 -12.164   3.440  1.00  0.00           C  
ATOM   1106  C   ALA A  75      -1.684 -11.315   3.553  1.00  0.00           C  
ATOM   1107  O   ALA A  75      -1.920 -10.641   4.562  1.00  0.00           O  
ATOM   1108  CB  ALA A  75       0.585 -11.468   2.568  1.00  0.00           C  
ATOM   1109  H   ALA A  75      -0.309 -13.764   2.020  1.00  0.00           H  
ATOM   1110  HA  ALA A  75      -0.018 -12.318   4.432  1.00  0.00           H  
ATOM   1111 1HB  ALA A  75       0.839 -10.509   2.996  1.00  0.00           H  
ATOM   1112 2HB  ALA A  75       1.457 -12.090   2.502  1.00  0.00           H  
ATOM   1113 3HB  ALA A  75       0.172 -11.322   1.572  1.00  0.00           H  
ATOM   1114  N   ALA A  76      -2.525 -11.370   2.522  1.00  0.00           N  
ATOM   1115  CA  ALA A  76      -3.747 -10.598   2.532  1.00  0.00           C  
ATOM   1116  C   ALA A  76      -4.718 -11.087   3.603  1.00  0.00           C  
ATOM   1117  O   ALA A  76      -5.272 -10.279   4.350  1.00  0.00           O  
ATOM   1118  CB  ALA A  76      -4.384 -10.662   1.164  1.00  0.00           C  
ATOM   1119  H   ALA A  76      -2.303 -11.937   1.703  1.00  0.00           H  
ATOM   1120  HA  ALA A  76      -3.484  -9.575   2.769  1.00  0.00           H  
ATOM   1121 1HB  ALA A  76      -5.279 -10.073   1.144  1.00  0.00           H  
ATOM   1122 2HB  ALA A  76      -3.680 -10.282   0.427  1.00  0.00           H  
ATOM   1123 3HB  ALA A  76      -4.632 -11.698   0.932  1.00  0.00           H  
ATOM   1124  N   GLU A  77      -4.855 -12.414   3.739  1.00  0.00           N  
ATOM   1125  CA  GLU A  77      -5.774 -13.037   4.695  1.00  0.00           C  
ATOM   1126  C   GLU A  77      -5.499 -12.607   6.125  1.00  0.00           C  
ATOM   1127  O   GLU A  77      -6.431 -12.376   6.905  1.00  0.00           O  
ATOM   1128  CB  GLU A  77      -5.686 -14.561   4.597  1.00  0.00           C  
ATOM   1129  CG  GLU A  77      -6.650 -15.307   5.509  1.00  0.00           C  
ATOM   1130  CD  GLU A  77      -6.545 -16.800   5.377  1.00  0.00           C  
ATOM   1131  OE1 GLU A  77      -5.738 -17.253   4.601  1.00  0.00           O  
ATOM   1132  OE2 GLU A  77      -7.271 -17.490   6.054  1.00  0.00           O1-
ATOM   1133  H   GLU A  77      -4.347 -13.032   3.105  1.00  0.00           H  
ATOM   1134  HA  GLU A  77      -6.790 -12.736   4.441  1.00  0.00           H  
ATOM   1135 1HB  GLU A  77      -5.887 -14.873   3.572  1.00  0.00           H  
ATOM   1136 2HB  GLU A  77      -4.675 -14.884   4.845  1.00  0.00           H  
ATOM   1137 1HG  GLU A  77      -6.445 -15.030   6.543  1.00  0.00           H  
ATOM   1138 2HG  GLU A  77      -7.668 -14.998   5.274  1.00  0.00           H  
ATOM   1139  N   ASN A  78      -4.214 -12.500   6.470  1.00  0.00           N  
ATOM   1140  CA  ASN A  78      -3.825 -12.126   7.821  1.00  0.00           C  
ATOM   1141  C   ASN A  78      -3.552 -10.632   8.016  1.00  0.00           C  
ATOM   1142  O   ASN A  78      -3.096 -10.225   9.086  1.00  0.00           O  
ATOM   1143  CB  ASN A  78      -2.646 -12.959   8.282  1.00  0.00           C  
ATOM   1144  CG  ASN A  78      -3.035 -14.389   8.512  1.00  0.00           C  
ATOM   1145  ND2 ASN A  78      -2.127 -15.306   8.297  1.00  0.00           N  
ATOM   1146  OD1 ASN A  78      -4.172 -14.664   8.921  1.00  0.00           O  
ATOM   1147  H   ASN A  78      -3.498 -12.732   5.775  1.00  0.00           H  
ATOM   1148  HA  ASN A  78      -4.657 -12.369   8.479  1.00  0.00           H  
ATOM   1149 1HB  ASN A  78      -1.878 -12.935   7.510  1.00  0.00           H  
ATOM   1150 2HB  ASN A  78      -2.223 -12.540   9.192  1.00  0.00           H  
ATOM   1151 1HD2 ASN A  78      -2.358 -16.263   8.456  1.00  0.00           H  
ATOM   1152 2HD2 ASN A  78      -1.184 -15.050   8.012  1.00  0.00           H  
ATOM   1153  N   GLY A  79      -3.836  -9.806   7.004  1.00  0.00           N  
ATOM   1154  CA  GLY A  79      -3.653  -8.365   7.143  1.00  0.00           C  
ATOM   1155  C   GLY A  79      -2.215  -7.870   7.054  1.00  0.00           C  
ATOM   1156  O   GLY A  79      -1.914  -6.749   7.475  1.00  0.00           O  
ATOM   1157  H   GLY A  79      -4.231 -10.162   6.133  1.00  0.00           H  
ATOM   1158 1HA  GLY A  79      -4.258  -7.870   6.394  1.00  0.00           H  
ATOM   1159 2HA  GLY A  79      -4.064  -8.057   8.101  1.00  0.00           H  
ATOM   1160  N   HIS A  80      -1.309  -8.664   6.501  1.00  0.00           N  
ATOM   1161  CA  HIS A  80       0.090  -8.266   6.494  1.00  0.00           C  
ATOM   1162  C   HIS A  80       0.391  -7.303   5.361  1.00  0.00           C  
ATOM   1163  O   HIS A  80       1.035  -7.673   4.380  1.00  0.00           O  
ATOM   1164  CB  HIS A  80       0.995  -9.487   6.380  1.00  0.00           C  
ATOM   1165  CG  HIS A  80       0.904 -10.423   7.531  1.00  0.00           C  
ATOM   1166  CD2 HIS A  80       0.700 -11.749   7.559  1.00  0.00           C  
ATOM   1167  ND1 HIS A  80       1.058 -10.026   8.850  1.00  0.00           N  
ATOM   1168  CE1 HIS A  80       0.937 -11.092   9.634  1.00  0.00           C  
ATOM   1169  NE2 HIS A  80       0.730 -12.143   8.865  1.00  0.00           N  
ATOM   1170  H   HIS A  80      -1.585  -9.548   6.076  1.00  0.00           H  
ATOM   1171  HA  HIS A  80       0.329  -7.759   7.429  1.00  0.00           H  
ATOM   1172 1HB  HIS A  80       0.748 -10.036   5.476  1.00  0.00           H  
ATOM   1173 2HB  HIS A  80       2.026  -9.159   6.303  1.00  0.00           H  
ATOM   1174  HD2 HIS A  80       0.548 -12.404   6.709  1.00  0.00           H  
ATOM   1175  HE1 HIS A  80       1.014 -11.105  10.720  1.00  0.00           H  
ATOM   1176  HE2 HIS A  80       0.614 -13.127   9.143  1.00  0.00           H  
ATOM   1177  N   ASP A  81      -0.079  -6.069   5.507  1.00  0.00           N  
ATOM   1178  CA  ASP A  81       0.093  -5.016   4.501  1.00  0.00           C  
ATOM   1179  C   ASP A  81       1.514  -4.933   3.945  1.00  0.00           C  
ATOM   1180  O   ASP A  81       1.709  -4.889   2.734  1.00  0.00           O  
ATOM   1181  CB  ASP A  81      -0.324  -3.664   5.094  1.00  0.00           C  
ATOM   1182  CG  ASP A  81       0.407  -3.305   6.441  1.00  0.00           C  
ATOM   1183  OD1 ASP A  81       1.165  -4.124   6.943  1.00  0.00           O  
ATOM   1184  OD2 ASP A  81       0.205  -2.218   6.929  1.00  0.00           O1-
ATOM   1185  H   ASP A  81      -0.625  -5.898   6.353  1.00  0.00           H  
ATOM   1186  HA  ASP A  81      -0.575  -5.237   3.668  1.00  0.00           H  
ATOM   1187 1HB  ASP A  81      -0.121  -2.874   4.368  1.00  0.00           H  
ATOM   1188 2HB  ASP A  81      -1.399  -3.670   5.274  1.00  0.00           H  
ATOM   1189  N   GLU A  82       2.506  -4.929   4.827  1.00  0.00           N  
ATOM   1190  CA  GLU A  82       3.904  -4.841   4.402  1.00  0.00           C  
ATOM   1191  C   GLU A  82       4.291  -6.016   3.515  1.00  0.00           C  
ATOM   1192  O   GLU A  82       4.956  -5.838   2.496  1.00  0.00           O  
ATOM   1193  CB  GLU A  82       4.830  -4.788   5.620  1.00  0.00           C  
ATOM   1194  CG  GLU A  82       6.294  -4.540   5.285  1.00  0.00           C  
ATOM   1195  CD  GLU A  82       7.147  -4.333   6.506  1.00  0.00           C  
ATOM   1196  OE1 GLU A  82       6.613  -3.964   7.525  1.00  0.00           O  
ATOM   1197  OE2 GLU A  82       8.333  -4.545   6.421  1.00  0.00           O1-
ATOM   1198  H   GLU A  82       2.243  -4.941   5.813  1.00  0.00           H  
ATOM   1199  HA  GLU A  82       4.023  -3.931   3.815  1.00  0.00           H  
ATOM   1200 1HB  GLU A  82       4.502  -3.995   6.292  1.00  0.00           H  
ATOM   1201 2HB  GLU A  82       4.767  -5.729   6.167  1.00  0.00           H  
ATOM   1202 1HG  GLU A  82       6.680  -5.394   4.729  1.00  0.00           H  
ATOM   1203 2HG  GLU A  82       6.367  -3.663   4.645  1.00  0.00           H  
ATOM   1204  N   VAL A  83       3.853  -7.219   3.879  1.00  0.00           N  
ATOM   1205  CA  VAL A  83       4.155  -8.391   3.073  1.00  0.00           C  
ATOM   1206  C   VAL A  83       3.437  -8.290   1.737  1.00  0.00           C  
ATOM   1207  O   VAL A  83       4.014  -8.594   0.694  1.00  0.00           O  
ATOM   1208  CB  VAL A  83       3.768  -9.698   3.756  1.00  0.00           C  
ATOM   1209  CG1 VAL A  83       3.910 -10.776   2.787  1.00  0.00           C  
ATOM   1210  CG2 VAL A  83       4.654  -9.981   4.939  1.00  0.00           C  
ATOM   1211  H   VAL A  83       3.286  -7.309   4.712  1.00  0.00           H  
ATOM   1212  HA  VAL A  83       5.229  -8.415   2.889  1.00  0.00           H  
ATOM   1213  HB  VAL A  83       2.737  -9.649   4.060  1.00  0.00           H  
ATOM   1214 1HG1 VAL A  83       3.616 -11.694   3.248  1.00  0.00           H  
ATOM   1215 2HG1 VAL A  83       3.272 -10.563   1.948  1.00  0.00           H  
ATOM   1216 3HG1 VAL A  83       4.931 -10.839   2.456  1.00  0.00           H  
ATOM   1217 1HG2 VAL A  83       4.354 -10.930   5.373  1.00  0.00           H  
ATOM   1218 2HG2 VAL A  83       5.679 -10.043   4.609  1.00  0.00           H  
ATOM   1219 3HG2 VAL A  83       4.554  -9.187   5.678  1.00  0.00           H  
ATOM   1220  N   VAL A  84       2.175  -7.850   1.763  1.00  0.00           N  
ATOM   1221  CA  VAL A  84       1.390  -7.700   0.543  1.00  0.00           C  
ATOM   1222  C   VAL A  84       2.111  -6.763  -0.419  1.00  0.00           C  
ATOM   1223  O   VAL A  84       2.258  -7.065  -1.603  1.00  0.00           O  
ATOM   1224  CB  VAL A  84      -0.010  -7.142   0.862  1.00  0.00           C  
ATOM   1225  CG1 VAL A  84      -0.720  -6.722  -0.416  1.00  0.00           C  
ATOM   1226  CG2 VAL A  84      -0.824  -8.185   1.613  1.00  0.00           C  
ATOM   1227  H   VAL A  84       1.757  -7.603   2.662  1.00  0.00           H  
ATOM   1228  HA  VAL A  84       1.293  -8.683   0.074  1.00  0.00           H  
ATOM   1229  HB  VAL A  84       0.097  -6.250   1.479  1.00  0.00           H  
ATOM   1230 1HG1 VAL A  84      -1.708  -6.330  -0.172  1.00  0.00           H  
ATOM   1231 2HG1 VAL A  84      -0.137  -5.950  -0.918  1.00  0.00           H  
ATOM   1232 3HG1 VAL A  84      -0.825  -7.584  -1.074  1.00  0.00           H  
ATOM   1233 1HG2 VAL A  84      -1.812  -7.783   1.836  1.00  0.00           H  
ATOM   1234 2HG2 VAL A  84      -0.926  -9.079   0.999  1.00  0.00           H  
ATOM   1235 3HG2 VAL A  84      -0.318  -8.440   2.545  1.00  0.00           H  
ATOM   1236  N   LEU A  85       2.631  -5.652   0.104  1.00  0.00           N  
ATOM   1237  CA  LEU A  85       3.388  -4.713  -0.707  1.00  0.00           C  
ATOM   1238  C   LEU A  85       4.665  -5.328  -1.286  1.00  0.00           C  
ATOM   1239  O   LEU A  85       4.964  -5.132  -2.463  1.00  0.00           O  
ATOM   1240  CB  LEU A  85       3.747  -3.481   0.132  1.00  0.00           C  
ATOM   1241  CG  LEU A  85       2.574  -2.564   0.502  1.00  0.00           C  
ATOM   1242  CD1 LEU A  85       3.027  -1.559   1.553  1.00  0.00           C  
ATOM   1243  CD2 LEU A  85       2.067  -1.858  -0.747  1.00  0.00           C  
ATOM   1244  H   LEU A  85       2.476  -5.446   1.090  1.00  0.00           H  
ATOM   1245  HA  LEU A  85       2.753  -4.406  -1.541  1.00  0.00           H  
ATOM   1246 1HB  LEU A  85       4.211  -3.815   1.058  1.00  0.00           H  
ATOM   1247 2HB  LEU A  85       4.474  -2.884  -0.420  1.00  0.00           H  
ATOM   1248  HG  LEU A  85       1.769  -3.158   0.935  1.00  0.00           H  
ATOM   1249 1HD1 LEU A  85       2.194  -0.907   1.816  1.00  0.00           H  
ATOM   1250 2HD1 LEU A  85       3.367  -2.090   2.442  1.00  0.00           H  
ATOM   1251 3HD1 LEU A  85       3.844  -0.959   1.154  1.00  0.00           H  
ATOM   1252 1HD2 LEU A  85       1.233  -1.207  -0.484  1.00  0.00           H  
ATOM   1253 2HD2 LEU A  85       2.871  -1.262  -1.179  1.00  0.00           H  
ATOM   1254 3HD2 LEU A  85       1.734  -2.600  -1.473  1.00  0.00           H  
ATOM   1255  N   ILE A  86       5.402  -6.106  -0.481  1.00  0.00           N  
ATOM   1256  CA  ILE A  86       6.620  -6.756  -0.970  1.00  0.00           C  
ATOM   1257  C   ILE A  86       6.336  -7.773  -2.045  1.00  0.00           C  
ATOM   1258  O   ILE A  86       7.002  -7.801  -3.080  1.00  0.00           O  
ATOM   1259  CB  ILE A  86       7.374  -7.449   0.181  1.00  0.00           C  
ATOM   1260  CG1 ILE A  86       7.926  -6.408   1.159  1.00  0.00           C  
ATOM   1261  CG2 ILE A  86       8.495  -8.319  -0.365  1.00  0.00           C  
ATOM   1262  CD1 ILE A  86       8.928  -5.460   0.540  1.00  0.00           C  
ATOM   1263  H   ILE A  86       5.125  -6.229   0.495  1.00  0.00           H  
ATOM   1264  HA  ILE A  86       7.270  -5.983  -1.390  1.00  0.00           H  
ATOM   1265  HB  ILE A  86       6.682  -8.074   0.744  1.00  0.00           H  
ATOM   1266 1HG1 ILE A  86       7.104  -5.819   1.565  1.00  0.00           H  
ATOM   1267 2HG1 ILE A  86       8.409  -6.914   1.995  1.00  0.00           H  
ATOM   1268 1HG2 ILE A  86       9.017  -8.799   0.462  1.00  0.00           H  
ATOM   1269 2HG2 ILE A  86       8.077  -9.080  -1.022  1.00  0.00           H  
ATOM   1270 3HG2 ILE A  86       9.196  -7.701  -0.926  1.00  0.00           H  
ATOM   1271 1HD1 ILE A  86       9.274  -4.754   1.295  1.00  0.00           H  
ATOM   1272 2HD1 ILE A  86       9.777  -6.028   0.158  1.00  0.00           H  
ATOM   1273 3HD1 ILE A  86       8.457  -4.916  -0.277  1.00  0.00           H  
ATOM   1274  N   LEU A  87       5.335  -8.608  -1.814  1.00  0.00           N  
ATOM   1275  CA  LEU A  87       5.022  -9.635  -2.773  1.00  0.00           C  
ATOM   1276  C   LEU A  87       4.574  -9.028  -4.084  1.00  0.00           C  
ATOM   1277  O   LEU A  87       5.001  -9.483  -5.148  1.00  0.00           O  
ATOM   1278  CB  LEU A  87       3.927 -10.557  -2.222  1.00  0.00           C  
ATOM   1279  CG  LEU A  87       4.345 -11.465  -1.058  1.00  0.00           C  
ATOM   1280  CD1 LEU A  87       3.109 -12.116  -0.452  1.00  0.00           C  
ATOM   1281  CD2 LEU A  87       5.326 -12.515  -1.559  1.00  0.00           C  
ATOM   1282  H   LEU A  87       4.803  -8.538  -0.948  1.00  0.00           H  
ATOM   1283  HA  LEU A  87       5.915 -10.232  -2.948  1.00  0.00           H  
ATOM   1284 1HB  LEU A  87       3.095  -9.943  -1.882  1.00  0.00           H  
ATOM   1285 2HB  LEU A  87       3.573 -11.197  -3.031  1.00  0.00           H  
ATOM   1286  HG  LEU A  87       4.820 -10.865  -0.282  1.00  0.00           H  
ATOM   1287 1HD1 LEU A  87       3.405 -12.760   0.375  1.00  0.00           H  
ATOM   1288 2HD1 LEU A  87       2.433 -11.343  -0.085  1.00  0.00           H  
ATOM   1289 3HD1 LEU A  87       2.602 -12.710  -1.211  1.00  0.00           H  
ATOM   1290 1HD2 LEU A  87       5.623 -13.159  -0.731  1.00  0.00           H  
ATOM   1291 2HD2 LEU A  87       4.851 -13.116  -2.334  1.00  0.00           H  
ATOM   1292 3HD2 LEU A  87       6.207 -12.022  -1.970  1.00  0.00           H  
ATOM   1293  N   LEU A  88       3.788  -7.955  -4.027  1.00  0.00           N  
ATOM   1294  CA  LEU A  88       3.320  -7.319  -5.245  1.00  0.00           C  
ATOM   1295  C   LEU A  88       4.467  -6.622  -5.976  1.00  0.00           C  
ATOM   1296  O   LEU A  88       4.560  -6.684  -7.202  1.00  0.00           O  
ATOM   1297  CB  LEU A  88       2.215  -6.305  -4.920  1.00  0.00           C  
ATOM   1298  CG  LEU A  88       0.898  -6.898  -4.404  1.00  0.00           C  
ATOM   1299  CD1 LEU A  88       0.030  -5.787  -3.829  1.00  0.00           C  
ATOM   1300  CD2 LEU A  88       0.186  -7.616  -5.541  1.00  0.00           C  
ATOM   1301  H   LEU A  88       3.479  -7.585  -3.124  1.00  0.00           H  
ATOM   1302  HA  LEU A  88       2.911  -8.084  -5.906  1.00  0.00           H  
ATOM   1303 1HB  LEU A  88       2.588  -5.618  -4.162  1.00  0.00           H  
ATOM   1304 2HB  LEU A  88       1.992  -5.734  -5.820  1.00  0.00           H  
ATOM   1305  HG  LEU A  88       1.107  -7.607  -3.602  1.00  0.00           H  
ATOM   1306 1HD1 LEU A  88      -0.905  -6.209  -3.463  1.00  0.00           H  
ATOM   1307 2HD1 LEU A  88       0.556  -5.304  -3.006  1.00  0.00           H  
ATOM   1308 3HD1 LEU A  88      -0.183  -5.053  -4.606  1.00  0.00           H  
ATOM   1309 1HD2 LEU A  88      -0.750  -8.039  -5.175  1.00  0.00           H  
ATOM   1310 2HD2 LEU A  88      -0.025  -6.909  -6.343  1.00  0.00           H  
ATOM   1311 3HD2 LEU A  88       0.821  -8.416  -5.921  1.00  0.00           H  
ATOM   1312  N   LEU A  89       5.387  -6.004  -5.224  1.00  0.00           N  
ATOM   1313  CA  LEU A  89       6.560  -5.365  -5.817  1.00  0.00           C  
ATOM   1314  C   LEU A  89       7.414  -6.400  -6.562  1.00  0.00           C  
ATOM   1315  O   LEU A  89       8.018  -6.098  -7.596  1.00  0.00           O  
ATOM   1316  CB  LEU A  89       7.397  -4.675  -4.732  1.00  0.00           C  
ATOM   1317  CG  LEU A  89       6.829  -3.356  -4.193  1.00  0.00           C  
ATOM   1318  CD1 LEU A  89       7.580  -2.959  -2.929  1.00  0.00           C  
ATOM   1319  CD2 LEU A  89       6.948  -2.278  -5.260  1.00  0.00           C  
ATOM   1320  H   LEU A  89       5.264  -5.931  -4.215  1.00  0.00           H  
ATOM   1321  HA  LEU A  89       6.221  -4.627  -6.537  1.00  0.00           H  
ATOM   1322 1HB  LEU A  89       7.505  -5.358  -3.891  1.00  0.00           H  
ATOM   1323 2HB  LEU A  89       8.388  -4.470  -5.136  1.00  0.00           H  
ATOM   1324  HG  LEU A  89       5.781  -3.491  -3.929  1.00  0.00           H  
ATOM   1325 1HD1 LEU A  89       7.177  -2.021  -2.545  1.00  0.00           H  
ATOM   1326 2HD1 LEU A  89       7.462  -3.739  -2.176  1.00  0.00           H  
ATOM   1327 3HD1 LEU A  89       8.638  -2.833  -3.158  1.00  0.00           H  
ATOM   1328 1HD2 LEU A  89       6.545  -1.340  -4.877  1.00  0.00           H  
ATOM   1329 2HD2 LEU A  89       7.997  -2.140  -5.524  1.00  0.00           H  
ATOM   1330 3HD2 LEU A  89       6.388  -2.579  -6.146  1.00  0.00           H  
ATOM   1331  N   LYS A  90       7.422  -7.638  -6.051  1.00  0.00           N  
ATOM   1332  CA  LYS A  90       8.176  -8.754  -6.613  1.00  0.00           C  
ATOM   1333  C   LYS A  90       7.446  -9.519  -7.723  1.00  0.00           C  
ATOM   1334  O   LYS A  90       7.975 -10.511  -8.231  1.00  0.00           O  
ATOM   1335  CB  LYS A  90       8.607  -9.736  -5.520  1.00  0.00           C  
ATOM   1336  CG  LYS A  90       9.583  -9.170  -4.485  1.00  0.00           C  
ATOM   1337  CD  LYS A  90      10.892  -8.814  -5.178  1.00  0.00           C  
ATOM   1338  CE  LYS A  90      11.963  -8.323  -4.227  1.00  0.00           C  
ATOM   1339  NZ  LYS A  90      13.190  -7.909  -4.985  1.00  0.00           N1+
ATOM   1340  H   LYS A  90       6.912  -7.801  -5.182  1.00  0.00           H  
ATOM   1341  HA  LYS A  90       9.082  -8.344  -7.057  1.00  0.00           H  
ATOM   1342 1HB  LYS A  90       7.721 -10.066  -4.973  1.00  0.00           H  
ATOM   1343 2HB  LYS A  90       9.049 -10.613  -5.983  1.00  0.00           H  
ATOM   1344 1HG  LYS A  90       9.160  -8.270  -4.038  1.00  0.00           H  
ATOM   1345 2HG  LYS A  90       9.766  -9.894  -3.695  1.00  0.00           H  
ATOM   1346 1HD  LYS A  90      11.270  -9.694  -5.702  1.00  0.00           H  
ATOM   1347 2HD  LYS A  90      10.702  -8.031  -5.914  1.00  0.00           H  
ATOM   1348 1HE  LYS A  90      11.592  -7.476  -3.649  1.00  0.00           H  
ATOM   1349 2HE  LYS A  90      12.229  -9.133  -3.543  1.00  0.00           H  
ATOM   1350 1HZ  LYS A  90      13.905  -7.604  -4.347  1.00  0.00           H  
ATOM   1351 2HZ  LYS A  90      13.536  -8.696  -5.514  1.00  0.00           H  
ATOM   1352 3HZ  LYS A  90      12.958  -7.150  -5.623  1.00  0.00           H  
ATOM   1353  N   GLY A  91       6.247  -9.078  -8.114  1.00  0.00           N  
ATOM   1354  CA  GLY A  91       5.530  -9.746  -9.195  1.00  0.00           C  
ATOM   1355  C   GLY A  91       4.389 -10.679  -8.793  1.00  0.00           C  
ATOM   1356  O   GLY A  91       3.909 -11.452  -9.635  1.00  0.00           O  
ATOM   1357  H   GLY A  91       5.823  -8.258  -7.682  1.00  0.00           H  
ATOM   1358 1HA  GLY A  91       5.124  -8.974  -9.850  1.00  0.00           H  
ATOM   1359 2HA  GLY A  91       6.244 -10.305  -9.795  1.00  0.00           H  
ATOM   1360  N   ALA A  92       3.953 -10.651  -7.536  1.00  0.00           N  
ATOM   1361  CA  ALA A  92       2.822 -11.492  -7.180  1.00  0.00           C  
ATOM   1362  C   ALA A  92       1.626 -11.049  -8.012  1.00  0.00           C  
ATOM   1363  O   ALA A  92       1.431  -9.851  -8.241  1.00  0.00           O  
ATOM   1364  CB  ALA A  92       2.485 -11.416  -5.706  1.00  0.00           C  
ATOM   1365  H   ALA A  92       4.377 -10.045  -6.835  1.00  0.00           H  
ATOM   1366  HA  ALA A  92       3.066 -12.521  -7.428  1.00  0.00           H  
ATOM   1367 1HB  ALA A  92       1.645 -12.073  -5.512  1.00  0.00           H  
ATOM   1368 2HB  ALA A  92       3.313 -11.725  -5.128  1.00  0.00           H  
ATOM   1369 3HB  ALA A  92       2.225 -10.405  -5.442  1.00  0.00           H  
ATOM   1370  N   ASP A  93       0.813 -11.992  -8.446  1.00  0.00           N  
ATOM   1371  CA  ASP A  93      -0.392 -11.669  -9.193  1.00  0.00           C  
ATOM   1372  C   ASP A  93      -1.516 -11.281  -8.255  1.00  0.00           C  
ATOM   1373  O   ASP A  93      -2.077 -12.117  -7.539  1.00  0.00           O  
ATOM   1374  CB  ASP A  93      -0.785 -12.810 -10.131  1.00  0.00           C  
ATOM   1375  CG  ASP A  93      -2.042 -12.531 -11.016  1.00  0.00           C  
ATOM   1376  OD1 ASP A  93      -2.805 -11.608 -10.734  1.00  0.00           O  
ATOM   1377  OD2 ASP A  93      -2.213 -13.251 -11.972  1.00  0.00           O1-
ATOM   1378  H   ASP A  93       1.051 -12.961  -8.270  1.00  0.00           H  
ATOM   1379  HA  ASP A  93      -0.174 -10.805  -9.822  1.00  0.00           H  
ATOM   1380 1HB  ASP A  93       0.053 -13.007 -10.803  1.00  0.00           H  
ATOM   1381 2HB  ASP A  93      -0.923 -13.705  -9.568  1.00  0.00           H  
ATOM   1382  N   VAL A  94      -1.836  -9.998  -8.266  1.00  0.00           N  
ATOM   1383  CA  VAL A  94      -2.802  -9.376  -7.376  1.00  0.00           C  
ATOM   1384  C   VAL A  94      -4.205  -9.995  -7.496  1.00  0.00           C  
ATOM   1385  O   VAL A  94      -5.016  -9.863  -6.581  1.00  0.00           O  
ATOM   1386  CB  VAL A  94      -2.849  -7.860  -7.631  1.00  0.00           C  
ATOM   1387  CG1 VAL A  94      -3.543  -7.566  -8.916  1.00  0.00           C  
ATOM   1388  CG2 VAL A  94      -3.493  -7.189  -6.478  1.00  0.00           C  
ATOM   1389  H   VAL A  94      -1.343  -9.410  -8.926  1.00  0.00           H  
ATOM   1390  HA  VAL A  94      -2.463  -9.527  -6.360  1.00  0.00           H  
ATOM   1391  HB  VAL A  94      -1.843  -7.489  -7.751  1.00  0.00           H  
ATOM   1392 1HG1 VAL A  94      -3.532  -6.496  -9.087  1.00  0.00           H  
ATOM   1393 2HG1 VAL A  94      -3.033  -8.069  -9.736  1.00  0.00           H  
ATOM   1394 3HG1 VAL A  94      -4.559  -7.911  -8.849  1.00  0.00           H  
ATOM   1395 1HG2 VAL A  94      -3.527  -6.119  -6.649  1.00  0.00           H  
ATOM   1396 2HG2 VAL A  94      -4.475  -7.573  -6.375  1.00  0.00           H  
ATOM   1397 3HG2 VAL A  94      -2.934  -7.395  -5.580  1.00  0.00           H  
ATOM   1398  N   ASN A  95      -4.509 -10.615  -8.654  1.00  0.00           N  
ATOM   1399  CA  ASN A  95      -5.806 -11.247  -8.893  1.00  0.00           C  
ATOM   1400  C   ASN A  95      -5.716 -12.776  -8.974  1.00  0.00           C  
ATOM   1401  O   ASN A  95      -6.645 -13.421  -9.469  1.00  0.00           O  
ATOM   1402  CB  ASN A  95      -6.455 -10.734 -10.174  1.00  0.00           C  
ATOM   1403  CG  ASN A  95      -6.953  -9.311 -10.112  1.00  0.00           C  
ATOM   1404  ND2 ASN A  95      -6.280  -8.420 -10.809  1.00  0.00           N  
ATOM   1405  OD1 ASN A  95      -7.964  -9.043  -9.438  1.00  0.00           O  
ATOM   1406  H   ASN A  95      -3.790 -10.728  -9.380  1.00  0.00           H  
ATOM   1407  HA  ASN A  95      -6.459 -11.013  -8.056  1.00  0.00           H  
ATOM   1408 1HB  ASN A  95      -5.726 -10.812 -10.987  1.00  0.00           H  
ATOM   1409 2HB  ASN A  95      -7.293 -11.381 -10.429  1.00  0.00           H  
ATOM   1410 1HD2 ASN A  95      -6.541  -7.431 -10.822  1.00  0.00           H  
ATOM   1411 2HD2 ASN A  95      -5.479  -8.711 -11.333  1.00  0.00           H  
ATOM   1412  N   ALA A  96      -4.631 -13.375  -8.483  1.00  0.00           N  
ATOM   1413  CA  ALA A  96      -4.513 -14.832  -8.544  1.00  0.00           C  
ATOM   1414  C   ALA A  96      -5.651 -15.498  -7.806  1.00  0.00           C  
ATOM   1415  O   ALA A  96      -6.019 -15.055  -6.726  1.00  0.00           O  
ATOM   1416  CB  ALA A  96      -3.207 -15.296  -7.919  1.00  0.00           C  
ATOM   1417  H   ALA A  96      -3.863 -12.826  -8.092  1.00  0.00           H  
ATOM   1418  HA  ALA A  96      -4.552 -15.136  -9.592  1.00  0.00           H  
ATOM   1419 1HB  ALA A  96      -3.135 -16.380  -7.980  1.00  0.00           H  
ATOM   1420 2HB  ALA A  96      -2.387 -14.858  -8.434  1.00  0.00           H  
ATOM   1421 3HB  ALA A  96      -3.176 -14.987  -6.878  1.00  0.00           H  
ATOM   1422  N   LYS A  97      -6.167 -16.599  -8.340  1.00  0.00           N  
ATOM   1423  CA  LYS A  97      -7.226 -17.319  -7.642  1.00  0.00           C  
ATOM   1424  C   LYS A  97      -6.773 -18.632  -7.019  1.00  0.00           C  
ATOM   1425  O   LYS A  97      -5.976 -19.372  -7.609  1.00  0.00           O  
ATOM   1426  CB  LYS A  97      -8.399 -17.610  -8.570  1.00  0.00           C  
ATOM   1427  CG  LYS A  97      -9.198 -16.396  -9.005  1.00  0.00           C  
ATOM   1428  CD  LYS A  97     -10.372 -16.822  -9.875  1.00  0.00           C  
ATOM   1429  CE  LYS A  97     -11.255 -15.660 -10.242  1.00  0.00           C  
ATOM   1430  NZ  LYS A  97     -12.436 -16.102 -11.032  1.00  0.00           N1+
ATOM   1431  H   LYS A  97      -5.844 -16.918  -9.240  1.00  0.00           H  
ATOM   1432  HA  LYS A  97      -7.590 -16.682  -6.850  1.00  0.00           H  
ATOM   1433 1HB  LYS A  97      -8.035 -18.103  -9.471  1.00  0.00           H  
ATOM   1434 2HB  LYS A  97      -9.072 -18.305  -8.073  1.00  0.00           H  
ATOM   1435 1HG  LYS A  97      -9.588 -15.894  -8.117  1.00  0.00           H  
ATOM   1436 2HG  LYS A  97      -8.562 -15.696  -9.551  1.00  0.00           H  
ATOM   1437 1HD  LYS A  97     -10.002 -17.290 -10.789  1.00  0.00           H  
ATOM   1438 2HD  LYS A  97     -10.977 -17.546  -9.339  1.00  0.00           H  
ATOM   1439 1HE  LYS A  97     -11.605 -15.186  -9.325  1.00  0.00           H  
ATOM   1440 2HE  LYS A  97     -10.685 -14.937 -10.822  1.00  0.00           H  
ATOM   1441 1HZ  LYS A  97     -13.016 -15.311 -11.253  1.00  0.00           H  
ATOM   1442 2HZ  LYS A  97     -12.129 -16.541 -11.883  1.00  0.00           H  
ATOM   1443 3HZ  LYS A  97     -12.971 -16.759 -10.483  1.00  0.00           H  
ATOM   1444  N   ASP A  98      -7.332 -18.924  -5.845  1.00  0.00           N  
ATOM   1445  CA  ASP A  98      -7.127 -20.192  -5.158  1.00  0.00           C  
ATOM   1446  C   ASP A  98      -8.138 -21.234  -5.624  1.00  0.00           C  
ATOM   1447  O   ASP A  98      -8.930 -20.961  -6.532  1.00  0.00           O  
ATOM   1448  CB  ASP A  98      -7.134 -19.980  -3.633  1.00  0.00           C  
ATOM   1449  CG  ASP A  98      -8.474 -19.562  -2.985  1.00  0.00           C  
ATOM   1450  OD1 ASP A  98      -9.547 -19.766  -3.572  1.00  0.00           O  
ATOM   1451  OD2 ASP A  98      -8.403 -19.024  -1.877  1.00  0.00           O1-
ATOM   1452  H   ASP A  98      -7.907 -18.204  -5.408  1.00  0.00           H  
ATOM   1453  HA  ASP A  98      -6.147 -20.558  -5.430  1.00  0.00           H  
ATOM   1454 1HB  ASP A  98      -6.799 -20.895  -3.152  1.00  0.00           H  
ATOM   1455 2HB  ASP A  98      -6.394 -19.214  -3.396  1.00  0.00           H  
ATOM   1456  N   SER A  99      -8.145 -22.423  -5.007  1.00  0.00           N  
ATOM   1457  CA  SER A  99      -9.032 -23.498  -5.452  1.00  0.00           C  
ATOM   1458  C   SER A  99     -10.523 -23.195  -5.272  1.00  0.00           C  
ATOM   1459  O   SER A  99     -11.356 -23.895  -5.852  1.00  0.00           O  
ATOM   1460  CB  SER A  99      -8.681 -24.805  -4.759  1.00  0.00           C  
ATOM   1461  OG  SER A  99      -8.909 -24.733  -3.386  1.00  0.00           O  
ATOM   1462  H   SER A  99      -7.512 -22.624  -4.235  1.00  0.00           H  
ATOM   1463  HA  SER A  99      -8.857 -23.641  -6.518  1.00  0.00           H  
ATOM   1464 1HB  SER A  99      -9.280 -25.608  -5.182  1.00  0.00           H  
ATOM   1465 2HB  SER A  99      -7.636 -25.047  -4.943  1.00  0.00           H  
ATOM   1466  HG  SER A  99      -8.260 -24.085  -3.047  1.00  0.00           H  
ATOM   1467  N   ASP A 100     -10.875 -22.179  -4.464  1.00  0.00           N  
ATOM   1468  CA  ASP A 100     -12.270 -21.833  -4.270  1.00  0.00           C  
ATOM   1469  C   ASP A 100     -12.674 -20.637  -5.111  1.00  0.00           C  
ATOM   1470  O   ASP A 100     -13.788 -20.127  -4.962  1.00  0.00           O  
ATOM   1471  CB  ASP A 100     -12.608 -21.549  -2.800  1.00  0.00           C  
ATOM   1472  CG  ASP A 100     -12.593 -22.790  -1.887  1.00  0.00           C  
ATOM   1473  OD1 ASP A 100     -13.056 -23.836  -2.321  1.00  0.00           O  
ATOM   1474  OD2 ASP A 100     -12.180 -22.680  -0.762  1.00  0.00           O1-
ATOM   1475  H   ASP A 100     -10.170 -21.577  -4.028  1.00  0.00           H  
ATOM   1476  HA  ASP A 100     -12.866 -22.679  -4.592  1.00  0.00           H  
ATOM   1477 1HB  ASP A 100     -11.876 -20.827  -2.410  1.00  0.00           H  
ATOM   1478 2HB  ASP A 100     -13.588 -21.078  -2.741  1.00  0.00           H  
ATOM   1479  N   GLY A 101     -11.768 -20.177  -5.976  1.00  0.00           N  
ATOM   1480  CA  GLY A 101     -12.017 -19.032  -6.836  1.00  0.00           C  
ATOM   1481  C   GLY A 101     -11.732 -17.689  -6.162  1.00  0.00           C  
ATOM   1482  O   GLY A 101     -12.110 -16.643  -6.694  1.00  0.00           O  
ATOM   1483  H   GLY A 101     -10.853 -20.627  -6.052  1.00  0.00           H  
ATOM   1484 1HA  GLY A 101     -11.393 -19.131  -7.720  1.00  0.00           H  
ATOM   1485 2HA  GLY A 101     -13.049 -19.057  -7.175  1.00  0.00           H  
ATOM   1486  N   ARG A 102     -11.108 -17.691  -4.986  1.00  0.00           N  
ATOM   1487  CA  ARG A 102     -10.873 -16.424  -4.314  1.00  0.00           C  
ATOM   1488  C   ARG A 102      -9.533 -15.801  -4.585  1.00  0.00           C  
ATOM   1489  O   ARG A 102      -8.520 -16.488  -4.737  1.00  0.00           O  
ATOM   1490  CB  ARG A 102     -11.062 -16.567  -2.825  1.00  0.00           C  
ATOM   1491  CG  ARG A 102     -12.481 -16.768  -2.453  1.00  0.00           C  
ATOM   1492  CD  ARG A 102     -12.699 -16.807  -1.030  1.00  0.00           C  
ATOM   1493  NE  ARG A 102     -14.103 -16.908  -0.757  1.00  0.00           N  
ATOM   1494  CZ  ARG A 102     -14.660 -16.839   0.446  1.00  0.00           C  
ATOM   1495  NH1 ARG A 102     -13.925 -16.658   1.520  1.00  0.00           N1+
ATOM   1496  NH2 ARG A 102     -15.958 -16.939   0.510  1.00  0.00           N  
ATOM   1497  H   ARG A 102     -10.770 -18.556  -4.546  1.00  0.00           H  
ATOM   1498  HA  ARG A 102     -11.636 -15.726  -4.655  1.00  0.00           H  
ATOM   1499 1HB  ARG A 102     -10.505 -17.437  -2.477  1.00  0.00           H  
ATOM   1500 2HB  ARG A 102     -10.661 -15.703  -2.310  1.00  0.00           H  
ATOM   1501 1HG  ARG A 102     -13.064 -15.945  -2.847  1.00  0.00           H  
ATOM   1502 2HG  ARG A 102     -12.837 -17.709  -2.877  1.00  0.00           H  
ATOM   1503 1HD  ARG A 102     -12.206 -17.682  -0.612  1.00  0.00           H  
ATOM   1504 2HD  ARG A 102     -12.316 -15.902  -0.562  1.00  0.00           H  
ATOM   1505  HE  ARG A 102     -14.756 -17.027  -1.556  1.00  0.00           H  
ATOM   1506 1HH1 ARG A 102     -12.927 -16.566   1.441  1.00  0.00           H  
ATOM   1507 2HH1 ARG A 102     -14.353 -16.550   2.445  1.00  0.00           H  
ATOM   1508 1HH2 ARG A 102     -16.469 -17.053  -0.385  1.00  0.00           H  
ATOM   1509 2HH2 ARG A 102     -16.431 -16.882   1.398  1.00  0.00           H  
ATOM   1510  N   THR A 103      -9.539 -14.472  -4.640  1.00  0.00           N  
ATOM   1511  CA  THR A 103      -8.348 -13.678  -4.808  1.00  0.00           C  
ATOM   1512  C   THR A 103      -7.941 -13.158  -3.441  1.00  0.00           C  
ATOM   1513  O   THR A 103      -8.767 -13.197  -2.521  1.00  0.00           O  
ATOM   1514  CB  THR A 103      -8.636 -12.534  -5.803  1.00  0.00           C  
ATOM   1515  CG2 THR A 103      -9.125 -13.114  -7.100  1.00  0.00           C  
ATOM   1516  OG1 THR A 103      -9.644 -11.672  -5.250  1.00  0.00           O  
ATOM   1517  H   THR A 103     -10.424 -13.978  -4.547  1.00  0.00           H  
ATOM   1518  HA  THR A 103      -7.583 -14.314  -5.190  1.00  0.00           H  
ATOM   1519  HB  THR A 103      -7.754 -11.966  -6.011  1.00  0.00           H  
ATOM   1520  HG1 THR A 103     -10.434 -12.196  -5.030  1.00  0.00           H  
ATOM   1521 1HG2 THR A 103      -9.325 -12.310  -7.798  1.00  0.00           H  
ATOM   1522 2HG2 THR A 103      -8.357 -13.766  -7.508  1.00  0.00           H  
ATOM   1523 3HG2 THR A 103     -10.030 -13.691  -6.921  1.00  0.00           H  
ATOM   1524  N   PRO A 104      -6.714 -12.646  -3.246  1.00  0.00           N  
ATOM   1525  CA  PRO A 104      -6.260 -12.048  -2.009  1.00  0.00           C  
ATOM   1526  C   PRO A 104      -7.250 -10.984  -1.523  1.00  0.00           C  
ATOM   1527  O   PRO A 104      -7.439 -10.829  -0.319  1.00  0.00           O  
ATOM   1528  CB  PRO A 104      -4.909 -11.438  -2.402  1.00  0.00           C  
ATOM   1529  CG  PRO A 104      -4.424 -12.309  -3.510  1.00  0.00           C  
ATOM   1530  CD  PRO A 104      -5.664 -12.644  -4.295  1.00  0.00           C  
ATOM   1531  HA  PRO A 104      -6.143 -12.832  -1.261  1.00  0.00           H  
ATOM   1532 1HB  PRO A 104      -5.046 -10.391  -2.711  1.00  0.00           H  
ATOM   1533 2HB  PRO A 104      -4.233 -11.433  -1.535  1.00  0.00           H  
ATOM   1534 1HG  PRO A 104      -3.672 -11.776  -4.110  1.00  0.00           H  
ATOM   1535 2HG  PRO A 104      -3.928 -13.202  -3.101  1.00  0.00           H  
ATOM   1536 1HD  PRO A 104      -5.841 -11.863  -5.051  1.00  0.00           H  
ATOM   1537 2HD  PRO A 104      -5.542 -13.626  -4.773  1.00  0.00           H  
ATOM   1538  N   LEU A 105      -7.910 -10.303  -2.465  1.00  0.00           N  
ATOM   1539  CA  LEU A 105      -8.886  -9.265  -2.158  1.00  0.00           C  
ATOM   1540  C   LEU A 105     -10.102  -9.829  -1.436  1.00  0.00           C  
ATOM   1541  O   LEU A 105     -10.712  -9.144  -0.605  1.00  0.00           O  
ATOM   1542  CB  LEU A 105      -9.326  -8.525  -3.427  1.00  0.00           C  
ATOM   1543  CG  LEU A 105     -10.139  -7.248  -3.160  1.00  0.00           C  
ATOM   1544  CD1 LEU A 105      -9.310  -6.306  -2.358  1.00  0.00           C  
ATOM   1545  CD2 LEU A 105     -10.543  -6.566  -4.452  1.00  0.00           C  
ATOM   1546  H   LEU A 105      -7.715 -10.484  -3.442  1.00  0.00           H  
ATOM   1547  HA  LEU A 105      -8.429  -8.531  -1.504  1.00  0.00           H  
ATOM   1548 1HB  LEU A 105      -8.438  -8.260  -4.004  1.00  0.00           H  
ATOM   1549 2HB  LEU A 105      -9.939  -9.199  -4.024  1.00  0.00           H  
ATOM   1550  HG  LEU A 105     -11.022  -7.503  -2.591  1.00  0.00           H  
ATOM   1551 1HD1 LEU A 105      -9.883  -5.428  -2.177  1.00  0.00           H  
ATOM   1552 2HD1 LEU A 105      -9.024  -6.770  -1.415  1.00  0.00           H  
ATOM   1553 3HD1 LEU A 105      -8.424  -6.045  -2.922  1.00  0.00           H  
ATOM   1554 1HD2 LEU A 105     -11.113  -5.677  -4.208  1.00  0.00           H  
ATOM   1555 2HD2 LEU A 105      -9.679  -6.279  -4.997  1.00  0.00           H  
ATOM   1556 3HD2 LEU A 105     -11.144  -7.236  -5.064  1.00  0.00           H  
ATOM   1557  N   HIS A 106     -10.495 -11.070  -1.745  1.00  0.00           N  
ATOM   1558  CA  HIS A 106     -11.683 -11.628  -1.114  1.00  0.00           C  
ATOM   1559  C   HIS A 106     -11.336 -11.927   0.323  1.00  0.00           C  
ATOM   1560  O   HIS A 106     -12.148 -11.716   1.225  1.00  0.00           O  
ATOM   1561  CB  HIS A 106     -12.132 -12.957  -1.738  1.00  0.00           C  
ATOM   1562  CG  HIS A 106     -12.740 -12.901  -3.111  1.00  0.00           C  
ATOM   1563  CD2 HIS A 106     -14.024 -12.834  -3.525  1.00  0.00           C  
ATOM   1564  ND1 HIS A 106     -11.977 -12.911  -4.257  1.00  0.00           N  
ATOM   1565  CE1 HIS A 106     -12.769 -12.858  -5.300  1.00  0.00           C  
ATOM   1566  NE2 HIS A 106     -13.996 -12.802  -4.893  1.00  0.00           N  
ATOM   1567  H   HIS A 106      -9.944 -11.643  -2.374  1.00  0.00           H  
ATOM   1568  HA  HIS A 106     -12.505 -10.918  -1.138  1.00  0.00           H  
ATOM   1569 1HB  HIS A 106     -11.263 -13.594  -1.792  1.00  0.00           H  
ATOM   1570 2HB  HIS A 106     -12.826 -13.448  -1.075  1.00  0.00           H  
ATOM   1571  HD2 HIS A 106     -14.918 -12.797  -2.906  1.00  0.00           H  
ATOM   1572  HE1 HIS A 106     -12.450 -12.849  -6.325  1.00  0.00           H  
ATOM   1573  HE2 HIS A 106     -14.786 -12.717  -5.541  1.00  0.00           H  
ATOM   1574  N   HIS A 107     -10.112 -12.411   0.538  1.00  0.00           N  
ATOM   1575  CA  HIS A 107      -9.683 -12.778   1.884  1.00  0.00           C  
ATOM   1576  C   HIS A 107      -9.455 -11.518   2.722  1.00  0.00           C  
ATOM   1577  O   HIS A 107      -9.863 -11.434   3.889  1.00  0.00           O  
ATOM   1578  CB  HIS A 107      -8.426 -13.649   1.813  1.00  0.00           C  
ATOM   1579  CG  HIS A 107      -8.701 -15.003   1.192  1.00  0.00           C  
ATOM   1580  CD2 HIS A 107      -8.251 -15.571   0.052  1.00  0.00           C  
ATOM   1581  ND1 HIS A 107      -9.533 -15.932   1.778  1.00  0.00           N  
ATOM   1582  CE1 HIS A 107      -9.588 -17.012   1.016  1.00  0.00           C  
ATOM   1583  NE2 HIS A 107      -8.823 -16.829  -0.034  1.00  0.00           N  
ATOM   1584  H   HIS A 107      -9.493 -12.556  -0.267  1.00  0.00           H  
ATOM   1585  HA  HIS A 107     -10.465 -13.361   2.369  1.00  0.00           H  
ATOM   1586 1HB  HIS A 107      -7.659 -13.139   1.221  1.00  0.00           H  
ATOM   1587 2HB  HIS A 107      -8.025 -13.803   2.804  1.00  0.00           H  
ATOM   1588  HD2 HIS A 107      -7.572 -15.112  -0.646  1.00  0.00           H  
ATOM   1589  HE1 HIS A 107     -10.169 -17.904   1.220  1.00  0.00           H  
ATOM   1590  HE2 HIS A 107      -8.688 -17.536  -0.791  1.00  0.00           H  
ATOM   1591  N   ALA A 108      -8.813 -10.513   2.129  1.00  0.00           N  
ATOM   1592  CA  ALA A 108      -8.585  -9.285   2.867  1.00  0.00           C  
ATOM   1593  C   ALA A 108      -9.922  -8.673   3.258  1.00  0.00           C  
ATOM   1594  O   ALA A 108     -10.126  -8.223   4.391  1.00  0.00           O  
ATOM   1595  CB  ALA A 108      -7.791  -8.303   2.030  1.00  0.00           C  
ATOM   1596  H   ALA A 108      -8.476 -10.607   1.177  1.00  0.00           H  
ATOM   1597  HA  ALA A 108      -8.030  -9.525   3.769  1.00  0.00           H  
ATOM   1598 1HB  ALA A 108      -7.618  -7.400   2.599  1.00  0.00           H  
ATOM   1599 2HB  ALA A 108      -6.855  -8.745   1.766  1.00  0.00           H  
ATOM   1600 3HB  ALA A 108      -8.342  -8.063   1.125  1.00  0.00           H  
ATOM   1601  N   ALA A 109     -10.873  -8.691   2.318  1.00  0.00           N  
ATOM   1602  CA  ALA A 109     -12.170  -8.112   2.577  1.00  0.00           C  
ATOM   1603  C   ALA A 109     -12.974  -8.864   3.630  1.00  0.00           C  
ATOM   1604  O   ALA A 109     -13.515  -8.247   4.556  1.00  0.00           O  
ATOM   1605  CB  ALA A 109     -12.952  -8.059   1.281  1.00  0.00           C  
ATOM   1606  H   ALA A 109     -10.688  -9.064   1.388  1.00  0.00           H  
ATOM   1607  HA  ALA A 109     -11.998  -7.113   2.949  1.00  0.00           H  
ATOM   1608 1HB  ALA A 109     -13.913  -7.600   1.433  1.00  0.00           H  
ATOM   1609 2HB  ALA A 109     -12.387  -7.484   0.551  1.00  0.00           H  
ATOM   1610 3HB  ALA A 109     -13.101  -9.073   0.912  1.00  0.00           H  
ATOM   1611  N   GLU A 110     -13.019 -10.199   3.544  1.00  0.00           N  
ATOM   1612  CA  GLU A 110     -13.804 -10.984   4.494  1.00  0.00           C  
ATOM   1613  C   GLU A 110     -13.312 -10.790   5.920  1.00  0.00           C  
ATOM   1614  O   GLU A 110     -14.104 -10.727   6.857  1.00  0.00           O  
ATOM   1615  CB  GLU A 110     -13.831 -12.479   4.166  1.00  0.00           C  
ATOM   1616  CG  GLU A 110     -14.821 -13.261   5.084  1.00  0.00           C  
ATOM   1617  CD  GLU A 110     -15.006 -14.724   4.738  1.00  0.00           C  
ATOM   1618  OE1 GLU A 110     -14.371 -15.195   3.833  1.00  0.00           O  
ATOM   1619  OE2 GLU A 110     -15.795 -15.366   5.387  1.00  0.00           O1-
ATOM   1620  H   GLU A 110     -12.532 -10.682   2.789  1.00  0.00           H  
ATOM   1621  HA  GLU A 110     -14.834 -10.628   4.448  1.00  0.00           H  
ATOM   1622 1HB  GLU A 110     -14.120 -12.624   3.128  1.00  0.00           H  
ATOM   1623 2HB  GLU A 110     -12.831 -12.898   4.290  1.00  0.00           H  
ATOM   1624 1HG  GLU A 110     -14.459 -13.194   6.113  1.00  0.00           H  
ATOM   1625 2HG  GLU A 110     -15.794 -12.763   5.047  1.00  0.00           H  
ATOM   1626  N   ASN A 111     -12.001 -10.649   6.097  1.00  0.00           N  
ATOM   1627  CA  ASN A 111     -11.457 -10.515   7.436  1.00  0.00           C  
ATOM   1628  C   ASN A 111     -11.292  -9.062   7.915  1.00  0.00           C  
ATOM   1629  O   ASN A 111     -10.709  -8.827   8.976  1.00  0.00           O  
ATOM   1630  CB  ASN A 111     -10.128 -11.244   7.511  1.00  0.00           C  
ATOM   1631  CG  ASN A 111     -10.283 -12.738   7.456  1.00  0.00           C  
ATOM   1632  ND2 ASN A 111      -9.274 -13.413   6.970  1.00  0.00           N  
ATOM   1633  OD1 ASN A 111     -11.321 -13.281   7.855  1.00  0.00           O  
ATOM   1634  H   ASN A 111     -11.360 -10.709   5.303  1.00  0.00           H  
ATOM   1635  HA  ASN A 111     -12.154 -10.992   8.127  1.00  0.00           H  
ATOM   1636 1HB  ASN A 111      -9.490 -10.926   6.685  1.00  0.00           H  
ATOM   1637 2HB  ASN A 111      -9.618 -10.978   8.438  1.00  0.00           H  
ATOM   1638 1HD2 ASN A 111      -9.322 -14.410   6.909  1.00  0.00           H  
ATOM   1639 2HD2 ASN A 111      -8.455 -12.932   6.659  1.00  0.00           H  
ATOM   1640  N   GLY A 112     -11.831  -8.091   7.165  1.00  0.00           N  
ATOM   1641  CA  GLY A 112     -11.810  -6.693   7.598  1.00  0.00           C  
ATOM   1642  C   GLY A 112     -10.506  -5.924   7.390  1.00  0.00           C  
ATOM   1643  O   GLY A 112     -10.314  -4.845   7.966  1.00  0.00           O  
ATOM   1644  H   GLY A 112     -12.303  -8.317   6.287  1.00  0.00           H  
ATOM   1645 1HA  GLY A 112     -12.614  -6.171   7.094  1.00  0.00           H  
ATOM   1646 2HA  GLY A 112     -12.067  -6.665   8.655  1.00  0.00           H  
ATOM   1647  N   HIS A 113      -9.606  -6.425   6.561  1.00  0.00           N  
ATOM   1648  CA  HIS A 113      -8.318  -5.772   6.425  1.00  0.00           C  
ATOM   1649  C   HIS A 113      -8.369  -4.605   5.455  1.00  0.00           C  
ATOM   1650  O   HIS A 113      -7.870  -4.701   4.336  1.00  0.00           O  
ATOM   1651  CB  HIS A 113      -7.281  -6.784   5.981  1.00  0.00           C  
ATOM   1652  CG  HIS A 113      -7.108  -7.880   6.963  1.00  0.00           C  
ATOM   1653  CD2 HIS A 113      -7.149  -9.212   6.800  1.00  0.00           C  
ATOM   1654  ND1 HIS A 113      -6.851  -7.661   8.307  1.00  0.00           N  
ATOM   1655  CE1 HIS A 113      -6.750  -8.836   8.919  1.00  0.00           C  
ATOM   1656  NE2 HIS A 113      -6.921  -9.783   8.017  1.00  0.00           N  
ATOM   1657  H   HIS A 113      -9.804  -7.267   6.021  1.00  0.00           H  
ATOM   1658  HA  HIS A 113      -8.009  -5.384   7.395  1.00  0.00           H  
ATOM   1659 1HB  HIS A 113      -7.573  -7.215   5.028  1.00  0.00           H  
ATOM   1660 2HB  HIS A 113      -6.323  -6.291   5.852  1.00  0.00           H  
ATOM   1661  HD2 HIS A 113      -7.324  -9.753   5.878  1.00  0.00           H  
ATOM   1662  HE1 HIS A 113      -6.551  -8.992   9.977  1.00  0.00           H  
ATOM   1663  HE2 HIS A 113      -6.893 -10.803   8.139  1.00  0.00           H  
ATOM   1664  N   LYS A 114      -8.949  -3.494   5.904  1.00  0.00           N  
ATOM   1665  CA  LYS A 114      -9.174  -2.318   5.051  1.00  0.00           C  
ATOM   1666  C   LYS A 114      -7.924  -1.883   4.289  1.00  0.00           C  
ATOM   1667  O   LYS A 114      -7.979  -1.648   3.085  1.00  0.00           O  
ATOM   1668  CB  LYS A 114      -9.626  -1.113   5.874  1.00  0.00           C  
ATOM   1669  CG  LYS A 114     -10.011   0.113   5.023  1.00  0.00           C  
ATOM   1670  CD  LYS A 114     -10.326   1.332   5.898  1.00  0.00           C  
ATOM   1671  CE  LYS A 114     -10.798   2.521   5.077  1.00  0.00           C  
ATOM   1672  NZ  LYS A 114     -10.996   3.734   5.933  1.00  0.00           N1+
ATOM   1673  H   LYS A 114      -9.315  -3.534   6.857  1.00  0.00           H  
ATOM   1674  HA  LYS A 114      -9.947  -2.564   4.321  1.00  0.00           H  
ATOM   1675 1HB  LYS A 114     -10.499  -1.389   6.474  1.00  0.00           H  
ATOM   1676 2HB  LYS A 114      -8.838  -0.813   6.561  1.00  0.00           H  
ATOM   1677 1HG  LYS A 114      -9.196   0.360   4.340  1.00  0.00           H  
ATOM   1678 2HG  LYS A 114     -10.897  -0.125   4.437  1.00  0.00           H  
ATOM   1679 1HD  LYS A 114     -11.092   1.095   6.624  1.00  0.00           H  
ATOM   1680 2HD  LYS A 114      -9.426   1.635   6.439  1.00  0.00           H  
ATOM   1681 1HE  LYS A 114     -10.077   2.752   4.294  1.00  0.00           H  
ATOM   1682 2HE  LYS A 114     -11.753   2.256   4.616  1.00  0.00           H  
ATOM   1683 1HZ  LYS A 114     -11.326   4.498   5.368  1.00  0.00           H  
ATOM   1684 2HZ  LYS A 114     -11.672   3.543   6.678  1.00  0.00           H  
ATOM   1685 3HZ  LYS A 114     -10.088   4.000   6.345  1.00  0.00           H  
ATOM   1686  N   ARG A 115      -6.786  -1.761   4.979  1.00  0.00           N  
ATOM   1687  CA  ARG A 115      -5.597  -1.262   4.292  1.00  0.00           C  
ATOM   1688  C   ARG A 115      -5.080  -2.253   3.258  1.00  0.00           C  
ATOM   1689  O   ARG A 115      -4.587  -1.844   2.208  1.00  0.00           O  
ATOM   1690  CB  ARG A 115      -4.513  -0.879   5.278  1.00  0.00           C  
ATOM   1691  CG  ARG A 115      -4.871   0.370   6.085  1.00  0.00           C  
ATOM   1692  CD  ARG A 115      -3.839   0.742   7.081  1.00  0.00           C  
ATOM   1693  NE  ARG A 115      -4.260   1.900   7.853  1.00  0.00           N  
ATOM   1694  CZ  ARG A 115      -3.604   2.425   8.891  1.00  0.00           C  
ATOM   1695  NH1 ARG A 115      -2.468   1.908   9.319  1.00  0.00           N1+
ATOM   1696  NH2 ARG A 115      -4.134   3.481   9.468  1.00  0.00           N  
ATOM   1697  H   ARG A 115      -6.761  -1.999   5.960  1.00  0.00           H  
ATOM   1698  HA  ARG A 115      -5.875  -0.351   3.762  1.00  0.00           H  
ATOM   1699 1HB  ARG A 115      -4.335  -1.700   5.972  1.00  0.00           H  
ATOM   1700 2HB  ARG A 115      -3.578  -0.684   4.748  1.00  0.00           H  
ATOM   1701 1HG  ARG A 115      -4.996   1.219   5.406  1.00  0.00           H  
ATOM   1702 2HG  ARG A 115      -5.809   0.202   6.619  1.00  0.00           H  
ATOM   1703 1HD  ARG A 115      -3.665  -0.086   7.768  1.00  0.00           H  
ATOM   1704 2HD  ARG A 115      -2.905   0.997   6.571  1.00  0.00           H  
ATOM   1705  HE  ARG A 115      -5.126   2.395   7.580  1.00  0.00           H  
ATOM   1706 1HH1 ARG A 115      -2.061   1.109   8.843  1.00  0.00           H  
ATOM   1707 2HH1 ARG A 115      -1.984   2.327  10.095  1.00  0.00           H  
ATOM   1708 1HH2 ARG A 115      -5.023   3.844   9.088  1.00  0.00           H  
ATOM   1709 2HH2 ARG A 115      -3.678   3.918  10.251  1.00  0.00           H  
ATOM   1710  N   VAL A 116      -5.210  -3.555   3.526  1.00  0.00           N  
ATOM   1711  CA  VAL A 116      -4.804  -4.544   2.534  1.00  0.00           C  
ATOM   1712  C   VAL A 116      -5.711  -4.434   1.329  1.00  0.00           C  
ATOM   1713  O   VAL A 116      -5.250  -4.514   0.193  1.00  0.00           O  
ATOM   1714  CB  VAL A 116      -4.819  -5.977   3.041  1.00  0.00           C  
ATOM   1715  CG1 VAL A 116      -4.625  -6.862   1.884  1.00  0.00           C  
ATOM   1716  CG2 VAL A 116      -3.704  -6.204   4.027  1.00  0.00           C  
ATOM   1717  H   VAL A 116      -5.624  -3.853   4.398  1.00  0.00           H  
ATOM   1718  HA  VAL A 116      -3.784  -4.320   2.220  1.00  0.00           H  
ATOM   1719  HB  VAL A 116      -5.777  -6.198   3.484  1.00  0.00           H  
ATOM   1720 1HG1 VAL A 116      -4.653  -7.876   2.208  1.00  0.00           H  
ATOM   1721 2HG1 VAL A 116      -5.422  -6.681   1.185  1.00  0.00           H  
ATOM   1722 3HG1 VAL A 116      -3.674  -6.646   1.414  1.00  0.00           H  
ATOM   1723 1HG2 VAL A 116      -3.721  -7.240   4.334  1.00  0.00           H  
ATOM   1724 2HG2 VAL A 116      -2.756  -5.988   3.551  1.00  0.00           H  
ATOM   1725 3HG2 VAL A 116      -3.836  -5.555   4.893  1.00  0.00           H  
ATOM   1726  N   VAL A 117      -7.009  -4.253   1.580  1.00  0.00           N  
ATOM   1727  CA  VAL A 117      -7.970  -4.079   0.507  1.00  0.00           C  
ATOM   1728  C   VAL A 117      -7.557  -2.872  -0.327  1.00  0.00           C  
ATOM   1729  O   VAL A 117      -7.436  -2.976  -1.546  1.00  0.00           O  
ATOM   1730  CB  VAL A 117      -9.397  -3.906   1.121  1.00  0.00           C  
ATOM   1731  CG1 VAL A 117     -10.431  -3.452   0.116  1.00  0.00           C  
ATOM   1732  CG2 VAL A 117      -9.844  -5.243   1.682  1.00  0.00           C  
ATOM   1733  H   VAL A 117      -7.329  -4.226   2.547  1.00  0.00           H  
ATOM   1734  HA  VAL A 117      -7.959  -4.967  -0.120  1.00  0.00           H  
ATOM   1735  HB  VAL A 117      -9.353  -3.174   1.900  1.00  0.00           H  
ATOM   1736 1HG1 VAL A 117     -11.391  -3.348   0.607  1.00  0.00           H  
ATOM   1737 2HG1 VAL A 117     -10.134  -2.492  -0.286  1.00  0.00           H  
ATOM   1738 3HG1 VAL A 117     -10.522  -4.158  -0.665  1.00  0.00           H  
ATOM   1739 1HG2 VAL A 117     -10.810  -5.142   2.135  1.00  0.00           H  
ATOM   1740 2HG2 VAL A 117      -9.897  -5.975   0.879  1.00  0.00           H  
ATOM   1741 3HG2 VAL A 117      -9.144  -5.579   2.423  1.00  0.00           H  
ATOM   1742  N   LEU A 118      -7.209  -1.762   0.318  1.00  0.00           N  
ATOM   1743  CA  LEU A 118      -6.772  -0.599  -0.442  1.00  0.00           C  
ATOM   1744  C   LEU A 118      -5.474  -0.857  -1.232  1.00  0.00           C  
ATOM   1745  O   LEU A 118      -5.354  -0.407  -2.377  1.00  0.00           O  
ATOM   1746  CB  LEU A 118      -6.570   0.587   0.509  1.00  0.00           C  
ATOM   1747  CG  LEU A 118      -7.840   1.123   1.183  1.00  0.00           C  
ATOM   1748  CD1 LEU A 118      -7.461   2.180   2.212  1.00  0.00           C  
ATOM   1749  CD2 LEU A 118      -8.772   1.698   0.126  1.00  0.00           C  
ATOM   1750  H   LEU A 118      -7.297  -1.713   1.332  1.00  0.00           H  
ATOM   1751  HA  LEU A 118      -7.556  -0.350  -1.153  1.00  0.00           H  
ATOM   1752 1HB  LEU A 118      -5.879   0.287   1.296  1.00  0.00           H  
ATOM   1753 2HB  LEU A 118      -6.119   1.408  -0.049  1.00  0.00           H  
ATOM   1754  HG  LEU A 118      -8.344   0.311   1.708  1.00  0.00           H  
ATOM   1755 1HD1 LEU A 118      -8.363   2.560   2.691  1.00  0.00           H  
ATOM   1756 2HD1 LEU A 118      -6.812   1.737   2.966  1.00  0.00           H  
ATOM   1757 3HD1 LEU A 118      -6.941   2.998   1.718  1.00  0.00           H  
ATOM   1758 1HD2 LEU A 118      -9.674   2.078   0.605  1.00  0.00           H  
ATOM   1759 2HD2 LEU A 118      -8.269   2.510  -0.399  1.00  0.00           H  
ATOM   1760 3HD2 LEU A 118      -9.039   0.917  -0.586  1.00  0.00           H  
ATOM   1761  N   VAL A 119      -4.513  -1.604  -0.661  1.00  0.00           N  
ATOM   1762  CA  VAL A 119      -3.276  -1.910  -1.390  1.00  0.00           C  
ATOM   1763  C   VAL A 119      -3.530  -2.781  -2.598  1.00  0.00           C  
ATOM   1764  O   VAL A 119      -3.054  -2.489  -3.698  1.00  0.00           O  
ATOM   1765  CB  VAL A 119      -2.239  -2.656  -0.515  1.00  0.00           C  
ATOM   1766  CG1 VAL A 119      -1.080  -3.132  -1.399  1.00  0.00           C  
ATOM   1767  CG2 VAL A 119      -1.681  -1.737   0.568  1.00  0.00           C  
ATOM   1768  H   VAL A 119      -4.636  -1.942   0.295  1.00  0.00           H  
ATOM   1769  HA  VAL A 119      -2.838  -0.972  -1.728  1.00  0.00           H  
ATOM   1770  HB  VAL A 119      -2.714  -3.526  -0.057  1.00  0.00           H  
ATOM   1771 1HG1 VAL A 119      -0.353  -3.663  -0.788  1.00  0.00           H  
ATOM   1772 2HG1 VAL A 119      -1.458  -3.805  -2.170  1.00  0.00           H  
ATOM   1773 3HG1 VAL A 119      -0.608  -2.277  -1.867  1.00  0.00           H  
ATOM   1774 1HG2 VAL A 119      -0.956  -2.280   1.170  1.00  0.00           H  
ATOM   1775 2HG2 VAL A 119      -1.197  -0.888   0.112  1.00  0.00           H  
ATOM   1776 3HG2 VAL A 119      -2.481  -1.394   1.197  1.00  0.00           H  
ATOM   1777  N   LEU A 120      -4.288  -3.849  -2.402  1.00  0.00           N  
ATOM   1778  CA  LEU A 120      -4.550  -4.775  -3.475  1.00  0.00           C  
ATOM   1779  C   LEU A 120      -5.283  -4.105  -4.614  1.00  0.00           C  
ATOM   1780  O   LEU A 120      -4.940  -4.327  -5.775  1.00  0.00           O  
ATOM   1781  CB  LEU A 120      -5.370  -5.963  -2.959  1.00  0.00           C  
ATOM   1782  CG  LEU A 120      -4.637  -6.913  -2.002  1.00  0.00           C  
ATOM   1783  CD1 LEU A 120      -5.638  -7.869  -1.368  1.00  0.00           C  
ATOM   1784  CD2 LEU A 120      -3.563  -7.673  -2.765  1.00  0.00           C  
ATOM   1785  H   LEU A 120      -4.678  -4.028  -1.477  1.00  0.00           H  
ATOM   1786  HA  LEU A 120      -3.596  -5.149  -3.844  1.00  0.00           H  
ATOM   1787 1HB  LEU A 120      -6.246  -5.580  -2.438  1.00  0.00           H  
ATOM   1788 2HB  LEU A 120      -5.708  -6.550  -3.813  1.00  0.00           H  
ATOM   1789  HG  LEU A 120      -4.173  -6.336  -1.201  1.00  0.00           H  
ATOM   1790 1HD1 LEU A 120      -5.117  -8.542  -0.688  1.00  0.00           H  
ATOM   1791 2HD1 LEU A 120      -6.383  -7.299  -0.812  1.00  0.00           H  
ATOM   1792 3HD1 LEU A 120      -6.131  -8.449  -2.147  1.00  0.00           H  
ATOM   1793 1HD2 LEU A 120      -3.042  -8.348  -2.085  1.00  0.00           H  
ATOM   1794 2HD2 LEU A 120      -4.026  -8.252  -3.565  1.00  0.00           H  
ATOM   1795 3HD2 LEU A 120      -2.851  -6.967  -3.193  1.00  0.00           H  
ATOM   1796  N   ILE A 121      -6.226  -3.222  -4.298  1.00  0.00           N  
ATOM   1797  CA  ILE A 121      -6.970  -2.517  -5.332  1.00  0.00           C  
ATOM   1798  C   ILE A 121      -6.053  -1.597  -6.114  1.00  0.00           C  
ATOM   1799  O   ILE A 121      -6.052  -1.596  -7.343  1.00  0.00           O  
ATOM   1800  CB  ILE A 121      -8.126  -1.702  -4.726  1.00  0.00           C  
ATOM   1801  CG1 ILE A 121      -9.166  -2.634  -4.099  1.00  0.00           C  
ATOM   1802  CG2 ILE A 121      -8.768  -0.820  -5.786  1.00  0.00           C  
ATOM   1803  CD1 ILE A 121     -10.151  -1.929  -3.193  1.00  0.00           C  
ATOM   1804  H   ILE A 121      -6.471  -3.062  -3.317  1.00  0.00           H  
ATOM   1805  HA  ILE A 121      -7.401  -3.241  -6.023  1.00  0.00           H  
ATOM   1806  HB  ILE A 121      -7.745  -1.071  -3.924  1.00  0.00           H  
ATOM   1807 1HG1 ILE A 121      -9.726  -3.137  -4.887  1.00  0.00           H  
ATOM   1808 2HG1 ILE A 121      -8.660  -3.405  -3.516  1.00  0.00           H  
ATOM   1809 1HG2 ILE A 121      -9.584  -0.251  -5.341  1.00  0.00           H  
ATOM   1810 2HG2 ILE A 121      -8.023  -0.133  -6.187  1.00  0.00           H  
ATOM   1811 3HG2 ILE A 121      -9.157  -1.443  -6.591  1.00  0.00           H  
ATOM   1812 1HD1 ILE A 121     -10.855  -2.655  -2.787  1.00  0.00           H  
ATOM   1813 2HD1 ILE A 121      -9.613  -1.448  -2.376  1.00  0.00           H  
ATOM   1814 3HD1 ILE A 121     -10.694  -1.177  -3.763  1.00  0.00           H  
ATOM   1815  N   LEU A 122      -5.225  -0.831  -5.402  1.00  0.00           N  
ATOM   1816  CA  LEU A 122      -4.302   0.089  -6.044  1.00  0.00           C  
ATOM   1817  C   LEU A 122      -3.352  -0.651  -6.992  1.00  0.00           C  
ATOM   1818  O   LEU A 122      -2.987  -0.135  -8.052  1.00  0.00           O  
ATOM   1819  CB  LEU A 122      -3.495   0.849  -4.984  1.00  0.00           C  
ATOM   1820  CG  LEU A 122      -2.558   1.940  -5.517  1.00  0.00           C  
ATOM   1821  CD1 LEU A 122      -3.366   2.969  -6.297  1.00  0.00           C  
ATOM   1822  CD2 LEU A 122      -1.822   2.591  -4.355  1.00  0.00           C  
ATOM   1823  H   LEU A 122      -5.240  -0.868  -4.383  1.00  0.00           H  
ATOM   1824  HA  LEU A 122      -4.875   0.805  -6.622  1.00  0.00           H  
ATOM   1825 1HB  LEU A 122      -4.189   1.320  -4.290  1.00  0.00           H  
ATOM   1826 2HB  LEU A 122      -2.888   0.134  -4.429  1.00  0.00           H  
ATOM   1827  HG  LEU A 122      -1.834   1.497  -6.202  1.00  0.00           H  
ATOM   1828 1HD1 LEU A 122      -2.700   3.744  -6.676  1.00  0.00           H  
ATOM   1829 2HD1 LEU A 122      -3.866   2.480  -7.133  1.00  0.00           H  
ATOM   1830 3HD1 LEU A 122      -4.111   3.419  -5.641  1.00  0.00           H  
ATOM   1831 1HD2 LEU A 122      -1.156   3.366  -4.734  1.00  0.00           H  
ATOM   1832 2HD2 LEU A 122      -2.545   3.036  -3.670  1.00  0.00           H  
ATOM   1833 3HD2 LEU A 122      -1.239   1.837  -3.826  1.00  0.00           H  
ATOM   1834  N   ALA A 123      -2.974  -1.879  -6.617  1.00  0.00           N  
ATOM   1835  CA  ALA A 123      -2.072  -2.730  -7.378  1.00  0.00           C  
ATOM   1836  C   ALA A 123      -2.772  -3.424  -8.562  1.00  0.00           C  
ATOM   1837  O   ALA A 123      -2.116  -4.142  -9.321  1.00  0.00           O  
ATOM   1838  CB  ALA A 123      -1.460  -3.771  -6.462  1.00  0.00           C  
ATOM   1839  H   ALA A 123      -3.292  -2.233  -5.715  1.00  0.00           H  
ATOM   1840  HA  ALA A 123      -1.280  -2.100  -7.780  1.00  0.00           H  
ATOM   1841 1HB  ALA A 123      -0.756  -4.385  -7.019  1.00  0.00           H  
ATOM   1842 2HB  ALA A 123      -0.945  -3.266  -5.647  1.00  0.00           H  
ATOM   1843 3HB  ALA A 123      -2.245  -4.395  -6.054  1.00  0.00           H  
ATOM   1844  N   GLY A 124      -4.090  -3.230  -8.718  1.00  0.00           N  
ATOM   1845  CA  GLY A 124      -4.833  -3.815  -9.829  1.00  0.00           C  
ATOM   1846  C   GLY A 124      -5.890  -4.873  -9.480  1.00  0.00           C  
ATOM   1847  O   GLY A 124      -6.462  -5.479 -10.397  1.00  0.00           O  
ATOM   1848  H   GLY A 124      -4.605  -2.634  -8.072  1.00  0.00           H  
ATOM   1849 1HA  GLY A 124      -5.325  -3.005 -10.364  1.00  0.00           H  
ATOM   1850 2HA  GLY A 124      -4.123  -4.251 -10.529  1.00  0.00           H  
ATOM   1851  N   ALA A 125      -6.145  -5.138  -8.196  1.00  0.00           N  
ATOM   1852  CA  ALA A 125      -7.179  -6.115  -7.874  1.00  0.00           C  
ATOM   1853  C   ALA A 125      -8.538  -5.648  -8.391  1.00  0.00           C  
ATOM   1854  O   ALA A 125      -8.924  -4.488  -8.222  1.00  0.00           O  
ATOM   1855  CB  ALA A 125      -7.270  -6.379  -6.386  1.00  0.00           C  
ATOM   1856  H   ALA A 125      -5.648  -4.663  -7.449  1.00  0.00           H  
ATOM   1857  HA  ALA A 125      -6.921  -7.044  -8.365  1.00  0.00           H  
ATOM   1858 1HB  ALA A 125      -8.027  -7.140  -6.225  1.00  0.00           H  
ATOM   1859 2HB  ALA A 125      -6.349  -6.725  -6.015  1.00  0.00           H  
ATOM   1860 3HB  ALA A 125      -7.540  -5.479  -5.870  1.00  0.00           H  
ATOM   1861  N   ASP A 126      -9.290  -6.572  -8.966  1.00  0.00           N  
ATOM   1862  CA  ASP A 126     -10.638  -6.291  -9.453  1.00  0.00           C  
ATOM   1863  C   ASP A 126     -11.693  -6.540  -8.382  1.00  0.00           C  
ATOM   1864  O   ASP A 126     -12.006  -7.689  -8.047  1.00  0.00           O  
ATOM   1865  CB  ASP A 126     -10.925  -7.063 -10.746  1.00  0.00           C  
ATOM   1866  CG  ASP A 126     -12.322  -6.784 -11.382  1.00  0.00           C  
ATOM   1867  OD1 ASP A 126     -13.226  -6.318 -10.698  1.00  0.00           O  
ATOM   1868  OD2 ASP A 126     -12.457  -7.032 -12.557  1.00  0.00           O1-
ATOM   1869  H   ASP A 126      -8.890  -7.499  -9.095  1.00  0.00           H  
ATOM   1870  HA  ASP A 126     -10.683  -5.233  -9.711  1.00  0.00           H  
ATOM   1871 1HB  ASP A 126     -10.163  -6.795 -11.482  1.00  0.00           H  
ATOM   1872 2HB  ASP A 126     -10.817  -8.124 -10.569  1.00  0.00           H  
ATOM   1873  N   VAL A 127     -12.253  -5.444  -7.870  1.00  0.00           N  
ATOM   1874  CA  VAL A 127     -13.221  -5.421  -6.776  1.00  0.00           C  
ATOM   1875  C   VAL A 127     -14.516  -6.191  -7.035  1.00  0.00           C  
ATOM   1876  O   VAL A 127     -15.278  -6.432  -6.098  1.00  0.00           O  
ATOM   1877  CB  VAL A 127     -13.580  -3.961  -6.449  1.00  0.00           C  
ATOM   1878  CG1 VAL A 127     -12.354  -3.206  -5.960  1.00  0.00           C  
ATOM   1879  CG2 VAL A 127     -14.174  -3.287  -7.677  1.00  0.00           C  
ATOM   1880  H   VAL A 127     -11.950  -4.556  -8.252  1.00  0.00           H  
ATOM   1881  HA  VAL A 127     -12.749  -5.863  -5.907  1.00  0.00           H  
ATOM   1882  HB  VAL A 127     -14.309  -3.948  -5.639  1.00  0.00           H  
ATOM   1883 1HG1 VAL A 127     -12.626  -2.175  -5.734  1.00  0.00           H  
ATOM   1884 2HG1 VAL A 127     -11.967  -3.685  -5.060  1.00  0.00           H  
ATOM   1885 3HG1 VAL A 127     -11.588  -3.216  -6.735  1.00  0.00           H  
ATOM   1886 1HG2 VAL A 127     -14.427  -2.255  -7.439  1.00  0.00           H  
ATOM   1887 2HG2 VAL A 127     -13.446  -3.305  -8.489  1.00  0.00           H  
ATOM   1888 3HG2 VAL A 127     -15.075  -3.818  -7.985  1.00  0.00           H  
ATOM   1889  N   ASN A 128     -14.803  -6.527  -8.298  1.00  0.00           N  
ATOM   1890  CA  ASN A 128     -16.003  -7.287  -8.621  1.00  0.00           C  
ATOM   1891  C   ASN A 128     -15.742  -8.774  -8.915  1.00  0.00           C  
ATOM   1892  O   ASN A 128     -16.666  -9.499  -9.297  1.00  0.00           O  
ATOM   1893  CB  ASN A 128     -16.718  -6.634  -9.786  1.00  0.00           C  
ATOM   1894  CG  ASN A 128     -17.317  -5.305  -9.410  1.00  0.00           C  
ATOM   1895  ND2 ASN A 128     -17.214  -4.331 -10.289  1.00  0.00           N  
ATOM   1896  OD1 ASN A 128     -17.872  -5.180  -8.310  1.00  0.00           O  
ATOM   1897  H   ASN A 128     -14.150  -6.299  -9.061  1.00  0.00           H  
ATOM   1898  HA  ASN A 128     -16.668  -7.252  -7.759  1.00  0.00           H  
ATOM   1899 1HB  ASN A 128     -16.002  -6.483 -10.603  1.00  0.00           H  
ATOM   1900 2HB  ASN A 128     -17.504  -7.293 -10.152  1.00  0.00           H  
ATOM   1901 1HD2 ASN A 128     -17.585  -3.414 -10.109  1.00  0.00           H  
ATOM   1902 2HD2 ASN A 128     -16.748  -4.500 -11.159  1.00  0.00           H  
ATOM   1903  N   THR A 129     -14.508  -9.248  -8.717  1.00  0.00           N  
ATOM   1904  CA  THR A 129     -14.198 -10.656  -8.987  1.00  0.00           C  
ATOM   1905  C   THR A 129     -15.023 -11.578  -8.104  1.00  0.00           C  
ATOM   1906  O   THR A 129     -15.067 -11.393  -6.895  1.00  0.00           O  
ATOM   1907  CB  THR A 129     -12.714 -10.970  -8.747  1.00  0.00           C  
ATOM   1908  CG2 THR A 129     -12.421 -12.408  -9.144  1.00  0.00           C  
ATOM   1909  OG1 THR A 129     -11.919 -10.118  -9.536  1.00  0.00           O  
ATOM   1910  H   THR A 129     -13.758  -8.623  -8.411  1.00  0.00           H  
ATOM   1911  HA  THR A 129     -14.439 -10.869 -10.029  1.00  0.00           H  
ATOM   1912  HB  THR A 129     -12.468 -10.817  -7.700  1.00  0.00           H  
ATOM   1913  HG1 THR A 129     -11.892  -9.237  -9.094  1.00  0.00           H  
ATOM   1914 1HG2 THR A 129     -11.369 -12.616  -8.983  1.00  0.00           H  
ATOM   1915 2HG2 THR A 129     -13.018 -13.095  -8.547  1.00  0.00           H  
ATOM   1916 3HG2 THR A 129     -12.661 -12.543 -10.194  1.00  0.00           H  
ATOM   1917  N   LYS A 130     -15.649 -12.591  -8.681  1.00  0.00           N  
ATOM   1918  CA  LYS A 130     -16.465 -13.499  -7.881  1.00  0.00           C  
ATOM   1919  C   LYS A 130     -15.827 -14.873  -7.684  1.00  0.00           C  
ATOM   1920  O   LYS A 130     -15.180 -15.392  -8.603  1.00  0.00           O  
ATOM   1921  CB  LYS A 130     -17.844 -13.659  -8.524  1.00  0.00           C  
ATOM   1922  CG  LYS A 130     -18.636 -12.364  -8.646  1.00  0.00           C  
ATOM   1923  CD  LYS A 130     -19.995 -12.606  -9.286  1.00  0.00           C  
ATOM   1924  CE  LYS A 130     -20.679 -11.296  -9.645  1.00  0.00           C  
ATOM   1925  NZ  LYS A 130     -22.033 -11.514 -10.222  1.00  0.00           N1+
ATOM   1926  H   LYS A 130     -15.589 -12.711  -9.680  1.00  0.00           H  
ATOM   1927  HA  LYS A 130     -16.616 -13.055  -6.901  1.00  0.00           H  
ATOM   1928 1HB  LYS A 130     -17.732 -14.078  -9.524  1.00  0.00           H  
ATOM   1929 2HB  LYS A 130     -18.438 -14.362  -7.939  1.00  0.00           H  
ATOM   1930 1HG  LYS A 130     -18.783 -11.933  -7.655  1.00  0.00           H  
ATOM   1931 2HG  LYS A 130     -18.078 -11.653  -9.254  1.00  0.00           H  
ATOM   1932 1HD  LYS A 130     -19.870 -13.201 -10.192  1.00  0.00           H  
ATOM   1933 2HD  LYS A 130     -20.630 -13.159  -8.594  1.00  0.00           H  
ATOM   1934 1HE  LYS A 130     -20.773 -10.679  -8.753  1.00  0.00           H  
ATOM   1935 2HE  LYS A 130     -20.072 -10.754 -10.371  1.00  0.00           H  
ATOM   1936 1HZ  LYS A 130     -22.452 -10.623 -10.447  1.00  0.00           H  
ATOM   1937 2HZ  LYS A 130     -21.956 -12.071 -11.062  1.00  0.00           H  
ATOM   1938 3HZ  LYS A 130     -22.612 -11.998  -9.551  1.00  0.00           H  
ATOM   1939  N   ASP A 131     -16.057 -15.470  -6.503  1.00  0.00           N  
ATOM   1940  CA  ASP A 131     -15.557 -16.808  -6.188  1.00  0.00           C  
ATOM   1941  C   ASP A 131     -16.499 -17.891  -6.717  1.00  0.00           C  
ATOM   1942  O   ASP A 131     -17.478 -17.580  -7.402  1.00  0.00           O  
ATOM   1943  CB  ASP A 131     -15.333 -16.992  -4.676  1.00  0.00           C  
ATOM   1944  CG  ASP A 131     -16.591 -17.052  -3.759  1.00  0.00           C  
ATOM   1945  OD1 ASP A 131     -17.717 -17.179  -4.265  1.00  0.00           O  
ATOM   1946  OD2 ASP A 131     -16.397 -17.015  -2.536  1.00  0.00           O1-
ATOM   1947  H   ASP A 131     -16.567 -14.947  -5.792  1.00  0.00           H  
ATOM   1948  HA  ASP A 131     -14.600 -16.935  -6.684  1.00  0.00           H  
ATOM   1949 1HB  ASP A 131     -14.736 -17.873  -4.507  1.00  0.00           H  
ATOM   1950 2HB  ASP A 131     -14.745 -16.143  -4.346  1.00  0.00           H  
ATOM   1951  N   LYS A 132     -16.244 -19.162  -6.370  1.00  0.00           N  
ATOM   1952  CA  LYS A 132     -17.047 -20.286  -6.872  1.00  0.00           C  
ATOM   1953  C   LYS A 132     -18.545 -20.221  -6.538  1.00  0.00           C  
ATOM   1954  O   LYS A 132     -19.345 -20.871  -7.214  1.00  0.00           O  
ATOM   1955  CB  LYS A 132     -16.529 -21.614  -6.301  1.00  0.00           C  
ATOM   1956  CG  LYS A 132     -16.773 -21.773  -4.781  1.00  0.00           C  
ATOM   1957  CD  LYS A 132     -16.182 -23.056  -4.219  1.00  0.00           C  
ATOM   1958  CE  LYS A 132     -16.481 -23.200  -2.721  1.00  0.00           C  
ATOM   1959  NZ  LYS A 132     -15.802 -24.405  -2.136  1.00  0.00           N1+
ATOM   1960  H   LYS A 132     -15.432 -19.374  -5.795  1.00  0.00           H  
ATOM   1961  HA  LYS A 132     -16.949 -20.304  -7.957  1.00  0.00           H  
ATOM   1962 1HB  LYS A 132     -17.018 -22.445  -6.807  1.00  0.00           H  
ATOM   1963 2HB  LYS A 132     -15.456 -21.700  -6.479  1.00  0.00           H  
ATOM   1964 1HG  LYS A 132     -16.348 -20.917  -4.250  1.00  0.00           H  
ATOM   1965 2HG  LYS A 132     -17.841 -21.801  -4.590  1.00  0.00           H  
ATOM   1966 1HD  LYS A 132     -16.607 -23.906  -4.745  1.00  0.00           H  
ATOM   1967 2HD  LYS A 132     -15.117 -23.065  -4.358  1.00  0.00           H  
ATOM   1968 1HE  LYS A 132     -16.131 -22.310  -2.201  1.00  0.00           H  
ATOM   1969 2HE  LYS A 132     -17.562 -23.291  -2.579  1.00  0.00           H  
ATOM   1970 1HZ  LYS A 132     -16.007 -24.466  -1.154  1.00  0.00           H  
ATOM   1971 2HZ  LYS A 132     -16.109 -25.240  -2.598  1.00  0.00           H  
ATOM   1972 3HZ  LYS A 132     -14.779 -24.297  -2.263  1.00  0.00           H  
ATOM   1973  N   ASP A 133     -18.925 -19.476  -5.490  1.00  0.00           N  
ATOM   1974  CA  ASP A 133     -20.320 -19.379  -5.087  1.00  0.00           C  
ATOM   1975  C   ASP A 133     -20.934 -18.079  -5.583  1.00  0.00           C  
ATOM   1976  O   ASP A 133     -22.075 -17.764  -5.248  1.00  0.00           O  
ATOM   1977  CB  ASP A 133     -20.487 -19.511  -3.566  1.00  0.00           C  
ATOM   1978  CG  ASP A 133     -20.172 -20.916  -3.014  1.00  0.00           C  
ATOM   1979  OD1 ASP A 133     -20.335 -21.869  -3.734  1.00  0.00           O  
ATOM   1980  OD2 ASP A 133     -19.785 -21.018  -1.872  1.00  0.00           O1-
ATOM   1981  H   ASP A 133     -18.244 -18.897  -4.989  1.00  0.00           H  
ATOM   1982  HA  ASP A 133     -20.869 -20.197  -5.550  1.00  0.00           H  
ATOM   1983 1HB  ASP A 133     -19.808 -18.806  -3.080  1.00  0.00           H  
ATOM   1984 2HB  ASP A 133     -21.502 -19.241  -3.288  1.00  0.00           H  
ATOM   1985  N   GLY A 134     -20.170 -17.301  -6.347  1.00  0.00           N  
ATOM   1986  CA  GLY A 134     -20.632 -16.015  -6.833  1.00  0.00           C  
ATOM   1987  C   GLY A 134     -20.393 -14.836  -5.876  1.00  0.00           C  
ATOM   1988  O   GLY A 134     -20.947 -13.758  -6.081  1.00  0.00           O  
ATOM   1989  H   GLY A 134     -19.231 -17.597  -6.614  1.00  0.00           H  
ATOM   1990 1HA  GLY A 134     -20.159 -15.826  -7.787  1.00  0.00           H  
ATOM   1991 2HA  GLY A 134     -21.686 -16.083  -7.051  1.00  0.00           H  
ATOM   1992  N   TYR A 135     -19.577 -15.005  -4.840  1.00  0.00           N  
ATOM   1993  CA  TYR A 135     -19.377 -13.900  -3.905  1.00  0.00           C  
ATOM   1994  C   TYR A 135     -18.184 -13.025  -4.246  1.00  0.00           C  
ATOM   1995  O   TYR A 135     -17.084 -13.518  -4.509  1.00  0.00           O  
ATOM   1996  CB  TYR A 135     -19.224 -14.441  -2.482  1.00  0.00           C  
ATOM   1997  CG  TYR A 135     -20.524 -14.900  -1.860  1.00  0.00           C  
ATOM   1998  CD1 TYR A 135     -21.171 -16.024  -2.354  1.00  0.00           C  
ATOM   1999  CD2 TYR A 135     -21.070 -14.196  -0.797  1.00  0.00           C  
ATOM   2000  CE1 TYR A 135     -22.359 -16.442  -1.786  1.00  0.00           C  
ATOM   2001  CE2 TYR A 135     -22.258 -14.616  -0.229  1.00  0.00           C  
ATOM   2002  CZ  TYR A 135     -22.901 -15.734  -0.721  1.00  0.00           C  
ATOM   2003  OH  TYR A 135     -24.084 -16.151  -0.155  1.00  0.00           O  
ATOM   2004  H   TYR A 135     -19.080 -15.891  -4.682  1.00  0.00           H  
ATOM   2005  HA  TYR A 135     -20.268 -13.266  -3.927  1.00  0.00           H  
ATOM   2006 1HB  TYR A 135     -18.532 -15.285  -2.485  1.00  0.00           H  
ATOM   2007 2HB  TYR A 135     -18.796 -13.669  -1.843  1.00  0.00           H  
ATOM   2008  HD1 TYR A 135     -20.741 -16.576  -3.190  1.00  0.00           H  
ATOM   2009  HD2 TYR A 135     -20.563 -13.313  -0.410  1.00  0.00           H  
ATOM   2010  HE1 TYR A 135     -22.867 -17.326  -2.174  1.00  0.00           H  
ATOM   2011  HE2 TYR A 135     -22.689 -14.062   0.606  1.00  0.00           H  
ATOM   2012  HH  TYR A 135     -24.482 -16.828  -0.709  1.00  0.00           H  
ATOM   2013  N   SER A 136     -18.423 -11.714  -4.278  1.00  0.00           N  
ATOM   2014  CA  SER A 136     -17.393 -10.717  -4.497  1.00  0.00           C  
ATOM   2015  C   SER A 136     -16.823 -10.349  -3.135  1.00  0.00           C  
ATOM   2016  O   SER A 136     -17.491 -10.625  -2.136  1.00  0.00           O  
ATOM   2017  CB  SER A 136     -18.008  -9.499  -5.158  1.00  0.00           C  
ATOM   2018  OG  SER A 136     -18.884  -8.846  -4.269  1.00  0.00           O  
ATOM   2019  H   SER A 136     -19.374 -11.380  -4.124  1.00  0.00           H  
ATOM   2020  HA  SER A 136     -16.630 -11.146  -5.122  1.00  0.00           H  
ATOM   2021 1HB  SER A 136     -17.256  -8.815  -5.505  1.00  0.00           H  
ATOM   2022 2HB  SER A 136     -18.564  -9.820  -6.041  1.00  0.00           H  
ATOM   2023  HG  SER A 136     -19.679  -9.400  -4.241  1.00  0.00           H  
ATOM   2024  N   PRO A 137     -15.663  -9.666  -3.029  1.00  0.00           N  
ATOM   2025  CA  PRO A 137     -15.121  -9.154  -1.785  1.00  0.00           C  
ATOM   2026  C   PRO A 137     -16.172  -8.300  -1.065  1.00  0.00           C  
ATOM   2027  O   PRO A 137     -16.187  -8.237   0.164  1.00  0.00           O  
ATOM   2028  CB  PRO A 137     -13.922  -8.321  -2.248  1.00  0.00           C  
ATOM   2029  CG  PRO A 137     -13.497  -8.968  -3.522  1.00  0.00           C  
ATOM   2030  CD  PRO A 137     -14.787  -9.373  -4.184  1.00  0.00           C  
ATOM   2031  HA  PRO A 137     -14.783  -9.980  -1.156  1.00  0.00           H  
ATOM   2032 1HB  PRO A 137     -14.222  -7.271  -2.381  1.00  0.00           H  
ATOM   2033 2HB  PRO A 137     -13.135  -8.334  -1.479  1.00  0.00           H  
ATOM   2034 1HG  PRO A 137     -12.911  -8.262  -4.130  1.00  0.00           H  
ATOM   2035 2HG  PRO A 137     -12.841  -9.826  -3.312  1.00  0.00           H  
ATOM   2036 1HD  PRO A 137     -15.169  -8.534  -4.785  1.00  0.00           H  
ATOM   2037 2HD  PRO A 137     -14.613 -10.256  -4.816  1.00  0.00           H  
ATOM   2038  N   LEU A 138     -17.061  -7.653  -1.840  1.00  0.00           N  
ATOM   2039  CA  LEU A 138     -18.115  -6.793  -1.311  1.00  0.00           C  
ATOM   2040  C   LEU A 138     -19.189  -7.628  -0.650  1.00  0.00           C  
ATOM   2041  O   LEU A 138     -19.694  -7.273   0.416  1.00  0.00           O  
ATOM   2042  CB  LEU A 138     -18.733  -5.929  -2.412  1.00  0.00           C  
ATOM   2043  CG  LEU A 138     -19.754  -4.911  -1.922  1.00  0.00           C  
ATOM   2044  CD1 LEU A 138     -19.094  -3.970  -0.956  1.00  0.00           C  
ATOM   2045  CD2 LEU A 138     -20.328  -4.151  -3.065  1.00  0.00           C  
ATOM   2046  H   LEU A 138     -17.009  -7.756  -2.843  1.00  0.00           H  
ATOM   2047  HA  LEU A 138     -17.693  -6.140  -0.553  1.00  0.00           H  
ATOM   2048 1HB  LEU A 138     -17.934  -5.392  -2.918  1.00  0.00           H  
ATOM   2049 2HB  LEU A 138     -19.226  -6.575  -3.135  1.00  0.00           H  
ATOM   2050  HG  LEU A 138     -20.556  -5.432  -1.399  1.00  0.00           H  
ATOM   2051 1HD1 LEU A 138     -19.834  -3.265  -0.625  1.00  0.00           H  
ATOM   2052 2HD1 LEU A 138     -18.691  -4.522  -0.108  1.00  0.00           H  
ATOM   2053 3HD1 LEU A 138     -18.292  -3.434  -1.456  1.00  0.00           H  
ATOM   2054 1HD2 LEU A 138     -21.039  -3.459  -2.659  1.00  0.00           H  
ATOM   2055 2HD2 LEU A 138     -19.560  -3.611  -3.583  1.00  0.00           H  
ATOM   2056 3HD2 LEU A 138     -20.822  -4.831  -3.760  1.00  0.00           H  
ATOM   2057  N   HIS A 139     -19.546  -8.755  -1.270  1.00  0.00           N  
ATOM   2058  CA  HIS A 139     -20.572  -9.594  -0.653  1.00  0.00           C  
ATOM   2059  C   HIS A 139     -20.023 -10.156   0.645  1.00  0.00           C  
ATOM   2060  O   HIS A 139     -20.737 -10.272   1.643  1.00  0.00           O  
ATOM   2061  CB  HIS A 139     -20.978 -10.816  -1.496  1.00  0.00           C  
ATOM   2062  CG  HIS A 139     -21.713 -10.580  -2.741  1.00  0.00           C  
ATOM   2063  CD2 HIS A 139     -23.030 -10.478  -2.991  1.00  0.00           C  
ATOM   2064  ND1 HIS A 139     -21.086 -10.405  -3.946  1.00  0.00           N  
ATOM   2065  CE1 HIS A 139     -21.985 -10.203  -4.878  1.00  0.00           C  
ATOM   2066  NE2 HIS A 139     -23.159 -10.234  -4.323  1.00  0.00           N  
ATOM   2067  H   HIS A 139     -19.122  -8.998  -2.165  1.00  0.00           H  
ATOM   2068  HA  HIS A 139     -21.461  -9.009  -0.427  1.00  0.00           H  
ATOM   2069 1HB  HIS A 139     -20.084 -11.384  -1.744  1.00  0.00           H  
ATOM   2070 2HB  HIS A 139     -21.595 -11.437  -0.898  1.00  0.00           H  
ATOM   2071  HD2 HIS A 139     -23.844 -10.553  -2.269  1.00  0.00           H  
ATOM   2072  HE1 HIS A 139     -21.793 -10.027  -5.934  1.00  0.00           H  
ATOM   2073  HE2 HIS A 139     -24.026 -10.065  -4.835  1.00  0.00           H  
ATOM   2074  N   LEU A 140     -18.740 -10.504   0.638  1.00  0.00           N  
ATOM   2075  CA  LEU A 140     -18.160 -11.114   1.815  1.00  0.00           C  
ATOM   2076  C   LEU A 140     -18.016 -10.102   2.938  1.00  0.00           C  
ATOM   2077  O   LEU A 140     -18.393 -10.377   4.080  1.00  0.00           O  
ATOM   2078  CB  LEU A 140     -16.796 -11.684   1.466  1.00  0.00           C  
ATOM   2079  CG  LEU A 140     -16.835 -12.796   0.460  1.00  0.00           C  
ATOM   2080  CD1 LEU A 140     -15.432 -13.169   0.087  1.00  0.00           C  
ATOM   2081  CD2 LEU A 140     -17.605 -13.955   1.028  1.00  0.00           C  
ATOM   2082  H   LEU A 140     -18.187 -10.381  -0.214  1.00  0.00           H  
ATOM   2083  HA  LEU A 140     -18.813 -11.918   2.149  1.00  0.00           H  
ATOM   2084 1HB  LEU A 140     -16.165 -10.883   1.073  1.00  0.00           H  
ATOM   2085 2HB  LEU A 140     -16.343 -12.069   2.373  1.00  0.00           H  
ATOM   2086  HG  LEU A 140     -17.328 -12.445  -0.436  1.00  0.00           H  
ATOM   2087 1HD1 LEU A 140     -15.457 -13.964  -0.663  1.00  0.00           H  
ATOM   2088 2HD1 LEU A 140     -14.931 -12.294  -0.320  1.00  0.00           H  
ATOM   2089 3HD1 LEU A 140     -14.896 -13.519   0.973  1.00  0.00           H  
ATOM   2090 1HD2 LEU A 140     -17.646 -14.751   0.287  1.00  0.00           H  
ATOM   2091 2HD2 LEU A 140     -17.104 -14.311   1.932  1.00  0.00           H  
ATOM   2092 3HD2 LEU A 140     -18.616 -13.634   1.272  1.00  0.00           H  
ATOM   2093  N   ALA A 141     -17.526  -8.902   2.618  1.00  0.00           N  
ATOM   2094  CA  ALA A 141     -17.377  -7.885   3.640  1.00  0.00           C  
ATOM   2095  C   ALA A 141     -18.740  -7.493   4.194  1.00  0.00           C  
ATOM   2096  O   ALA A 141     -18.912  -7.349   5.417  1.00  0.00           O  
ATOM   2097  CB  ALA A 141     -16.673  -6.676   3.055  1.00  0.00           C  
ATOM   2098  H   ALA A 141     -17.221  -8.700   1.669  1.00  0.00           H  
ATOM   2099  HA  ALA A 141     -16.777  -8.294   4.451  1.00  0.00           H  
ATOM   2100 1HB  ALA A 141     -16.546  -5.920   3.815  1.00  0.00           H  
ATOM   2101 2HB  ALA A 141     -15.712  -6.980   2.682  1.00  0.00           H  
ATOM   2102 3HB  ALA A 141     -17.265  -6.272   2.236  1.00  0.00           H  
ATOM   2103  N   ALA A 142     -19.732  -7.346   3.301  1.00  0.00           N  
ATOM   2104  CA  ALA A 142     -21.073  -6.929   3.687  1.00  0.00           C  
ATOM   2105  C   ALA A 142     -21.723  -7.932   4.614  1.00  0.00           C  
ATOM   2106  O   ALA A 142     -22.406  -7.559   5.573  1.00  0.00           O  
ATOM   2107  CB  ALA A 142     -21.929  -6.720   2.451  1.00  0.00           C  
ATOM   2108  H   ALA A 142     -19.555  -7.504   2.306  1.00  0.00           H  
ATOM   2109  HA  ALA A 142     -20.978  -5.996   4.230  1.00  0.00           H  
ATOM   2110 1HB  ALA A 142     -22.924  -6.385   2.734  1.00  0.00           H  
ATOM   2111 2HB  ALA A 142     -21.460  -5.973   1.811  1.00  0.00           H  
ATOM   2112 3HB  ALA A 142     -22.010  -7.664   1.909  1.00  0.00           H  
ATOM   2113  N   ARG A 143     -21.480  -9.219   4.357  1.00  0.00           N  
ATOM   2114  CA  ARG A 143     -22.044 -10.292   5.152  1.00  0.00           C  
ATOM   2115  C   ARG A 143     -21.355 -10.379   6.498  1.00  0.00           C  
ATOM   2116  O   ARG A 143     -21.996 -10.516   7.530  1.00  0.00           O  
ATOM   2117  CB  ARG A 143     -21.914 -11.624   4.427  1.00  0.00           C  
ATOM   2118  CG  ARG A 143     -22.588 -12.797   5.121  1.00  0.00           C  
ATOM   2119  CD  ARG A 143     -22.455 -14.050   4.335  1.00  0.00           C  
ATOM   2120  NE  ARG A 143     -23.137 -15.165   4.972  1.00  0.00           N  
ATOM   2121  CZ  ARG A 143     -23.176 -16.419   4.480  1.00  0.00           C  
ATOM   2122  NH1 ARG A 143     -22.570 -16.701   3.349  1.00  0.00           N1+
ATOM   2123  NH2 ARG A 143     -23.826 -17.366   5.136  1.00  0.00           N  
ATOM   2124  H   ARG A 143     -20.911  -9.479   3.547  1.00  0.00           H  
ATOM   2125  HA  ARG A 143     -23.104 -10.094   5.307  1.00  0.00           H  
ATOM   2126 1HB  ARG A 143     -22.345 -11.539   3.431  1.00  0.00           H  
ATOM   2127 2HB  ARG A 143     -20.860 -11.872   4.308  1.00  0.00           H  
ATOM   2128 1HG  ARG A 143     -22.129 -12.954   6.098  1.00  0.00           H  
ATOM   2129 2HG  ARG A 143     -23.650 -12.584   5.249  1.00  0.00           H  
ATOM   2130 1HD  ARG A 143     -22.886 -13.906   3.345  1.00  0.00           H  
ATOM   2131 2HD  ARG A 143     -21.400 -14.307   4.237  1.00  0.00           H  
ATOM   2132  HE  ARG A 143     -23.615 -14.987   5.844  1.00  0.00           H  
ATOM   2133 1HH1 ARG A 143     -22.074 -15.977   2.848  1.00  0.00           H  
ATOM   2134 2HH1 ARG A 143     -22.599 -17.641   2.981  1.00  0.00           H  
ATOM   2135 1HH2 ARG A 143     -24.293 -17.149   6.006  1.00  0.00           H  
ATOM   2136 2HH2 ARG A 143     -23.856 -18.305   4.768  1.00  0.00           H  
ATOM   2137  N   HIS A 144     -20.029 -10.292   6.495  1.00  0.00           N  
ATOM   2138  CA  HIS A 144     -19.282 -10.389   7.733  1.00  0.00           C  
ATOM   2139  C   HIS A 144     -19.624  -9.231   8.678  1.00  0.00           C  
ATOM   2140  O   HIS A 144     -19.691  -9.415   9.897  1.00  0.00           O  
ATOM   2141  CB  HIS A 144     -17.778 -10.410   7.464  1.00  0.00           C  
ATOM   2142  CG  HIS A 144     -16.971 -10.755   8.680  1.00  0.00           C  
ATOM   2143  CD2 HIS A 144     -16.551 -11.957   9.152  1.00  0.00           C  
ATOM   2144  ND1 HIS A 144     -16.493  -9.812   9.561  1.00  0.00           N  
ATOM   2145  CE1 HIS A 144     -15.817 -10.413  10.527  1.00  0.00           C  
ATOM   2146  NE2 HIS A 144     -15.836 -11.718  10.307  1.00  0.00           N  
ATOM   2147  H   HIS A 144     -19.524 -10.187   5.619  1.00  0.00           H  
ATOM   2148  HA  HIS A 144     -19.542 -11.313   8.238  1.00  0.00           H  
ATOM   2149 1HB  HIS A 144     -17.546 -11.130   6.679  1.00  0.00           H  
ATOM   2150 2HB  HIS A 144     -17.462  -9.430   7.106  1.00  0.00           H  
ATOM   2151  HD1 HIS A 144     -16.610  -8.816   9.497  1.00  0.00           H  
ATOM   2152  HD2 HIS A 144     -16.680 -12.979   8.791  1.00  0.00           H  
ATOM   2153  HE1 HIS A 144     -15.360  -9.827  11.320  1.00  0.00           H  
ATOM   2154  N   GLY A 145     -19.811  -8.039   8.109  1.00  0.00           N  
ATOM   2155  CA  GLY A 145     -20.071  -6.836   8.888  1.00  0.00           C  
ATOM   2156  C   GLY A 145     -18.864  -5.892   8.850  1.00  0.00           C  
ATOM   2157  O   GLY A 145     -18.736  -4.982   9.677  1.00  0.00           O  
ATOM   2158  H   GLY A 145     -19.751  -7.957   7.099  1.00  0.00           H  
ATOM   2159 1HA  GLY A 145     -20.950  -6.339   8.493  1.00  0.00           H  
ATOM   2160 2HA  GLY A 145     -20.296  -7.105   9.917  1.00  0.00           H  
ATOM   2161  N   ASN A 146     -17.977  -6.079   7.873  1.00  0.00           N  
ATOM   2162  CA  ASN A 146     -16.763  -5.277   7.784  1.00  0.00           C  
ATOM   2163  C   ASN A 146     -17.017  -3.942   7.128  1.00  0.00           C  
ATOM   2164  O   ASN A 146     -16.571  -3.695   6.015  1.00  0.00           O  
ATOM   2165  CB  ASN A 146     -15.690  -5.988   7.007  1.00  0.00           C  
ATOM   2166  CG  ASN A 146     -15.242  -7.195   7.654  1.00  0.00           C  
ATOM   2167  ND2 ASN A 146     -15.004  -8.155   6.844  1.00  0.00           N  
ATOM   2168  OD1 ASN A 146     -15.097  -7.281   8.881  1.00  0.00           O  
ATOM   2169  H   ASN A 146     -18.167  -6.774   7.154  1.00  0.00           H  
ATOM   2170  HA  ASN A 146     -16.399  -5.084   8.794  1.00  0.00           H  
ATOM   2171 1HB  ASN A 146     -16.060  -6.243   6.019  1.00  0.00           H  
ATOM   2172 2HB  ASN A 146     -14.841  -5.324   6.880  1.00  0.00           H  
ATOM   2173 1HD2 ASN A 146     -14.676  -9.060   7.157  1.00  0.00           H  
ATOM   2174 2HD2 ASN A 146     -15.107  -8.011   5.854  1.00  0.00           H  
ATOM   2175  N   LEU A 147     -17.692  -3.074   7.852  1.00  0.00           N  
ATOM   2176  CA  LEU A 147     -18.044  -1.739   7.375  1.00  0.00           C  
ATOM   2177  C   LEU A 147     -16.842  -1.003   6.798  1.00  0.00           C  
ATOM   2178  O   LEU A 147     -16.963  -0.311   5.786  1.00  0.00           O  
ATOM   2179  CB  LEU A 147     -18.647  -0.915   8.518  1.00  0.00           C  
ATOM   2180  CG  LEU A 147     -19.117   0.497   8.145  1.00  0.00           C  
ATOM   2181  CD1 LEU A 147     -20.258   0.405   7.142  1.00  0.00           C  
ATOM   2182  CD2 LEU A 147     -19.552   1.236   9.402  1.00  0.00           C  
ATOM   2183  H   LEU A 147     -18.027  -3.408   8.758  1.00  0.00           H  
ATOM   2184  HA  LEU A 147     -18.771  -1.846   6.579  1.00  0.00           H  
ATOM   2185 1HB  LEU A 147     -19.505  -1.453   8.919  1.00  0.00           H  
ATOM   2186 2HB  LEU A 147     -17.904  -0.819   9.309  1.00  0.00           H  
ATOM   2187  HG  LEU A 147     -18.299   1.039   7.670  1.00  0.00           H  
ATOM   2188 1HD1 LEU A 147     -20.592   1.409   6.876  1.00  0.00           H  
ATOM   2189 2HD1 LEU A 147     -19.914  -0.111   6.245  1.00  0.00           H  
ATOM   2190 3HD1 LEU A 147     -21.087  -0.147   7.583  1.00  0.00           H  
ATOM   2191 1HD2 LEU A 147     -19.885   2.240   9.137  1.00  0.00           H  
ATOM   2192 2HD2 LEU A 147     -20.371   0.696   9.876  1.00  0.00           H  
ATOM   2193 3HD2 LEU A 147     -18.713   1.303  10.094  1.00  0.00           H  
ATOM   2194  N   GLU A 148     -15.675  -1.139   7.428  1.00  0.00           N  
ATOM   2195  CA  GLU A 148     -14.483  -0.429   6.959  1.00  0.00           C  
ATOM   2196  C   GLU A 148     -14.099  -0.882   5.541  1.00  0.00           C  
ATOM   2197  O   GLU A 148     -13.653  -0.074   4.714  1.00  0.00           O  
ATOM   2198  CB  GLU A 148     -13.323  -0.719   7.912  1.00  0.00           C  
ATOM   2199  CG  GLU A 148     -13.459  -0.103   9.304  1.00  0.00           C  
ATOM   2200  CD  GLU A 148     -13.414   1.394   9.295  1.00  0.00           C  
ATOM   2201  OE1 GLU A 148     -12.468   1.934   8.762  1.00  0.00           O  
ATOM   2202  OE2 GLU A 148     -14.315   2.002   9.825  1.00  0.00           O1-
ATOM   2203  H   GLU A 148     -15.623  -1.730   8.245  1.00  0.00           H  
ATOM   2204  HA  GLU A 148     -14.691   0.637   6.943  1.00  0.00           H  
ATOM   2205 1HB  GLU A 148     -13.218  -1.795   8.029  1.00  0.00           H  
ATOM   2206 2HB  GLU A 148     -12.408  -0.361   7.476  1.00  0.00           H  
ATOM   2207 1HG  GLU A 148     -14.408  -0.423   9.737  1.00  0.00           H  
ATOM   2208 2HG  GLU A 148     -12.656  -0.484   9.935  1.00  0.00           H  
ATOM   2209  N   VAL A 149     -14.292  -2.166   5.261  1.00  0.00           N  
ATOM   2210  CA  VAL A 149     -13.963  -2.738   3.977  1.00  0.00           C  
ATOM   2211  C   VAL A 149     -15.027  -2.427   2.969  1.00  0.00           C  
ATOM   2212  O   VAL A 149     -14.718  -2.125   1.820  1.00  0.00           O  
ATOM   2213  CB  VAL A 149     -13.793  -4.230   4.030  1.00  0.00           C  
ATOM   2214  CG1 VAL A 149     -13.692  -4.690   2.667  1.00  0.00           C  
ATOM   2215  CG2 VAL A 149     -12.548  -4.587   4.797  1.00  0.00           C  
ATOM   2216  H   VAL A 149     -14.749  -2.761   5.941  1.00  0.00           H  
ATOM   2217  HA  VAL A 149     -13.023  -2.304   3.638  1.00  0.00           H  
ATOM   2218  HB  VAL A 149     -14.659  -4.683   4.483  1.00  0.00           H  
ATOM   2219 1HG1 VAL A 149     -13.606  -5.723   2.679  1.00  0.00           H  
ATOM   2220 2HG1 VAL A 149     -14.591  -4.412   2.148  1.00  0.00           H  
ATOM   2221 3HG1 VAL A 149     -12.844  -4.243   2.185  1.00  0.00           H  
ATOM   2222 1HG2 VAL A 149     -12.428  -5.670   4.801  1.00  0.00           H  
ATOM   2223 2HG2 VAL A 149     -11.681  -4.133   4.323  1.00  0.00           H  
ATOM   2224 3HG2 VAL A 149     -12.633  -4.219   5.818  1.00  0.00           H  
ATOM   2225  N   VAL A 150     -16.285  -2.526   3.390  1.00  0.00           N  
ATOM   2226  CA  VAL A 150     -17.377  -2.262   2.479  1.00  0.00           C  
ATOM   2227  C   VAL A 150     -17.225  -0.838   1.994  1.00  0.00           C  
ATOM   2228  O   VAL A 150     -17.318  -0.581   0.797  1.00  0.00           O  
ATOM   2229  CB  VAL A 150     -18.741  -2.447   3.171  1.00  0.00           C  
ATOM   2230  CG1 VAL A 150     -19.865  -1.949   2.275  1.00  0.00           C  
ATOM   2231  CG2 VAL A 150     -18.946  -3.912   3.528  1.00  0.00           C  
ATOM   2232  H   VAL A 150     -16.464  -2.787   4.358  1.00  0.00           H  
ATOM   2233  HA  VAL A 150     -17.307  -2.939   1.630  1.00  0.00           H  
ATOM   2234  HB  VAL A 150     -18.764  -1.845   4.079  1.00  0.00           H  
ATOM   2235 1HG1 VAL A 150     -20.822  -2.088   2.779  1.00  0.00           H  
ATOM   2236 2HG1 VAL A 150     -19.718  -0.890   2.062  1.00  0.00           H  
ATOM   2237 3HG1 VAL A 150     -19.864  -2.512   1.341  1.00  0.00           H  
ATOM   2238 1HG2 VAL A 150     -19.912  -4.036   4.017  1.00  0.00           H  
ATOM   2239 2HG2 VAL A 150     -18.918  -4.514   2.620  1.00  0.00           H  
ATOM   2240 3HG2 VAL A 150     -18.153  -4.235   4.203  1.00  0.00           H  
ATOM   2241  N   LYS A 151     -16.894   0.084   2.896  1.00  0.00           N  
ATOM   2242  CA  LYS A 151     -16.609   1.432   2.453  1.00  0.00           C  
ATOM   2243  C   LYS A 151     -15.452   1.481   1.456  1.00  0.00           C  
ATOM   2244  O   LYS A 151     -15.602   2.080   0.394  1.00  0.00           O  
ATOM   2245  CB  LYS A 151     -16.304   2.324   3.657  1.00  0.00           C  
ATOM   2246  CG  LYS A 151     -17.524   2.701   4.487  1.00  0.00           C  
ATOM   2247  CD  LYS A 151     -17.132   3.523   5.706  1.00  0.00           C  
ATOM   2248  CE  LYS A 151     -18.357   4.004   6.468  1.00  0.00           C  
ATOM   2249  NZ  LYS A 151     -17.988   4.747   7.704  1.00  0.00           N1+
ATOM   2250  H   LYS A 151     -16.857  -0.151   3.887  1.00  0.00           H  
ATOM   2251  HA  LYS A 151     -17.496   1.820   1.955  1.00  0.00           H  
ATOM   2252 1HB  LYS A 151     -15.595   1.819   4.314  1.00  0.00           H  
ATOM   2253 2HB  LYS A 151     -15.834   3.247   3.317  1.00  0.00           H  
ATOM   2254 1HG  LYS A 151     -18.216   3.280   3.876  1.00  0.00           H  
ATOM   2255 2HG  LYS A 151     -18.031   1.795   4.819  1.00  0.00           H  
ATOM   2256 1HD  LYS A 151     -16.515   2.917   6.371  1.00  0.00           H  
ATOM   2257 2HD  LYS A 151     -16.550   4.388   5.388  1.00  0.00           H  
ATOM   2258 1HE  LYS A 151     -18.949   4.658   5.829  1.00  0.00           H  
ATOM   2259 2HE  LYS A 151     -18.974   3.149   6.744  1.00  0.00           H  
ATOM   2260 1HZ  LYS A 151     -18.827   5.048   8.180  1.00  0.00           H  
ATOM   2261 2HZ  LYS A 151     -17.455   4.142   8.313  1.00  0.00           H  
ATOM   2262 3HZ  LYS A 151     -17.432   5.553   7.459  1.00  0.00           H  
ATOM   2263  N   ALA A 152     -14.324   0.803   1.731  1.00  0.00           N  
ATOM   2264  CA  ALA A 152     -13.201   0.862   0.787  1.00  0.00           C  
ATOM   2265  C   ALA A 152     -13.593   0.325  -0.590  1.00  0.00           C  
ATOM   2266  O   ALA A 152     -13.227   0.897  -1.621  1.00  0.00           O  
ATOM   2267  CB  ALA A 152     -12.020   0.058   1.317  1.00  0.00           C  
ATOM   2268  H   ALA A 152     -14.218   0.296   2.612  1.00  0.00           H  
ATOM   2269  HA  ALA A 152     -12.910   1.906   0.676  1.00  0.00           H  
ATOM   2270 1HB  ALA A 152     -11.186   0.129   0.622  1.00  0.00           H  
ATOM   2271 2HB  ALA A 152     -11.724   0.453   2.282  1.00  0.00           H  
ATOM   2272 3HB  ALA A 152     -12.312  -0.986   1.425  1.00  0.00           H  
ATOM   2273  N   LEU A 153     -14.365  -0.755  -0.601  1.00  0.00           N  
ATOM   2274  CA  LEU A 153     -14.745  -1.394  -1.843  1.00  0.00           C  
ATOM   2275  C   LEU A 153     -15.743  -0.560  -2.626  1.00  0.00           C  
ATOM   2276  O   LEU A 153     -15.599  -0.419  -3.843  1.00  0.00           O  
ATOM   2277  CB  LEU A 153     -15.341  -2.778  -1.559  1.00  0.00           C  
ATOM   2278  CG  LEU A 153     -14.353  -3.835  -1.047  1.00  0.00           C  
ATOM   2279  CD1 LEU A 153     -15.121  -5.062  -0.574  1.00  0.00           C  
ATOM   2280  CD2 LEU A 153     -13.376  -4.195  -2.156  1.00  0.00           C  
ATOM   2281  H   LEU A 153     -14.673  -1.155   0.281  1.00  0.00           H  
ATOM   2282  HA  LEU A 153     -13.852  -1.515  -2.449  1.00  0.00           H  
ATOM   2283 1HB  LEU A 153     -16.127  -2.672  -0.813  1.00  0.00           H  
ATOM   2284 2HB  LEU A 153     -15.788  -3.160  -2.476  1.00  0.00           H  
ATOM   2285  HG  LEU A 153     -13.803  -3.437  -0.194  1.00  0.00           H  
ATOM   2286 1HD1 LEU A 153     -14.419  -5.812  -0.210  1.00  0.00           H  
ATOM   2287 2HD1 LEU A 153     -15.798  -4.779   0.232  1.00  0.00           H  
ATOM   2288 3HD1 LEU A 153     -15.695  -5.474  -1.403  1.00  0.00           H  
ATOM   2289 1HD2 LEU A 153     -12.673  -4.946  -1.792  1.00  0.00           H  
ATOM   2290 2HD2 LEU A 153     -13.924  -4.595  -3.009  1.00  0.00           H  
ATOM   2291 3HD2 LEU A 153     -12.827  -3.304  -2.462  1.00  0.00           H  
ATOM   2292  N   LEU A 154     -16.717   0.046  -1.949  1.00  0.00           N  
ATOM   2293  CA  LEU A 154     -17.707   0.849  -2.654  1.00  0.00           C  
ATOM   2294  C   LEU A 154     -17.029   2.087  -3.245  1.00  0.00           C  
ATOM   2295  O   LEU A 154     -17.276   2.461  -4.392  1.00  0.00           O  
ATOM   2296  CB  LEU A 154     -18.828   1.242  -1.687  1.00  0.00           C  
ATOM   2297  CG  LEU A 154     -19.724   0.078  -1.221  1.00  0.00           C  
ATOM   2298  CD1 LEU A 154     -20.647   0.566  -0.124  1.00  0.00           C  
ATOM   2299  CD2 LEU A 154     -20.510  -0.458  -2.390  1.00  0.00           C  
ATOM   2300  H   LEU A 154     -16.793  -0.076  -0.938  1.00  0.00           H  
ATOM   2301  HA  LEU A 154     -18.128   0.256  -3.466  1.00  0.00           H  
ATOM   2302 1HB  LEU A 154     -18.372   1.691  -0.800  1.00  0.00           H  
ATOM   2303 2HB  LEU A 154     -19.463   1.987  -2.164  1.00  0.00           H  
ATOM   2304  HG  LEU A 154     -19.110  -0.711  -0.823  1.00  0.00           H  
ATOM   2305 1HD1 LEU A 154     -21.258  -0.232   0.225  1.00  0.00           H  
ATOM   2306 2HD1 LEU A 154     -20.055   0.948   0.706  1.00  0.00           H  
ATOM   2307 3HD1 LEU A 154     -21.273   1.342  -0.503  1.00  0.00           H  
ATOM   2308 1HD2 LEU A 154     -21.126  -1.270  -2.047  1.00  0.00           H  
ATOM   2309 2HD2 LEU A 154     -21.139   0.332  -2.795  1.00  0.00           H  
ATOM   2310 3HD2 LEU A 154     -19.827  -0.817  -3.166  1.00  0.00           H  
ATOM   2311  N   LYS A 155     -16.104   2.684  -2.484  1.00  0.00           N  
ATOM   2312  CA  LYS A 155     -15.364   3.867  -2.918  1.00  0.00           C  
ATOM   2313  C   LYS A 155     -14.482   3.556  -4.120  1.00  0.00           C  
ATOM   2314  O   LYS A 155     -14.250   4.417  -4.975  1.00  0.00           O  
ATOM   2315  CB  LYS A 155     -14.513   4.420  -1.774  1.00  0.00           C  
ATOM   2316  CG  LYS A 155     -15.310   5.101  -0.669  1.00  0.00           C  
ATOM   2317  CD  LYS A 155     -14.407   5.537   0.475  1.00  0.00           C  
ATOM   2318  CE  LYS A 155     -15.206   6.194   1.592  1.00  0.00           C  
ATOM   2319  NZ  LYS A 155     -14.350   6.538   2.759  1.00  0.00           N1+
ATOM   2320  H   LYS A 155     -15.927   2.329  -1.544  1.00  0.00           H  
ATOM   2321  HA  LYS A 155     -16.084   4.624  -3.223  1.00  0.00           H  
ATOM   2322 1HB  LYS A 155     -13.940   3.610  -1.322  1.00  0.00           H  
ATOM   2323 2HB  LYS A 155     -13.800   5.145  -2.167  1.00  0.00           H  
ATOM   2324 1HG  LYS A 155     -15.818   5.977  -1.074  1.00  0.00           H  
ATOM   2325 2HG  LYS A 155     -16.062   4.412  -0.285  1.00  0.00           H  
ATOM   2326 1HD  LYS A 155     -13.882   4.669   0.876  1.00  0.00           H  
ATOM   2327 2HD  LYS A 155     -13.668   6.248   0.105  1.00  0.00           H  
ATOM   2328 1HE  LYS A 155     -15.673   7.104   1.218  1.00  0.00           H  
ATOM   2329 2HE  LYS A 155     -15.993   5.516   1.923  1.00  0.00           H  
ATOM   2330 1HZ  LYS A 155     -14.916   6.969   3.476  1.00  0.00           H  
ATOM   2331 2HZ  LYS A 155     -13.925   5.698   3.126  1.00  0.00           H  
ATOM   2332 3HZ  LYS A 155     -13.627   7.181   2.469  1.00  0.00           H  
ATOM   2333  N   ALA A 156     -14.042   2.302  -4.203  1.00  0.00           N  
ATOM   2334  CA  ALA A 156     -13.226   1.786  -5.287  1.00  0.00           C  
ATOM   2335  C   ALA A 156     -14.053   1.406  -6.520  1.00  0.00           C  
ATOM   2336  O   ALA A 156     -13.486   0.973  -7.525  1.00  0.00           O  
ATOM   2337  CB  ALA A 156     -12.475   0.565  -4.823  1.00  0.00           C  
ATOM   2338  H   ALA A 156     -14.233   1.669  -3.427  1.00  0.00           H  
ATOM   2339  HA  ALA A 156     -12.518   2.562  -5.572  1.00  0.00           H  
ATOM   2340 1HB  ALA A 156     -11.853   0.213  -5.634  1.00  0.00           H  
ATOM   2341 2HB  ALA A 156     -11.865   0.815  -3.964  1.00  0.00           H  
ATOM   2342 3HB  ALA A 156     -13.180  -0.204  -4.543  1.00  0.00           H  
ATOM   2343  N   GLY A 157     -15.387   1.540  -6.456  1.00  0.00           N  
ATOM   2344  CA  GLY A 157     -16.232   1.205  -7.595  1.00  0.00           C  
ATOM   2345  C   GLY A 157     -16.853  -0.197  -7.560  1.00  0.00           C  
ATOM   2346  O   GLY A 157     -17.342  -0.677  -8.585  1.00  0.00           O  
ATOM   2347  H   GLY A 157     -15.841   1.893  -5.615  1.00  0.00           H  
ATOM   2348 1HA  GLY A 157     -17.034   1.941  -7.649  1.00  0.00           H  
ATOM   2349 2HA  GLY A 157     -15.653   1.317  -8.507  1.00  0.00           H  
ATOM   2350  N   ALA A 158     -16.825  -0.872  -6.409  1.00  0.00           N  
ATOM   2351  CA  ALA A 158     -17.428  -2.199  -6.327  1.00  0.00           C  
ATOM   2352  C   ALA A 158     -18.918  -2.121  -6.651  1.00  0.00           C  
ATOM   2353  O   ALA A 158     -19.625  -1.179  -6.275  1.00  0.00           O  
ATOM   2354  CB  ALA A 158     -17.209  -2.810  -4.955  1.00  0.00           C  
ATOM   2355  H   ALA A 158     -16.398  -0.473  -5.576  1.00  0.00           H  
ATOM   2356  HA  ALA A 158     -16.957  -2.836  -7.072  1.00  0.00           H  
ATOM   2357 1HB  ALA A 158     -17.643  -3.809  -4.934  1.00  0.00           H  
ATOM   2358 2HB  ALA A 158     -16.151  -2.873  -4.757  1.00  0.00           H  
ATOM   2359 3HB  ALA A 158     -17.682  -2.188  -4.203  1.00  0.00           H  
ATOM   2360  N   ASP A 159     -19.423  -3.139  -7.320  1.00  0.00           N  
ATOM   2361  CA  ASP A 159     -20.819  -3.125  -7.699  1.00  0.00           C  
ATOM   2362  C   ASP A 159     -21.723  -3.510  -6.553  1.00  0.00           C  
ATOM   2363  O   ASP A 159     -21.945  -4.686  -6.258  1.00  0.00           O  
ATOM   2364  CB  ASP A 159     -21.057  -4.019  -8.912  1.00  0.00           C  
ATOM   2365  CG  ASP A 159     -22.523  -4.030  -9.443  1.00  0.00           C  
ATOM   2366  OD1 ASP A 159     -23.443  -3.596  -8.753  1.00  0.00           O  
ATOM   2367  OD2 ASP A 159     -22.697  -4.484 -10.549  1.00  0.00           O1-
ATOM   2368  H   ASP A 159     -18.824  -3.904  -7.610  1.00  0.00           H  
ATOM   2369  HA  ASP A 159     -21.073  -2.105  -7.994  1.00  0.00           H  
ATOM   2370 1HB  ASP A 159     -20.412  -3.680  -9.722  1.00  0.00           H  
ATOM   2371 2HB  ASP A 159     -20.738  -5.022  -8.673  1.00  0.00           H  
ATOM   2372  N   VAL A 160     -22.297  -2.478  -5.965  1.00  0.00           N  
ATOM   2373  CA  VAL A 160     -23.176  -2.545  -4.806  1.00  0.00           C  
ATOM   2374  C   VAL A 160     -24.394  -3.463  -4.991  1.00  0.00           C  
ATOM   2375  O   VAL A 160     -25.018  -3.852  -4.004  1.00  0.00           O  
ATOM   2376  CB  VAL A 160     -23.636  -1.131  -4.410  1.00  0.00           C  
ATOM   2377  CG1 VAL A 160     -24.651  -0.608  -5.389  1.00  0.00           C  
ATOM   2378  CG2 VAL A 160     -24.194  -1.174  -3.052  1.00  0.00           C  
ATOM   2379  H   VAL A 160     -21.992  -1.569  -6.312  1.00  0.00           H  
ATOM   2380  HA  VAL A 160     -22.600  -2.941  -3.981  1.00  0.00           H  
ATOM   2381  HB  VAL A 160     -22.789  -0.455  -4.442  1.00  0.00           H  
ATOM   2382 1HG1 VAL A 160     -24.950   0.397  -5.098  1.00  0.00           H  
ATOM   2383 2HG1 VAL A 160     -24.220  -0.581  -6.389  1.00  0.00           H  
ATOM   2384 3HG1 VAL A 160     -25.511  -1.248  -5.381  1.00  0.00           H  
ATOM   2385 1HG2 VAL A 160     -24.520  -0.177  -2.755  1.00  0.00           H  
ATOM   2386 2HG2 VAL A 160     -25.026  -1.858  -3.055  1.00  0.00           H  
ATOM   2387 3HG2 VAL A 160     -23.446  -1.522  -2.373  1.00  0.00           H  
ATOM   2388  N   ASN A 161     -24.796  -3.721  -6.249  1.00  0.00           N  
ATOM   2389  CA  ASN A 161     -25.946  -4.576  -6.530  1.00  0.00           C  
ATOM   2390  C   ASN A 161     -25.585  -5.900  -7.196  1.00  0.00           C  
ATOM   2391  O   ASN A 161     -26.473  -6.618  -7.660  1.00  0.00           O  
ATOM   2392  CB  ASN A 161     -26.963  -3.839  -7.375  1.00  0.00           C  
ATOM   2393  CG  ASN A 161     -27.606  -2.759  -6.612  1.00  0.00           C  
ATOM   2394  ND2 ASN A 161     -27.559  -1.535  -7.108  1.00  0.00           N  
ATOM   2395  OD1 ASN A 161     -28.142  -3.064  -5.536  1.00  0.00           O  
ATOM   2396  H   ASN A 161     -24.236  -3.396  -7.048  1.00  0.00           H  
ATOM   2397  HA  ASN A 161     -26.420  -4.825  -5.582  1.00  0.00           H  
ATOM   2398 1HB  ASN A 161     -26.463  -3.417  -8.252  1.00  0.00           H  
ATOM   2399 2HB  ASN A 161     -27.727  -4.533  -7.730  1.00  0.00           H  
ATOM   2400 1HD2 ASN A 161     -27.960  -0.734  -6.609  1.00  0.00           H  
ATOM   2401 2HD2 ASN A 161     -27.095  -1.372  -7.979  1.00  0.00           H  
ATOM   2402  N   ALA A 162     -24.306  -6.251  -7.234  1.00  0.00           N  
ATOM   2403  CA  ALA A 162     -23.903  -7.506  -7.859  1.00  0.00           C  
ATOM   2404  C   ALA A 162     -24.512  -8.668  -7.115  1.00  0.00           C  
ATOM   2405  O   ALA A 162     -24.662  -8.605  -5.900  1.00  0.00           O  
ATOM   2406  CB  ALA A 162     -22.395  -7.648  -7.876  1.00  0.00           C  
ATOM   2407  H   ALA A 162     -23.593  -5.636  -6.841  1.00  0.00           H  
ATOM   2408  HA  ALA A 162     -24.279  -7.514  -8.885  1.00  0.00           H  
ATOM   2409 1HB  ALA A 162     -22.123  -8.585  -8.354  1.00  0.00           H  
ATOM   2410 2HB  ALA A 162     -21.980  -6.829  -8.426  1.00  0.00           H  
ATOM   2411 3HB  ALA A 162     -22.016  -7.632  -6.858  1.00  0.00           H  
ATOM   2412  N   THR A 163     -24.825  -9.751  -7.812  1.00  0.00           N  
ATOM   2413  CA  THR A 163     -25.364 -10.901  -7.104  1.00  0.00           C  
ATOM   2414  C   THR A 163     -24.540 -12.166  -7.231  1.00  0.00           C  
ATOM   2415  O   THR A 163     -23.794 -12.348  -8.207  1.00  0.00           O  
ATOM   2416  CB  THR A 163     -26.772 -11.225  -7.580  1.00  0.00           C  
ATOM   2417  CG2 THR A 163     -27.702 -10.061  -7.341  1.00  0.00           C  
ATOM   2418  OG1 THR A 163     -26.738 -11.572  -8.973  1.00  0.00           O  
ATOM   2419  H   THR A 163     -24.719  -9.766  -8.813  1.00  0.00           H  
ATOM   2420  HA  THR A 163     -25.423 -10.655  -6.056  1.00  0.00           H  
ATOM   2421  HB  THR A 163     -27.112 -12.071  -7.032  1.00  0.00           H  
ATOM   2422  HG1 THR A 163     -26.439 -12.492  -9.046  1.00  0.00           H  
ATOM   2423 1HG2 THR A 163     -28.707 -10.322  -7.665  1.00  0.00           H  
ATOM   2424 2HG2 THR A 163     -27.712  -9.839  -6.282  1.00  0.00           H  
ATOM   2425 3HG2 THR A 163     -27.362  -9.184  -7.891  1.00  0.00           H  
ATOM   2426  N   ASP A 164     -24.760 -13.068  -6.274  1.00  0.00           N  
ATOM   2427  CA  ASP A 164     -24.175 -14.399  -6.280  1.00  0.00           C  
ATOM   2428  C   ASP A 164     -25.000 -15.360  -7.139  1.00  0.00           C  
ATOM   2429  O   ASP A 164     -25.966 -14.942  -7.791  1.00  0.00           O  
ATOM   2430  CB  ASP A 164     -24.065 -14.948  -4.855  1.00  0.00           C  
ATOM   2431  CG  ASP A 164     -25.390 -15.263  -4.250  1.00  0.00           C  
ATOM   2432  OD1 ASP A 164     -26.364 -15.261  -4.985  1.00  0.00           O  
ATOM   2433  OD2 ASP A 164     -25.461 -15.551  -3.090  1.00  0.00           O1-
ATOM   2434  H   ASP A 164     -25.329 -12.769  -5.478  1.00  0.00           H  
ATOM   2435  HA  ASP A 164     -23.189 -14.330  -6.714  1.00  0.00           H  
ATOM   2436 1HB  ASP A 164     -23.459 -15.815  -4.836  1.00  0.00           H  
ATOM   2437 2HB  ASP A 164     -23.559 -14.203  -4.228  1.00  0.00           H  
ATOM   2438  N   VAL A 165     -24.664 -16.662  -7.108  1.00  0.00           N  
ATOM   2439  CA  VAL A 165     -25.335 -17.636  -7.984  1.00  0.00           C  
ATOM   2440  C   VAL A 165     -26.810 -17.909  -7.634  1.00  0.00           C  
ATOM   2441  O   VAL A 165     -27.492 -18.623  -8.373  1.00  0.00           O  
ATOM   2442  CB  VAL A 165     -24.567 -18.971  -7.940  1.00  0.00           C  
ATOM   2443  CG1 VAL A 165     -23.137 -18.778  -8.421  1.00  0.00           C  
ATOM   2444  CG2 VAL A 165     -24.590 -19.536  -6.528  1.00  0.00           C  
ATOM   2445  H   VAL A 165     -23.901 -16.974  -6.503  1.00  0.00           H  
ATOM   2446  HA  VAL A 165     -25.307 -17.229  -8.995  1.00  0.00           H  
ATOM   2447  HB  VAL A 165     -25.043 -19.676  -8.622  1.00  0.00           H  
ATOM   2448 1HG1 VAL A 165     -22.609 -19.731  -8.385  1.00  0.00           H  
ATOM   2449 2HG1 VAL A 165     -23.144 -18.407  -9.446  1.00  0.00           H  
ATOM   2450 3HG1 VAL A 165     -22.630 -18.059  -7.778  1.00  0.00           H  
ATOM   2451 1HG2 VAL A 165     -24.046 -20.479  -6.505  1.00  0.00           H  
ATOM   2452 2HG2 VAL A 165     -24.118 -18.828  -5.846  1.00  0.00           H  
ATOM   2453 3HG2 VAL A 165     -25.622 -19.705  -6.220  1.00  0.00           H  
ATOM   2454  N   ILE A 166     -27.298 -17.385  -6.502  1.00  0.00           N  
ATOM   2455  CA  ILE A 166     -28.693 -17.527  -6.136  1.00  0.00           C  
ATOM   2456  C   ILE A 166     -29.371 -16.162  -6.083  1.00  0.00           C  
ATOM   2457  O   ILE A 166     -30.403 -16.020  -5.431  1.00  0.00           O  
ATOM   2458  CB  ILE A 166     -28.929 -18.249  -4.791  1.00  0.00           C  
ATOM   2459  CG1 ILE A 166     -28.246 -17.504  -3.681  1.00  0.00           C  
ATOM   2460  CG2 ILE A 166     -28.459 -19.685  -4.856  1.00  0.00           C  
ATOM   2461  CD1 ILE A 166     -28.655 -17.959  -2.302  1.00  0.00           C  
ATOM   2462  H   ILE A 166     -26.712 -16.793  -5.913  1.00  0.00           H  
ATOM   2463  HA  ILE A 166     -29.193 -18.112  -6.905  1.00  0.00           H  
ATOM   2464  HB  ILE A 166     -29.991 -18.238  -4.574  1.00  0.00           H  
ATOM   2465 1HG1 ILE A 166     -27.164 -17.633  -3.785  1.00  0.00           H  
ATOM   2466 2HG1 ILE A 166     -28.465 -16.449  -3.790  1.00  0.00           H  
ATOM   2467 1HG2 ILE A 166     -28.656 -20.180  -3.907  1.00  0.00           H  
ATOM   2468 2HG2 ILE A 166     -28.983 -20.203  -5.652  1.00  0.00           H  
ATOM   2469 3HG2 ILE A 166     -27.404 -19.701  -5.051  1.00  0.00           H  
ATOM   2470 1HD1 ILE A 166     -28.113 -17.373  -1.557  1.00  0.00           H  
ATOM   2471 2HD1 ILE A 166     -29.722 -17.807  -2.177  1.00  0.00           H  
ATOM   2472 3HD1 ILE A 166     -28.415 -19.014  -2.183  1.00  0.00           H  
ATOM   2473  N   GLY A 167     -28.789 -15.148  -6.731  1.00  0.00           N  
ATOM   2474  CA  GLY A 167     -29.410 -13.825  -6.802  1.00  0.00           C  
ATOM   2475  C   GLY A 167     -29.243 -12.928  -5.563  1.00  0.00           C  
ATOM   2476  O   GLY A 167     -29.919 -11.906  -5.455  1.00  0.00           O  
ATOM   2477  H   GLY A 167     -27.889 -15.290  -7.199  1.00  0.00           H  
ATOM   2478 1HA  GLY A 167     -29.011 -13.306  -7.674  1.00  0.00           H  
ATOM   2479 2HA  GLY A 167     -30.473 -13.956  -7.002  1.00  0.00           H  
ATOM   2480  N   THR A 168     -28.364 -13.285  -4.637  1.00  0.00           N  
ATOM   2481  CA  THR A 168     -28.239 -12.483  -3.423  1.00  0.00           C  
ATOM   2482  C   THR A 168     -27.224 -11.336  -3.571  1.00  0.00           C  
ATOM   2483  O   THR A 168     -26.073 -11.552  -3.966  1.00  0.00           O  
ATOM   2484  CB  THR A 168     -27.839 -13.370  -2.230  1.00  0.00           C  
ATOM   2485  CG2 THR A 168     -27.695 -12.533  -0.967  1.00  0.00           C  
ATOM   2486  OG1 THR A 168     -28.840 -14.375  -2.021  1.00  0.00           O  
ATOM   2487  H   THR A 168     -27.777 -14.112  -4.766  1.00  0.00           H  
ATOM   2488  HA  THR A 168     -29.210 -12.042  -3.196  1.00  0.00           H  
ATOM   2489  HB  THR A 168     -26.890 -13.861  -2.443  1.00  0.00           H  
ATOM   2490  HG1 THR A 168     -28.542 -15.207  -2.397  1.00  0.00           H  
ATOM   2491 1HG2 THR A 168     -27.412 -13.177  -0.135  1.00  0.00           H  
ATOM   2492 2HG2 THR A 168     -26.927 -11.776  -1.119  1.00  0.00           H  
ATOM   2493 3HG2 THR A 168     -28.644 -12.047  -0.743  1.00  0.00           H  
ATOM   2494  N   ALA A 169     -27.670 -10.097  -3.293  1.00  0.00           N  
ATOM   2495  CA  ALA A 169     -26.848  -8.885  -3.381  1.00  0.00           C  
ATOM   2496  C   ALA A 169     -26.271  -8.576  -1.999  1.00  0.00           C  
ATOM   2497  O   ALA A 169     -26.830  -9.059  -1.009  1.00  0.00           O  
ATOM   2498  CB  ALA A 169     -27.687  -7.716  -3.911  1.00  0.00           C  
ATOM   2499  H   ALA A 169     -28.634  -9.976  -2.981  1.00  0.00           H  
ATOM   2500  HA  ALA A 169     -26.039  -9.080  -4.060  1.00  0.00           H  
ATOM   2501 1HB  ALA A 169     -27.106  -6.821  -4.006  1.00  0.00           H  
ATOM   2502 2HB  ALA A 169     -28.077  -7.970  -4.889  1.00  0.00           H  
ATOM   2503 3HB  ALA A 169     -28.512  -7.524  -3.236  1.00  0.00           H  
ATOM   2504  N   PRO A 170     -25.204  -7.762  -1.844  1.00  0.00           N  
ATOM   2505  CA  PRO A 170     -24.650  -7.354  -0.565  1.00  0.00           C  
ATOM   2506  C   PRO A 170     -25.731  -6.805   0.365  1.00  0.00           C  
ATOM   2507  O   PRO A 170     -25.698  -7.021   1.570  1.00  0.00           O  
ATOM   2508  CB  PRO A 170     -23.640  -6.274  -0.963  1.00  0.00           C  
ATOM   2509  CG  PRO A 170     -23.194  -6.675  -2.327  1.00  0.00           C  
ATOM   2510  CD  PRO A 170     -24.440  -7.198  -2.991  1.00  0.00           C  
ATOM   2511  HA  PRO A 170     -24.128  -8.200  -0.099  1.00  0.00           H  
ATOM   2512 1HB  PRO A 170     -24.122  -5.284  -0.945  1.00  0.00           H  
ATOM   2513 2HB  PRO A 170     -22.815  -6.243  -0.236  1.00  0.00           H  
ATOM   2514 1HG  PRO A 170     -22.763  -5.812  -2.855  1.00  0.00           H  
ATOM   2515 2HG  PRO A 170     -22.400  -7.434  -2.259  1.00  0.00           H  
ATOM   2516 1HD  PRO A 170     -24.977  -6.366  -3.470  1.00  0.00           H  
ATOM   2517 2HD  PRO A 170     -24.168  -7.963  -3.732  1.00  0.00           H  
ATOM   2518  N   LEU A 171     -26.732  -6.114  -0.222  1.00  0.00           N  
ATOM   2519  CA  LEU A 171     -27.839  -5.521   0.533  1.00  0.00           C  
ATOM   2520  C   LEU A 171     -28.702  -6.591   1.197  1.00  0.00           C  
ATOM   2521  O   LEU A 171     -29.261  -6.366   2.277  1.00  0.00           O  
ATOM   2522  CB  LEU A 171     -28.705  -4.634  -0.370  1.00  0.00           C  
ATOM   2523  CG  LEU A 171     -29.760  -3.776   0.386  1.00  0.00           C  
ATOM   2524  CD1 LEU A 171     -29.042  -2.843   1.369  1.00  0.00           C  
ATOM   2525  CD2 LEU A 171     -30.612  -2.964  -0.596  1.00  0.00           C  
ATOM   2526  H   LEU A 171     -26.707  -5.970  -1.215  1.00  0.00           H  
ATOM   2527  HA  LEU A 171     -27.427  -4.900   1.320  1.00  0.00           H  
ATOM   2528 1HB  LEU A 171     -28.048  -3.971  -0.911  1.00  0.00           H  
ATOM   2529 2HB  LEU A 171     -29.231  -5.265  -1.092  1.00  0.00           H  
ATOM   2530  HG  LEU A 171     -30.407  -4.434   0.951  1.00  0.00           H  
ATOM   2531 1HD1 LEU A 171     -29.784  -2.262   1.892  1.00  0.00           H  
ATOM   2532 2HD1 LEU A 171     -28.459  -3.425   2.082  1.00  0.00           H  
ATOM   2533 3HD1 LEU A 171     -28.381  -2.166   0.828  1.00  0.00           H  
ATOM   2534 1HD2 LEU A 171     -31.347  -2.399  -0.035  1.00  0.00           H  
ATOM   2535 2HD2 LEU A 171     -30.019  -2.289  -1.152  1.00  0.00           H  
ATOM   2536 3HD2 LEU A 171     -31.112  -3.630  -1.286  1.00  0.00           H  
ATOM   2537  N   HIS A 172     -28.851  -7.736   0.539  1.00  0.00           N  
ATOM   2538  CA  HIS A 172     -29.676  -8.803   1.069  1.00  0.00           C  
ATOM   2539  C   HIS A 172     -28.920  -9.450   2.199  1.00  0.00           C  
ATOM   2540  O   HIS A 172     -29.495  -9.791   3.226  1.00  0.00           O  
ATOM   2541  CB  HIS A 172     -29.940  -9.903   0.043  1.00  0.00           C  
ATOM   2542  CG  HIS A 172     -30.823  -9.615  -1.111  1.00  0.00           C  
ATOM   2543  CD2 HIS A 172     -32.162  -9.640  -1.250  1.00  0.00           C  
ATOM   2544  ND1 HIS A 172     -30.327  -9.249  -2.334  1.00  0.00           N  
ATOM   2545  CE1 HIS A 172     -31.319  -9.048  -3.165  1.00  0.00           C  
ATOM   2546  NE2 HIS A 172     -32.436  -9.266  -2.536  1.00  0.00           N  
ATOM   2547  H   HIS A 172     -28.325  -7.906  -0.313  1.00  0.00           H  
ATOM   2548  HA  HIS A 172     -30.620  -8.419   1.449  1.00  0.00           H  
ATOM   2549 1HB  HIS A 172     -28.988 -10.082  -0.389  1.00  0.00           H  
ATOM   2550 2HB  HIS A 172     -30.252 -10.816   0.529  1.00  0.00           H  
ATOM   2551  HD2 HIS A 172     -32.899  -9.887  -0.489  1.00  0.00           H  
ATOM   2552  HE1 HIS A 172     -31.231  -8.742  -4.204  1.00  0.00           H  
ATOM   2553  HE2 HIS A 172     -33.362  -9.145  -2.957  1.00  0.00           H  
ATOM   2554  N   LEU A 173     -27.606  -9.594   2.021  1.00  0.00           N  
ATOM   2555  CA  LEU A 173     -26.786 -10.229   3.048  1.00  0.00           C  
ATOM   2556  C   LEU A 173     -26.790  -9.371   4.302  1.00  0.00           C  
ATOM   2557  O   LEU A 173     -26.970  -9.857   5.426  1.00  0.00           O  
ATOM   2558  CB  LEU A 173     -25.358 -10.390   2.519  1.00  0.00           C  
ATOM   2559  CG  LEU A 173     -25.248 -11.367   1.381  1.00  0.00           C  
ATOM   2560  CD1 LEU A 173     -23.898 -11.316   0.740  1.00  0.00           C  
ATOM   2561  CD2 LEU A 173     -25.522 -12.769   1.911  1.00  0.00           C  
ATOM   2562  H   LEU A 173     -27.186  -9.284   1.140  1.00  0.00           H  
ATOM   2563  HA  LEU A 173     -27.205 -11.207   3.282  1.00  0.00           H  
ATOM   2564 1HB  LEU A 173     -24.989  -9.421   2.185  1.00  0.00           H  
ATOM   2565 2HB  LEU A 173     -24.726 -10.739   3.326  1.00  0.00           H  
ATOM   2566  HG  LEU A 173     -25.963 -11.099   0.639  1.00  0.00           H  
ATOM   2567 1HD1 LEU A 173     -23.869 -12.023  -0.086  1.00  0.00           H  
ATOM   2568 2HD1 LEU A 173     -23.704 -10.330   0.366  1.00  0.00           H  
ATOM   2569 3HD1 LEU A 173     -23.145 -11.572   1.444  1.00  0.00           H  
ATOM   2570 1HD2 LEU A 173     -25.463 -13.486   1.093  1.00  0.00           H  
ATOM   2571 2HD2 LEU A 173     -24.781 -13.019   2.667  1.00  0.00           H  
ATOM   2572 3HD2 LEU A 173     -26.514 -12.794   2.354  1.00  0.00           H  
ATOM   2573  N   ALA A 174     -26.656  -8.062   4.095  1.00  0.00           N  
ATOM   2574  CA  ALA A 174     -26.655  -7.133   5.198  1.00  0.00           C  
ATOM   2575  C   ALA A 174     -27.996  -7.148   5.920  1.00  0.00           C  
ATOM   2576  O   ALA A 174     -28.059  -7.203   7.153  1.00  0.00           O  
ATOM   2577  CB  ALA A 174     -26.344  -5.743   4.685  1.00  0.00           C  
ATOM   2578  H   ALA A 174     -26.512  -7.712   3.150  1.00  0.00           H  
ATOM   2579  HA  ALA A 174     -25.880  -7.444   5.897  1.00  0.00           H  
ATOM   2580 1HB  ALA A 174     -26.311  -5.053   5.508  1.00  0.00           H  
ATOM   2581 2HB  ALA A 174     -25.386  -5.764   4.181  1.00  0.00           H  
ATOM   2582 3HB  ALA A 174     -27.113  -5.436   3.977  1.00  0.00           H  
ATOM   2583  N   ALA A 175     -29.099  -7.153   5.157  1.00  0.00           N  
ATOM   2584  CA  ALA A 175     -30.406  -7.189   5.794  1.00  0.00           C  
ATOM   2585  C   ALA A 175     -30.650  -8.500   6.534  1.00  0.00           C  
ATOM   2586  O   ALA A 175     -31.074  -8.513   7.692  1.00  0.00           O  
ATOM   2587  CB  ALA A 175     -31.493  -6.985   4.758  1.00  0.00           C  
ATOM   2588  H   ALA A 175     -29.039  -7.090   4.140  1.00  0.00           H  
ATOM   2589  HA  ALA A 175     -30.444  -6.389   6.509  1.00  0.00           H  
ATOM   2590 1HB  ALA A 175     -32.463  -6.986   5.244  1.00  0.00           H  
ATOM   2591 2HB  ALA A 175     -31.338  -6.035   4.253  1.00  0.00           H  
ATOM   2592 3HB  ALA A 175     -31.454  -7.795   4.029  1.00  0.00           H  
ATOM   2593  N   ARG A 176     -30.292  -9.608   5.889  1.00  0.00           N  
ATOM   2594  CA  ARG A 176     -30.528 -10.957   6.385  1.00  0.00           C  
ATOM   2595  C   ARG A 176     -29.878 -11.212   7.729  1.00  0.00           C  
ATOM   2596  O   ARG A 176     -30.497 -11.778   8.632  1.00  0.00           O  
ATOM   2597  CB  ARG A 176     -30.000 -11.958   5.362  1.00  0.00           C  
ATOM   2598  CG  ARG A 176     -30.274 -13.415   5.615  1.00  0.00           C  
ATOM   2599  CD  ARG A 176     -29.667 -14.272   4.525  1.00  0.00           C  
ATOM   2600  NE  ARG A 176     -30.264 -14.021   3.192  1.00  0.00           N  
ATOM   2601  CZ  ARG A 176     -29.684 -14.375   2.015  1.00  0.00           C  
ATOM   2602  NH1 ARG A 176     -28.517 -14.991   2.041  1.00  0.00           N1+
ATOM   2603  NH2 ARG A 176     -30.289 -14.109   0.859  1.00  0.00           N  
ATOM   2604  H   ARG A 176     -29.883  -9.523   4.965  1.00  0.00           H  
ATOM   2605  HA  ARG A 176     -31.601 -11.096   6.493  1.00  0.00           H  
ATOM   2606 1HB  ARG A 176     -30.399 -11.729   4.399  1.00  0.00           H  
ATOM   2607 2HB  ARG A 176     -28.915 -11.846   5.289  1.00  0.00           H  
ATOM   2608 1HG  ARG A 176     -29.814 -13.700   6.563  1.00  0.00           H  
ATOM   2609 2HG  ARG A 176     -31.350 -13.593   5.660  1.00  0.00           H  
ATOM   2610 1HD  ARG A 176     -28.594 -14.060   4.462  1.00  0.00           H  
ATOM   2611 2HD  ARG A 176     -29.812 -15.325   4.769  1.00  0.00           H  
ATOM   2612  HE  ARG A 176     -31.162 -13.552   3.152  1.00  0.00           H  
ATOM   2613 1HH1 ARG A 176     -28.080 -15.184   2.928  1.00  0.00           H  
ATOM   2614 2HH1 ARG A 176     -28.060 -15.297   1.189  1.00  0.00           H  
ATOM   2615 1HH2 ARG A 176     -31.191 -13.646   0.859  1.00  0.00           H  
ATOM   2616 2HH2 ARG A 176     -29.847 -14.354  -0.042  1.00  0.00           H  
ATOM   2617  N   GLU A 177     -28.638 -10.770   7.889  1.00  0.00           N  
ATOM   2618  CA  GLU A 177     -27.935 -11.026   9.135  1.00  0.00           C  
ATOM   2619  C   GLU A 177     -28.025  -9.885  10.166  1.00  0.00           C  
ATOM   2620  O   GLU A 177     -27.338  -9.927  11.190  1.00  0.00           O  
ATOM   2621  CB  GLU A 177     -26.487 -11.417   8.868  1.00  0.00           C  
ATOM   2622  CG  GLU A 177     -26.323 -12.751   8.137  1.00  0.00           C  
ATOM   2623  CD  GLU A 177     -24.866 -13.246   8.040  1.00  0.00           C  
ATOM   2624  OE1 GLU A 177     -23.971 -12.559   8.494  1.00  0.00           O  
ATOM   2625  OE2 GLU A 177     -24.657 -14.326   7.489  1.00  0.00           O1-
ATOM   2626  H   GLU A 177     -28.164 -10.289   7.118  1.00  0.00           H  
ATOM   2627  HA  GLU A 177     -28.396 -11.898   9.595  1.00  0.00           H  
ATOM   2628 1HB  GLU A 177     -26.055 -10.670   8.228  1.00  0.00           H  
ATOM   2629 2HB  GLU A 177     -25.927 -11.436   9.797  1.00  0.00           H  
ATOM   2630 1HG  GLU A 177     -26.927 -13.506   8.646  1.00  0.00           H  
ATOM   2631 2HG  GLU A 177     -26.724 -12.628   7.130  1.00  0.00           H  
ATOM   2632  N   GLY A 178     -28.858  -8.868   9.913  1.00  0.00           N  
ATOM   2633  CA  GLY A 178     -29.032  -7.781  10.877  1.00  0.00           C  
ATOM   2634  C   GLY A 178     -27.955  -6.694  10.849  1.00  0.00           C  
ATOM   2635  O   GLY A 178     -27.843  -5.894  11.787  1.00  0.00           O  
ATOM   2636  H   GLY A 178     -29.421  -8.852   9.061  1.00  0.00           H  
ATOM   2637 1HA  GLY A 178     -29.997  -7.326  10.704  1.00  0.00           H  
ATOM   2638 2HA  GLY A 178     -29.084  -8.207  11.878  1.00  0.00           H  
ATOM   2639  N   HIS A 179     -27.171  -6.609   9.780  1.00  0.00           N  
ATOM   2640  CA  HIS A 179     -26.070  -5.662   9.756  1.00  0.00           C  
ATOM   2641  C   HIS A 179     -26.533  -4.274   9.334  1.00  0.00           C  
ATOM   2642  O   HIS A 179     -26.187  -3.796   8.255  1.00  0.00           O  
ATOM   2643  CB  HIS A 179     -24.985  -6.146   8.802  1.00  0.00           C  
ATOM   2644  CG  HIS A 179     -24.377  -7.456   9.172  1.00  0.00           C  
ATOM   2645  CD2 HIS A 179     -24.292  -8.603   8.476  1.00  0.00           C  
ATOM   2646  ND1 HIS A 179     -23.788  -7.700  10.402  1.00  0.00           N  
ATOM   2647  CE1 HIS A 179     -23.368  -8.965  10.434  1.00  0.00           C  
ATOM   2648  NE2 HIS A 179     -23.675  -9.532   9.281  1.00  0.00           N  
ATOM   2649  H   HIS A 179     -27.341  -7.196   8.965  1.00  0.00           H  
ATOM   2650  HA  HIS A 179     -25.637  -5.584  10.751  1.00  0.00           H  
ATOM   2651 1HB  HIS A 179     -25.381  -6.212   7.797  1.00  0.00           H  
ATOM   2652 2HB  HIS A 179     -24.206  -5.431   8.801  1.00  0.00           H  
ATOM   2653  HD2 HIS A 179     -24.664  -8.783   7.463  1.00  0.00           H  
ATOM   2654  HE1 HIS A 179     -22.869  -9.456  11.271  1.00  0.00           H  
ATOM   2655  HE2 HIS A 179     -23.504 -10.528   8.994  1.00  0.00           H  
ATOM   2656  N   LEU A 180     -27.257  -3.592  10.217  1.00  0.00           N  
ATOM   2657  CA  LEU A 180     -27.833  -2.279   9.891  1.00  0.00           C  
ATOM   2658  C   LEU A 180     -26.796  -1.303   9.356  1.00  0.00           C  
ATOM   2659  O   LEU A 180     -27.062  -0.558   8.416  1.00  0.00           O  
ATOM   2660  CB  LEU A 180     -28.499  -1.672  11.133  1.00  0.00           C  
ATOM   2661  CG  LEU A 180     -29.151  -0.298  10.934  1.00  0.00           C  
ATOM   2662  CD1 LEU A 180     -30.276  -0.411   9.915  1.00  0.00           C  
ATOM   2663  CD2 LEU A 180     -29.671   0.214  12.269  1.00  0.00           C  
ATOM   2664  H   LEU A 180     -27.455  -4.067  11.100  1.00  0.00           H  
ATOM   2665  HA  LEU A 180     -28.584  -2.424   9.120  1.00  0.00           H  
ATOM   2666 1HB  LEU A 180     -29.271  -2.357  11.482  1.00  0.00           H  
ATOM   2667 2HB  LEU A 180     -27.748  -1.574  11.916  1.00  0.00           H  
ATOM   2668  HG  LEU A 180     -28.412   0.401  10.540  1.00  0.00           H  
ATOM   2669 1HD1 LEU A 180     -30.739   0.566   9.774  1.00  0.00           H  
ATOM   2670 2HD1 LEU A 180     -29.872  -0.761   8.964  1.00  0.00           H  
ATOM   2671 3HD1 LEU A 180     -31.023  -1.117  10.274  1.00  0.00           H  
ATOM   2672 1HD2 LEU A 180     -30.134   1.192  12.128  1.00  0.00           H  
ATOM   2673 2HD2 LEU A 180     -30.410  -0.483  12.663  1.00  0.00           H  
ATOM   2674 3HD2 LEU A 180     -28.844   0.303  12.973  1.00  0.00           H  
ATOM   2675  N   GLU A 181     -25.615  -1.284   9.962  1.00  0.00           N  
ATOM   2676  CA  GLU A 181     -24.569  -0.367   9.519  1.00  0.00           C  
ATOM   2677  C   GLU A 181     -24.156  -0.643   8.060  1.00  0.00           C  
ATOM   2678  O   GLU A 181     -23.761   0.266   7.321  1.00  0.00           O  
ATOM   2679  CB  GLU A 181     -23.349  -0.479  10.438  1.00  0.00           C  
ATOM   2680  CG  GLU A 181     -23.567   0.067  11.842  1.00  0.00           C  
ATOM   2681  CD  GLU A 181     -22.361  -0.090  12.724  1.00  0.00           C  
ATOM   2682  OE1 GLU A 181     -21.431  -0.743  12.317  1.00  0.00           O  
ATOM   2683  OE2 GLU A 181     -22.369   0.445  13.808  1.00  0.00           O1-
ATOM   2684  H   GLU A 181     -25.449  -1.909  10.737  1.00  0.00           H  
ATOM   2685  HA  GLU A 181     -24.967   0.649   9.565  1.00  0.00           H  
ATOM   2686 1HB  GLU A 181     -23.055  -1.525  10.527  1.00  0.00           H  
ATOM   2687 2HB  GLU A 181     -22.511   0.060   9.996  1.00  0.00           H  
ATOM   2688 1HG  GLU A 181     -23.819   1.124  11.774  1.00  0.00           H  
ATOM   2689 2HG  GLU A 181     -24.412  -0.451  12.294  1.00  0.00           H  
ATOM   2690  N   ILE A 182     -24.230  -1.908   7.649  1.00  0.00           N  
ATOM   2691  CA  ILE A 182     -23.827  -2.292   6.313  1.00  0.00           C  
ATOM   2692  C   ILE A 182     -24.957  -1.936   5.374  1.00  0.00           C  
ATOM   2693  O   ILE A 182     -24.739  -1.458   4.260  1.00  0.00           O  
ATOM   2694  CB  ILE A 182     -23.502  -3.763   6.184  1.00  0.00           C  
ATOM   2695  CG1 ILE A 182     -22.391  -4.134   7.090  1.00  0.00           C  
ATOM   2696  CG2 ILE A 182     -23.144  -4.041   4.788  1.00  0.00           C  
ATOM   2697  CD1 ILE A 182     -21.176  -3.372   6.861  1.00  0.00           C  
ATOM   2698  H   ILE A 182     -24.642  -2.610   8.249  1.00  0.00           H  
ATOM   2699  HA  ILE A 182     -22.935  -1.745   6.049  1.00  0.00           H  
ATOM   2700  HB  ILE A 182     -24.358  -4.347   6.459  1.00  0.00           H  
ATOM   2701 1HG1 ILE A 182     -22.687  -3.957   8.112  1.00  0.00           H  
ATOM   2702 2HG1 ILE A 182     -22.174  -5.193   6.953  1.00  0.00           H  
ATOM   2703 1HG2 ILE A 182     -22.942  -5.087   4.700  1.00  0.00           H  
ATOM   2704 2HG2 ILE A 182     -23.977  -3.775   4.166  1.00  0.00           H  
ATOM   2705 3HG2 ILE A 182     -22.275  -3.460   4.503  1.00  0.00           H  
ATOM   2706 1HD1 ILE A 182     -20.419  -3.707   7.553  1.00  0.00           H  
ATOM   2707 2HD1 ILE A 182     -20.836  -3.530   5.867  1.00  0.00           H  
ATOM   2708 3HD1 ILE A 182     -21.387  -2.313   7.015  1.00  0.00           H  
ATOM   2709  N   VAL A 183     -26.185  -2.140   5.847  1.00  0.00           N  
ATOM   2710  CA  VAL A 183     -27.342  -1.774   5.059  1.00  0.00           C  
ATOM   2711  C   VAL A 183     -27.246  -0.292   4.719  1.00  0.00           C  
ATOM   2712  O   VAL A 183     -27.367   0.081   3.552  1.00  0.00           O  
ATOM   2713  CB  VAL A 183     -28.644  -2.060   5.829  1.00  0.00           C  
ATOM   2714  CG1 VAL A 183     -29.835  -1.444   5.109  1.00  0.00           C  
ATOM   2715  CG2 VAL A 183     -28.830  -3.561   5.994  1.00  0.00           C  
ATOM   2716  H   VAL A 183     -26.298  -2.564   6.767  1.00  0.00           H  
ATOM   2717  HA  VAL A 183     -27.343  -2.357   4.137  1.00  0.00           H  
ATOM   2718  HB  VAL A 183     -28.584  -1.591   6.811  1.00  0.00           H  
ATOM   2719 1HG1 VAL A 183     -30.747  -1.656   5.668  1.00  0.00           H  
ATOM   2720 2HG1 VAL A 183     -29.697  -0.366   5.035  1.00  0.00           H  
ATOM   2721 3HG1 VAL A 183     -29.915  -1.871   4.110  1.00  0.00           H  
ATOM   2722 1HG2 VAL A 183     -29.752  -3.756   6.540  1.00  0.00           H  
ATOM   2723 2HG2 VAL A 183     -28.883  -4.030   5.012  1.00  0.00           H  
ATOM   2724 3HG2 VAL A 183     -27.986  -3.973   6.548  1.00  0.00           H  
ATOM   2725  N   GLU A 184     -26.944   0.555   5.710  1.00  0.00           N  
ATOM   2726  CA  GLU A 184     -26.846   1.978   5.416  1.00  0.00           C  
ATOM   2727  C   GLU A 184     -25.727   2.328   4.419  1.00  0.00           C  
ATOM   2728  O   GLU A 184     -25.976   3.062   3.460  1.00  0.00           O  
ATOM   2729  CB  GLU A 184     -26.606   2.789   6.697  1.00  0.00           C  
ATOM   2730  CG  GLU A 184     -27.781   2.862   7.682  1.00  0.00           C  
ATOM   2731  CD  GLU A 184     -27.460   3.733   8.906  1.00  0.00           C  
ATOM   2732  OE1 GLU A 184     -26.395   4.310   8.937  1.00  0.00           O  
ATOM   2733  OE2 GLU A 184     -28.270   3.805   9.807  1.00  0.00           O1-
ATOM   2734  H   GLU A 184     -26.839   0.203   6.663  1.00  0.00           H  
ATOM   2735  HA  GLU A 184     -27.795   2.295   4.983  1.00  0.00           H  
ATOM   2736 1HB  GLU A 184     -25.761   2.354   7.237  1.00  0.00           H  
ATOM   2737 2HB  GLU A 184     -26.330   3.806   6.431  1.00  0.00           H  
ATOM   2738 1HG  GLU A 184     -28.634   3.286   7.161  1.00  0.00           H  
ATOM   2739 2HG  GLU A 184     -28.049   1.855   8.005  1.00  0.00           H  
ATOM   2740  N   VAL A 185     -24.516   1.760   4.555  1.00  0.00           N  
ATOM   2741  CA  VAL A 185     -23.476   2.171   3.595  1.00  0.00           C  
ATOM   2742  C   VAL A 185     -23.762   1.642   2.190  1.00  0.00           C  
ATOM   2743  O   VAL A 185     -23.436   2.285   1.189  1.00  0.00           O  
ATOM   2744  CB  VAL A 185     -22.096   1.663   4.053  1.00  0.00           C  
ATOM   2745  CG1 VAL A 185     -21.967   0.169   3.800  1.00  0.00           C  
ATOM   2746  CG2 VAL A 185     -20.998   2.429   3.331  1.00  0.00           C  
ATOM   2747  H   VAL A 185     -24.314   1.126   5.335  1.00  0.00           H  
ATOM   2748  HA  VAL A 185     -23.487   3.259   3.544  1.00  0.00           H  
ATOM   2749  HB  VAL A 185     -22.001   1.816   5.128  1.00  0.00           H  
ATOM   2750 1HG1 VAL A 185     -20.985  -0.174   4.129  1.00  0.00           H  
ATOM   2751 2HG1 VAL A 185     -22.741  -0.362   4.354  1.00  0.00           H  
ATOM   2752 3HG1 VAL A 185     -22.082  -0.032   2.734  1.00  0.00           H  
ATOM   2753 1HG2 VAL A 185     -20.024   2.065   3.660  1.00  0.00           H  
ATOM   2754 2HG2 VAL A 185     -21.097   2.280   2.256  1.00  0.00           H  
ATOM   2755 3HG2 VAL A 185     -21.084   3.492   3.560  1.00  0.00           H  
ATOM   2756  N   LEU A 186     -24.420   0.496   2.089  1.00  0.00           N  
ATOM   2757  CA  LEU A 186     -24.772   0.012   0.771  1.00  0.00           C  
ATOM   2758  C   LEU A 186     -25.864   0.903   0.148  1.00  0.00           C  
ATOM   2759  O   LEU A 186     -25.757   1.301  -1.018  1.00  0.00           O  
ATOM   2760  CB  LEU A 186     -25.237  -1.437   0.888  1.00  0.00           C  
ATOM   2761  CG  LEU A 186     -24.164  -2.474   1.288  1.00  0.00           C  
ATOM   2762  CD1 LEU A 186     -24.857  -3.718   1.576  1.00  0.00           C  
ATOM   2763  CD2 LEU A 186     -23.174  -2.702   0.161  1.00  0.00           C  
ATOM   2764  H   LEU A 186     -24.651  -0.049   2.922  1.00  0.00           H  
ATOM   2765  HA  LEU A 186     -23.888   0.050   0.138  1.00  0.00           H  
ATOM   2766 1HB  LEU A 186     -26.027  -1.480   1.641  1.00  0.00           H  
ATOM   2767 2HB  LEU A 186     -25.650  -1.754  -0.057  1.00  0.00           H  
ATOM   2768  HG  LEU A 186     -23.635  -2.140   2.174  1.00  0.00           H  
ATOM   2769 1HD1 LEU A 186     -24.150  -4.490   1.859  1.00  0.00           H  
ATOM   2770 2HD1 LEU A 186     -25.573  -3.565   2.384  1.00  0.00           H  
ATOM   2771 3HD1 LEU A 186     -25.369  -3.998   0.684  1.00  0.00           H  
ATOM   2772 1HD2 LEU A 186     -22.440  -3.452   0.461  1.00  0.00           H  
ATOM   2773 2HD2 LEU A 186     -23.707  -3.051  -0.715  1.00  0.00           H  
ATOM   2774 3HD2 LEU A 186     -22.679  -1.787  -0.067  1.00  0.00           H  
ATOM   2775  N   LEU A 187     -26.868   1.312   0.939  1.00  0.00           N  
ATOM   2776  CA  LEU A 187     -27.960   2.139   0.409  1.00  0.00           C  
ATOM   2777  C   LEU A 187     -27.456   3.502  -0.057  1.00  0.00           C  
ATOM   2778  O   LEU A 187     -27.874   4.017  -1.100  1.00  0.00           O  
ATOM   2779  CB  LEU A 187     -29.047   2.333   1.475  1.00  0.00           C  
ATOM   2780  CG  LEU A 187     -29.845   1.077   1.847  1.00  0.00           C  
ATOM   2781  CD1 LEU A 187     -30.737   1.377   3.044  1.00  0.00           C  
ATOM   2782  CD2 LEU A 187     -30.669   0.626   0.651  1.00  0.00           C  
ATOM   2783  H   LEU A 187     -26.905   1.003   1.912  1.00  0.00           H  
ATOM   2784  HA  LEU A 187     -28.403   1.631  -0.445  1.00  0.00           H  
ATOM   2785 1HB  LEU A 187     -28.579   2.709   2.383  1.00  0.00           H  
ATOM   2786 2HB  LEU A 187     -29.754   3.082   1.119  1.00  0.00           H  
ATOM   2787  HG  LEU A 187     -29.158   0.281   2.135  1.00  0.00           H  
ATOM   2788 1HD1 LEU A 187     -31.304   0.485   3.309  1.00  0.00           H  
ATOM   2789 2HD1 LEU A 187     -30.119   1.679   3.891  1.00  0.00           H  
ATOM   2790 3HD1 LEU A 187     -31.426   2.183   2.792  1.00  0.00           H  
ATOM   2791 1HD2 LEU A 187     -31.237  -0.267   0.915  1.00  0.00           H  
ATOM   2792 2HD2 LEU A 187     -31.358   1.420   0.363  1.00  0.00           H  
ATOM   2793 3HD2 LEU A 187     -30.006   0.400  -0.185  1.00  0.00           H  
ATOM   2794  N   LYS A 188     -26.504   4.070   0.681  1.00  0.00           N  
ATOM   2795  CA  LYS A 188     -25.910   5.363   0.347  1.00  0.00           C  
ATOM   2796  C   LYS A 188     -25.150   5.340  -0.977  1.00  0.00           C  
ATOM   2797  O   LYS A 188     -24.875   6.392  -1.555  1.00  0.00           O  
ATOM   2798  CB  LYS A 188     -24.975   5.816   1.470  1.00  0.00           C  
ATOM   2799  CG  LYS A 188     -25.686   6.228   2.752  1.00  0.00           C  
ATOM   2800  CD  LYS A 188     -24.691   6.582   3.847  1.00  0.00           C  
ATOM   2801  CE  LYS A 188     -25.399   6.961   5.139  1.00  0.00           C  
ATOM   2802  NZ  LYS A 188     -24.436   7.269   6.232  1.00  0.00           N1+
ATOM   2803  H   LYS A 188     -26.200   3.608   1.541  1.00  0.00           H  
ATOM   2804  HA  LYS A 188     -26.718   6.086   0.248  1.00  0.00           H  
ATOM   2805 1HB  LYS A 188     -24.283   5.010   1.716  1.00  0.00           H  
ATOM   2806 2HB  LYS A 188     -24.382   6.664   1.129  1.00  0.00           H  
ATOM   2807 1HG  LYS A 188     -26.319   7.094   2.555  1.00  0.00           H  
ATOM   2808 2HG  LYS A 188     -26.317   5.410   3.098  1.00  0.00           H  
ATOM   2809 1HD  LYS A 188     -24.038   5.729   4.036  1.00  0.00           H  
ATOM   2810 2HD  LYS A 188     -24.075   7.421   3.522  1.00  0.00           H  
ATOM   2811 1HE  LYS A 188     -26.027   7.834   4.968  1.00  0.00           H  
ATOM   2812 2HE  LYS A 188     -26.038   6.138   5.458  1.00  0.00           H  
ATOM   2813 1HZ  LYS A 188     -24.944   7.514   7.069  1.00  0.00           H  
ATOM   2814 2HZ  LYS A 188     -23.860   6.459   6.412  1.00  0.00           H  
ATOM   2815 3HZ  LYS A 188     -23.850   8.043   5.955  1.00  0.00           H  
ATOM   2816  N   ASN A 189     -24.775   4.147  -1.436  1.00  0.00           N  
ATOM   2817  CA  ASN A 189     -24.029   3.973  -2.663  1.00  0.00           C  
ATOM   2818  C   ASN A 189     -24.886   3.415  -3.802  1.00  0.00           C  
ATOM   2819  O   ASN A 189     -24.356   2.997  -4.834  1.00  0.00           O  
ATOM   2820  CB  ASN A 189     -22.783   3.164  -2.385  1.00  0.00           C  
ATOM   2821  CG  ASN A 189     -21.752   4.004  -1.608  1.00  0.00           C  
ATOM   2822  ND2 ASN A 189     -21.697   3.920  -0.298  1.00  0.00           N  
ATOM   2823  OD1 ASN A 189     -21.022   4.775  -2.247  1.00  0.00           O  
ATOM   2824  H   ASN A 189     -25.050   3.299  -0.943  1.00  0.00           H  
ATOM   2825  HA  ASN A 189     -23.692   4.957  -2.988  1.00  0.00           H  
ATOM   2826 1HB  ASN A 189     -23.049   2.279  -1.797  1.00  0.00           H  
ATOM   2827 2HB  ASN A 189     -22.344   2.821  -3.321  1.00  0.00           H  
ATOM   2828 1HD2 ASN A 189     -21.040   4.475   0.205  1.00  0.00           H  
ATOM   2829 2HD2 ASN A 189     -22.323   3.302   0.212  1.00  0.00           H  
ATOM   2830  N   GLY A 190     -26.217   3.459  -3.643  1.00  0.00           N  
ATOM   2831  CA  GLY A 190     -27.114   3.020  -4.708  1.00  0.00           C  
ATOM   2832  C   GLY A 190     -27.641   1.586  -4.624  1.00  0.00           C  
ATOM   2833  O   GLY A 190     -28.178   1.081  -5.616  1.00  0.00           O  
ATOM   2834  H   GLY A 190     -26.630   3.793  -2.769  1.00  0.00           H  
ATOM   2835 1HA  GLY A 190     -27.969   3.697  -4.728  1.00  0.00           H  
ATOM   2836 2HA  GLY A 190     -26.606   3.150  -5.664  1.00  0.00           H  
ATOM   2837  N   ALA A 191     -27.501   0.912  -3.480  1.00  0.00           N  
ATOM   2838  CA  ALA A 191     -28.044  -0.438  -3.393  1.00  0.00           C  
ATOM   2839  C   ALA A 191     -29.562  -0.423  -3.642  1.00  0.00           C  
ATOM   2840  O   ALA A 191     -30.273   0.477  -3.185  1.00  0.00           O  
ATOM   2841  CB  ALA A 191     -27.740  -1.062  -2.056  1.00  0.00           C  
ATOM   2842  H   ALA A 191     -27.017   1.312  -2.678  1.00  0.00           H  
ATOM   2843  HA  ALA A 191     -27.566  -1.036  -4.163  1.00  0.00           H  
ATOM   2844 1HB  ALA A 191     -28.105  -2.064  -2.065  1.00  0.00           H  
ATOM   2845 2HB  ALA A 191     -26.699  -1.074  -1.907  1.00  0.00           H  
ATOM   2846 3HB  ALA A 191     -28.202  -0.510  -1.266  1.00  0.00           H  
ATOM   2847  N   ASP A 192     -30.049  -1.427  -4.369  1.00  0.00           N  
ATOM   2848  CA  ASP A 192     -31.463  -1.572  -4.739  1.00  0.00           C  
ATOM   2849  C   ASP A 192     -32.321  -2.352  -3.749  1.00  0.00           C  
ATOM   2850  O   ASP A 192     -32.287  -3.583  -3.704  1.00  0.00           O  
ATOM   2851  CB  ASP A 192     -31.569  -2.223  -6.121  1.00  0.00           C  
ATOM   2852  CG  ASP A 192     -33.011  -2.376  -6.669  1.00  0.00           C  
ATOM   2853  OD1 ASP A 192     -33.989  -2.186  -5.936  1.00  0.00           O  
ATOM   2854  OD2 ASP A 192     -33.115  -2.698  -7.829  1.00  0.00           O1-
ATOM   2855  H   ASP A 192     -29.384  -2.104  -4.718  1.00  0.00           H  
ATOM   2856  HA  ASP A 192     -31.879  -0.567  -4.814  1.00  0.00           H  
ATOM   2857 1HB  ASP A 192     -30.988  -1.634  -6.834  1.00  0.00           H  
ATOM   2858 2HB  ASP A 192     -31.103  -3.206  -6.082  1.00  0.00           H  
ATOM   2859  N   VAL A 193     -33.158  -1.632  -3.017  1.00  0.00           N  
ATOM   2860  CA  VAL A 193     -33.987  -2.207  -1.965  1.00  0.00           C  
ATOM   2861  C   VAL A 193     -34.973  -3.262  -2.488  1.00  0.00           C  
ATOM   2862  O   VAL A 193     -35.433  -4.104  -1.717  1.00  0.00           O  
ATOM   2863  CB  VAL A 193     -34.775  -1.088  -1.257  1.00  0.00           C  
ATOM   2864  CG1 VAL A 193     -35.704  -1.675  -0.204  1.00  0.00           C  
ATOM   2865  CG2 VAL A 193     -33.810  -0.092  -0.632  1.00  0.00           C  
ATOM   2866  H   VAL A 193     -33.172  -0.632  -3.161  1.00  0.00           H  
ATOM   2867  HA  VAL A 193     -33.338  -2.683  -1.240  1.00  0.00           H  
ATOM   2868  HB  VAL A 193     -35.401  -0.578  -1.990  1.00  0.00           H  
ATOM   2869 1HG1 VAL A 193     -36.253  -0.871   0.285  1.00  0.00           H  
ATOM   2870 2HG1 VAL A 193     -36.408  -2.357  -0.680  1.00  0.00           H  
ATOM   2871 3HG1 VAL A 193     -35.117  -2.216   0.537  1.00  0.00           H  
ATOM   2872 1HG2 VAL A 193     -34.374   0.696  -0.134  1.00  0.00           H  
ATOM   2873 2HG2 VAL A 193     -33.181  -0.604   0.096  1.00  0.00           H  
ATOM   2874 3HG2 VAL A 193     -33.185   0.345  -1.409  1.00  0.00           H  
ATOM   2875  N   SER A 194     -35.452  -3.092  -3.727  1.00  0.00           N  
ATOM   2876  CA  SER A 194     -36.461  -3.985  -4.290  1.00  0.00           C  
ATOM   2877  C   SER A 194     -35.872  -5.242  -4.919  1.00  0.00           C  
ATOM   2878  O   SER A 194     -36.621  -6.113  -5.366  1.00  0.00           O  
ATOM   2879  CB  SER A 194     -37.289  -3.281  -5.357  1.00  0.00           C  
ATOM   2880  OG  SER A 194     -36.552  -3.044  -6.524  1.00  0.00           O  
ATOM   2881  H   SER A 194     -35.018  -2.403  -4.353  1.00  0.00           H  
ATOM   2882  HA  SER A 194     -37.123  -4.297  -3.483  1.00  0.00           H  
ATOM   2883 1HB  SER A 194     -38.171  -3.873  -5.592  1.00  0.00           H  
ATOM   2884 2HB  SER A 194     -37.624  -2.339  -4.971  1.00  0.00           H  
ATOM   2885  HG  SER A 194     -35.653  -2.733  -6.246  1.00  0.00           H  
ATOM   2886  N   ALA A 195     -34.549  -5.335  -5.008  1.00  0.00           N  
ATOM   2887  CA  ALA A 195     -33.953  -6.476  -5.684  1.00  0.00           C  
ATOM   2888  C   ALA A 195     -34.378  -7.780  -5.027  1.00  0.00           C  
ATOM   2889  O   ALA A 195     -34.407  -7.878  -3.805  1.00  0.00           O  
ATOM   2890  CB  ALA A 195     -32.442  -6.348  -5.667  1.00  0.00           C  
ATOM   2891  H   ALA A 195     -33.942  -4.611  -4.617  1.00  0.00           H  
ATOM   2892  HA  ALA A 195     -34.305  -6.484  -6.716  1.00  0.00           H  
ATOM   2893 1HB  ALA A 195     -31.996  -7.192  -6.191  1.00  0.00           H  
ATOM   2894 2HB  ALA A 195     -32.160  -5.421  -6.159  1.00  0.00           H  
ATOM   2895 3HB  ALA A 195     -32.093  -6.327  -4.636  1.00  0.00           H  
ATOM   2896  N   GLN A 196     -34.652  -8.801  -5.837  1.00  0.00           N  
ATOM   2897  CA  GLN A 196     -35.032 -10.110  -5.302  1.00  0.00           C  
ATOM   2898  C   GLN A 196     -34.015 -11.198  -5.588  1.00  0.00           C  
ATOM   2899  O   GLN A 196     -33.435 -11.247  -6.675  1.00  0.00           O  
ATOM   2900  CB  GLN A 196     -36.371 -10.577  -5.876  1.00  0.00           C  
ATOM   2901  CG  GLN A 196     -37.582  -9.796  -5.445  1.00  0.00           C  
ATOM   2902  CD  GLN A 196     -38.845 -10.272  -6.145  1.00  0.00           C  
ATOM   2903  NE2 GLN A 196     -39.714 -10.967  -5.423  1.00  0.00           N  
ATOM   2904  OE1 GLN A 196     -39.023 -10.044  -7.346  1.00  0.00           O  
ATOM   2905  H   GLN A 196     -34.618  -8.665  -6.836  1.00  0.00           H  
ATOM   2906  HA  GLN A 196     -35.132 -10.018  -4.228  1.00  0.00           H  
ATOM   2907 1HB  GLN A 196     -36.323 -10.542  -6.961  1.00  0.00           H  
ATOM   2908 2HB  GLN A 196     -36.520 -11.617  -5.592  1.00  0.00           H  
ATOM   2909 1HG  GLN A 196     -37.709  -9.960  -4.379  1.00  0.00           H  
ATOM   2910 2HG  GLN A 196     -37.438  -8.734  -5.657  1.00  0.00           H  
ATOM   2911 1HE2 GLN A 196     -40.544 -11.313  -5.848  1.00  0.00           H  
ATOM   2912 2HE2 GLN A 196     -39.524 -11.178  -4.441  1.00  0.00           H  
ATOM   2913  N   ASP A 197     -33.851 -12.101  -4.627  1.00  0.00           N  
ATOM   2914  CA  ASP A 197     -33.001 -13.265  -4.830  1.00  0.00           C  
ATOM   2915  C   ASP A 197     -33.775 -14.398  -5.512  1.00  0.00           C  
ATOM   2916  O   ASP A 197     -34.952 -14.245  -5.854  1.00  0.00           O  
ATOM   2917  CB  ASP A 197     -32.373 -13.735  -3.493  1.00  0.00           C  
ATOM   2918  CG  ASP A 197     -33.340 -14.357  -2.419  1.00  0.00           C  
ATOM   2919  OD1 ASP A 197     -34.473 -14.736  -2.739  1.00  0.00           O  
ATOM   2920  OD2 ASP A 197     -32.908 -14.468  -1.285  1.00  0.00           O1-
ATOM   2921  H   ASP A 197     -34.312 -11.946  -3.728  1.00  0.00           H  
ATOM   2922  HA  ASP A 197     -32.187 -12.977  -5.489  1.00  0.00           H  
ATOM   2923 1HB  ASP A 197     -31.583 -14.456  -3.701  1.00  0.00           H  
ATOM   2924 2HB  ASP A 197     -31.880 -12.873  -3.031  1.00  0.00           H  
ATOM   2925  N   LYS A 198     -33.128 -15.549  -5.658  1.00  0.00           N  
ATOM   2926  CA  LYS A 198     -33.671 -16.770  -6.259  1.00  0.00           C  
ATOM   2927  C   LYS A 198     -34.995 -17.232  -5.672  1.00  0.00           C  
ATOM   2928  O   LYS A 198     -35.756 -17.935  -6.339  1.00  0.00           O  
ATOM   2929  CB  LYS A 198     -32.657 -17.911  -6.136  1.00  0.00           C  
ATOM   2930  CG  LYS A 198     -33.091 -19.250  -6.694  1.00  0.00           C  
ATOM   2931  CD  LYS A 198     -31.944 -20.262  -6.619  1.00  0.00           C  
ATOM   2932  CE  LYS A 198     -32.365 -21.629  -7.135  1.00  0.00           C  
ATOM   2933  NZ  LYS A 198     -31.236 -22.611  -7.112  1.00  0.00           N1+
ATOM   2934  H   LYS A 198     -32.158 -15.589  -5.370  1.00  0.00           H  
ATOM   2935  HA  LYS A 198     -33.837 -16.571  -7.317  1.00  0.00           H  
ATOM   2936 1HB  LYS A 198     -31.766 -17.643  -6.682  1.00  0.00           H  
ATOM   2937 2HB  LYS A 198     -32.379 -18.042  -5.094  1.00  0.00           H  
ATOM   2938 1HG  LYS A 198     -33.934 -19.623  -6.105  1.00  0.00           H  
ATOM   2939 2HG  LYS A 198     -33.412 -19.138  -7.726  1.00  0.00           H  
ATOM   2940 1HD  LYS A 198     -31.104 -19.902  -7.215  1.00  0.00           H  
ATOM   2941 2HD  LYS A 198     -31.612 -20.357  -5.588  1.00  0.00           H  
ATOM   2942 1HE  LYS A 198     -33.174 -22.008  -6.512  1.00  0.00           H  
ATOM   2943 2HE  LYS A 198     -32.723 -21.528  -8.159  1.00  0.00           H  
ATOM   2944 1HZ  LYS A 198     -31.559 -23.502  -7.462  1.00  0.00           H  
ATOM   2945 2HZ  LYS A 198     -30.481 -22.271  -7.698  1.00  0.00           H  
ATOM   2946 3HZ  LYS A 198     -30.902 -22.722  -6.166  1.00  0.00           H  
ATOM   2947  N   PHE A 199     -35.236 -16.917  -4.404  1.00  0.00           N  
ATOM   2948  CA  PHE A 199     -36.403 -17.405  -3.714  1.00  0.00           C  
ATOM   2949  C   PHE A 199     -37.461 -16.308  -3.587  1.00  0.00           C  
ATOM   2950  O   PHE A 199     -38.470 -16.474  -2.894  1.00  0.00           O  
ATOM   2951  CB  PHE A 199     -35.933 -17.899  -2.359  1.00  0.00           C  
ATOM   2952  CG  PHE A 199     -34.867 -18.960  -2.547  1.00  0.00           C  
ATOM   2953  CD1 PHE A 199     -33.526 -18.645  -2.318  1.00  0.00           C  
ATOM   2954  CD2 PHE A 199     -35.177 -20.237  -2.981  1.00  0.00           C  
ATOM   2955  CE1 PHE A 199     -32.530 -19.587  -2.511  1.00  0.00           C  
ATOM   2956  CE2 PHE A 199     -34.180 -21.178  -3.172  1.00  0.00           C  
ATOM   2957  CZ  PHE A 199     -32.856 -20.851  -2.935  1.00  0.00           C  
ATOM   2958  H   PHE A 199     -34.625 -16.272  -3.894  1.00  0.00           H  
ATOM   2959  HA  PHE A 199     -36.827 -18.236  -4.278  1.00  0.00           H  
ATOM   2960 1HB  PHE A 199     -35.508 -17.065  -1.788  1.00  0.00           H  
ATOM   2961 2HB  PHE A 199     -36.763 -18.319  -1.795  1.00  0.00           H  
ATOM   2962  HD1 PHE A 199     -33.268 -17.632  -1.988  1.00  0.00           H  
ATOM   2963  HD2 PHE A 199     -36.217 -20.497  -3.176  1.00  0.00           H  
ATOM   2964  HE1 PHE A 199     -31.492 -19.328  -2.329  1.00  0.00           H  
ATOM   2965  HE2 PHE A 199     -34.438 -22.181  -3.514  1.00  0.00           H  
ATOM   2966  HZ  PHE A 199     -32.074 -21.591  -3.086  1.00  0.00           H  
ATOM   2967  N   GLY A 200     -37.233 -15.190  -4.286  1.00  0.00           N  
ATOM   2968  CA  GLY A 200     -38.155 -14.066  -4.335  1.00  0.00           C  
ATOM   2969  C   GLY A 200     -38.054 -13.077  -3.171  1.00  0.00           C  
ATOM   2970  O   GLY A 200     -38.916 -12.198  -3.035  1.00  0.00           O  
ATOM   2971  H   GLY A 200     -36.367 -15.099  -4.818  1.00  0.00           H  
ATOM   2972 1HA  GLY A 200     -37.985 -13.532  -5.269  1.00  0.00           H  
ATOM   2973 2HA  GLY A 200     -39.170 -14.451  -4.387  1.00  0.00           H  
ATOM   2974  N   LYS A 201     -37.031 -13.184  -2.325  1.00  0.00           N  
ATOM   2975  CA  LYS A 201     -37.012 -12.264  -1.193  1.00  0.00           C  
ATOM   2976  C   LYS A 201     -36.200 -11.007  -1.456  1.00  0.00           C  
ATOM   2977  O   LYS A 201     -35.133 -11.046  -2.078  1.00  0.00           O  
ATOM   2978  CB  LYS A 201     -36.483 -12.975   0.055  1.00  0.00           C  
ATOM   2979  CG  LYS A 201     -37.388 -14.121   0.561  1.00  0.00           C  
ATOM   2980  CD  LYS A 201     -36.817 -14.781   1.827  1.00  0.00           C  
ATOM   2981  CE  LYS A 201     -37.658 -15.986   2.269  1.00  0.00           C  
ATOM   2982  NZ  LYS A 201     -38.960 -15.581   2.876  1.00  0.00           N1+
ATOM   2983  H   LYS A 201     -36.277 -13.874  -2.455  1.00  0.00           H  
ATOM   2984  HA  LYS A 201     -38.035 -11.946  -0.986  1.00  0.00           H  
ATOM   2985 1HB  LYS A 201     -35.493 -13.396  -0.161  1.00  0.00           H  
ATOM   2986 2HB  LYS A 201     -36.365 -12.253   0.861  1.00  0.00           H  
ATOM   2987 1HG  LYS A 201     -38.383 -13.727   0.780  1.00  0.00           H  
ATOM   2988 2HG  LYS A 201     -37.480 -14.878  -0.226  1.00  0.00           H  
ATOM   2989 1HD  LYS A 201     -35.794 -15.109   1.639  1.00  0.00           H  
ATOM   2990 2HD  LYS A 201     -36.810 -14.055   2.646  1.00  0.00           H  
ATOM   2991 1HE  LYS A 201     -37.855 -16.607   1.397  1.00  0.00           H  
ATOM   2992 2HE  LYS A 201     -37.097 -16.569   3.001  1.00  0.00           H  
ATOM   2993 1HZ  LYS A 201     -39.476 -16.395   3.149  1.00  0.00           H  
ATOM   2994 2HZ  LYS A 201     -38.770 -15.017   3.718  1.00  0.00           H  
ATOM   2995 3HZ  LYS A 201     -39.501 -15.045   2.226  1.00  0.00           H  
ATOM   2996  N   THR A 202     -36.715  -9.889  -0.946  1.00  0.00           N  
ATOM   2997  CA  THR A 202     -36.038  -8.593  -0.966  1.00  0.00           C  
ATOM   2998  C   THR A 202     -35.340  -8.407   0.367  1.00  0.00           C  
ATOM   2999  O   THR A 202     -35.686  -9.125   1.303  1.00  0.00           O  
ATOM   3000  CB  THR A 202     -37.081  -7.474  -1.176  1.00  0.00           C  
ATOM   3001  CG2 THR A 202     -37.818  -7.701  -2.467  1.00  0.00           C  
ATOM   3002  OG1 THR A 202     -38.001  -7.467  -0.057  1.00  0.00           O  
ATOM   3003  H   THR A 202     -37.656  -9.931  -0.525  1.00  0.00           H  
ATOM   3004  HA  THR A 202     -35.304  -8.590  -1.758  1.00  0.00           H  
ATOM   3005  HB  THR A 202     -36.622  -6.513  -1.240  1.00  0.00           H  
ATOM   3006  HG1 THR A 202     -38.628  -8.224  -0.160  1.00  0.00           H  
ATOM   3007 1HG2 THR A 202     -38.533  -6.916  -2.619  1.00  0.00           H  
ATOM   3008 2HG2 THR A 202     -37.103  -7.693  -3.285  1.00  0.00           H  
ATOM   3009 3HG2 THR A 202     -38.330  -8.667  -2.432  1.00  0.00           H  
ATOM   3010  N   PRO A 203     -34.388  -7.471   0.548  1.00  0.00           N  
ATOM   3011  CA  PRO A 203     -33.790  -7.177   1.833  1.00  0.00           C  
ATOM   3012  C   PRO A 203     -34.861  -6.712   2.820  1.00  0.00           C  
ATOM   3013  O   PRO A 203     -34.705  -6.839   4.031  1.00  0.00           O  
ATOM   3014  CB  PRO A 203     -32.792  -6.064   1.501  1.00  0.00           C  
ATOM   3015  CG  PRO A 203     -33.315  -5.467   0.239  1.00  0.00           C  
ATOM   3016  CD  PRO A 203     -33.859  -6.640  -0.532  1.00  0.00           C  
ATOM   3017  HA  PRO A 203     -33.280  -8.076   2.208  1.00  0.00           H  
ATOM   3018 1HB  PRO A 203     -32.747  -5.340   2.329  1.00  0.00           H  
ATOM   3019 2HB  PRO A 203     -31.782  -6.485   1.388  1.00  0.00           H  
ATOM   3020 1HG  PRO A 203     -34.085  -4.714   0.466  1.00  0.00           H  
ATOM   3021 2HG  PRO A 203     -32.508  -4.945  -0.297  1.00  0.00           H  
ATOM   3022 1HD  PRO A 203     -34.643  -6.294  -1.222  1.00  0.00           H  
ATOM   3023 2HD  PRO A 203     -33.043  -7.126  -1.085  1.00  0.00           H  
ATOM   3024  N   GLY A 204     -35.979  -6.184   2.290  1.00  0.00           N  
ATOM   3025  CA  GLY A 204     -37.109  -5.774   3.111  1.00  0.00           C  
ATOM   3026  C   GLY A 204     -37.691  -7.011   3.760  1.00  0.00           C  
ATOM   3027  O   GLY A 204     -37.890  -7.066   4.975  1.00  0.00           O  
ATOM   3028  H   GLY A 204     -36.054  -6.066   1.291  1.00  0.00           H  
ATOM   3029 1HA  GLY A 204     -36.797  -5.064   3.873  1.00  0.00           H  
ATOM   3030 2HA  GLY A 204     -37.861  -5.286   2.488  1.00  0.00           H  
ATOM   3031  N   ASP A 205     -37.839  -8.062   2.957  1.00  0.00           N  
ATOM   3032  CA  ASP A 205     -38.468  -9.280   3.442  1.00  0.00           C  
ATOM   3033  C   ASP A 205     -37.508 -10.029   4.341  1.00  0.00           C  
ATOM   3034  O   ASP A 205     -37.923 -10.599   5.347  1.00  0.00           O  
ATOM   3035  CB  ASP A 205     -38.815 -10.203   2.273  1.00  0.00           C  
ATOM   3036  CG  ASP A 205     -39.884  -9.669   1.329  1.00  0.00           C  
ATOM   3037  OD1 ASP A 205     -40.937  -9.276   1.766  1.00  0.00           O  
ATOM   3038  OD2 ASP A 205     -39.595  -9.631   0.139  1.00  0.00           O1-
ATOM   3039  H   ASP A 205     -37.606  -7.959   1.969  1.00  0.00           H  
ATOM   3040  HA  ASP A 205     -39.366  -9.023   4.006  1.00  0.00           H  
ATOM   3041 1HB  ASP A 205     -37.909 -10.397   1.703  1.00  0.00           H  
ATOM   3042 2HB  ASP A 205     -39.150 -11.163   2.667  1.00  0.00           H  
ATOM   3043  N   LEU A 206     -36.223 -10.000   4.008  1.00  0.00           N  
ATOM   3044  CA  LEU A 206     -35.246 -10.695   4.824  1.00  0.00           C  
ATOM   3045  C   LEU A 206     -35.169 -10.042   6.197  1.00  0.00           C  
ATOM   3046  O   LEU A 206     -35.156 -10.721   7.231  1.00  0.00           O  
ATOM   3047  CB  LEU A 206     -33.900 -10.655   4.118  1.00  0.00           C  
ATOM   3048  CG  LEU A 206     -33.845 -11.478   2.840  1.00  0.00           C  
ATOM   3049  CD1 LEU A 206     -32.586 -11.192   2.106  1.00  0.00           C  
ATOM   3050  CD2 LEU A 206     -33.925 -12.938   3.196  1.00  0.00           C  
ATOM   3051  H   LEU A 206     -35.935  -9.514   3.159  1.00  0.00           H  
ATOM   3052  HA  LEU A 206     -35.564 -11.729   4.944  1.00  0.00           H  
ATOM   3053 1HB  LEU A 206     -33.663  -9.626   3.879  1.00  0.00           H  
ATOM   3054 2HB  LEU A 206     -33.147 -11.033   4.788  1.00  0.00           H  
ATOM   3055  HG  LEU A 206     -34.678 -11.213   2.201  1.00  0.00           H  
ATOM   3056 1HD1 LEU A 206     -32.568 -11.783   1.189  1.00  0.00           H  
ATOM   3057 2HD1 LEU A 206     -32.551 -10.143   1.857  1.00  0.00           H  
ATOM   3058 3HD1 LEU A 206     -31.740 -11.439   2.709  1.00  0.00           H  
ATOM   3059 1HD2 LEU A 206     -33.892 -13.535   2.282  1.00  0.00           H  
ATOM   3060 2HD2 LEU A 206     -33.089 -13.200   3.833  1.00  0.00           H  
ATOM   3061 3HD2 LEU A 206     -34.857 -13.129   3.725  1.00  0.00           H  
ATOM   3062  N   ALA A 207     -35.207  -8.704   6.221  1.00  0.00           N  
ATOM   3063  CA  ALA A 207     -35.196  -7.995   7.484  1.00  0.00           C  
ATOM   3064  C   ALA A 207     -36.427  -8.397   8.291  1.00  0.00           C  
ATOM   3065  O   ALA A 207     -36.349  -8.661   9.496  1.00  0.00           O  
ATOM   3066  CB  ALA A 207     -35.179  -6.494   7.241  1.00  0.00           C  
ATOM   3067  H   ALA A 207     -35.211  -8.164   5.357  1.00  0.00           H  
ATOM   3068  HA  ALA A 207     -34.304  -8.291   8.033  1.00  0.00           H  
ATOM   3069 1HB  ALA A 207     -35.164  -5.970   8.185  1.00  0.00           H  
ATOM   3070 2HB  ALA A 207     -34.300  -6.237   6.666  1.00  0.00           H  
ATOM   3071 3HB  ALA A 207     -36.069  -6.205   6.682  1.00  0.00           H  
ATOM   3072  N   GLY A 208     -37.563  -8.526   7.603  1.00  0.00           N  
ATOM   3073  CA  GLY A 208     -38.808  -8.933   8.229  1.00  0.00           C  
ATOM   3074  C   GLY A 208     -38.708 -10.309   8.867  1.00  0.00           C  
ATOM   3075  O   GLY A 208     -38.982 -10.476  10.061  1.00  0.00           O  
ATOM   3076  H   GLY A 208     -37.578  -8.284   6.611  1.00  0.00           H  
ATOM   3077 1HA  GLY A 208     -39.097  -8.195   8.977  1.00  0.00           H  
ATOM   3078 2HA  GLY A 208     -39.593  -8.954   7.476  1.00  0.00           H  
ATOM   3079  N   ASP A 209     -38.270 -11.293   8.078  1.00  0.00           N  
ATOM   3080  CA  ASP A 209     -38.191 -12.677   8.530  1.00  0.00           C  
ATOM   3081  C   ASP A 209     -37.328 -12.844   9.769  1.00  0.00           C  
ATOM   3082  O   ASP A 209     -37.658 -13.645  10.646  1.00  0.00           O  
ATOM   3083  CB  ASP A 209     -37.639 -13.594   7.426  1.00  0.00           C  
ATOM   3084  CG  ASP A 209     -38.625 -13.888   6.254  1.00  0.00           C  
ATOM   3085  OD1 ASP A 209     -39.788 -13.608   6.368  1.00  0.00           O  
ATOM   3086  OD2 ASP A 209     -38.185 -14.451   5.263  1.00  0.00           O1-
ATOM   3087  H   ASP A 209     -38.019 -11.067   7.117  1.00  0.00           H  
ATOM   3088  HA  ASP A 209     -39.199 -13.006   8.776  1.00  0.00           H  
ATOM   3089 1HB  ASP A 209     -36.744 -13.121   7.001  1.00  0.00           H  
ATOM   3090 2HB  ASP A 209     -37.322 -14.536   7.869  1.00  0.00           H  
ATOM   3091  N   ASN A 210     -36.246 -12.075   9.873  1.00  0.00           N  
ATOM   3092  CA  ASN A 210     -35.386 -12.206  11.039  1.00  0.00           C  
ATOM   3093  C   ASN A 210     -35.649 -11.170  12.151  1.00  0.00           C  
ATOM   3094  O   ASN A 210     -34.859 -11.068  13.092  1.00  0.00           O  
ATOM   3095  CB  ASN A 210     -33.931 -12.239  10.618  1.00  0.00           C  
ATOM   3096  CG  ASN A 210     -33.618 -13.543   9.885  1.00  0.00           C  
ATOM   3097  ND2 ASN A 210     -32.719 -13.517   8.937  1.00  0.00           N  
ATOM   3098  OD1 ASN A 210     -34.194 -14.590  10.219  1.00  0.00           O  
ATOM   3099  H   ASN A 210     -36.000 -11.430   9.115  1.00  0.00           H  
ATOM   3100  HA  ASN A 210     -35.591 -13.176  11.488  1.00  0.00           H  
ATOM   3101 1HB  ASN A 210     -33.726 -11.396   9.951  1.00  0.00           H  
ATOM   3102 2HB  ASN A 210     -33.285 -12.141  11.490  1.00  0.00           H  
ATOM   3103 1HD2 ASN A 210     -32.485 -14.356   8.451  1.00  0.00           H  
ATOM   3104 2HD2 ASN A 210     -32.219 -12.668   8.715  1.00  0.00           H  
ATOM   3105  N   GLY A 211     -36.753 -10.411  12.064  1.00  0.00           N  
ATOM   3106  CA  GLY A 211     -37.116  -9.451  13.114  1.00  0.00           C  
ATOM   3107  C   GLY A 211     -36.332  -8.133  13.112  1.00  0.00           C  
ATOM   3108  O   GLY A 211     -36.372  -7.365  14.081  1.00  0.00           O  
ATOM   3109  H   GLY A 211     -37.387 -10.515  11.269  1.00  0.00           H  
ATOM   3110 1HA  GLY A 211     -38.179  -9.227  13.017  1.00  0.00           H  
ATOM   3111 2HA  GLY A 211     -36.993  -9.934  14.082  1.00  0.00           H  
ATOM   3112  N   ASN A 212     -35.632  -7.834  12.031  1.00  0.00           N  
ATOM   3113  CA  ASN A 212     -34.780  -6.658  11.982  1.00  0.00           C  
ATOM   3114  C   ASN A 212     -35.558  -5.416  11.593  1.00  0.00           C  
ATOM   3115  O   ASN A 212     -35.386  -4.858  10.505  1.00  0.00           O  
ATOM   3116  CB  ASN A 212     -33.629  -6.913  11.052  1.00  0.00           C  
ATOM   3117  CG  ASN A 212     -32.713  -7.980  11.586  1.00  0.00           C  
ATOM   3118  ND2 ASN A 212     -32.340  -8.903  10.748  1.00  0.00           N  
ATOM   3119  OD1 ASN A 212     -32.361  -7.982  12.772  1.00  0.00           O  
ATOM   3120  H   ASN A 212     -35.695  -8.431  11.210  1.00  0.00           H  
ATOM   3121  HA  ASN A 212     -34.379  -6.487  12.982  1.00  0.00           H  
ATOM   3122 1HB  ASN A 212     -33.996  -7.209  10.087  1.00  0.00           H  
ATOM   3123 2HB  ASN A 212     -33.079  -5.994  10.933  1.00  0.00           H  
ATOM   3124 1HD2 ASN A 212     -31.752  -9.651  11.056  1.00  0.00           H  
ATOM   3125 2HD2 ASN A 212     -32.650  -8.881   9.795  1.00  0.00           H  
ATOM   3126  N   GLU A 213     -36.373  -4.946  12.526  1.00  0.00           N  
ATOM   3127  CA  GLU A 213     -37.269  -3.821  12.283  1.00  0.00           C  
ATOM   3128  C   GLU A 213     -36.502  -2.565  11.883  1.00  0.00           C  
ATOM   3129  O   GLU A 213     -36.943  -1.813  11.017  1.00  0.00           O  
ATOM   3130  CB  GLU A 213     -38.115  -3.532  13.523  1.00  0.00           C  
ATOM   3131  CG  GLU A 213     -39.164  -4.597  13.838  1.00  0.00           C  
ATOM   3132  CD  GLU A 213     -39.946  -4.299  15.098  1.00  0.00           C  
ATOM   3133  OE1 GLU A 213     -39.616  -3.345  15.768  1.00  0.00           O  
ATOM   3134  OE2 GLU A 213     -40.872  -5.024  15.392  1.00  0.00           O1-
ATOM   3135  H   GLU A 213     -36.407  -5.476  13.401  1.00  0.00           H  
ATOM   3136  HA  GLU A 213     -37.939  -4.089  11.463  1.00  0.00           H  
ATOM   3137 1HB  GLU A 213     -37.462  -3.438  14.392  1.00  0.00           H  
ATOM   3138 2HB  GLU A 213     -38.629  -2.580  13.397  1.00  0.00           H  
ATOM   3139 1HG  GLU A 213     -39.857  -4.668  12.996  1.00  0.00           H  
ATOM   3140 2HG  GLU A 213     -38.662  -5.561  13.943  1.00  0.00           H  
ATOM   3141  N   TRP A 214     -35.321  -2.345  12.457  1.00  0.00           N  
ATOM   3142  CA  TRP A 214     -34.575  -1.137  12.107  1.00  0.00           C  
ATOM   3143  C   TRP A 214     -34.110  -1.167  10.658  1.00  0.00           C  
ATOM   3144  O   TRP A 214     -33.931  -0.122  10.025  1.00  0.00           O  
ATOM   3145  CB  TRP A 214     -33.359  -0.961  13.002  1.00  0.00           C  
ATOM   3146  CG  TRP A 214     -33.690  -0.506  14.364  1.00  0.00           C  
ATOM   3147  CD1 TRP A 214     -33.546  -1.202  15.526  1.00  0.00           C  
ATOM   3148  CD2 TRP A 214     -34.236   0.778  14.726  1.00  0.00           C  
ATOM   3149  CE2 TRP A 214     -34.385   0.779  16.115  1.00  0.00           C  
ATOM   3150  CE3 TRP A 214     -34.606   1.914  13.991  1.00  0.00           C  
ATOM   3151  NE1 TRP A 214     -33.960  -0.438  16.587  1.00  0.00           N  
ATOM   3152  CZ2 TRP A 214     -34.886   1.876  16.796  1.00  0.00           C  
ATOM   3153  CZ3 TRP A 214     -35.113   3.012  14.673  1.00  0.00           C  
ATOM   3154  CH2 TRP A 214     -35.248   2.994  16.041  1.00  0.00           C  
ATOM   3155  H   TRP A 214     -34.972  -2.994  13.149  1.00  0.00           H  
ATOM   3156  HA  TRP A 214     -35.231  -0.279  12.240  1.00  0.00           H  
ATOM   3157 1HB  TRP A 214     -32.804  -1.897  13.062  1.00  0.00           H  
ATOM   3158 2HB  TRP A 214     -32.710  -0.220  12.554  1.00  0.00           H  
ATOM   3159  HD1 TRP A 214     -33.156  -2.216  15.603  1.00  0.00           H  
ATOM   3160  HE1 TRP A 214     -33.952  -0.722  17.555  1.00  0.00           H  
ATOM   3161  HE3 TRP A 214     -34.498   1.933  12.906  1.00  0.00           H  
ATOM   3162  HZ2 TRP A 214     -35.000   1.880  17.881  1.00  0.00           H  
ATOM   3163  HZ3 TRP A 214     -35.399   3.893  14.096  1.00  0.00           H  
ATOM   3164  HH2 TRP A 214     -35.645   3.874  16.546  1.00  0.00           H  
ATOM   3165  N   ILE A 215     -33.907  -2.364  10.126  1.00  0.00           N  
ATOM   3166  CA  ILE A 215     -33.471  -2.494   8.763  1.00  0.00           C  
ATOM   3167  C   ILE A 215     -34.658  -2.323   7.860  1.00  0.00           C  
ATOM   3168  O   ILE A 215     -34.576  -1.613   6.864  1.00  0.00           O  
ATOM   3169  CB  ILE A 215     -32.724  -3.794   8.509  1.00  0.00           C  
ATOM   3170  CG1 ILE A 215     -31.427  -3.749   9.270  1.00  0.00           C  
ATOM   3171  CG2 ILE A 215     -32.529  -3.974   7.070  1.00  0.00           C  
ATOM   3172  CD1 ILE A 215     -30.676  -4.998   9.289  1.00  0.00           C  
ATOM   3173  H   ILE A 215     -34.126  -3.207  10.645  1.00  0.00           H  
ATOM   3174  HA  ILE A 215     -32.775  -1.689   8.542  1.00  0.00           H  
ATOM   3175  HB  ILE A 215     -33.297  -4.623   8.903  1.00  0.00           H  
ATOM   3176 1HG1 ILE A 215     -30.803  -3.002   8.834  1.00  0.00           H  
ATOM   3177 2HG1 ILE A 215     -31.647  -3.474  10.303  1.00  0.00           H  
ATOM   3178 1HG2 ILE A 215     -32.009  -4.897   6.885  1.00  0.00           H  
ATOM   3179 2HG2 ILE A 215     -33.497  -4.007   6.613  1.00  0.00           H  
ATOM   3180 3HG2 ILE A 215     -31.966  -3.149   6.673  1.00  0.00           H  
ATOM   3181 1HD1 ILE A 215     -29.779  -4.853   9.864  1.00  0.00           H  
ATOM   3182 2HD1 ILE A 215     -31.266  -5.773   9.725  1.00  0.00           H  
ATOM   3183 3HD1 ILE A 215     -30.417  -5.269   8.299  1.00  0.00           H  
ATOM   3184  N   ALA A 216     -35.787  -2.936   8.213  1.00  0.00           N  
ATOM   3185  CA  ALA A 216     -36.967  -2.770   7.376  1.00  0.00           C  
ATOM   3186  C   ALA A 216     -37.311  -1.270   7.284  1.00  0.00           C  
ATOM   3187  O   ALA A 216     -37.658  -0.779   6.208  1.00  0.00           O  
ATOM   3188  CB  ALA A 216     -38.138  -3.574   7.935  1.00  0.00           C  
ATOM   3189  H   ALA A 216     -35.806  -3.516   9.052  1.00  0.00           H  
ATOM   3190  HA  ALA A 216     -36.737  -3.133   6.375  1.00  0.00           H  
ATOM   3191 1HB  ALA A 216     -39.013  -3.459   7.294  1.00  0.00           H  
ATOM   3192 2HB  ALA A 216     -37.868  -4.632   7.984  1.00  0.00           H  
ATOM   3193 3HB  ALA A 216     -38.375  -3.217   8.938  1.00  0.00           H  
ATOM   3194  N   LYS A 217     -37.146  -0.528   8.397  1.00  0.00           N  
ATOM   3195  CA  LYS A 217     -37.387   0.920   8.432  1.00  0.00           C  
ATOM   3196  C   LYS A 217     -36.387   1.695   7.567  1.00  0.00           C  
ATOM   3197  O   LYS A 217     -36.766   2.599   6.814  1.00  0.00           O  
ATOM   3198  CB  LYS A 217     -37.306   1.416   9.876  1.00  0.00           C  
ATOM   3199  CG  LYS A 217     -38.465   0.978  10.761  1.00  0.00           C  
ATOM   3200  CD  LYS A 217     -38.238   1.380  12.221  1.00  0.00           C  
ATOM   3201  CE  LYS A 217     -39.374   0.890  13.109  1.00  0.00           C  
ATOM   3202  NZ  LYS A 217     -39.139   1.185  14.556  1.00  0.00           N1+
ATOM   3203  H   LYS A 217     -36.879  -0.998   9.264  1.00  0.00           H  
ATOM   3204  HA  LYS A 217     -38.385   1.116   8.049  1.00  0.00           H  
ATOM   3205 1HB  LYS A 217     -36.383   1.052  10.331  1.00  0.00           H  
ATOM   3206 2HB  LYS A 217     -37.270   2.506   9.886  1.00  0.00           H  
ATOM   3207 1HG  LYS A 217     -39.367   1.461  10.403  1.00  0.00           H  
ATOM   3208 2HG  LYS A 217     -38.599  -0.094  10.694  1.00  0.00           H  
ATOM   3209 1HD  LYS A 217     -37.297   0.948  12.575  1.00  0.00           H  
ATOM   3210 2HD  LYS A 217     -38.169   2.467  12.291  1.00  0.00           H  
ATOM   3211 1HE  LYS A 217     -40.282   1.380  12.798  1.00  0.00           H  
ATOM   3212 2HE  LYS A 217     -39.492  -0.189  12.980  1.00  0.00           H  
ATOM   3213 1HZ  LYS A 217     -39.924   0.851  15.097  1.00  0.00           H  
ATOM   3214 2HZ  LYS A 217     -38.299   0.708  14.860  1.00  0.00           H  
ATOM   3215 3HZ  LYS A 217     -39.037   2.184  14.692  1.00  0.00           H  
ATOM   3216  N   LYS A 218     -35.107   1.314   7.608  1.00  0.00           N  
ATOM   3217  CA  LYS A 218     -34.107   2.025   6.817  1.00  0.00           C  
ATOM   3218  C   LYS A 218     -34.338   1.771   5.329  1.00  0.00           C  
ATOM   3219  O   LYS A 218     -34.254   2.687   4.501  1.00  0.00           O  
ATOM   3220  CB  LYS A 218     -32.693   1.599   7.217  1.00  0.00           C  
ATOM   3221  CG  LYS A 218     -31.581   2.380   6.529  1.00  0.00           C  
ATOM   3222  CD  LYS A 218     -31.603   3.846   6.935  1.00  0.00           C  
ATOM   3223  CE  LYS A 218     -31.301   4.016   8.416  1.00  0.00           C  
ATOM   3224  NZ  LYS A 218     -31.003   5.432   8.765  1.00  0.00           N1+
ATOM   3225  H   LYS A 218     -34.806   0.568   8.238  1.00  0.00           H  
ATOM   3226  HA  LYS A 218     -34.205   3.094   7.001  1.00  0.00           H  
ATOM   3227 1HB  LYS A 218     -32.569   1.719   8.294  1.00  0.00           H  
ATOM   3228 2HB  LYS A 218     -32.553   0.543   6.986  1.00  0.00           H  
ATOM   3229 1HG  LYS A 218     -30.615   1.951   6.798  1.00  0.00           H  
ATOM   3230 2HG  LYS A 218     -31.702   2.309   5.448  1.00  0.00           H  
ATOM   3231 1HD  LYS A 218     -30.860   4.395   6.355  1.00  0.00           H  
ATOM   3232 2HD  LYS A 218     -32.586   4.268   6.724  1.00  0.00           H  
ATOM   3233 1HE  LYS A 218     -32.156   3.682   9.003  1.00  0.00           H  
ATOM   3234 2HE  LYS A 218     -30.441   3.401   8.685  1.00  0.00           H  
ATOM   3235 1HZ  LYS A 218     -30.807   5.502   9.754  1.00  0.00           H  
ATOM   3236 2HZ  LYS A 218     -30.199   5.746   8.240  1.00  0.00           H  
ATOM   3237 3HZ  LYS A 218     -31.800   6.009   8.538  1.00  0.00           H  
ATOM   3238  N   LEU A 219     -34.660   0.519   4.998  1.00  0.00           N  
ATOM   3239  CA  LEU A 219     -34.934   0.119   3.632  1.00  0.00           C  
ATOM   3240  C   LEU A 219     -36.192   0.830   3.130  1.00  0.00           C  
ATOM   3241  O   LEU A 219     -36.206   1.321   2.004  1.00  0.00           O  
ATOM   3242  CB  LEU A 219     -35.108  -1.398   3.587  1.00  0.00           C  
ATOM   3243  CG  LEU A 219     -33.826  -2.247   3.852  1.00  0.00           C  
ATOM   3244  CD1 LEU A 219     -34.240  -3.635   4.014  1.00  0.00           C  
ATOM   3245  CD2 LEU A 219     -32.845  -2.154   2.716  1.00  0.00           C  
ATOM   3246  H   LEU A 219     -34.704  -0.188   5.730  1.00  0.00           H  
ATOM   3247  HA  LEU A 219     -34.092   0.406   3.005  1.00  0.00           H  
ATOM   3248 1HB  LEU A 219     -35.834  -1.671   4.352  1.00  0.00           H  
ATOM   3249 2HB  LEU A 219     -35.514  -1.678   2.636  1.00  0.00           H  
ATOM   3250  HG  LEU A 219     -33.350  -1.903   4.762  1.00  0.00           H  
ATOM   3251 1HD1 LEU A 219     -33.376  -4.258   4.219  1.00  0.00           H  
ATOM   3252 2HD1 LEU A 219     -34.943  -3.713   4.837  1.00  0.00           H  
ATOM   3253 3HD1 LEU A 219     -34.711  -3.944   3.097  1.00  0.00           H  
ATOM   3254 1HD2 LEU A 219     -31.970  -2.765   2.942  1.00  0.00           H  
ATOM   3255 2HD2 LEU A 219     -33.297  -2.513   1.808  1.00  0.00           H  
ATOM   3256 3HD2 LEU A 219     -32.553  -1.133   2.590  1.00  0.00           H  
ATOM   3257  N   LEU A 220     -37.219   0.960   3.996  1.00  0.00           N  
ATOM   3258  CA  LEU A 220     -38.451   1.680   3.663  1.00  0.00           C  
ATOM   3259  C   LEU A 220     -38.163   3.136   3.313  1.00  0.00           C  
ATOM   3260  O   LEU A 220     -38.641   3.636   2.290  1.00  0.00           O  
ATOM   3261  CB  LEU A 220     -39.437   1.619   4.837  1.00  0.00           C  
ATOM   3262  CG  LEU A 220     -40.725   2.433   4.666  1.00  0.00           C  
ATOM   3263  CD1 LEU A 220     -41.489   1.927   3.450  1.00  0.00           C  
ATOM   3264  CD2 LEU A 220     -41.568   2.320   5.928  1.00  0.00           C  
ATOM   3265  H   LEU A 220     -37.165   0.504   4.903  1.00  0.00           H  
ATOM   3266  HA  LEU A 220     -38.908   1.201   2.802  1.00  0.00           H  
ATOM   3267 1HB  LEU A 220     -39.720   0.580   4.998  1.00  0.00           H  
ATOM   3268 2HB  LEU A 220     -38.932   1.979   5.733  1.00  0.00           H  
ATOM   3269  HG  LEU A 220     -40.474   3.480   4.491  1.00  0.00           H  
ATOM   3270 1HD1 LEU A 220     -42.406   2.506   3.329  1.00  0.00           H  
ATOM   3271 2HD1 LEU A 220     -40.871   2.038   2.560  1.00  0.00           H  
ATOM   3272 3HD1 LEU A 220     -41.740   0.876   3.590  1.00  0.00           H  
ATOM   3273 1HD2 LEU A 220     -42.484   2.899   5.807  1.00  0.00           H  
ATOM   3274 2HD2 LEU A 220     -41.821   1.274   6.104  1.00  0.00           H  
ATOM   3275 3HD2 LEU A 220     -41.004   2.704   6.778  1.00  0.00           H  
ATOM   3276  N   LEU A 221     -37.373   3.814   4.141  1.00  0.00           N  
ATOM   3277  CA  LEU A 221     -37.020   5.198   3.854  1.00  0.00           C  
ATOM   3278  C   LEU A 221     -36.290   5.324   2.527  1.00  0.00           C  
ATOM   3279  O   LEU A 221     -36.657   6.152   1.683  1.00  0.00           O  
ATOM   3280  CB  LEU A 221     -36.146   5.767   4.978  1.00  0.00           C  
ATOM   3281  CG  LEU A 221     -36.874   6.094   6.288  1.00  0.00           C  
ATOM   3282  CD1 LEU A 221     -35.857   6.252   7.410  1.00  0.00           C  
ATOM   3283  CD2 LEU A 221     -37.695   7.362   6.110  1.00  0.00           C  
ATOM   3284  H   LEU A 221     -37.019   3.361   4.988  1.00  0.00           H  
ATOM   3285  HA  LEU A 221     -37.936   5.786   3.810  1.00  0.00           H  
ATOM   3286 1HB  LEU A 221     -35.361   5.047   5.206  1.00  0.00           H  
ATOM   3287 2HB  LEU A 221     -35.676   6.685   4.623  1.00  0.00           H  
ATOM   3288  HG  LEU A 221     -37.536   5.267   6.552  1.00  0.00           H  
ATOM   3289 1HD1 LEU A 221     -36.375   6.483   8.341  1.00  0.00           H  
ATOM   3290 2HD1 LEU A 221     -35.299   5.323   7.528  1.00  0.00           H  
ATOM   3291 3HD1 LEU A 221     -35.171   7.061   7.166  1.00  0.00           H  
ATOM   3292 1HD2 LEU A 221     -38.214   7.594   7.041  1.00  0.00           H  
ATOM   3293 2HD2 LEU A 221     -37.034   8.189   5.848  1.00  0.00           H  
ATOM   3294 3HD2 LEU A 221     -38.426   7.214   5.315  1.00  0.00           H  
ATOM   3295  N   ALA A 222     -35.287   4.473   2.305  1.00  0.00           N  
ATOM   3296  CA  ALA A 222     -34.553   4.549   1.056  1.00  0.00           C  
ATOM   3297  C   ALA A 222     -35.476   4.274  -0.120  1.00  0.00           C  
ATOM   3298  O   ALA A 222     -35.439   4.986  -1.122  1.00  0.00           O  
ATOM   3299  CB  ALA A 222     -33.403   3.563   1.068  1.00  0.00           C  
ATOM   3300  H   ALA A 222     -35.016   3.788   3.014  1.00  0.00           H  
ATOM   3301  HA  ALA A 222     -34.160   5.559   0.949  1.00  0.00           H  
ATOM   3302 1HB  ALA A 222     -32.843   3.634   0.137  1.00  0.00           H  
ATOM   3303 2HB  ALA A 222     -32.753   3.794   1.907  1.00  0.00           H  
ATOM   3304 3HB  ALA A 222     -33.795   2.555   1.184  1.00  0.00           H  
ATOM   3305  N   ALA A 223     -36.365   3.294   0.033  1.00  0.00           N  
ATOM   3306  CA  ALA A 223     -37.289   2.929  -1.017  1.00  0.00           C  
ATOM   3307  C   ALA A 223     -38.198   4.085  -1.381  1.00  0.00           C  
ATOM   3308  O   ALA A 223     -38.473   4.330  -2.564  1.00  0.00           O  
ATOM   3309  CB  ALA A 223     -38.128   1.754  -0.559  1.00  0.00           C  
ATOM   3310  H   ALA A 223     -36.371   2.751   0.889  1.00  0.00           H  
ATOM   3311  HA  ALA A 223     -36.716   2.659  -1.898  1.00  0.00           H  
ATOM   3312 1HB  ALA A 223     -38.811   1.479  -1.334  1.00  0.00           H  
ATOM   3313 2HB  ALA A 223     -37.482   0.919  -0.320  1.00  0.00           H  
ATOM   3314 3HB  ALA A 223     -38.690   2.033   0.323  1.00  0.00           H  
ATOM   3315  N   ALA A 224     -38.669   4.809  -0.359  1.00  0.00           N  
ATOM   3316  CA  ALA A 224     -39.552   5.932  -0.592  1.00  0.00           C  
ATOM   3317  C   ALA A 224     -38.853   7.014  -1.387  1.00  0.00           C  
ATOM   3318  O   ALA A 224     -39.429   7.570  -2.315  1.00  0.00           O  
ATOM   3319  CB  ALA A 224     -40.045   6.474   0.713  1.00  0.00           C  
ATOM   3320  H   ALA A 224     -38.434   4.546   0.599  1.00  0.00           H  
ATOM   3321  HA  ALA A 224     -40.397   5.582  -1.158  1.00  0.00           H  
ATOM   3322 1HB  ALA A 224     -40.732   7.297   0.530  1.00  0.00           H  
ATOM   3323 2HB  ALA A 224     -40.547   5.674   1.236  1.00  0.00           H  
ATOM   3324 3HB  ALA A 224     -39.196   6.823   1.299  1.00  0.00           H  
ATOM   3325  N   ARG A 225     -37.596   7.268  -1.056  1.00  0.00           N  
ATOM   3326  CA  ARG A 225     -36.775   8.268  -1.735  1.00  0.00           C  
ATOM   3327  C   ARG A 225     -36.513   7.898  -3.193  1.00  0.00           C  
ATOM   3328  O   ARG A 225     -36.670   8.711  -4.110  1.00  0.00           O  
ATOM   3329  CB  ARG A 225     -35.453   8.424  -1.020  1.00  0.00           C  
ATOM   3330  CG  ARG A 225     -34.516   9.466  -1.584  1.00  0.00           C  
ATOM   3331  CD  ARG A 225     -33.183   9.363  -0.945  1.00  0.00           C  
ATOM   3332  NE  ARG A 225     -32.471   8.137  -1.338  1.00  0.00           N  
ATOM   3333  CZ  ARG A 225     -31.598   7.471  -0.577  1.00  0.00           C  
ATOM   3334  NH1 ARG A 225     -31.317   7.866   0.652  1.00  0.00           N1+
ATOM   3335  NH2 ARG A 225     -31.031   6.417  -1.098  1.00  0.00           N  
ATOM   3336  H   ARG A 225     -37.179   6.755  -0.272  1.00  0.00           H  
ATOM   3337  HA  ARG A 225     -37.314   9.219  -1.710  1.00  0.00           H  
ATOM   3338 1HB  ARG A 225     -35.627   8.670   0.021  1.00  0.00           H  
ATOM   3339 2HB  ARG A 225     -34.922   7.473  -1.036  1.00  0.00           H  
ATOM   3340 1HG  ARG A 225     -34.403   9.311  -2.662  1.00  0.00           H  
ATOM   3341 2HG  ARG A 225     -34.920  10.463  -1.396  1.00  0.00           H  
ATOM   3342 1HD  ARG A 225     -32.573  10.217  -1.237  1.00  0.00           H  
ATOM   3343 2HD  ARG A 225     -33.306   9.356   0.139  1.00  0.00           H  
ATOM   3344  HE  ARG A 225     -32.609   7.754  -2.291  1.00  0.00           H  
ATOM   3345 1HH1 ARG A 225     -31.765   8.686   1.032  1.00  0.00           H  
ATOM   3346 2HH1 ARG A 225     -30.653   7.350   1.210  1.00  0.00           H  
ATOM   3347 1HH2 ARG A 225     -31.278   6.176  -2.071  1.00  0.00           H  
ATOM   3348 2HH2 ARG A 225     -30.365   5.880  -0.572  1.00  0.00           H  
ATOM   3349  N   GLU A 226     -36.065   6.653  -3.391  1.00  0.00           N  
ATOM   3350  CA  GLU A 226     -35.664   6.143  -4.695  1.00  0.00           C  
ATOM   3351  C   GLU A 226     -36.823   5.948  -5.670  1.00  0.00           C  
ATOM   3352  O   GLU A 226     -36.645   6.102  -6.880  1.00  0.00           O  
ATOM   3353  CB  GLU A 226     -34.909   4.821  -4.539  1.00  0.00           C  
ATOM   3354  CG  GLU A 226     -33.521   4.920  -3.862  1.00  0.00           C  
ATOM   3355  CD  GLU A 226     -32.526   5.771  -4.609  1.00  0.00           C  
ATOM   3356  OE1 GLU A 226     -32.363   5.580  -5.791  1.00  0.00           O  
ATOM   3357  OE2 GLU A 226     -31.908   6.615  -3.982  1.00  0.00           O1-
ATOM   3358  H   GLU A 226     -35.987   6.029  -2.587  1.00  0.00           H  
ATOM   3359  HA  GLU A 226     -34.983   6.870  -5.137  1.00  0.00           H  
ATOM   3360 1HB  GLU A 226     -35.518   4.150  -3.930  1.00  0.00           H  
ATOM   3361 2HB  GLU A 226     -34.788   4.352  -5.515  1.00  0.00           H  
ATOM   3362 1HG  GLU A 226     -33.644   5.344  -2.869  1.00  0.00           H  
ATOM   3363 2HG  GLU A 226     -33.118   3.914  -3.742  1.00  0.00           H  
ATOM   3364  N   GLY A 227     -38.005   5.593  -5.163  1.00  0.00           N  
ATOM   3365  CA  GLY A 227     -39.134   5.323  -6.040  1.00  0.00           C  
ATOM   3366  C   GLY A 227     -39.465   3.841  -6.104  1.00  0.00           C  
ATOM   3367  O   GLY A 227     -40.248   3.388  -6.950  1.00  0.00           O  
ATOM   3368  H   GLY A 227     -38.119   5.478  -4.157  1.00  0.00           H  
ATOM   3369 1HA  GLY A 227     -39.998   5.882  -5.695  1.00  0.00           H  
ATOM   3370 2HA  GLY A 227     -38.912   5.685  -7.040  1.00  0.00           H  
ATOM   3371  N   HIS A 228     -38.901   3.063  -5.190  1.00  0.00           N  
ATOM   3372  CA  HIS A 228     -39.124   1.629  -5.196  1.00  0.00           C  
ATOM   3373  C   HIS A 228     -40.448   1.310  -4.518  1.00  0.00           C  
ATOM   3374  O   HIS A 228     -40.482   0.780  -3.411  1.00  0.00           O  
ATOM   3375  CB  HIS A 228     -37.997   0.884  -4.481  1.00  0.00           C  
ATOM   3376  CG  HIS A 228     -36.643   0.995  -5.088  1.00  0.00           C  
ATOM   3377  CD2 HIS A 228     -35.446   1.326  -4.540  1.00  0.00           C  
ATOM   3378  ND1 HIS A 228     -36.394   0.708  -6.406  1.00  0.00           N  
ATOM   3379  CE1 HIS A 228     -35.104   0.867  -6.653  1.00  0.00           C  
ATOM   3380  NE2 HIS A 228     -34.509   1.247  -5.538  1.00  0.00           N  
ATOM   3381  H   HIS A 228     -38.336   3.485  -4.457  1.00  0.00           H  
ATOM   3382  HA  HIS A 228     -39.175   1.266  -6.221  1.00  0.00           H  
ATOM   3383 1HB  HIS A 228     -37.925   1.236  -3.476  1.00  0.00           H  
ATOM   3384 2HB  HIS A 228     -38.247  -0.160  -4.454  1.00  0.00           H  
ATOM   3385  HD2 HIS A 228     -35.255   1.603  -3.504  1.00  0.00           H  
ATOM   3386  HE1 HIS A 228     -34.614   0.708  -7.614  1.00  0.00           H  
ATOM   3387  HE2 HIS A 228     -33.522   1.441  -5.434  1.00  0.00           H  
ATOM   3388  N   ARG A 229     -41.541   1.605  -5.205  1.00  0.00           N  
ATOM   3389  CA  ARG A 229     -42.879   1.470  -4.630  1.00  0.00           C  
ATOM   3390  C   ARG A 229     -43.146   0.054  -4.145  1.00  0.00           C  
ATOM   3391  O   ARG A 229     -43.737  -0.137  -3.080  1.00  0.00           O  
ATOM   3392  CB  ARG A 229     -43.940   1.856  -5.650  1.00  0.00           C  
ATOM   3393  CG  ARG A 229     -45.343   2.013  -5.087  1.00  0.00           C  
ATOM   3394  CD  ARG A 229     -46.163   0.796  -5.309  1.00  0.00           C  
ATOM   3395  NE  ARG A 229     -46.444   0.580  -6.719  1.00  0.00           N  
ATOM   3396  CZ  ARG A 229     -47.012  -0.532  -7.225  1.00  0.00           C  
ATOM   3397  NH1 ARG A 229     -47.354  -1.517  -6.425  1.00  0.00           N1+
ATOM   3398  NH2 ARG A 229     -47.227  -0.631  -8.525  1.00  0.00           N  
ATOM   3399  H   ARG A 229     -41.401   2.019  -6.127  1.00  0.00           H  
ATOM   3400  HA  ARG A 229     -42.943   2.123  -3.768  1.00  0.00           H  
ATOM   3401 1HB  ARG A 229     -43.665   2.799  -6.121  1.00  0.00           H  
ATOM   3402 2HB  ARG A 229     -43.981   1.100  -6.434  1.00  0.00           H  
ATOM   3403 1HG  ARG A 229     -45.286   2.197  -4.013  1.00  0.00           H  
ATOM   3404 2HG  ARG A 229     -45.838   2.854  -5.573  1.00  0.00           H  
ATOM   3405 1HD  ARG A 229     -45.630  -0.076  -4.930  1.00  0.00           H  
ATOM   3406 2HD  ARG A 229     -47.113   0.896  -4.784  1.00  0.00           H  
ATOM   3407  HE  ARG A 229     -46.196   1.317  -7.366  1.00  0.00           H  
ATOM   3408 1HH1 ARG A 229     -47.190  -1.442  -5.431  1.00  0.00           H  
ATOM   3409 2HH1 ARG A 229     -47.780  -2.351  -6.804  1.00  0.00           H  
ATOM   3410 1HH2 ARG A 229     -46.964   0.126  -9.140  1.00  0.00           H  
ATOM   3411 2HH2 ARG A 229     -47.653  -1.464  -8.904  1.00  0.00           H  
ATOM   3412  N   GLU A 230     -42.730  -0.946  -4.920  1.00  0.00           N  
ATOM   3413  CA  GLU A 230     -42.889  -2.322  -4.467  1.00  0.00           C  
ATOM   3414  C   GLU A 230     -42.125  -2.554  -3.165  1.00  0.00           C  
ATOM   3415  O   GLU A 230     -42.618  -3.219  -2.253  1.00  0.00           O  
ATOM   3416  CB  GLU A 230     -42.434  -3.303  -5.540  1.00  0.00           C  
ATOM   3417  CG  GLU A 230     -42.587  -4.749  -5.141  1.00  0.00           C  
ATOM   3418  CD  GLU A 230     -42.262  -5.713  -6.246  1.00  0.00           C  
ATOM   3419  OE1 GLU A 230     -41.972  -5.282  -7.337  1.00  0.00           O  
ATOM   3420  OE2 GLU A 230     -42.286  -6.894  -5.980  1.00  0.00           O1-
ATOM   3421  H   GLU A 230     -42.283  -0.744  -5.803  1.00  0.00           H  
ATOM   3422  HA  GLU A 230     -43.948  -2.499  -4.267  1.00  0.00           H  
ATOM   3423 1HB  GLU A 230     -43.006  -3.138  -6.452  1.00  0.00           H  
ATOM   3424 2HB  GLU A 230     -41.382  -3.126  -5.771  1.00  0.00           H  
ATOM   3425 1HG  GLU A 230     -41.920  -4.941  -4.302  1.00  0.00           H  
ATOM   3426 2HG  GLU A 230     -43.608  -4.918  -4.800  1.00  0.00           H  
ATOM   3427  N   ALA A 231     -40.901  -2.025  -3.081  1.00  0.00           N  
ATOM   3428  CA  ALA A 231     -40.119  -2.154  -1.860  1.00  0.00           C  
ATOM   3429  C   ALA A 231     -40.806  -1.467  -0.703  1.00  0.00           C  
ATOM   3430  O   ALA A 231     -40.734  -1.940   0.426  1.00  0.00           O  
ATOM   3431  CB  ALA A 231     -38.758  -1.575  -2.009  1.00  0.00           C  
ATOM   3432  H   ALA A 231     -40.535  -1.487  -3.853  1.00  0.00           H  
ATOM   3433  HA  ALA A 231     -40.031  -3.213  -1.623  1.00  0.00           H  
ATOM   3434 1HB  ALA A 231     -38.279  -1.706  -1.082  1.00  0.00           H  
ATOM   3435 2HB  ALA A 231     -38.222  -2.067  -2.784  1.00  0.00           H  
ATOM   3436 3HB  ALA A 231     -38.841  -0.554  -2.220  1.00  0.00           H  
ATOM   3437  N   VAL A 232     -41.472  -0.344  -0.971  1.00  0.00           N  
ATOM   3438  CA  VAL A 232     -42.188   0.342   0.092  1.00  0.00           C  
ATOM   3439  C   VAL A 232     -43.257  -0.586   0.640  1.00  0.00           C  
ATOM   3440  O   VAL A 232     -43.323  -0.834   1.845  1.00  0.00           O  
ATOM   3441  CB  VAL A 232     -42.836   1.655  -0.437  1.00  0.00           C  
ATOM   3442  CG1 VAL A 232     -43.792   2.242   0.582  1.00  0.00           C  
ATOM   3443  CG2 VAL A 232     -41.734   2.676  -0.746  1.00  0.00           C  
ATOM   3444  H   VAL A 232     -41.463   0.028  -1.920  1.00  0.00           H  
ATOM   3445  HA  VAL A 232     -41.483   0.585   0.881  1.00  0.00           H  
ATOM   3446  HB  VAL A 232     -43.401   1.439  -1.326  1.00  0.00           H  
ATOM   3447 1HG1 VAL A 232     -44.241   3.133   0.200  1.00  0.00           H  
ATOM   3448 2HG1 VAL A 232     -44.574   1.518   0.795  1.00  0.00           H  
ATOM   3449 3HG1 VAL A 232     -43.279   2.474   1.459  1.00  0.00           H  
ATOM   3450 1HG2 VAL A 232     -42.177   3.579  -1.120  1.00  0.00           H  
ATOM   3451 2HG2 VAL A 232     -41.173   2.898   0.161  1.00  0.00           H  
ATOM   3452 3HG2 VAL A 232     -41.069   2.272  -1.492  1.00  0.00           H  
ATOM   3453  N   GLU A 233     -44.049  -1.182  -0.245  1.00  0.00           N  
ATOM   3454  CA  GLU A 233     -45.085  -2.088   0.227  1.00  0.00           C  
ATOM   3455  C   GLU A 233     -44.484  -3.270   1.006  1.00  0.00           C  
ATOM   3456  O   GLU A 233     -44.966  -3.622   2.089  1.00  0.00           O  
ATOM   3457  CB  GLU A 233     -45.938  -2.590  -0.945  1.00  0.00           C  
ATOM   3458  CG  GLU A 233     -47.078  -3.519  -0.530  1.00  0.00           C  
ATOM   3459  CD  GLU A 233     -47.978  -3.959  -1.676  1.00  0.00           C  
ATOM   3460  OE1 GLU A 233     -47.809  -3.489  -2.776  1.00  0.00           O  
ATOM   3461  OE2 GLU A 233     -48.825  -4.798  -1.436  1.00  0.00           O1-
ATOM   3462  H   GLU A 233     -43.939  -0.974  -1.240  1.00  0.00           H  
ATOM   3463  HA  GLU A 233     -45.734  -1.538   0.906  1.00  0.00           H  
ATOM   3464 1HB  GLU A 233     -46.365  -1.737  -1.472  1.00  0.00           H  
ATOM   3465 2HB  GLU A 233     -45.301  -3.124  -1.654  1.00  0.00           H  
ATOM   3466 1HG  GLU A 233     -46.634  -4.406  -0.076  1.00  0.00           H  
ATOM   3467 2HG  GLU A 233     -47.678  -3.019   0.228  1.00  0.00           H  
ATOM   3468  N   ARG A 234     -43.418  -3.875   0.471  1.00  0.00           N  
ATOM   3469  CA  ARG A 234     -42.809  -5.029   1.127  1.00  0.00           C  
ATOM   3470  C   ARG A 234     -42.170  -4.681   2.473  1.00  0.00           C  
ATOM   3471  O   ARG A 234     -42.336  -5.420   3.445  1.00  0.00           O  
ATOM   3472  CB  ARG A 234     -41.770  -5.662   0.209  1.00  0.00           C  
ATOM   3473  CG  ARG A 234     -42.344  -6.428  -1.005  1.00  0.00           C  
ATOM   3474  CD  ARG A 234     -41.257  -6.940  -1.895  1.00  0.00           C  
ATOM   3475  NE  ARG A 234     -41.769  -7.659  -3.068  1.00  0.00           N  
ATOM   3476  CZ  ARG A 234     -42.017  -8.974  -3.143  1.00  0.00           C  
ATOM   3477  NH1 ARG A 234     -41.746  -9.803  -2.147  1.00  0.00           N1+
ATOM   3478  NH2 ARG A 234     -42.536  -9.415  -4.265  1.00  0.00           N  
ATOM   3479  H   ARG A 234     -43.043  -3.543  -0.420  1.00  0.00           H  
ATOM   3480  HA  ARG A 234     -43.590  -5.765   1.301  1.00  0.00           H  
ATOM   3481 1HB  ARG A 234     -41.113  -4.884  -0.174  1.00  0.00           H  
ATOM   3482 2HB  ARG A 234     -41.153  -6.363   0.779  1.00  0.00           H  
ATOM   3483 1HG  ARG A 234     -42.919  -7.283  -0.651  1.00  0.00           H  
ATOM   3484 2HG  ARG A 234     -42.988  -5.764  -1.588  1.00  0.00           H  
ATOM   3485 1HD  ARG A 234     -40.670  -6.092  -2.245  1.00  0.00           H  
ATOM   3486 2HD  ARG A 234     -40.623  -7.621  -1.325  1.00  0.00           H  
ATOM   3487  HE  ARG A 234     -42.004  -7.125  -3.916  1.00  0.00           H  
ATOM   3488 1HH1 ARG A 234     -41.281  -9.470  -1.281  1.00  0.00           H  
ATOM   3489 2HH1 ARG A 234     -41.939 -10.787  -2.242  1.00  0.00           H  
ATOM   3490 1HH2 ARG A 234     -42.701  -8.728  -5.017  1.00  0.00           H  
ATOM   3491 2HH2 ARG A 234     -42.741 -10.392  -4.389  1.00  0.00           H  
ATOM   3492  N   ALA A 235     -41.463  -3.550   2.551  1.00  0.00           N  
ATOM   3493  CA  ALA A 235     -40.810  -3.140   3.786  1.00  0.00           C  
ATOM   3494  C   ALA A 235     -41.846  -2.926   4.875  1.00  0.00           C  
ATOM   3495  O   ALA A 235     -41.620  -3.294   6.031  1.00  0.00           O  
ATOM   3496  CB  ALA A 235     -39.986  -1.889   3.569  1.00  0.00           C  
ATOM   3497  H   ALA A 235     -41.360  -2.962   1.731  1.00  0.00           H  
ATOM   3498  HA  ALA A 235     -40.146  -3.945   4.100  1.00  0.00           H  
ATOM   3499 1HB  ALA A 235     -39.489  -1.622   4.497  1.00  0.00           H  
ATOM   3500 2HB  ALA A 235     -39.237  -2.070   2.797  1.00  0.00           H  
ATOM   3501 3HB  ALA A 235     -40.639  -1.084   3.251  1.00  0.00           H  
ATOM   3502  N   ILE A 236     -43.008  -2.382   4.499  1.00  0.00           N  
ATOM   3503  CA  ILE A 236     -44.100  -2.168   5.437  1.00  0.00           C  
ATOM   3504  C   ILE A 236     -44.619  -3.511   5.933  1.00  0.00           C  
ATOM   3505  O   ILE A 236     -44.759  -3.736   7.133  1.00  0.00           O  
ATOM   3506  CB  ILE A 236     -45.225  -1.346   4.794  1.00  0.00           C  
ATOM   3507  CG1 ILE A 236     -44.734   0.063   4.507  1.00  0.00           C  
ATOM   3508  CG2 ILE A 236     -46.436  -1.313   5.697  1.00  0.00           C  
ATOM   3509  CD1 ILE A 236     -45.655   0.840   3.593  1.00  0.00           C  
ATOM   3510  H   ILE A 236     -43.138  -2.087   3.524  1.00  0.00           H  
ATOM   3511  HA  ILE A 236     -43.723  -1.611   6.300  1.00  0.00           H  
ATOM   3512  HB  ILE A 236     -45.496  -1.799   3.839  1.00  0.00           H  
ATOM   3513 1HG1 ILE A 236     -44.632   0.594   5.452  1.00  0.00           H  
ATOM   3514 2HG1 ILE A 236     -43.763   0.004   4.057  1.00  0.00           H  
ATOM   3515 1HG2 ILE A 236     -47.213  -0.739   5.223  1.00  0.00           H  
ATOM   3516 2HG2 ILE A 236     -46.790  -2.325   5.876  1.00  0.00           H  
ATOM   3517 3HG2 ILE A 236     -46.168  -0.846   6.650  1.00  0.00           H  
ATOM   3518 1HD1 ILE A 236     -45.247   1.827   3.427  1.00  0.00           H  
ATOM   3519 2HD1 ILE A 236     -45.739   0.319   2.642  1.00  0.00           H  
ATOM   3520 3HD1 ILE A 236     -46.638   0.925   4.044  1.00  0.00           H  
ATOM   3521  N   LYS A 237     -44.857  -4.448   5.006  1.00  0.00           N  
ATOM   3522  CA  LYS A 237     -45.328  -5.782   5.384  1.00  0.00           C  
ATOM   3523  C   LYS A 237     -44.286  -6.538   6.221  1.00  0.00           C  
ATOM   3524  O   LYS A 237     -44.630  -7.410   7.020  1.00  0.00           O  
ATOM   3525  CB  LYS A 237     -45.685  -6.590   4.136  1.00  0.00           C  
ATOM   3526  CG  LYS A 237     -46.938  -6.113   3.414  1.00  0.00           C  
ATOM   3527  CD  LYS A 237     -47.210  -6.944   2.169  1.00  0.00           C  
ATOM   3528  CE  LYS A 237     -48.490  -6.501   1.475  1.00  0.00           C  
ATOM   3529  NZ  LYS A 237     -48.743  -7.273   0.228  1.00  0.00           N1+
ATOM   3530  H   LYS A 237     -44.732  -4.222   4.018  1.00  0.00           H  
ATOM   3531  HA  LYS A 237     -46.217  -5.664   6.002  1.00  0.00           H  
ATOM   3532 1HB  LYS A 237     -44.857  -6.552   3.428  1.00  0.00           H  
ATOM   3533 2HB  LYS A 237     -45.834  -7.636   4.409  1.00  0.00           H  
ATOM   3534 1HG  LYS A 237     -47.796  -6.187   4.085  1.00  0.00           H  
ATOM   3535 2HG  LYS A 237     -46.816  -5.070   3.124  1.00  0.00           H  
ATOM   3536 1HD  LYS A 237     -46.376  -6.843   1.474  1.00  0.00           H  
ATOM   3537 2HD  LYS A 237     -47.304  -7.995   2.447  1.00  0.00           H  
ATOM   3538 1HE  LYS A 237     -49.335  -6.637   2.149  1.00  0.00           H  
ATOM   3539 2HE  LYS A 237     -48.420  -5.443   1.224  1.00  0.00           H  
ATOM   3540 1HZ  LYS A 237     -49.597  -6.950  -0.201  1.00  0.00           H  
ATOM   3541 2HZ  LYS A 237     -47.973  -7.140  -0.413  1.00  0.00           H  
ATOM   3542 3HZ  LYS A 237     -48.828  -8.255   0.450  1.00  0.00           H  
ATOM   3543  N   ALA A 238     -43.015  -6.151   6.077  1.00  0.00           N  
ATOM   3544  CA  ALA A 238     -41.895  -6.711   6.822  1.00  0.00           C  
ATOM   3545  C   ALA A 238     -41.820  -6.152   8.249  1.00  0.00           C  
ATOM   3546  O   ALA A 238     -40.977  -6.585   9.036  1.00  0.00           O  
ATOM   3547  CB  ALA A 238     -40.592  -6.419   6.101  1.00  0.00           C  
ATOM   3548  H   ALA A 238     -42.800  -5.466   5.355  1.00  0.00           H  
ATOM   3549  HA  ALA A 238     -42.037  -7.788   6.887  1.00  0.00           H  
ATOM   3550 1HB  ALA A 238     -39.772  -6.846   6.640  1.00  0.00           H  
ATOM   3551 2HB  ALA A 238     -40.630  -6.841   5.097  1.00  0.00           H  
ATOM   3552 3HB  ALA A 238     -40.441  -5.363   6.034  1.00  0.00           H  
ATOM   3553  N   GLY A 239     -42.689  -5.196   8.588  1.00  0.00           N  
ATOM   3554  CA  GLY A 239     -42.713  -4.601   9.916  1.00  0.00           C  
ATOM   3555  C   GLY A 239     -42.223  -3.155   9.977  1.00  0.00           C  
ATOM   3556  O   GLY A 239     -42.170  -2.568  11.060  1.00  0.00           O  
ATOM   3557  H   GLY A 239     -43.376  -4.862   7.915  1.00  0.00           H  
ATOM   3558 1HA  GLY A 239     -43.736  -4.639  10.288  1.00  0.00           H  
ATOM   3559 2HA  GLY A 239     -42.115  -5.209  10.591  1.00  0.00           H  
ATOM   3560  N   ALA A 240     -41.840  -2.569   8.846  1.00  0.00           N  
ATOM   3561  CA  ALA A 240     -41.393  -1.187   8.882  1.00  0.00           C  
ATOM   3562  C   ALA A 240     -42.538  -0.264   9.291  1.00  0.00           C  
ATOM   3563  O   ALA A 240     -43.695  -0.486   8.938  1.00  0.00           O  
ATOM   3564  CB  ALA A 240     -40.835  -0.758   7.548  1.00  0.00           C  
ATOM   3565  H   ALA A 240     -41.876  -3.057   7.952  1.00  0.00           H  
ATOM   3566  HA  ALA A 240     -40.605  -1.111   9.629  1.00  0.00           H  
ATOM   3567 1HB  ALA A 240     -40.482   0.256   7.630  1.00  0.00           H  
ATOM   3568 2HB  ALA A 240     -40.027  -1.398   7.271  1.00  0.00           H  
ATOM   3569 3HB  ALA A 240     -41.599  -0.815   6.804  1.00  0.00           H  
ATOM   3570  N   ASP A 241     -42.197   0.779  10.024  1.00  0.00           N  
ATOM   3571  CA  ASP A 241     -43.130   1.816  10.452  1.00  0.00           C  
ATOM   3572  C   ASP A 241     -43.313   2.860   9.366  1.00  0.00           C  
ATOM   3573  O   ASP A 241     -42.356   3.513   8.970  1.00  0.00           O  
ATOM   3574  CB  ASP A 241     -42.681   2.475  11.763  1.00  0.00           C  
ATOM   3575  CG  ASP A 241     -43.676   3.515  12.326  1.00  0.00           C  
ATOM   3576  OD1 ASP A 241     -44.617   3.861  11.636  1.00  0.00           O  
ATOM   3577  OD2 ASP A 241     -43.479   3.944  13.438  1.00  0.00           O1-
ATOM   3578  H   ASP A 241     -41.232   0.865  10.296  1.00  0.00           H  
ATOM   3579  HA  ASP A 241     -44.097   1.348  10.632  1.00  0.00           H  
ATOM   3580 1HB  ASP A 241     -42.559   1.701  12.517  1.00  0.00           H  
ATOM   3581 2HB  ASP A 241     -41.727   2.949  11.630  1.00  0.00           H  
ATOM   3582  N   VAL A 242     -44.533   3.007   8.867  1.00  0.00           N  
ATOM   3583  CA  VAL A 242     -44.828   3.948   7.787  1.00  0.00           C  
ATOM   3584  C   VAL A 242     -44.485   5.402   8.150  1.00  0.00           C  
ATOM   3585  O   VAL A 242     -44.356   6.246   7.258  1.00  0.00           O  
ATOM   3586  CB  VAL A 242     -46.321   3.861   7.417  1.00  0.00           C  
ATOM   3587  CG1 VAL A 242     -46.653   2.483   6.862  1.00  0.00           C  
ATOM   3588  CG2 VAL A 242     -47.176   4.171   8.637  1.00  0.00           C  
ATOM   3589  H   VAL A 242     -45.279   2.448   9.257  1.00  0.00           H  
ATOM   3590  HA  VAL A 242     -44.257   3.658   6.913  1.00  0.00           H  
ATOM   3591  HB  VAL A 242     -46.534   4.584   6.630  1.00  0.00           H  
ATOM   3592 1HG1 VAL A 242     -47.713   2.440   6.606  1.00  0.00           H  
ATOM   3593 2HG1 VAL A 242     -46.057   2.298   5.969  1.00  0.00           H  
ATOM   3594 3HG1 VAL A 242     -46.431   1.725   7.613  1.00  0.00           H  
ATOM   3595 1HG2 VAL A 242     -48.230   4.108   8.368  1.00  0.00           H  
ATOM   3596 2HG2 VAL A 242     -46.959   3.450   9.426  1.00  0.00           H  
ATOM   3597 3HG2 VAL A 242     -46.951   5.177   8.993  1.00  0.00           H  
ATOM   3598  N   ASN A 243     -44.361   5.692   9.453  1.00  0.00           N  
ATOM   3599  CA  ASN A 243     -44.016   7.014   9.941  1.00  0.00           C  
ATOM   3600  C   ASN A 243     -42.575   7.099  10.475  1.00  0.00           C  
ATOM   3601  O   ASN A 243     -42.223   8.077  11.145  1.00  0.00           O  
ATOM   3602  CB  ASN A 243     -45.000   7.449  11.008  1.00  0.00           C  
ATOM   3603  CG  ASN A 243     -46.399   7.697  10.472  1.00  0.00           C  
ATOM   3604  ND2 ASN A 243     -47.382   7.206  11.197  1.00  0.00           N  
ATOM   3605  OD1 ASN A 243     -46.578   8.322   9.412  1.00  0.00           O  
ATOM   3606  H   ASN A 243     -44.488   4.944  10.148  1.00  0.00           H  
ATOM   3607  HA  ASN A 243     -44.083   7.713   9.109  1.00  0.00           H  
ATOM   3608 1HB  ASN A 243     -45.054   6.668  11.775  1.00  0.00           H  
ATOM   3609 2HB  ASN A 243     -44.638   8.355  11.490  1.00  0.00           H  
ATOM   3610 1HD2 ASN A 243     -48.346   7.308  10.930  1.00  0.00           H  
ATOM   3611 2HD2 ASN A 243     -47.167   6.707  12.040  1.00  0.00           H  
ATOM   3612  N   THR A 244     -41.736   6.092  10.198  1.00  0.00           N  
ATOM   3613  CA  THR A 244     -40.345   6.147  10.646  1.00  0.00           C  
ATOM   3614  C   THR A 244     -39.734   7.377  10.030  1.00  0.00           C  
ATOM   3615  O   THR A 244     -40.039   7.682   8.895  1.00  0.00           O  
ATOM   3616  CB  THR A 244     -39.544   4.894  10.247  1.00  0.00           C  
ATOM   3617  CG2 THR A 244     -39.424   4.796   8.734  1.00  0.00           C  
ATOM   3618  OG1 THR A 244     -38.233   4.957  10.823  1.00  0.00           O  
ATOM   3619  H   THR A 244     -42.053   5.280   9.670  1.00  0.00           H  
ATOM   3620  HA  THR A 244     -40.314   6.237  11.732  1.00  0.00           H  
ATOM   3621  HB  THR A 244     -40.049   4.005  10.623  1.00  0.00           H  
ATOM   3622  HG1 THR A 244     -37.879   5.843  10.715  1.00  0.00           H  
ATOM   3623 1HG2 THR A 244     -38.856   3.905   8.470  1.00  0.00           H  
ATOM   3624 2HG2 THR A 244     -40.419   4.737   8.293  1.00  0.00           H  
ATOM   3625 3HG2 THR A 244     -38.911   5.678   8.352  1.00  0.00           H  
ATOM   3626  N   ALA A 245     -38.875   8.092  10.732  1.00  0.00           N  
ATOM   3627  CA  ALA A 245     -38.241   9.242  10.085  1.00  0.00           C  
ATOM   3628  C   ALA A 245     -36.757   9.021   9.863  1.00  0.00           C  
ATOM   3629  O   ALA A 245     -36.112   8.296  10.625  1.00  0.00           O  
ATOM   3630  CB  ALA A 245     -38.457  10.489  10.901  1.00  0.00           C  
ATOM   3631  H   ALA A 245     -38.667   7.857  11.692  1.00  0.00           H  
ATOM   3632  HA  ALA A 245     -38.697   9.384   9.113  1.00  0.00           H  
ATOM   3633 1HB  ALA A 245     -38.001  11.304  10.380  1.00  0.00           H  
ATOM   3634 2HB  ALA A 245     -39.523  10.674  11.018  1.00  0.00           H  
ATOM   3635 3HB  ALA A 245     -37.996  10.374  11.876  1.00  0.00           H  
ATOM   3636  N   ASP A 246     -36.214   9.668   8.834  1.00  0.00           N  
ATOM   3637  CA  ASP A 246     -34.779   9.660   8.613  1.00  0.00           C  
ATOM   3638  C   ASP A 246     -34.126  10.712   9.495  1.00  0.00           C  
ATOM   3639  O   ASP A 246     -34.794  11.371  10.299  1.00  0.00           O  
ATOM   3640  CB  ASP A 246     -34.408   9.897   7.128  1.00  0.00           C  
ATOM   3641  CG  ASP A 246     -34.635  11.323   6.540  1.00  0.00           C  
ATOM   3642  OD1 ASP A 246     -34.803  12.301   7.293  1.00  0.00           O  
ATOM   3643  OD2 ASP A 246     -34.601  11.422   5.331  1.00  0.00           O1-
ATOM   3644  H   ASP A 246     -36.821  10.160   8.184  1.00  0.00           H  
ATOM   3645  HA  ASP A 246     -34.382   8.688   8.908  1.00  0.00           H  
ATOM   3646 1HB  ASP A 246     -33.361   9.628   6.974  1.00  0.00           H  
ATOM   3647 2HB  ASP A 246     -34.988   9.222   6.515  1.00  0.00           H  
ATOM   3648  N   GLU A 247     -32.837  10.910   9.300  1.00  0.00           N  
ATOM   3649  CA  GLU A 247     -32.003  11.799  10.095  1.00  0.00           C  
ATOM   3650  C   GLU A 247     -32.402  13.292  10.068  1.00  0.00           C  
ATOM   3651  O   GLU A 247     -31.936  14.068  10.908  1.00  0.00           O  
ATOM   3652  CB  GLU A 247     -30.549  11.584   9.666  1.00  0.00           C  
ATOM   3653  CG  GLU A 247     -30.020  10.143  10.000  1.00  0.00           C  
ATOM   3654  CD  GLU A 247     -30.418   9.043   8.990  1.00  0.00           C  
ATOM   3655  OE1 GLU A 247     -30.760   9.360   7.883  1.00  0.00           O  
ATOM   3656  OE2 GLU A 247     -30.405   7.880   9.360  1.00  0.00           O1-
ATOM   3657  H   GLU A 247     -32.380  10.371   8.583  1.00  0.00           H  
ATOM   3658  HA  GLU A 247     -32.085  11.468  11.132  1.00  0.00           H  
ATOM   3659 1HB  GLU A 247     -30.455  11.747   8.591  1.00  0.00           H  
ATOM   3660 2HB  GLU A 247     -29.907  12.307  10.169  1.00  0.00           H  
ATOM   3661 1HG  GLU A 247     -28.932  10.180  10.051  1.00  0.00           H  
ATOM   3662 2HG  GLU A 247     -30.386   9.861  10.986  1.00  0.00           H  
ATOM   3663  N   THR A 248     -33.221  13.708   9.088  1.00  0.00           N  
ATOM   3664  CA  THR A 248     -33.652  15.099   8.970  1.00  0.00           C  
ATOM   3665  C   THR A 248     -35.156  15.242   9.266  1.00  0.00           C  
ATOM   3666  O   THR A 248     -35.751  16.313   9.060  1.00  0.00           O  
ATOM   3667  CB  THR A 248     -33.329  15.656   7.572  1.00  0.00           C  
ATOM   3668  CG2 THR A 248     -31.835  15.582   7.337  1.00  0.00           C  
ATOM   3669  OG1 THR A 248     -33.992  14.891   6.559  1.00  0.00           O  
ATOM   3670  H   THR A 248     -33.597  13.036   8.416  1.00  0.00           H  
ATOM   3671  HA  THR A 248     -33.112  15.694   9.704  1.00  0.00           H  
ATOM   3672  HB  THR A 248     -33.654  16.690   7.504  1.00  0.00           H  
ATOM   3673  HG1 THR A 248     -34.193  13.971   6.872  1.00  0.00           H  
ATOM   3674 1HG2 THR A 248     -31.599  15.978   6.350  1.00  0.00           H  
ATOM   3675 2HG2 THR A 248     -31.318  16.166   8.097  1.00  0.00           H  
ATOM   3676 3HG2 THR A 248     -31.509  14.541   7.397  1.00  0.00           H  
ATOM   3677  N   GLY A 249     -35.771  14.152   9.742  1.00  0.00           N  
ATOM   3678  CA  GLY A 249     -37.185  14.148  10.080  1.00  0.00           C  
ATOM   3679  C   GLY A 249     -38.110  13.730   8.936  1.00  0.00           C  
ATOM   3680  O   GLY A 249     -39.331  13.829   9.058  1.00  0.00           O  
ATOM   3681  H   GLY A 249     -35.243  13.285   9.875  1.00  0.00           H  
ATOM   3682 1HA  GLY A 249     -37.334  13.478  10.928  1.00  0.00           H  
ATOM   3683 2HA  GLY A 249     -37.470  15.137  10.426  1.00  0.00           H  
ATOM   3684  N   TYR A 250     -37.562  13.231   7.828  1.00  0.00           N  
ATOM   3685  CA  TYR A 250     -38.448  12.853   6.736  1.00  0.00           C  
ATOM   3686  C   TYR A 250     -38.914  11.426   6.811  1.00  0.00           C  
ATOM   3687  O   TYR A 250     -38.129  10.485   6.940  1.00  0.00           O  
ATOM   3688  CB  TYR A 250     -37.749  13.122   5.411  1.00  0.00           C  
ATOM   3689  CG  TYR A 250     -37.712  14.537   5.069  1.00  0.00           C  
ATOM   3690  CD1 TYR A 250     -36.951  15.392   5.805  1.00  0.00           C  
ATOM   3691  CD2 TYR A 250     -38.396  14.975   3.974  1.00  0.00           C  
ATOM   3692  CE1 TYR A 250     -36.909  16.708   5.491  1.00  0.00           C  
ATOM   3693  CE2 TYR A 250     -38.360  16.298   3.642  1.00  0.00           C  
ATOM   3694  CZ  TYR A 250     -37.622  17.172   4.421  1.00  0.00           C  
ATOM   3695  OH  TYR A 250     -37.583  18.506   4.155  1.00  0.00           O  
ATOM   3696  H   TYR A 250     -36.549  13.095   7.727  1.00  0.00           H  
ATOM   3697  HA  TYR A 250     -39.339  13.477   6.787  1.00  0.00           H  
ATOM   3698 1HB  TYR A 250     -36.738  12.754   5.440  1.00  0.00           H  
ATOM   3699 2HB  TYR A 250     -38.273  12.603   4.626  1.00  0.00           H  
ATOM   3700  HD1 TYR A 250     -36.406  15.027   6.661  1.00  0.00           H  
ATOM   3701  HD2 TYR A 250     -38.969  14.259   3.384  1.00  0.00           H  
ATOM   3702  HE1 TYR A 250     -36.321  17.393   6.099  1.00  0.00           H  
ATOM   3703  HE2 TYR A 250     -38.908  16.656   2.781  1.00  0.00           H  
ATOM   3704  HH  TYR A 250     -37.905  18.983   4.965  1.00  0.00           H  
ATOM   3705  N   THR A 251     -40.220  11.265   6.738  1.00  0.00           N  
ATOM   3706  CA  THR A 251     -40.834   9.965   6.746  1.00  0.00           C  
ATOM   3707  C   THR A 251     -40.935   9.519   5.313  1.00  0.00           C  
ATOM   3708  O   THR A 251     -40.811  10.370   4.436  1.00  0.00           O  
ATOM   3709  CB  THR A 251     -42.231  10.064   7.379  1.00  0.00           C  
ATOM   3710  CG2 THR A 251     -42.118  10.612   8.792  1.00  0.00           C  
ATOM   3711  OG1 THR A 251     -43.055  10.928   6.552  1.00  0.00           O  
ATOM   3712  H   THR A 251     -40.824  12.088   6.687  1.00  0.00           H  
ATOM   3713  HA  THR A 251     -40.207   9.295   7.294  1.00  0.00           H  
ATOM   3714  HB  THR A 251     -42.690   9.105   7.443  1.00  0.00           H  
ATOM   3715  HG1 THR A 251     -42.787  11.846   6.700  1.00  0.00           H  
ATOM   3716 1HG2 THR A 251     -43.108  10.674   9.234  1.00  0.00           H  
ATOM   3717 2HG2 THR A 251     -41.500   9.935   9.377  1.00  0.00           H  
ATOM   3718 3HG2 THR A 251     -41.658  11.598   8.777  1.00  0.00           H  
ATOM   3719  N   PRO A 252     -41.198   8.242   5.018  1.00  0.00           N  
ATOM   3720  CA  PRO A 252     -41.420   7.733   3.692  1.00  0.00           C  
ATOM   3721  C   PRO A 252     -42.476   8.562   2.968  1.00  0.00           C  
ATOM   3722  O   PRO A 252     -42.440   8.701   1.748  1.00  0.00           O  
ATOM   3723  CB  PRO A 252     -41.896   6.300   3.953  1.00  0.00           C  
ATOM   3724  CG  PRO A 252     -41.237   5.924   5.235  1.00  0.00           C  
ATOM   3725  CD  PRO A 252     -41.269   7.185   6.057  1.00  0.00           C  
ATOM   3726  HA  PRO A 252     -40.467   7.761   3.161  1.00  0.00           H  
ATOM   3727 1HB  PRO A 252     -42.994   6.274   4.014  1.00  0.00           H  
ATOM   3728 2HB  PRO A 252     -41.605   5.649   3.116  1.00  0.00           H  
ATOM   3729 1HG  PRO A 252     -41.778   5.093   5.712  1.00  0.00           H  
ATOM   3730 2HG  PRO A 252     -40.213   5.568   5.046  1.00  0.00           H  
ATOM   3731 1HD  PRO A 252     -42.209   7.229   6.626  1.00  0.00           H  
ATOM   3732 2HD  PRO A 252     -40.403   7.203   6.736  1.00  0.00           H  
ATOM   3733  N   LEU A 253     -43.432   9.128   3.723  1.00  0.00           N  
ATOM   3734  CA  LEU A 253     -44.481   9.946   3.144  1.00  0.00           C  
ATOM   3735  C   LEU A 253     -43.915  11.302   2.762  1.00  0.00           C  
ATOM   3736  O   LEU A 253     -44.249  11.846   1.709  1.00  0.00           O  
ATOM   3737  CB  LEU A 253     -45.660  10.084   4.102  1.00  0.00           C  
ATOM   3738  CG  LEU A 253     -46.872  10.782   3.525  1.00  0.00           C  
ATOM   3739  CD1 LEU A 253     -47.385   9.995   2.327  1.00  0.00           C  
ATOM   3740  CD2 LEU A 253     -47.934  10.904   4.569  1.00  0.00           C  
ATOM   3741  H   LEU A 253     -43.436   8.984   4.724  1.00  0.00           H  
ATOM   3742  HA  LEU A 253     -44.828   9.482   2.231  1.00  0.00           H  
ATOM   3743 1HB  LEU A 253     -45.955   9.091   4.412  1.00  0.00           H  
ATOM   3744 2HB  LEU A 253     -45.334  10.638   4.986  1.00  0.00           H  
ATOM   3745  HG  LEU A 253     -46.589  11.763   3.187  1.00  0.00           H  
ATOM   3746 1HD1 LEU A 253     -48.244  10.502   1.923  1.00  0.00           H  
ATOM   3747 2HD1 LEU A 253     -46.608   9.926   1.567  1.00  0.00           H  
ATOM   3748 3HD1 LEU A 253     -47.674   8.991   2.642  1.00  0.00           H  
ATOM   3749 1HD2 LEU A 253     -48.767  11.421   4.136  1.00  0.00           H  
ATOM   3750 2HD2 LEU A 253     -48.248   9.932   4.910  1.00  0.00           H  
ATOM   3751 3HD2 LEU A 253     -47.551  11.467   5.407  1.00  0.00           H  
ATOM   3752  N   HIS A 254     -43.042  11.863   3.601  1.00  0.00           N  
ATOM   3753  CA  HIS A 254     -42.464  13.153   3.221  1.00  0.00           C  
ATOM   3754  C   HIS A 254     -41.552  12.957   2.018  1.00  0.00           C  
ATOM   3755  O   HIS A 254     -41.492  13.803   1.118  1.00  0.00           O  
ATOM   3756  CB  HIS A 254     -41.559  13.766   4.289  1.00  0.00           C  
ATOM   3757  CG  HIS A 254     -42.160  14.242   5.507  1.00  0.00           C  
ATOM   3758  CD2 HIS A 254     -42.734  15.417   5.819  1.00  0.00           C  
ATOM   3759  ND1 HIS A 254     -42.228  13.476   6.630  1.00  0.00           N  
ATOM   3760  CE1 HIS A 254     -42.812  14.161   7.579  1.00  0.00           C  
ATOM   3761  NE2 HIS A 254     -43.137  15.325   7.105  1.00  0.00           N  
ATOM   3762  H   HIS A 254     -42.815  11.407   4.487  1.00  0.00           H  
ATOM   3763  HA  HIS A 254     -43.245  13.861   2.959  1.00  0.00           H  
ATOM   3764 1HB  HIS A 254     -40.793  13.047   4.551  1.00  0.00           H  
ATOM   3765 2HB  HIS A 254     -41.079  14.597   3.853  1.00  0.00           H  
ATOM   3766  HD2 HIS A 254     -42.874  16.278   5.174  1.00  0.00           H  
ATOM   3767  HE1 HIS A 254     -43.008  13.815   8.586  1.00  0.00           H  
ATOM   3768  HE2 HIS A 254     -43.644  16.044   7.631  1.00  0.00           H  
ATOM   3769  N   LEU A 255     -40.824  11.840   2.001  1.00  0.00           N  
ATOM   3770  CA  LEU A 255     -39.890  11.584   0.923  1.00  0.00           C  
ATOM   3771  C   LEU A 255     -40.657  11.376  -0.373  1.00  0.00           C  
ATOM   3772  O   LEU A 255     -40.369  11.997  -1.397  1.00  0.00           O  
ATOM   3773  CB  LEU A 255     -39.031  10.352   1.234  1.00  0.00           C  
ATOM   3774  CG  LEU A 255     -38.072  10.492   2.423  1.00  0.00           C  
ATOM   3775  CD1 LEU A 255     -37.463   9.135   2.748  1.00  0.00           C  
ATOM   3776  CD2 LEU A 255     -36.993  11.510   2.089  1.00  0.00           C  
ATOM   3777  H   LEU A 255     -40.915  11.177   2.769  1.00  0.00           H  
ATOM   3778  HA  LEU A 255     -39.223  12.439   0.814  1.00  0.00           H  
ATOM   3779 1HB  LEU A 255     -39.691   9.511   1.438  1.00  0.00           H  
ATOM   3780 2HB  LEU A 255     -38.434  10.113   0.354  1.00  0.00           H  
ATOM   3781  HG  LEU A 255     -38.627  10.826   3.300  1.00  0.00           H  
ATOM   3782 1HD1 LEU A 255     -36.782   9.235   3.593  1.00  0.00           H  
ATOM   3783 2HD1 LEU A 255     -38.256   8.431   3.002  1.00  0.00           H  
ATOM   3784 3HD1 LEU A 255     -36.914   8.766   1.882  1.00  0.00           H  
ATOM   3785 1HD2 LEU A 255     -36.312  11.610   2.935  1.00  0.00           H  
ATOM   3786 2HD2 LEU A 255     -36.437  11.177   1.213  1.00  0.00           H  
ATOM   3787 3HD2 LEU A 255     -37.455  12.475   1.878  1.00  0.00           H  
ATOM   3788  N   ALA A 256     -41.697  10.556  -0.324  1.00  0.00           N  
ATOM   3789  CA  ALA A 256     -42.476  10.313  -1.517  1.00  0.00           C  
ATOM   3790  C   ALA A 256     -43.173  11.582  -1.997  1.00  0.00           C  
ATOM   3791  O   ALA A 256     -43.211  11.876  -3.199  1.00  0.00           O  
ATOM   3792  CB  ALA A 256     -43.490   9.232  -1.237  1.00  0.00           C  
ATOM   3793  H   ALA A 256     -41.939  10.059   0.530  1.00  0.00           H  
ATOM   3794  HA  ALA A 256     -41.797   9.978  -2.296  1.00  0.00           H  
ATOM   3795 1HB  ALA A 256     -44.057   9.024  -2.132  1.00  0.00           H  
ATOM   3796 2HB  ALA A 256     -42.964   8.346  -0.915  1.00  0.00           H  
ATOM   3797 3HB  ALA A 256     -44.166   9.560  -0.445  1.00  0.00           H  
ATOM   3798  N   ALA A 257     -43.717  12.366  -1.056  1.00  0.00           N  
ATOM   3799  CA  ALA A 257     -44.430  13.575  -1.430  1.00  0.00           C  
ATOM   3800  C   ALA A 257     -43.522  14.596  -2.110  1.00  0.00           C  
ATOM   3801  O   ALA A 257     -43.913  15.223  -3.097  1.00  0.00           O  
ATOM   3802  CB  ALA A 257     -45.083  14.185  -0.210  1.00  0.00           C  
ATOM   3803  H   ALA A 257     -43.677  12.110  -0.071  1.00  0.00           H  
ATOM   3804  HA  ALA A 257     -45.195  13.290  -2.123  1.00  0.00           H  
ATOM   3805 1HB  ALA A 257     -45.649  15.062  -0.493  1.00  0.00           H  
ATOM   3806 2HB  ALA A 257     -45.750  13.449   0.234  1.00  0.00           H  
ATOM   3807 3HB  ALA A 257     -44.315  14.467   0.509  1.00  0.00           H  
ATOM   3808  N   ARG A 258     -42.291  14.732  -1.607  1.00  0.00           N  
ATOM   3809  CA  ARG A 258     -41.312  15.677  -2.139  1.00  0.00           C  
ATOM   3810  C   ARG A 258     -40.774  15.275  -3.501  1.00  0.00           C  
ATOM   3811  O   ARG A 258     -40.645  16.102  -4.404  1.00  0.00           O  
ATOM   3812  CB  ARG A 258     -40.121  15.822  -1.203  1.00  0.00           C  
ATOM   3813  CG  ARG A 258     -39.092  16.874  -1.645  1.00  0.00           C  
ATOM   3814  CD  ARG A 258     -37.941  17.014  -0.681  1.00  0.00           C  
ATOM   3815  NE  ARG A 258     -37.089  15.811  -0.632  1.00  0.00           N  
ATOM   3816  CZ  ARG A 258     -36.216  15.533   0.361  1.00  0.00           C  
ATOM   3817  NH1 ARG A 258     -36.074  16.375   1.360  1.00  0.00           N1+
ATOM   3818  NH2 ARG A 258     -35.505  14.422   0.320  1.00  0.00           N  
ATOM   3819  H   ARG A 258     -42.017  14.180  -0.793  1.00  0.00           H  
ATOM   3820  HA  ARG A 258     -41.801  16.648  -2.235  1.00  0.00           H  
ATOM   3821 1HB  ARG A 258     -40.463  16.080  -0.219  1.00  0.00           H  
ATOM   3822 2HB  ARG A 258     -39.607  14.859  -1.124  1.00  0.00           H  
ATOM   3823 1HG  ARG A 258     -38.679  16.572  -2.613  1.00  0.00           H  
ATOM   3824 2HG  ARG A 258     -39.582  17.845  -1.749  1.00  0.00           H  
ATOM   3825 1HD  ARG A 258     -37.319  17.855  -0.991  1.00  0.00           H  
ATOM   3826 2HD  ARG A 258     -38.326  17.200   0.320  1.00  0.00           H  
ATOM   3827  HE  ARG A 258     -37.136  15.146  -1.426  1.00  0.00           H  
ATOM   3828 1HH1 ARG A 258     -36.606  17.237   1.363  1.00  0.00           H  
ATOM   3829 2HH1 ARG A 258     -35.422  16.174   2.108  1.00  0.00           H  
ATOM   3830 1HH2 ARG A 258     -35.619  13.783  -0.463  1.00  0.00           H  
ATOM   3831 2HH2 ARG A 258     -34.850  14.211   1.059  1.00  0.00           H  
ATOM   3832  N   GLU A 259     -40.479  13.991  -3.670  1.00  0.00           N  
ATOM   3833  CA  GLU A 259     -39.821  13.535  -4.884  1.00  0.00           C  
ATOM   3834  C   GLU A 259     -40.794  13.233  -6.035  1.00  0.00           C  
ATOM   3835  O   GLU A 259     -40.369  12.841  -7.122  1.00  0.00           O  
ATOM   3836  CB  GLU A 259     -38.974  12.303  -4.572  1.00  0.00           C  
ATOM   3837  CG  GLU A 259     -37.826  12.528  -3.550  1.00  0.00           C  
ATOM   3838  CD  GLU A 259     -36.786  13.530  -3.976  1.00  0.00           C  
ATOM   3839  OE1 GLU A 259     -36.353  13.483  -5.101  1.00  0.00           O  
ATOM   3840  OE2 GLU A 259     -36.397  14.337  -3.150  1.00  0.00           O1-
ATOM   3841  H   GLU A 259     -40.641  13.322  -2.912  1.00  0.00           H  
ATOM   3842  HA  GLU A 259     -39.151  14.326  -5.216  1.00  0.00           H  
ATOM   3843 1HB  GLU A 259     -39.622  11.553  -4.140  1.00  0.00           H  
ATOM   3844 2HB  GLU A 259     -38.556  11.894  -5.491  1.00  0.00           H  
ATOM   3845 1HG  GLU A 259     -38.262  12.866  -2.611  1.00  0.00           H  
ATOM   3846 2HG  GLU A 259     -37.342  11.566  -3.363  1.00  0.00           H  
ATOM   3847  N   GLY A 260     -42.092  13.434  -5.806  1.00  0.00           N  
ATOM   3848  CA  GLY A 260     -43.096  13.228  -6.845  1.00  0.00           C  
ATOM   3849  C   GLY A 260     -43.587  11.793  -6.994  1.00  0.00           C  
ATOM   3850  O   GLY A 260     -44.244  11.447  -7.983  1.00  0.00           O  
ATOM   3851  H   GLY A 260     -42.385  13.750  -4.888  1.00  0.00           H  
ATOM   3852 1HA  GLY A 260     -43.937  13.883  -6.651  1.00  0.00           H  
ATOM   3853 2HA  GLY A 260     -42.683  13.557  -7.795  1.00  0.00           H  
ATOM   3854  N   HIS A 261     -43.311  10.941  -6.017  1.00  0.00           N  
ATOM   3855  CA  HIS A 261     -43.671   9.542  -6.159  1.00  0.00           C  
ATOM   3856  C   HIS A 261     -45.115   9.293  -5.766  1.00  0.00           C  
ATOM   3857  O   HIS A 261     -45.397   8.683  -4.735  1.00  0.00           O  
ATOM   3858  CB  HIS A 261     -42.768   8.668  -5.308  1.00  0.00           C  
ATOM   3859  CG  HIS A 261     -41.312   8.723  -5.672  1.00  0.00           C  
ATOM   3860  CD2 HIS A 261     -40.235   8.971  -4.909  1.00  0.00           C  
ATOM   3861  ND1 HIS A 261     -40.836   8.487  -6.948  1.00  0.00           N  
ATOM   3862  CE1 HIS A 261     -39.509   8.602  -6.938  1.00  0.00           C  
ATOM   3863  NE2 HIS A 261     -39.131   8.887  -5.708  1.00  0.00           N  
ATOM   3864  H   HIS A 261     -42.869  11.268  -5.160  1.00  0.00           H  
ATOM   3865  HA  HIS A 261     -43.551   9.240  -7.198  1.00  0.00           H  
ATOM   3866 1HB  HIS A 261     -42.871   8.952  -4.270  1.00  0.00           H  
ATOM   3867 2HB  HIS A 261     -43.097   7.642  -5.404  1.00  0.00           H  
ATOM   3868  HD2 HIS A 261     -40.234   9.196  -3.853  1.00  0.00           H  
ATOM   3869  HE1 HIS A 261     -38.843   8.471  -7.793  1.00  0.00           H  
ATOM   3870  HE2 HIS A 261     -38.170   9.026  -5.357  1.00  0.00           H  
ATOM   3871  N   LEU A 262     -46.035   9.725  -6.619  1.00  0.00           N  
ATOM   3872  CA  LEU A 262     -47.469   9.639  -6.331  1.00  0.00           C  
ATOM   3873  C   LEU A 262     -47.888   8.229  -5.923  1.00  0.00           C  
ATOM   3874  O   LEU A 262     -48.661   8.051  -4.983  1.00  0.00           O  
ATOM   3875  CB  LEU A 262     -48.283  10.053  -7.555  1.00  0.00           C  
ATOM   3876  CG  LEU A 262     -49.810  10.059  -7.375  1.00  0.00           C  
ATOM   3877  CD1 LEU A 262     -50.190  11.090  -6.334  1.00  0.00           C  
ATOM   3878  CD2 LEU A 262     -50.465  10.371  -8.701  1.00  0.00           C  
ATOM   3879  H   LEU A 262     -45.686  10.193  -7.456  1.00  0.00           H  
ATOM   3880  HA  LEU A 262     -47.694  10.310  -5.509  1.00  0.00           H  
ATOM   3881 1HB  LEU A 262     -47.978  11.059  -7.847  1.00  0.00           H  
ATOM   3882 2HB  LEU A 262     -48.052   9.374  -8.375  1.00  0.00           H  
ATOM   3883  HG  LEU A 262     -50.152   9.078  -7.023  1.00  0.00           H  
ATOM   3884 1HD1 LEU A 262     -51.255  11.094  -6.230  1.00  0.00           H  
ATOM   3885 2HD1 LEU A 262     -49.726  10.848  -5.379  1.00  0.00           H  
ATOM   3886 3HD1 LEU A 262     -49.865  12.062  -6.670  1.00  0.00           H  
ATOM   3887 1HD2 LEU A 262     -51.549  10.379  -8.578  1.00  0.00           H  
ATOM   3888 2HD2 LEU A 262     -50.132  11.348  -9.054  1.00  0.00           H  
ATOM   3889 3HD2 LEU A 262     -50.188   9.613  -9.431  1.00  0.00           H  
ATOM   3890  N   GLU A 263     -47.373   7.223  -6.633  1.00  0.00           N  
ATOM   3891  CA  GLU A 263     -47.708   5.827  -6.352  1.00  0.00           C  
ATOM   3892  C   GLU A 263     -47.286   5.417  -4.940  1.00  0.00           C  
ATOM   3893  O   GLU A 263     -47.929   4.566  -4.309  1.00  0.00           O  
ATOM   3894  CB  GLU A 263     -47.068   4.904  -7.390  1.00  0.00           C  
ATOM   3895  CG  GLU A 263     -47.663   5.033  -8.790  1.00  0.00           C  
ATOM   3896  CD  GLU A 263     -47.035   4.096  -9.801  1.00  0.00           C  
ATOM   3897  OE1 GLU A 263     -46.069   3.450  -9.470  1.00  0.00           O  
ATOM   3898  OE2 GLU A 263     -47.529   4.031 -10.903  1.00  0.00           O1-
ATOM   3899  H   GLU A 263     -46.741   7.442  -7.390  1.00  0.00           H  
ATOM   3900  HA  GLU A 263     -48.793   5.719  -6.417  1.00  0.00           H  
ATOM   3901 1HB  GLU A 263     -45.995   5.098  -7.442  1.00  0.00           H  
ATOM   3902 2HB  GLU A 263     -47.202   3.873  -7.081  1.00  0.00           H  
ATOM   3903 1HG  GLU A 263     -48.730   4.821  -8.733  1.00  0.00           H  
ATOM   3904 2HG  GLU A 263     -47.545   6.062  -9.128  1.00  0.00           H  
ATOM   3905  N   ILE A 264     -46.179   5.987  -4.461  1.00  0.00           N  
ATOM   3906  CA  ILE A 264     -45.706   5.669  -3.135  1.00  0.00           C  
ATOM   3907  C   ILE A 264     -46.562   6.371  -2.127  1.00  0.00           C  
ATOM   3908  O   ILE A 264     -46.946   5.787  -1.120  1.00  0.00           O  
ATOM   3909  CB  ILE A 264     -44.235   5.959  -2.899  1.00  0.00           C  
ATOM   3910  CG1 ILE A 264     -43.458   5.019  -3.741  1.00  0.00           C  
ATOM   3911  CG2 ILE A 264     -43.923   5.789  -1.431  1.00  0.00           C  
ATOM   3912  CD1 ILE A 264     -41.999   5.254  -3.788  1.00  0.00           C  
ATOM   3913  H   ILE A 264     -45.713   6.717  -4.984  1.00  0.00           H  
ATOM   3914  HA  ILE A 264     -45.811   4.604  -3.000  1.00  0.00           H  
ATOM   3915  HB  ILE A 264     -44.001   6.962  -3.215  1.00  0.00           H  
ATOM   3916 1HG1 ILE A 264     -43.643   4.040  -3.363  1.00  0.00           H  
ATOM   3917 2HG1 ILE A 264     -43.842   5.078  -4.760  1.00  0.00           H  
ATOM   3918 1HG2 ILE A 264     -42.867   5.978  -1.249  1.00  0.00           H  
ATOM   3919 2HG2 ILE A 264     -44.524   6.486  -0.847  1.00  0.00           H  
ATOM   3920 3HG2 ILE A 264     -44.170   4.789  -1.154  1.00  0.00           H  
ATOM   3921 1HD1 ILE A 264     -41.549   4.505  -4.418  1.00  0.00           H  
ATOM   3922 2HD1 ILE A 264     -41.780   6.231  -4.174  1.00  0.00           H  
ATOM   3923 3HD1 ILE A 264     -41.602   5.171  -2.813  1.00  0.00           H  
ATOM   3924  N   VAL A 265     -46.905   7.620  -2.410  1.00  0.00           N  
ATOM   3925  CA  VAL A 265     -47.756   8.352  -1.493  1.00  0.00           C  
ATOM   3926  C   VAL A 265     -49.045   7.556  -1.285  1.00  0.00           C  
ATOM   3927  O   VAL A 265     -49.468   7.338  -0.149  1.00  0.00           O  
ATOM   3928  CB  VAL A 265     -48.082   9.757  -2.076  1.00  0.00           C  
ATOM   3929  CG1 VAL A 265     -49.153  10.443  -1.258  1.00  0.00           C  
ATOM   3930  CG2 VAL A 265     -46.811  10.614  -2.103  1.00  0.00           C  
ATOM   3931  H   VAL A 265     -46.556   8.054  -3.264  1.00  0.00           H  
ATOM   3932  HA  VAL A 265     -47.238   8.463  -0.541  1.00  0.00           H  
ATOM   3933  HB  VAL A 265     -48.468   9.640  -3.082  1.00  0.00           H  
ATOM   3934 1HG1 VAL A 265     -49.388  11.405  -1.686  1.00  0.00           H  
ATOM   3935 2HG1 VAL A 265     -50.042   9.826  -1.262  1.00  0.00           H  
ATOM   3936 3HG1 VAL A 265     -48.810  10.578  -0.253  1.00  0.00           H  
ATOM   3937 1HG2 VAL A 265     -47.033  11.578  -2.523  1.00  0.00           H  
ATOM   3938 2HG2 VAL A 265     -46.428  10.737  -1.090  1.00  0.00           H  
ATOM   3939 3HG2 VAL A 265     -46.065  10.125  -2.717  1.00  0.00           H  
ATOM   3940  N   GLU A 266     -49.653   7.056  -2.358  1.00  0.00           N  
ATOM   3941  CA  GLU A 266     -50.872   6.281  -2.175  1.00  0.00           C  
ATOM   3942  C   GLU A 266     -50.673   4.922  -1.452  1.00  0.00           C  
ATOM   3943  O   GLU A 266     -51.440   4.586  -0.544  1.00  0.00           O  
ATOM   3944  CB  GLU A 266     -51.550   6.042  -3.531  1.00  0.00           C  
ATOM   3945  CG  GLU A 266     -52.166   7.300  -4.188  1.00  0.00           C  
ATOM   3946  CD  GLU A 266     -52.868   6.999  -5.512  1.00  0.00           C  
ATOM   3947  OE1 GLU A 266     -52.821   5.868  -5.940  1.00  0.00           O  
ATOM   3948  OE2 GLU A 266     -53.444   7.895  -6.090  1.00  0.00           O1-
ATOM   3949  H   GLU A 266     -49.281   7.248  -3.292  1.00  0.00           H  
ATOM   3950  HA  GLU A 266     -51.551   6.880  -1.565  1.00  0.00           H  
ATOM   3951 1HB  GLU A 266     -50.809   5.639  -4.228  1.00  0.00           H  
ATOM   3952 2HB  GLU A 266     -52.336   5.296  -3.422  1.00  0.00           H  
ATOM   3953 1HG  GLU A 266     -52.890   7.733  -3.503  1.00  0.00           H  
ATOM   3954 2HG  GLU A 266     -51.375   8.037  -4.355  1.00  0.00           H  
ATOM   3955  N   VAL A 267     -49.629   4.139  -1.793  1.00  0.00           N  
ATOM   3956  CA  VAL A 267     -49.524   2.814  -1.151  1.00  0.00           C  
ATOM   3957  C   VAL A 267     -49.173   2.949   0.322  1.00  0.00           C  
ATOM   3958  O   VAL A 267     -49.554   2.121   1.149  1.00  0.00           O  
ATOM   3959  CB  VAL A 267     -48.451   1.955  -1.848  1.00  0.00           C  
ATOM   3960  CG1 VAL A 267     -47.061   2.357  -1.379  1.00  0.00           C  
ATOM   3961  CG2 VAL A 267     -48.708   0.481  -1.572  1.00  0.00           C  
ATOM   3962  H   VAL A 267     -48.967   4.421  -2.520  1.00  0.00           H  
ATOM   3963  HA  VAL A 267     -50.490   2.320  -1.227  1.00  0.00           H  
ATOM   3964  HB  VAL A 267     -48.495   2.137  -2.921  1.00  0.00           H  
ATOM   3965 1HG1 VAL A 267     -46.315   1.741  -1.882  1.00  0.00           H  
ATOM   3966 2HG1 VAL A 267     -46.886   3.406  -1.619  1.00  0.00           H  
ATOM   3967 3HG1 VAL A 267     -46.984   2.213  -0.302  1.00  0.00           H  
ATOM   3968 1HG2 VAL A 267     -47.947  -0.119  -2.068  1.00  0.00           H  
ATOM   3969 2HG2 VAL A 267     -48.671   0.301  -0.497  1.00  0.00           H  
ATOM   3970 3HG2 VAL A 267     -49.692   0.206  -1.952  1.00  0.00           H  
ATOM   3971  N   LEU A 268     -48.441   3.991   0.633  1.00  0.00           N  
ATOM   3972  CA  LEU A 268     -48.018   4.311   1.968  1.00  0.00           C  
ATOM   3973  C   LEU A 268     -49.182   4.829   2.833  1.00  0.00           C  
ATOM   3974  O   LEU A 268     -49.383   4.365   3.963  1.00  0.00           O  
ATOM   3975  CB  LEU A 268     -46.902   5.299   1.796  1.00  0.00           C  
ATOM   3976  CG  LEU A 268     -46.273   5.787   2.912  1.00  0.00           C  
ATOM   3977  CD1 LEU A 268     -45.628   4.674   3.732  1.00  0.00           C  
ATOM   3978  CD2 LEU A 268     -45.310   6.691   2.442  1.00  0.00           C  
ATOM   3979  H   LEU A 268     -48.126   4.613  -0.111  1.00  0.00           H  
ATOM   3980  HA  LEU A 268     -47.622   3.409   2.424  1.00  0.00           H  
ATOM   3981 1HB  LEU A 268     -46.142   4.849   1.159  1.00  0.00           H  
ATOM   3982 2HB  LEU A 268     -47.308   6.168   1.274  1.00  0.00           H  
ATOM   3983  HG  LEU A 268     -46.975   6.303   3.502  1.00  0.00           H  
ATOM   3984 1HD1 LEU A 268     -45.125   5.101   4.604  1.00  0.00           H  
ATOM   3985 2HD1 LEU A 268     -46.397   3.977   4.063  1.00  0.00           H  
ATOM   3986 3HD1 LEU A 268     -44.900   4.153   3.114  1.00  0.00           H  
ATOM   3987 1HD2 LEU A 268     -44.863   7.090   3.292  1.00  0.00           H  
ATOM   3988 2HD2 LEU A 268     -44.575   6.186   1.819  1.00  0.00           H  
ATOM   3989 3HD2 LEU A 268     -45.805   7.462   1.863  1.00  0.00           H  
ATOM   3990  N   LEU A 269     -50.000   5.732   2.287  1.00  0.00           N  
ATOM   3991  CA  LEU A 269     -51.147   6.255   3.030  1.00  0.00           C  
ATOM   3992  C   LEU A 269     -52.130   5.137   3.366  1.00  0.00           C  
ATOM   3993  O   LEU A 269     -52.696   5.102   4.462  1.00  0.00           O  
ATOM   3994  CB  LEU A 269     -51.858   7.345   2.218  1.00  0.00           C  
ATOM   3995  CG  LEU A 269     -51.098   8.670   2.076  1.00  0.00           C  
ATOM   3996  CD1 LEU A 269     -51.810   9.558   1.065  1.00  0.00           C  
ATOM   3997  CD2 LEU A 269     -51.008   9.352   3.434  1.00  0.00           C  
ATOM   3998  H   LEU A 269     -49.815   6.096   1.349  1.00  0.00           H  
ATOM   3999  HA  LEU A 269     -50.794   6.695   3.961  1.00  0.00           H  
ATOM   4000 1HB  LEU A 269     -52.048   6.963   1.216  1.00  0.00           H  
ATOM   4001 2HB  LEU A 269     -52.816   7.561   2.690  1.00  0.00           H  
ATOM   4002  HG  LEU A 269     -50.094   8.476   1.701  1.00  0.00           H  
ATOM   4003 1HD1 LEU A 269     -51.271  10.500   0.964  1.00  0.00           H  
ATOM   4004 2HD1 LEU A 269     -51.843   9.054   0.098  1.00  0.00           H  
ATOM   4005 3HD1 LEU A 269     -52.826   9.757   1.406  1.00  0.00           H  
ATOM   4006 1HD2 LEU A 269     -50.467  10.294   3.333  1.00  0.00           H  
ATOM   4007 2HD2 LEU A 269     -52.013   9.548   3.810  1.00  0.00           H  
ATOM   4008 3HD2 LEU A 269     -50.479   8.703   4.132  1.00  0.00           H  
ATOM   4009  N   LYS A 270     -52.293   4.178   2.453  1.00  0.00           N  
ATOM   4010  CA  LYS A 270     -53.179   3.035   2.680  1.00  0.00           C  
ATOM   4011  C   LYS A 270     -52.745   2.175   3.877  1.00  0.00           C  
ATOM   4012  O   LYS A 270     -53.542   1.396   4.403  1.00  0.00           O  
ATOM   4013  CB  LYS A 270     -53.250   2.173   1.419  1.00  0.00           C  
ATOM   4014  CG  LYS A 270     -54.019   2.806   0.267  1.00  0.00           C  
ATOM   4015  CD  LYS A 270     -53.966   1.932  -0.978  1.00  0.00           C  
ATOM   4016  CE  LYS A 270     -54.701   2.581  -2.142  1.00  0.00           C  
ATOM   4017  NZ  LYS A 270     -54.624   1.756  -3.378  1.00  0.00           N1+
ATOM   4018  H   LYS A 270     -51.821   4.253   1.548  1.00  0.00           H  
ATOM   4019  HA  LYS A 270     -54.169   3.426   2.910  1.00  0.00           H  
ATOM   4020 1HB  LYS A 270     -52.240   1.955   1.069  1.00  0.00           H  
ATOM   4021 2HB  LYS A 270     -53.726   1.221   1.656  1.00  0.00           H  
ATOM   4022 1HG  LYS A 270     -55.061   2.946   0.558  1.00  0.00           H  
ATOM   4023 2HG  LYS A 270     -53.589   3.780   0.035  1.00  0.00           H  
ATOM   4024 1HD  LYS A 270     -52.926   1.766  -1.263  1.00  0.00           H  
ATOM   4025 2HD  LYS A 270     -54.424   0.967  -0.764  1.00  0.00           H  
ATOM   4026 1HE  LYS A 270     -55.748   2.721  -1.877  1.00  0.00           H  
ATOM   4027 2HE  LYS A 270     -54.267   3.559  -2.346  1.00  0.00           H  
ATOM   4028 1HZ  LYS A 270     -55.123   2.219  -4.124  1.00  0.00           H  
ATOM   4029 2HZ  LYS A 270     -53.657   1.635  -3.643  1.00  0.00           H  
ATOM   4030 3HZ  LYS A 270     -55.042   0.852  -3.206  1.00  0.00           H  
ATOM   4031  N   ASN A 271     -51.478   2.303   4.296  1.00  0.00           N  
ATOM   4032  CA  ASN A 271     -50.931   1.560   5.419  1.00  0.00           C  
ATOM   4033  C   ASN A 271     -50.842   2.418   6.689  1.00  0.00           C  
ATOM   4034  O   ASN A 271     -50.220   2.014   7.675  1.00  0.00           O  
ATOM   4035  CB  ASN A 271     -49.584   0.963   5.060  1.00  0.00           C  
ATOM   4036  CG  ASN A 271     -49.668  -0.208   4.102  1.00  0.00           C  
ATOM   4037  ND2 ASN A 271     -49.433   0.003   2.840  1.00  0.00           N  
ATOM   4038  OD1 ASN A 271     -49.970  -1.326   4.540  1.00  0.00           O  
ATOM   4039  H   ASN A 271     -50.863   2.976   3.850  1.00  0.00           H  
ATOM   4040  HA  ASN A 271     -51.609   0.738   5.644  1.00  0.00           H  
ATOM   4041 1HB  ASN A 271     -48.961   1.737   4.607  1.00  0.00           H  
ATOM   4042 2HB  ASN A 271     -49.090   0.629   5.968  1.00  0.00           H  
ATOM   4043 1HD2 ASN A 271     -49.489  -0.749   2.188  1.00  0.00           H  
ATOM   4044 2HD2 ASN A 271     -49.234   0.932   2.497  1.00  0.00           H  
ATOM   4045  N   GLY A 272     -51.500   3.587   6.683  1.00  0.00           N  
ATOM   4046  CA  GLY A 272     -51.551   4.443   7.864  1.00  0.00           C  
ATOM   4047  C   GLY A 272     -50.530   5.585   7.964  1.00  0.00           C  
ATOM   4048  O   GLY A 272     -50.383   6.165   9.041  1.00  0.00           O  
ATOM   4049  H   GLY A 272     -51.981   3.910   5.843  1.00  0.00           H  
ATOM   4050 1HA  GLY A 272     -52.550   4.877   7.917  1.00  0.00           H  
ATOM   4051 2HA  GLY A 272     -51.454   3.814   8.748  1.00  0.00           H  
ATOM   4052  N   ALA A 273     -49.804   5.920   6.896  1.00  0.00           N  
ATOM   4053  CA  ALA A 273     -48.860   7.034   7.036  1.00  0.00           C  
ATOM   4054  C   ALA A 273     -49.600   8.329   7.407  1.00  0.00           C  
ATOM   4055  O   ALA A 273     -50.725   8.568   6.961  1.00  0.00           O  
ATOM   4056  CB  ALA A 273     -48.046   7.215   5.783  1.00  0.00           C  
ATOM   4057  H   ALA A 273     -49.893   5.425   6.007  1.00  0.00           H  
ATOM   4058  HA  ALA A 273     -48.179   6.799   7.851  1.00  0.00           H  
ATOM   4059 1HB  ALA A 273     -47.335   8.016   5.944  1.00  0.00           H  
ATOM   4060 2HB  ALA A 273     -47.521   6.303   5.593  1.00  0.00           H  
ATOM   4061 3HB  ALA A 273     -48.683   7.451   4.948  1.00  0.00           H  
ATOM   4062  N   ASP A 274     -48.959   9.148   8.242  1.00  0.00           N  
ATOM   4063  CA  ASP A 274     -49.506  10.418   8.736  1.00  0.00           C  
ATOM   4064  C   ASP A 274     -49.309  11.615   7.808  1.00  0.00           C  
ATOM   4065  O   ASP A 274     -48.208  12.157   7.683  1.00  0.00           O  
ATOM   4066  CB  ASP A 274     -48.939  10.717  10.129  1.00  0.00           C  
ATOM   4067  CG  ASP A 274     -49.481  12.002  10.833  1.00  0.00           C  
ATOM   4068  OD1 ASP A 274     -50.075  12.863  10.201  1.00  0.00           O  
ATOM   4069  OD2 ASP A 274     -49.293  12.084  12.023  1.00  0.00           O1-
ATOM   4070  H   ASP A 274     -48.046   8.857   8.579  1.00  0.00           H  
ATOM   4071  HA  ASP A 274     -50.581  10.275   8.855  1.00  0.00           H  
ATOM   4072 1HB  ASP A 274     -49.162   9.870  10.777  1.00  0.00           H  
ATOM   4073 2HB  ASP A 274     -47.863  10.773  10.067  1.00  0.00           H  
ATOM   4074  N   VAL A 275     -50.405  12.051   7.205  1.00  0.00           N  
ATOM   4075  CA  VAL A 275     -50.459  13.136   6.229  1.00  0.00           C  
ATOM   4076  C   VAL A 275     -49.975  14.496   6.728  1.00  0.00           C  
ATOM   4077  O   VAL A 275     -49.670  15.374   5.919  1.00  0.00           O  
ATOM   4078  CB  VAL A 275     -51.909  13.293   5.731  1.00  0.00           C  
ATOM   4079  CG1 VAL A 275     -52.333  12.068   4.934  1.00  0.00           C  
ATOM   4080  CG2 VAL A 275     -52.841  13.517   6.912  1.00  0.00           C  
ATOM   4081  H   VAL A 275     -51.269  11.564   7.414  1.00  0.00           H  
ATOM   4082  HA  VAL A 275     -49.846  12.857   5.379  1.00  0.00           H  
ATOM   4083  HB  VAL A 275     -51.962  14.148   5.058  1.00  0.00           H  
ATOM   4084 1HG1 VAL A 275     -53.360  12.196   4.590  1.00  0.00           H  
ATOM   4085 2HG1 VAL A 275     -51.675  11.948   4.074  1.00  0.00           H  
ATOM   4086 3HG1 VAL A 275     -52.271  11.183   5.567  1.00  0.00           H  
ATOM   4087 1HG2 VAL A 275     -53.864  13.628   6.553  1.00  0.00           H  
ATOM   4088 2HG2 VAL A 275     -52.783  12.664   7.588  1.00  0.00           H  
ATOM   4089 3HG2 VAL A 275     -52.544  14.421   7.443  1.00  0.00           H  
ATOM   4090  N   ASN A 276     -49.953  14.694   8.049  1.00  0.00           N  
ATOM   4091  CA  ASN A 276     -49.530  15.967   8.616  1.00  0.00           C  
ATOM   4092  C   ASN A 276     -48.254  15.833   9.455  1.00  0.00           C  
ATOM   4093  O   ASN A 276     -47.922  16.738  10.228  1.00  0.00           O  
ATOM   4094  CB  ASN A 276     -50.645  16.583   9.441  1.00  0.00           C  
ATOM   4095  CG  ASN A 276     -51.871  16.994   8.623  1.00  0.00           C  
ATOM   4096  ND2 ASN A 276     -53.006  16.458   9.027  1.00  0.00           N  
ATOM   4097  OD1 ASN A 276     -51.785  17.783   7.659  1.00  0.00           O  
ATOM   4098  H   ASN A 276     -50.176  13.926   8.692  1.00  0.00           H  
ATOM   4099  HA  ASN A 276     -49.294  16.646   7.801  1.00  0.00           H  
ATOM   4100 1HB  ASN A 276     -50.958  15.853  10.192  1.00  0.00           H  
ATOM   4101 2HB  ASN A 276     -50.260  17.456   9.971  1.00  0.00           H  
ATOM   4102 1HD2 ASN A 276     -53.889  16.649   8.577  1.00  0.00           H  
ATOM   4103 2HD2 ASN A 276     -52.997  15.834   9.807  1.00  0.00           H  
ATOM   4104  N   ALA A 277     -47.521  14.730   9.299  1.00  0.00           N  
ATOM   4105  CA  ALA A 277     -46.270  14.557  10.036  1.00  0.00           C  
ATOM   4106  C   ALA A 277     -45.297  15.658   9.657  1.00  0.00           C  
ATOM   4107  O   ALA A 277     -45.275  16.074   8.508  1.00  0.00           O  
ATOM   4108  CB  ALA A 277     -45.659  13.200   9.730  1.00  0.00           C  
ATOM   4109  H   ALA A 277     -47.843  13.973   8.688  1.00  0.00           H  
ATOM   4110  HA  ALA A 277     -46.483  14.632  11.102  1.00  0.00           H  
ATOM   4111 1HB  ALA A 277     -44.737  13.083  10.294  1.00  0.00           H  
ATOM   4112 2HB  ALA A 277     -46.355  12.430  10.012  1.00  0.00           H  
ATOM   4113 3HB  ALA A 277     -45.454  13.130   8.663  1.00  0.00           H  
ATOM   4114  N   LYS A 278     -44.464  16.116  10.589  1.00  0.00           N  
ATOM   4115  CA  LYS A 278     -43.511  17.183  10.252  1.00  0.00           C  
ATOM   4116  C   LYS A 278     -42.028  16.802  10.303  1.00  0.00           C  
ATOM   4117  O   LYS A 278     -41.603  16.041  11.178  1.00  0.00           O  
ATOM   4118  CB  LYS A 278     -43.746  18.377  11.180  1.00  0.00           C  
ATOM   4119  CG  LYS A 278     -45.071  19.094  10.960  1.00  0.00           C  
ATOM   4120  CD  LYS A 278     -45.274  20.206  11.978  1.00  0.00           C  
ATOM   4121  CE  LYS A 278     -46.547  20.991  11.696  1.00  0.00           C  
ATOM   4122  NZ  LYS A 278     -46.764  22.076  12.691  1.00  0.00           N1+
ATOM   4123  H   LYS A 278     -44.501  15.753  11.531  1.00  0.00           H  
ATOM   4124  HA  LYS A 278     -43.725  17.512   9.242  1.00  0.00           H  
ATOM   4125 1HB  LYS A 278     -43.715  18.043  12.218  1.00  0.00           H  
ATOM   4126 2HB  LYS A 278     -42.945  19.105  11.047  1.00  0.00           H  
ATOM   4127 1HG  LYS A 278     -45.091  19.522   9.957  1.00  0.00           H  
ATOM   4128 2HG  LYS A 278     -45.890  18.380  11.047  1.00  0.00           H  
ATOM   4129 1HD  LYS A 278     -45.336  19.778  12.979  1.00  0.00           H  
ATOM   4130 2HD  LYS A 278     -44.425  20.888  11.945  1.00  0.00           H  
ATOM   4131 1HE  LYS A 278     -46.489  21.432  10.702  1.00  0.00           H  
ATOM   4132 2HE  LYS A 278     -47.402  20.316  11.721  1.00  0.00           H  
ATOM   4133 1HZ  LYS A 278     -47.617  22.571  12.470  1.00  0.00           H  
ATOM   4134 2HZ  LYS A 278     -46.837  21.675  13.616  1.00  0.00           H  
ATOM   4135 3HZ  LYS A 278     -45.986  22.718  12.664  1.00  0.00           H  
ATOM   4136  N   ASP A 279     -41.241  17.402   9.391  1.00  0.00           N  
ATOM   4137  CA  ASP A 279     -39.788  17.208   9.366  1.00  0.00           C  
ATOM   4138  C   ASP A 279     -39.124  18.157  10.364  1.00  0.00           C  
ATOM   4139  O   ASP A 279     -39.822  18.899  11.060  1.00  0.00           O  
ATOM   4140  CB  ASP A 279     -39.181  17.470   7.973  1.00  0.00           C  
ATOM   4141  CG  ASP A 279     -39.196  18.974   7.539  1.00  0.00           C  
ATOM   4142  OD1 ASP A 279     -39.534  19.794   8.369  1.00  0.00           O  
ATOM   4143  OD2 ASP A 279     -38.807  19.311   6.435  1.00  0.00           O1-
ATOM   4144  H   ASP A 279     -41.690  17.981   8.680  1.00  0.00           H  
ATOM   4145  HA  ASP A 279     -39.572  16.186   9.665  1.00  0.00           H  
ATOM   4146 1HB  ASP A 279     -38.152  17.118   7.970  1.00  0.00           H  
ATOM   4147 2HB  ASP A 279     -39.728  16.875   7.224  1.00  0.00           H  
ATOM   4148  N   LYS A 280     -37.782  18.200  10.399  1.00  0.00           N  
ATOM   4149  CA  LYS A 280     -37.086  19.060  11.369  1.00  0.00           C  
ATOM   4150  C   LYS A 280     -37.434  20.565  11.298  1.00  0.00           C  
ATOM   4151  O   LYS A 280     -37.208  21.288  12.274  1.00  0.00           O  
ATOM   4152  CB  LYS A 280     -35.576  18.886  11.196  1.00  0.00           C  
ATOM   4153  CG  LYS A 280     -35.023  19.449   9.894  1.00  0.00           C  
ATOM   4154  CD  LYS A 280     -33.523  19.217   9.784  1.00  0.00           C  
ATOM   4155  CE  LYS A 280     -32.993  19.649   8.425  1.00  0.00           C  
ATOM   4156  NZ  LYS A 280     -33.019  21.128   8.262  1.00  0.00           N1+
ATOM   4157  H   LYS A 280     -37.226  17.587   9.800  1.00  0.00           H  
ATOM   4158  HA  LYS A 280     -37.370  18.714  12.362  1.00  0.00           H  
ATOM   4159 1HB  LYS A 280     -35.057  19.377  12.020  1.00  0.00           H  
ATOM   4160 2HB  LYS A 280     -35.325  17.826  11.236  1.00  0.00           H  
ATOM   4161 1HG  LYS A 280     -35.518  18.969   9.050  1.00  0.00           H  
ATOM   4162 2HG  LYS A 280     -35.220  20.519   9.847  1.00  0.00           H  
ATOM   4163 1HD  LYS A 280     -33.009  19.782  10.562  1.00  0.00           H  
ATOM   4164 2HD  LYS A 280     -33.307  18.158   9.927  1.00  0.00           H  
ATOM   4165 1HE  LYS A 280     -31.968  19.300   8.307  1.00  0.00           H  
ATOM   4166 2HE  LYS A 280     -33.598  19.200   7.638  1.00  0.00           H  
ATOM   4167 1HZ  LYS A 280     -32.660  21.373   7.350  1.00  0.00           H  
ATOM   4168 2HZ  LYS A 280     -33.969  21.460   8.351  1.00  0.00           H  
ATOM   4169 3HZ  LYS A 280     -32.444  21.555   8.975  1.00  0.00           H  
ATOM   4170  N   ASP A 281     -37.928  21.048  10.149  1.00  0.00           N  
ATOM   4171  CA  ASP A 281     -38.241  22.459   9.961  1.00  0.00           C  
ATOM   4172  C   ASP A 281     -39.747  22.714   9.893  1.00  0.00           C  
ATOM   4173  O   ASP A 281     -40.190  23.785   9.457  1.00  0.00           O  
ATOM   4174  CB  ASP A 281     -37.576  22.981   8.684  1.00  0.00           C  
ATOM   4175  CG  ASP A 281     -36.058  23.035   8.787  1.00  0.00           C  
ATOM   4176  OD1 ASP A 281     -35.566  23.614   9.727  1.00  0.00           O  
ATOM   4177  OD2 ASP A 281     -35.404  22.497   7.925  1.00  0.00           O1-
ATOM   4178  H   ASP A 281     -38.185  20.409   9.400  1.00  0.00           H  
ATOM   4179  HA  ASP A 281     -37.871  22.995  10.829  1.00  0.00           H  
ATOM   4180 1HB  ASP A 281     -37.846  22.340   7.845  1.00  0.00           H  
ATOM   4181 2HB  ASP A 281     -37.946  23.982   8.464  1.00  0.00           H  
ATOM   4182  N   GLY A 282     -40.534  21.734  10.330  1.00  0.00           N  
ATOM   4183  CA  GLY A 282     -41.975  21.877  10.401  1.00  0.00           C  
ATOM   4184  C   GLY A 282     -42.730  21.590   9.100  1.00  0.00           C  
ATOM   4185  O   GLY A 282     -43.938  21.829   9.026  1.00  0.00           O  
ATOM   4186  H   GLY A 282     -40.125  20.841  10.617  1.00  0.00           H  
ATOM   4187 1HA  GLY A 282     -42.328  21.214  11.181  1.00  0.00           H  
ATOM   4188 2HA  GLY A 282     -42.213  22.882  10.737  1.00  0.00           H  
ATOM   4189  N   TYR A 283     -42.060  21.075   8.076  1.00  0.00           N  
ATOM   4190  CA  TYR A 283     -42.774  20.869   6.824  1.00  0.00           C  
ATOM   4191  C   TYR A 283     -43.474  19.523   6.790  1.00  0.00           C  
ATOM   4192  O   TYR A 283     -42.914  18.501   7.196  1.00  0.00           O  
ATOM   4193  CB  TYR A 283     -41.825  20.977   5.631  1.00  0.00           C  
ATOM   4194  CG  TYR A 283     -41.231  22.360   5.451  1.00  0.00           C  
ATOM   4195  CD1 TYR A 283     -39.924  22.601   5.816  1.00  0.00           C  
ATOM   4196  CD2 TYR A 283     -41.991  23.377   4.944  1.00  0.00           C  
ATOM   4197  CE1 TYR A 283     -39.379  23.866   5.663  1.00  0.00           C  
ATOM   4198  CE2 TYR A 283     -41.466  24.633   4.791  1.00  0.00           C  
ATOM   4199  CZ  TYR A 283     -40.161  24.884   5.148  1.00  0.00           C  
ATOM   4200  OH  TYR A 283     -39.643  26.149   4.995  1.00  0.00           O  
ATOM   4201  H   TYR A 283     -41.066  20.831   8.161  1.00  0.00           H  
ATOM   4202  HA  TYR A 283     -43.534  21.643   6.729  1.00  0.00           H  
ATOM   4203 1HB  TYR A 283     -41.011  20.270   5.749  1.00  0.00           H  
ATOM   4204 2HB  TYR A 283     -42.356  20.708   4.718  1.00  0.00           H  
ATOM   4205  HD1 TYR A 283     -39.323  21.787   6.223  1.00  0.00           H  
ATOM   4206  HD2 TYR A 283     -42.999  23.192   4.672  1.00  0.00           H  
ATOM   4207  HE1 TYR A 283     -38.346  24.055   5.949  1.00  0.00           H  
ATOM   4208  HE2 TYR A 283     -42.086  25.439   4.392  1.00  0.00           H  
ATOM   4209  HH  TYR A 283     -40.366  26.792   5.048  1.00  0.00           H  
ATOM   4210  N   THR A 284     -44.707  19.535   6.284  1.00  0.00           N  
ATOM   4211  CA  THR A 284     -45.519  18.341   6.100  1.00  0.00           C  
ATOM   4212  C   THR A 284     -45.390  17.847   4.668  1.00  0.00           C  
ATOM   4213  O   THR A 284     -44.967  18.626   3.815  1.00  0.00           O  
ATOM   4214  CB  THR A 284     -46.993  18.684   6.387  1.00  0.00           C  
ATOM   4215  CG2 THR A 284     -47.146  19.205   7.798  1.00  0.00           C  
ATOM   4216  OG1 THR A 284     -47.432  19.676   5.432  1.00  0.00           O  
ATOM   4217  H   THR A 284     -45.122  20.429   6.024  1.00  0.00           H  
ATOM   4218  HA  THR A 284     -45.164  17.596   6.781  1.00  0.00           H  
ATOM   4219  HB  THR A 284     -47.615  17.820   6.297  1.00  0.00           H  
ATOM   4220  HG1 THR A 284     -46.991  20.524   5.625  1.00  0.00           H  
ATOM   4221 1HG2 THR A 284     -48.189  19.445   7.986  1.00  0.00           H  
ATOM   4222 2HG2 THR A 284     -46.820  18.433   8.492  1.00  0.00           H  
ATOM   4223 3HG2 THR A 284     -46.535  20.100   7.933  1.00  0.00           H  
ATOM   4224  N   PRO A 285     -45.798  16.600   4.335  1.00  0.00           N  
ATOM   4225  CA  PRO A 285     -45.851  16.080   2.981  1.00  0.00           C  
ATOM   4226  C   PRO A 285     -46.673  17.018   2.090  1.00  0.00           C  
ATOM   4227  O   PRO A 285     -46.416  17.143   0.890  1.00  0.00           O  
ATOM   4228  CB  PRO A 285     -46.561  14.733   3.191  1.00  0.00           C  
ATOM   4229  CG  PRO A 285     -46.220  14.332   4.594  1.00  0.00           C  
ATOM   4230  CD  PRO A 285     -46.247  15.596   5.363  1.00  0.00           C  
ATOM   4231  HA  PRO A 285     -44.844  15.942   2.587  1.00  0.00           H  
ATOM   4232 1HB  PRO A 285     -47.630  14.841   3.051  1.00  0.00           H  
ATOM   4233 2HB  PRO A 285     -46.212  14.004   2.459  1.00  0.00           H  
ATOM   4234 1HG  PRO A 285     -46.980  13.649   4.972  1.00  0.00           H  
ATOM   4235 2HG  PRO A 285     -45.261  13.803   4.648  1.00  0.00           H  
ATOM   4236 1HD  PRO A 285     -47.269  15.771   5.683  1.00  0.00           H  
ATOM   4237 2HD  PRO A 285     -45.579  15.503   6.188  1.00  0.00           H  
ATOM   4238  N   LEU A 286     -47.654  17.710   2.688  1.00  0.00           N  
ATOM   4239  CA  LEU A 286     -48.509  18.626   1.955  1.00  0.00           C  
ATOM   4240  C   LEU A 286     -47.666  19.833   1.545  1.00  0.00           C  
ATOM   4241  O   LEU A 286     -47.744  20.294   0.404  1.00  0.00           O  
ATOM   4242  CB  LEU A 286     -49.706  19.063   2.813  1.00  0.00           C  
ATOM   4243  CG  LEU A 286     -50.742  19.923   2.094  1.00  0.00           C  
ATOM   4244  CD1 LEU A 286     -51.317  19.124   0.962  1.00  0.00           C  
ATOM   4245  CD2 LEU A 286     -51.836  20.371   3.039  1.00  0.00           C  
ATOM   4246  H   LEU A 286     -47.826  17.591   3.675  1.00  0.00           H  
ATOM   4247  HA  LEU A 286     -48.874  18.138   1.054  1.00  0.00           H  
ATOM   4248 1HB  LEU A 286     -50.206  18.172   3.181  1.00  0.00           H  
ATOM   4249 2HB  LEU A 286     -49.340  19.627   3.669  1.00  0.00           H  
ATOM   4250  HG  LEU A 286     -50.255  20.794   1.684  1.00  0.00           H  
ATOM   4251 1HD1 LEU A 286     -52.038  19.736   0.463  1.00  0.00           H  
ATOM   4252 2HD1 LEU A 286     -50.527  18.831   0.276  1.00  0.00           H  
ATOM   4253 3HD1 LEU A 286     -51.811  18.233   1.349  1.00  0.00           H  
ATOM   4254 1HD2 LEU A 286     -52.532  20.996   2.503  1.00  0.00           H  
ATOM   4255 2HD2 LEU A 286     -52.356  19.527   3.446  1.00  0.00           H  
ATOM   4256 3HD2 LEU A 286     -51.410  20.933   3.840  1.00  0.00           H  
ATOM   4257  N   HIS A 287     -46.819  20.328   2.471  1.00  0.00           N  
ATOM   4258  CA  HIS A 287     -45.966  21.477   2.135  1.00  0.00           C  
ATOM   4259  C   HIS A 287     -44.970  21.091   1.072  1.00  0.00           C  
ATOM   4260  O   HIS A 287     -44.728  21.847   0.131  1.00  0.00           O  
ATOM   4261  CB  HIS A 287     -45.043  21.959   3.281  1.00  0.00           C  
ATOM   4262  CG  HIS A 287     -45.589  22.685   4.484  1.00  0.00           C  
ATOM   4263  CD2 HIS A 287     -45.621  24.010   4.782  1.00  0.00           C  
ATOM   4264  ND1 HIS A 287     -46.113  22.038   5.576  1.00  0.00           N  
ATOM   4265  CE1 HIS A 287     -46.449  22.936   6.493  1.00  0.00           C  
ATOM   4266  NE2 HIS A 287     -46.156  24.129   6.026  1.00  0.00           N  
ATOM   4267  H   HIS A 287     -46.808  19.922   3.407  1.00  0.00           H  
ATOM   4268  HA  HIS A 287     -46.559  22.306   1.757  1.00  0.00           H  
ATOM   4269 1HB  HIS A 287     -44.500  21.094   3.663  1.00  0.00           H  
ATOM   4270 2HB  HIS A 287     -44.294  22.611   2.839  1.00  0.00           H  
ATOM   4271  HD2 HIS A 287     -45.276  24.834   4.166  1.00  0.00           H  
ATOM   4272  HE1 HIS A 287     -46.887  22.729   7.471  1.00  0.00           H  
ATOM   4273  HE2 HIS A 287     -46.300  25.016   6.519  1.00  0.00           H  
ATOM   4274  N   LEU A 288     -44.375  19.915   1.231  1.00  0.00           N  
ATOM   4275  CA  LEU A 288     -43.325  19.497   0.326  1.00  0.00           C  
ATOM   4276  C   LEU A 288     -43.851  19.335  -1.082  1.00  0.00           C  
ATOM   4277  O   LEU A 288     -43.253  19.835  -2.040  1.00  0.00           O  
ATOM   4278  CB  LEU A 288     -42.767  18.176   0.829  1.00  0.00           C  
ATOM   4279  CG  LEU A 288     -42.024  18.277   2.149  1.00  0.00           C  
ATOM   4280  CD1 LEU A 288     -41.723  16.915   2.644  1.00  0.00           C  
ATOM   4281  CD2 LEU A 288     -40.759  19.080   1.963  1.00  0.00           C  
ATOM   4282  H   LEU A 288     -44.635  19.332   2.028  1.00  0.00           H  
ATOM   4283  HA  LEU A 288     -42.541  20.251   0.328  1.00  0.00           H  
ATOM   4284 1HB  LEU A 288     -43.589  17.472   0.953  1.00  0.00           H  
ATOM   4285 2HB  LEU A 288     -42.088  17.782   0.084  1.00  0.00           H  
ATOM   4286  HG  LEU A 288     -42.655  18.770   2.884  1.00  0.00           H  
ATOM   4287 1HD1 LEU A 288     -41.209  17.000   3.597  1.00  0.00           H  
ATOM   4288 2HD1 LEU A 288     -42.638  16.368   2.777  1.00  0.00           H  
ATOM   4289 3HD1 LEU A 288     -41.098  16.390   1.939  1.00  0.00           H  
ATOM   4290 1HD2 LEU A 288     -40.233  19.154   2.919  1.00  0.00           H  
ATOM   4291 2HD2 LEU A 288     -40.121  18.589   1.233  1.00  0.00           H  
ATOM   4292 3HD2 LEU A 288     -41.015  20.081   1.612  1.00  0.00           H  
ATOM   4293  N   ALA A 289     -45.018  18.712  -1.210  1.00  0.00           N  
ATOM   4294  CA  ALA A 289     -45.622  18.579  -2.512  1.00  0.00           C  
ATOM   4295  C   ALA A 289     -45.967  19.963  -3.065  1.00  0.00           C  
ATOM   4296  O   ALA A 289     -45.759  20.236  -4.256  1.00  0.00           O  
ATOM   4297  CB  ALA A 289     -46.838  17.686  -2.402  1.00  0.00           C  
ATOM   4298  H   ALA A 289     -45.486  18.298  -0.403  1.00  0.00           H  
ATOM   4299  HA  ALA A 289     -44.899  18.116  -3.184  1.00  0.00           H  
ATOM   4300 1HB  ALA A 289     -47.296  17.558  -3.368  1.00  0.00           H  
ATOM   4301 2HB  ALA A 289     -46.526  16.726  -2.018  1.00  0.00           H  
ATOM   4302 3HB  ALA A 289     -47.552  18.131  -1.712  1.00  0.00           H  
ATOM   4303  N   ALA A 290     -46.472  20.866  -2.204  1.00  0.00           N  
ATOM   4304  CA  ALA A 290     -46.842  22.196  -2.672  1.00  0.00           C  
ATOM   4305  C   ALA A 290     -45.619  22.952  -3.183  1.00  0.00           C  
ATOM   4306  O   ALA A 290     -45.676  23.614  -4.220  1.00  0.00           O  
ATOM   4307  CB  ALA A 290     -47.520  22.981  -1.554  1.00  0.00           C  
ATOM   4308  H   ALA A 290     -46.636  20.630  -1.224  1.00  0.00           H  
ATOM   4309  HA  ALA A 290     -47.537  22.078  -3.499  1.00  0.00           H  
ATOM   4310 1HB  ALA A 290     -47.817  23.968  -1.913  1.00  0.00           H  
ATOM   4311 2HB  ALA A 290     -48.402  22.436  -1.215  1.00  0.00           H  
ATOM   4312 3HB  ALA A 290     -46.825  23.097  -0.722  1.00  0.00           H  
ATOM   4313  N   ARG A 291     -44.494  22.811  -2.481  1.00  0.00           N  
ATOM   4314  CA  ARG A 291     -43.251  23.491  -2.821  1.00  0.00           C  
ATOM   4315  C   ARG A 291     -42.710  23.068  -4.167  1.00  0.00           C  
ATOM   4316  O   ARG A 291     -42.220  23.903  -4.932  1.00  0.00           O  
ATOM   4317  CB  ARG A 291     -42.193  23.225  -1.760  1.00  0.00           C  
ATOM   4318  CG  ARG A 291     -42.429  23.925  -0.431  1.00  0.00           C  
ATOM   4319  CD  ARG A 291     -41.521  23.414   0.628  1.00  0.00           C  
ATOM   4320  NE  ARG A 291     -40.145  23.830   0.410  1.00  0.00           N  
ATOM   4321  CZ  ARG A 291     -39.084  23.350   1.087  1.00  0.00           C  
ATOM   4322  NH1 ARG A 291     -39.257  22.441   2.021  1.00  0.00           N1+
ATOM   4323  NH2 ARG A 291     -37.869  23.795   0.814  1.00  0.00           N  
ATOM   4324  H   ARG A 291     -44.499  22.234  -1.643  1.00  0.00           H  
ATOM   4325  HA  ARG A 291     -43.440  24.553  -2.891  1.00  0.00           H  
ATOM   4326 1HB  ARG A 291     -42.136  22.155  -1.564  1.00  0.00           H  
ATOM   4327 2HB  ARG A 291     -41.218  23.542  -2.131  1.00  0.00           H  
ATOM   4328 1HG  ARG A 291     -42.252  24.995  -0.547  1.00  0.00           H  
ATOM   4329 2HG  ARG A 291     -43.458  23.760  -0.110  1.00  0.00           H  
ATOM   4330 1HD  ARG A 291     -41.843  23.794   1.597  1.00  0.00           H  
ATOM   4331 2HD  ARG A 291     -41.550  22.325   0.637  1.00  0.00           H  
ATOM   4332  HE  ARG A 291     -39.972  24.529  -0.301  1.00  0.00           H  
ATOM   4333 1HH1 ARG A 291     -40.185  22.101   2.229  1.00  0.00           H  
ATOM   4334 2HH1 ARG A 291     -38.461  22.081   2.528  1.00  0.00           H  
ATOM   4335 1HH2 ARG A 291     -37.737  24.494   0.097  1.00  0.00           H  
ATOM   4336 2HH2 ARG A 291     -37.074  23.435   1.322  1.00  0.00           H  
ATOM   4337  N   GLU A 292     -42.833  21.780  -4.471  1.00  0.00           N  
ATOM   4338  CA  GLU A 292     -42.340  21.262  -5.736  1.00  0.00           C  
ATOM   4339  C   GLU A 292     -43.422  21.265  -6.827  1.00  0.00           C  
ATOM   4340  O   GLU A 292     -43.132  20.985  -7.992  1.00  0.00           O  
ATOM   4341  CB  GLU A 292     -41.803  19.850  -5.538  1.00  0.00           C  
ATOM   4342  CG  GLU A 292     -40.607  19.714  -4.577  1.00  0.00           C  
ATOM   4343  CD  GLU A 292     -39.336  20.420  -5.038  1.00  0.00           C  
ATOM   4344  OE1 GLU A 292     -39.095  20.475  -6.221  1.00  0.00           O  
ATOM   4345  OE2 GLU A 292     -38.593  20.877  -4.191  1.00  0.00           O1-
ATOM   4346  H   GLU A 292     -43.237  21.137  -3.785  1.00  0.00           H  
ATOM   4347  HA  GLU A 292     -41.523  21.899  -6.069  1.00  0.00           H  
ATOM   4348 1HB  GLU A 292     -42.604  19.254  -5.112  1.00  0.00           H  
ATOM   4349 2HB  GLU A 292     -41.537  19.414  -6.499  1.00  0.00           H  
ATOM   4350 1HG  GLU A 292     -40.901  20.122  -3.606  1.00  0.00           H  
ATOM   4351 2HG  GLU A 292     -40.399  18.656  -4.437  1.00  0.00           H  
ATOM   4352  N   GLY A 293     -44.655  21.635  -6.462  1.00  0.00           N  
ATOM   4353  CA  GLY A 293     -45.749  21.751  -7.416  1.00  0.00           C  
ATOM   4354  C   GLY A 293     -46.398  20.420  -7.783  1.00  0.00           C  
ATOM   4355  O   GLY A 293     -47.043  20.296  -8.830  1.00  0.00           O  
ATOM   4356  H   GLY A 293     -44.856  21.793  -5.476  1.00  0.00           H  
ATOM   4357 1HA  GLY A 293     -46.502  22.413  -6.993  1.00  0.00           H  
ATOM   4358 2HA  GLY A 293     -45.381  22.234  -8.320  1.00  0.00           H  
ATOM   4359  N   HIS A 294     -46.265  19.414  -6.920  1.00  0.00           N  
ATOM   4360  CA  HIS A 294     -46.810  18.097  -7.227  1.00  0.00           C  
ATOM   4361  C   HIS A 294     -48.306  18.081  -6.953  1.00  0.00           C  
ATOM   4362  O   HIS A 294     -48.774  17.474  -5.991  1.00  0.00           O  
ATOM   4363  CB  HIS A 294     -46.136  17.010  -6.391  1.00  0.00           C  
ATOM   4364  CG  HIS A 294     -44.664  16.838  -6.642  1.00  0.00           C  
ATOM   4365  CD2 HIS A 294     -43.620  16.833  -5.787  1.00  0.00           C  
ATOM   4366  ND1 HIS A 294     -44.132  16.633  -7.900  1.00  0.00           N  
ATOM   4367  CE1 HIS A 294     -42.814  16.526  -7.802  1.00  0.00           C  
ATOM   4368  NE2 HIS A 294     -42.485  16.643  -6.534  1.00  0.00           N  
ATOM   4369  H   HIS A 294     -45.799  19.575  -6.032  1.00  0.00           H  
ATOM   4370  HA  HIS A 294     -46.654  17.869  -8.279  1.00  0.00           H  
ATOM   4371 1HB  HIS A 294     -46.267  17.228  -5.342  1.00  0.00           H  
ATOM   4372 2HB  HIS A 294     -46.626  16.071  -6.599  1.00  0.00           H  
ATOM   4373  HD2 HIS A 294     -43.660  16.960  -4.705  1.00  0.00           H  
ATOM   4374  HE1 HIS A 294     -42.121  16.366  -8.625  1.00  0.00           H  
ATOM   4375  HE2 HIS A 294     -41.539  16.607  -6.153  1.00  0.00           H  
ATOM   4376  N   LEU A 295     -49.050  18.724  -7.851  1.00  0.00           N  
ATOM   4377  CA  LEU A 295     -50.488  18.917  -7.692  1.00  0.00           C  
ATOM   4378  C   LEU A 295     -51.198  17.607  -7.381  1.00  0.00           C  
ATOM   4379  O   LEU A 295     -52.062  17.588  -6.504  1.00  0.00           O  
ATOM   4380  CB  LEU A 295     -51.081  19.534  -8.965  1.00  0.00           C  
ATOM   4381  CG  LEU A 295     -52.573  19.884  -8.902  1.00  0.00           C  
ATOM   4382  CD1 LEU A 295     -52.797  20.964  -7.851  1.00  0.00           C  
ATOM   4383  CD2 LEU A 295     -53.044  20.349 -10.272  1.00  0.00           C  
ATOM   4384  H   LEU A 295     -48.548  19.164  -8.615  1.00  0.00           H  
ATOM   4385  HA  LEU A 295     -50.653  19.600  -6.879  1.00  0.00           H  
ATOM   4386 1HB  LEU A 295     -50.535  20.447  -9.195  1.00  0.00           H  
ATOM   4387 2HB  LEU A 295     -50.940  18.834  -9.789  1.00  0.00           H  
ATOM   4388  HG  LEU A 295     -53.141  19.003  -8.602  1.00  0.00           H  
ATOM   4389 1HD1 LEU A 295     -53.857  21.212  -7.806  1.00  0.00           H  
ATOM   4390 2HD1 LEU A 295     -52.469  20.598  -6.878  1.00  0.00           H  
ATOM   4391 3HD1 LEU A 295     -52.226  21.853  -8.116  1.00  0.00           H  
ATOM   4392 1HD2 LEU A 295     -54.105  20.597 -10.227  1.00  0.00           H  
ATOM   4393 2HD2 LEU A 295     -52.478  21.230 -10.572  1.00  0.00           H  
ATOM   4394 3HD2 LEU A 295     -52.889  19.552 -11.000  1.00  0.00           H  
ATOM   4395  N   GLU A 296     -50.859  16.523  -8.077  1.00  0.00           N  
ATOM   4396  CA  GLU A 296     -51.538  15.243  -7.867  1.00  0.00           C  
ATOM   4397  C   GLU A 296     -51.332  14.716  -6.443  1.00  0.00           C  
ATOM   4398  O   GLU A 296     -52.224  14.078  -5.877  1.00  0.00           O  
ATOM   4399  CB  GLU A 296     -51.038  14.210  -8.870  1.00  0.00           C  
ATOM   4400  CG  GLU A 296     -51.463  14.478 -10.308  1.00  0.00           C  
ATOM   4401  CD  GLU A 296     -50.853  13.516 -11.300  1.00  0.00           C  
ATOM   4402  OE1 GLU A 296     -49.852  12.921 -10.983  1.00  0.00           O  
ATOM   4403  OE2 GLU A 296     -51.393  13.378 -12.374  1.00  0.00           O1-
ATOM   4404  H   GLU A 296     -50.123  16.596  -8.767  1.00  0.00           H  
ATOM   4405  HA  GLU A 296     -52.608  15.392  -8.022  1.00  0.00           H  
ATOM   4406 1HB  GLU A 296     -49.951  14.159  -8.830  1.00  0.00           H  
ATOM   4407 2HB  GLU A 296     -51.423  13.234  -8.586  1.00  0.00           H  
ATOM   4408 1HG  GLU A 296     -52.549  14.407 -10.368  1.00  0.00           H  
ATOM   4409 2HG  GLU A 296     -51.179  15.497 -10.573  1.00  0.00           H  
ATOM   4410  N   ILE A 297     -50.153  14.952  -5.877  1.00  0.00           N  
ATOM   4411  CA  ILE A 297     -49.840  14.479  -4.542  1.00  0.00           C  
ATOM   4412  C   ILE A 297     -50.593  15.303  -3.542  1.00  0.00           C  
ATOM   4413  O   ILE A 297     -51.127  14.779  -2.568  1.00  0.00           O  
ATOM   4414  CB  ILE A 297     -48.351  14.462  -4.257  1.00  0.00           C  
ATOM   4415  CG1 ILE A 297     -47.722  13.391  -5.105  1.00  0.00           C  
ATOM   4416  CG2 ILE A 297     -48.118  14.279  -2.821  1.00  0.00           C  
ATOM   4417  CD1 ILE A 297     -46.265  13.360  -5.109  1.00  0.00           C  
ATOM   4418  H   ILE A 297     -49.480  15.550  -6.345  1.00  0.00           H  
ATOM   4419  HA  ILE A 297     -50.191  13.452  -4.450  1.00  0.00           H  
ATOM   4420  HB  ILE A 297     -47.921  15.404  -4.569  1.00  0.00           H  
ATOM   4421 1HG1 ILE A 297     -48.071  12.439  -4.755  1.00  0.00           H  
ATOM   4422 2HG1 ILE A 297     -48.053  13.535  -6.134  1.00  0.00           H  
ATOM   4423 1HG2 ILE A 297     -47.069  14.290  -2.634  1.00  0.00           H  
ATOM   4424 2HG2 ILE A 297     -48.587  15.092  -2.297  1.00  0.00           H  
ATOM   4425 3HG2 ILE A 297     -48.542  13.349  -2.498  1.00  0.00           H  
ATOM   4426 1HD1 ILE A 297     -45.947  12.557  -5.752  1.00  0.00           H  
ATOM   4427 2HD1 ILE A 297     -45.873  14.291  -5.466  1.00  0.00           H  
ATOM   4428 3HD1 ILE A 297     -45.902  13.187  -4.130  1.00  0.00           H  
ATOM   4429  N   VAL A 298     -50.640  16.606  -3.790  1.00  0.00           N  
ATOM   4430  CA  VAL A 298     -51.346  17.508  -2.907  1.00  0.00           C  
ATOM   4431  C   VAL A 298     -52.802  17.080  -2.802  1.00  0.00           C  
ATOM   4432  O   VAL A 298     -53.320  16.922  -1.700  1.00  0.00           O  
ATOM   4433  CB  VAL A 298     -51.208  18.948  -3.444  1.00  0.00           C  
ATOM   4434  CG1 VAL A 298     -52.094  19.891  -2.746  1.00  0.00           C  
ATOM   4435  CG2 VAL A 298     -49.773  19.376  -3.258  1.00  0.00           C  
ATOM   4436  H   VAL A 298     -50.177  16.964  -4.627  1.00  0.00           H  
ATOM   4437  HA  VAL A 298     -50.889  17.455  -1.918  1.00  0.00           H  
ATOM   4438  HB  VAL A 298     -51.473  18.968  -4.481  1.00  0.00           H  
ATOM   4439 1HG1 VAL A 298     -51.955  20.881  -3.160  1.00  0.00           H  
ATOM   4440 2HG1 VAL A 298     -53.119  19.584  -2.885  1.00  0.00           H  
ATOM   4441 3HG1 VAL A 298     -51.855  19.901  -1.732  1.00  0.00           H  
ATOM   4442 1HG2 VAL A 298     -49.622  20.357  -3.629  1.00  0.00           H  
ATOM   4443 2HG2 VAL A 298     -49.515  19.352  -2.198  1.00  0.00           H  
ATOM   4444 3HG2 VAL A 298     -49.144  18.694  -3.804  1.00  0.00           H  
ATOM   4445  N   GLU A 299     -53.445  16.798  -3.936  1.00  0.00           N  
ATOM   4446  CA  GLU A 299     -54.825  16.336  -3.896  1.00  0.00           C  
ATOM   4447  C   GLU A 299     -54.971  15.041  -3.086  1.00  0.00           C  
ATOM   4448  O   GLU A 299     -55.851  14.950  -2.227  1.00  0.00           O  
ATOM   4449  CB  GLU A 299     -55.381  16.152  -5.308  1.00  0.00           C  
ATOM   4450  CG  GLU A 299     -56.821  15.659  -5.329  1.00  0.00           C  
ATOM   4451  CD  GLU A 299     -57.433  15.542  -6.715  1.00  0.00           C  
ATOM   4452  OE1 GLU A 299     -56.871  16.045  -7.658  1.00  0.00           O  
ATOM   4453  OE2 GLU A 299     -58.467  14.913  -6.818  1.00  0.00           O1-
ATOM   4454  H   GLU A 299     -52.974  16.930  -4.827  1.00  0.00           H  
ATOM   4455  HA  GLU A 299     -55.422  17.102  -3.405  1.00  0.00           H  
ATOM   4456 1HB  GLU A 299     -55.327  17.100  -5.848  1.00  0.00           H  
ATOM   4457 2HB  GLU A 299     -54.761  15.432  -5.850  1.00  0.00           H  
ATOM   4458 1HG  GLU A 299     -56.844  14.678  -4.856  1.00  0.00           H  
ATOM   4459 2HG  GLU A 299     -57.424  16.326  -4.726  1.00  0.00           H  
ATOM   4460  N   VAL A 300     -54.093  14.050  -3.296  1.00  0.00           N  
ATOM   4461  CA  VAL A 300     -54.215  12.812  -2.520  1.00  0.00           C  
ATOM   4462  C   VAL A 300     -54.044  13.040  -1.032  1.00  0.00           C  
ATOM   4463  O   VAL A 300     -54.826  12.527  -0.225  1.00  0.00           O  
ATOM   4464  CB  VAL A 300     -53.165  11.786  -2.989  1.00  0.00           C  
ATOM   4465  CG1 VAL A 300     -53.112  10.605  -2.031  1.00  0.00           C  
ATOM   4466  CG2 VAL A 300     -53.489  11.322  -4.401  1.00  0.00           C  
ATOM   4467  H   VAL A 300     -53.365  14.139  -4.011  1.00  0.00           H  
ATOM   4468  HA  VAL A 300     -55.212  12.409  -2.694  1.00  0.00           H  
ATOM   4469  HB  VAL A 300     -52.181  12.255  -2.977  1.00  0.00           H  
ATOM   4470 1HG1 VAL A 300     -52.365   9.890  -2.378  1.00  0.00           H  
ATOM   4471 2HG1 VAL A 300     -52.842  10.957  -1.035  1.00  0.00           H  
ATOM   4472 3HG1 VAL A 300     -54.087  10.121  -1.996  1.00  0.00           H  
ATOM   4473 1HG2 VAL A 300     -52.743  10.597  -4.725  1.00  0.00           H  
ATOM   4474 2HG2 VAL A 300     -54.477  10.858  -4.413  1.00  0.00           H  
ATOM   4475 3HG2 VAL A 300     -53.482  12.178  -5.076  1.00  0.00           H  
ATOM   4476  N   LEU A 301     -53.045  13.821  -0.664  1.00  0.00           N  
ATOM   4477  CA  LEU A 301     -52.795  14.086   0.731  1.00  0.00           C  
ATOM   4478  C   LEU A 301     -53.975  14.789   1.374  1.00  0.00           C  
ATOM   4479  O   LEU A 301     -54.361  14.434   2.487  1.00  0.00           O  
ATOM   4480  CB  LEU A 301     -51.531  14.940   0.886  1.00  0.00           C  
ATOM   4481  CG  LEU A 301     -50.207  14.232   0.569  1.00  0.00           C  
ATOM   4482  CD1 LEU A 301     -49.088  15.262   0.488  1.00  0.00           C  
ATOM   4483  CD2 LEU A 301     -49.918  13.193   1.642  1.00  0.00           C  
ATOM   4484  H   LEU A 301     -52.437  14.234  -1.372  1.00  0.00           H  
ATOM   4485  HA  LEU A 301     -52.641  13.132   1.237  1.00  0.00           H  
ATOM   4486 1HB  LEU A 301     -51.611  15.802   0.226  1.00  0.00           H  
ATOM   4487 2HB  LEU A 301     -51.478  15.299   1.914  1.00  0.00           H  
ATOM   4488  HG  LEU A 301     -50.280  13.742  -0.402  1.00  0.00           H  
ATOM   4489 1HD1 LEU A 301     -48.147  14.759   0.262  1.00  0.00           H  
ATOM   4490 2HD1 LEU A 301     -49.312  15.980  -0.300  1.00  0.00           H  
ATOM   4491 3HD1 LEU A 301     -49.002  15.781   1.441  1.00  0.00           H  
ATOM   4492 1HD2 LEU A 301     -48.978  12.689   1.416  1.00  0.00           H  
ATOM   4493 2HD2 LEU A 301     -49.844  13.684   2.613  1.00  0.00           H  
ATOM   4494 3HD2 LEU A 301     -50.725  12.460   1.666  1.00  0.00           H  
ATOM   4495  N   LEU A 302     -54.587  15.740   0.663  1.00  0.00           N  
ATOM   4496  CA  LEU A 302     -55.745  16.457   1.190  1.00  0.00           C  
ATOM   4497  C   LEU A 302     -56.940  15.520   1.347  1.00  0.00           C  
ATOM   4498  O   LEU A 302     -57.622  15.536   2.374  1.00  0.00           O  
ATOM   4499  CB  LEU A 302     -56.060  17.603   0.246  1.00  0.00           C  
ATOM   4500  CG  LEU A 302     -55.004  18.689   0.227  1.00  0.00           C  
ATOM   4501  CD1 LEU A 302     -55.230  19.574  -0.928  1.00  0.00           C  
ATOM   4502  CD2 LEU A 302     -55.070  19.477   1.504  1.00  0.00           C  
ATOM   4503  H   LEU A 302     -54.224  15.996  -0.255  1.00  0.00           H  
ATOM   4504  HA  LEU A 302     -55.495  16.864   2.166  1.00  0.00           H  
ATOM   4505 1HB  LEU A 302     -56.174  17.216  -0.767  1.00  0.00           H  
ATOM   4506 2HB  LEU A 302     -56.985  18.044   0.558  1.00  0.00           H  
ATOM   4507  HG  LEU A 302     -54.036  18.241   0.129  1.00  0.00           H  
ATOM   4508 1HD1 LEU A 302     -54.480  20.317  -0.963  1.00  0.00           H  
ATOM   4509 2HD1 LEU A 302     -55.189  18.978  -1.832  1.00  0.00           H  
ATOM   4510 3HD1 LEU A 302     -56.165  20.039  -0.848  1.00  0.00           H  
ATOM   4511 1HD2 LEU A 302     -54.329  20.248   1.478  1.00  0.00           H  
ATOM   4512 2HD2 LEU A 302     -56.052  19.930   1.603  1.00  0.00           H  
ATOM   4513 3HD2 LEU A 302     -54.890  18.822   2.351  1.00  0.00           H  
ATOM   4514  N   ARG A 303     -57.160  14.634   0.370  1.00  0.00           N  
ATOM   4515  CA  ARG A 303     -58.242  13.653   0.455  1.00  0.00           C  
ATOM   4516  C   ARG A 303     -58.047  12.723   1.649  1.00  0.00           C  
ATOM   4517  O   ARG A 303     -59.007  12.289   2.288  1.00  0.00           O  
ATOM   4518  CB  ARG A 303     -58.349  12.835  -0.820  1.00  0.00           C  
ATOM   4519  CG  ARG A 303     -58.932  13.564  -2.028  1.00  0.00           C  
ATOM   4520  CD  ARG A 303     -58.968  12.672  -3.222  1.00  0.00           C  
ATOM   4521  NE  ARG A 303     -59.535  13.324  -4.404  1.00  0.00           N  
ATOM   4522  CZ  ARG A 303     -60.842  13.394  -4.699  1.00  0.00           C  
ATOM   4523  NH1 ARG A 303     -61.752  12.851  -3.914  1.00  0.00           N1+
ATOM   4524  NH2 ARG A 303     -61.184  14.018  -5.801  1.00  0.00           N  
ATOM   4525  H   ARG A 303     -56.579  14.655  -0.470  1.00  0.00           H  
ATOM   4526  HA  ARG A 303     -59.179  14.194   0.587  1.00  0.00           H  
ATOM   4527 1HB  ARG A 303     -57.354  12.489  -1.103  1.00  0.00           H  
ATOM   4528 2HB  ARG A 303     -58.960  11.954  -0.634  1.00  0.00           H  
ATOM   4529 1HG  ARG A 303     -59.947  13.889  -1.806  1.00  0.00           H  
ATOM   4530 2HG  ARG A 303     -58.319  14.433  -2.262  1.00  0.00           H  
ATOM   4531 1HD  ARG A 303     -57.948  12.369  -3.460  1.00  0.00           H  
ATOM   4532 2HD  ARG A 303     -59.565  11.792  -2.999  1.00  0.00           H  
ATOM   4533  HE  ARG A 303     -58.905  13.780  -5.078  1.00  0.00           H  
ATOM   4534 1HH1 ARG A 303     -61.471  12.373  -3.070  1.00  0.00           H  
ATOM   4535 2HH1 ARG A 303     -62.730  12.914  -4.157  1.00  0.00           H  
ATOM   4536 1HH2 ARG A 303     -60.430  14.419  -6.378  1.00  0.00           H  
ATOM   4537 2HH2 ARG A 303     -62.150  14.097  -6.070  1.00  0.00           H  
ATOM   4538  N   ALA A 304     -56.782  12.452   1.962  1.00  0.00           N  
ATOM   4539  CA  ALA A 304     -56.364  11.586   3.050  1.00  0.00           C  
ATOM   4540  C   ALA A 304     -56.365  12.305   4.413  1.00  0.00           C  
ATOM   4541  O   ALA A 304     -56.013  11.694   5.426  1.00  0.00           O  
ATOM   4542  CB  ALA A 304     -54.987  11.026   2.741  1.00  0.00           C  
ATOM   4543  H   ALA A 304     -56.047  12.828   1.365  1.00  0.00           H  
ATOM   4544  HA  ALA A 304     -57.071  10.761   3.112  1.00  0.00           H  
ATOM   4545 1HB  ALA A 304     -54.681  10.343   3.531  1.00  0.00           H  
ATOM   4546 2HB  ALA A 304     -55.029  10.496   1.791  1.00  0.00           H  
ATOM   4547 3HB  ALA A 304     -54.277  11.838   2.664  1.00  0.00           H  
ATOM   4548  N   GLY A 305     -56.742  13.593   4.449  1.00  0.00           N  
ATOM   4549  CA  GLY A 305     -56.827  14.342   5.699  1.00  0.00           C  
ATOM   4550  C   GLY A 305     -55.715  15.363   5.968  1.00  0.00           C  
ATOM   4551  O   GLY A 305     -55.613  15.878   7.085  1.00  0.00           O  
ATOM   4552  H   GLY A 305     -57.007  14.080   3.595  1.00  0.00           H  
ATOM   4553 1HA  GLY A 305     -57.783  14.865   5.707  1.00  0.00           H  
ATOM   4554 2HA  GLY A 305     -56.863  13.635   6.525  1.00  0.00           H  
ATOM   4555  N   ALA A 306     -54.863  15.652   4.987  1.00  0.00           N  
ATOM   4556  CA  ALA A 306     -53.850  16.686   5.199  1.00  0.00           C  
ATOM   4557  C   ALA A 306     -54.548  18.023   5.387  1.00  0.00           C  
ATOM   4558  O   ALA A 306     -55.579  18.274   4.760  1.00  0.00           O  
ATOM   4559  CB  ALA A 306     -52.865  16.783   4.044  1.00  0.00           C  
ATOM   4560  H   ALA A 306     -54.916  15.179   4.090  1.00  0.00           H  
ATOM   4561  HA  ALA A 306     -53.303  16.441   6.104  1.00  0.00           H  
ATOM   4562 1HB  ALA A 306     -52.140  17.544   4.286  1.00  0.00           H  
ATOM   4563 2HB  ALA A 306     -52.360  15.863   3.897  1.00  0.00           H  
ATOM   4564 3HB  ALA A 306     -53.384  17.050   3.142  1.00  0.00           H  
ATOM   4565  N   VAL A 307     -53.982  18.896   6.211  1.00  0.00           N  
ATOM   4566  CA  VAL A 307     -54.583  20.221   6.410  1.00  0.00           C  
ATOM   4567  C   VAL A 307     -53.560  21.290   6.114  1.00  0.00           C  
ATOM   4568  O   VAL A 307     -52.364  21.002   6.097  1.00  0.00           O  
ATOM   4569  CB  VAL A 307     -55.078  20.404   7.855  1.00  0.00           C  
ATOM   4570  CG1 VAL A 307     -56.116  19.337   8.179  1.00  0.00           C  
ATOM   4571  CG2 VAL A 307     -53.899  20.362   8.813  1.00  0.00           C  
ATOM   4572  H   VAL A 307     -53.140  18.619   6.718  1.00  0.00           H  
ATOM   4573  HA  VAL A 307     -55.427  20.342   5.728  1.00  0.00           H  
ATOM   4574  HB  VAL A 307     -55.572  21.374   7.941  1.00  0.00           H  
ATOM   4575 1HG1 VAL A 307     -56.483  19.483   9.190  1.00  0.00           H  
ATOM   4576 2HG1 VAL A 307     -56.946  19.417   7.473  1.00  0.00           H  
ATOM   4577 3HG1 VAL A 307     -55.667  18.346   8.096  1.00  0.00           H  
ATOM   4578 1HG2 VAL A 307     -54.251  20.507   9.833  1.00  0.00           H  
ATOM   4579 2HG2 VAL A 307     -53.410  19.409   8.734  1.00  0.00           H  
ATOM   4580 3HG2 VAL A 307     -53.202  21.152   8.555  1.00  0.00           H  
ATOM   4581  N   ASN A 308     -53.995  22.546   5.968  1.00  0.00           N  
ATOM   4582  CA  ASN A 308     -53.085  23.655   5.636  1.00  0.00           C  
ATOM   4583  C   ASN A 308     -52.257  24.102   6.869  1.00  0.00           C  
ATOM   4584  O   ASN A 308     -52.368  25.227   7.351  1.00  0.00           O  
ATOM   4585  CB  ASN A 308     -53.906  24.837   5.121  1.00  0.00           C  
ATOM   4586  CG  ASN A 308     -53.098  25.847   4.414  1.00  0.00           C  
ATOM   4587  ND2 ASN A 308     -53.310  27.118   4.700  1.00  0.00           N  
ATOM   4588  OD1 ASN A 308     -52.206  25.457   3.642  1.00  0.00           O  
ATOM   4589  H   ASN A 308     -55.000  22.748   6.020  1.00  0.00           H  
ATOM   4590  HA  ASN A 308     -52.390  23.319   4.865  1.00  0.00           H  
ATOM   4591 1HB  ASN A 308     -54.672  24.472   4.437  1.00  0.00           H  
ATOM   4592 2HB  ASN A 308     -54.416  25.312   5.960  1.00  0.00           H  
ATOM   4593 1HD2 ASN A 308     -52.683  27.825   4.329  1.00  0.00           H  
ATOM   4594 2HD2 ASN A 308     -54.025  27.371   5.355  1.00  0.00           H  
ATOM   4595  N   ALA A 309     -51.442  23.182   7.375  1.00  0.00           N  
ATOM   4596  CA  ALA A 309     -50.596  23.338   8.557  1.00  0.00           C  
ATOM   4597  C   ALA A 309     -49.487  24.366   8.382  1.00  0.00           C  
ATOM   4598  O   ALA A 309     -48.946  24.519   7.296  1.00  0.00           O  
ATOM   4599  CB  ALA A 309     -49.973  21.996   8.895  1.00  0.00           C  
ATOM   4600  H   ALA A 309     -51.437  22.287   6.899  1.00  0.00           H  
ATOM   4601  HA  ALA A 309     -51.230  23.666   9.381  1.00  0.00           H  
ATOM   4602 1HB  ALA A 309     -49.367  22.090   9.792  1.00  0.00           H  
ATOM   4603 2HB  ALA A 309     -50.761  21.261   9.056  1.00  0.00           H  
ATOM   4604 3HB  ALA A 309     -49.347  21.676   8.064  1.00  0.00           H  
ATOM   4605  N   GLN A 310     -49.109  25.032   9.471  1.00  0.00           N  
ATOM   4606  CA  GLN A 310     -47.958  25.942   9.459  1.00  0.00           C  
ATOM   4607  C   GLN A 310     -46.631  25.227   9.724  1.00  0.00           C  
ATOM   4608  O   GLN A 310     -46.570  24.305  10.547  1.00  0.00           O  
ATOM   4609  CB  GLN A 310     -48.123  27.049  10.506  1.00  0.00           C  
ATOM   4610  CG  GLN A 310     -49.219  28.054  10.225  1.00  0.00           C  
ATOM   4611  CD  GLN A 310     -49.413  29.054  11.360  1.00  0.00           C  
ATOM   4612  NE2 GLN A 310     -49.054  30.318  11.141  1.00  0.00           N  
ATOM   4613  OE1 GLN A 310     -49.877  28.674  12.441  1.00  0.00           O  
ATOM   4614  H   GLN A 310     -49.621  24.900  10.330  1.00  0.00           H  
ATOM   4615  HA  GLN A 310     -47.906  26.400   8.481  1.00  0.00           H  
ATOM   4616 1HB  GLN A 310     -48.317  26.602  11.476  1.00  0.00           H  
ATOM   4617 2HB  GLN A 310     -47.183  27.591  10.582  1.00  0.00           H  
ATOM   4618 1HG  GLN A 310     -48.934  28.618   9.337  1.00  0.00           H  
ATOM   4619 2HG  GLN A 310     -50.157  27.527  10.056  1.00  0.00           H  
ATOM   4620 1HE2 GLN A 310     -49.163  31.002  11.860  1.00  0.00           H  
ATOM   4621 2HE2 GLN A 310     -48.637  30.593  10.250  1.00  0.00           H  
ATOM   4622  N   ASP A 311     -45.570  25.690   9.054  1.00  0.00           N  
ATOM   4623  CA  ASP A 311     -44.203  25.200   9.268  1.00  0.00           C  
ATOM   4624  C   ASP A 311     -43.524  25.963  10.408  1.00  0.00           C  
ATOM   4625  O   ASP A 311     -44.147  26.819  11.042  1.00  0.00           O  
ATOM   4626  CB  ASP A 311     -43.354  25.328   7.983  1.00  0.00           C  
ATOM   4627  CG  ASP A 311     -43.047  26.790   7.569  1.00  0.00           C  
ATOM   4628  OD1 ASP A 311     -43.273  27.662   8.389  1.00  0.00           O  
ATOM   4629  OD2 ASP A 311     -42.610  27.030   6.462  1.00  0.00           O1-
ATOM   4630  H   ASP A 311     -45.732  26.405   8.348  1.00  0.00           H  
ATOM   4631  HA  ASP A 311     -44.257  24.152   9.548  1.00  0.00           H  
ATOM   4632 1HB  ASP A 311     -42.409  24.796   8.117  1.00  0.00           H  
ATOM   4633 2HB  ASP A 311     -43.857  24.839   7.169  1.00  0.00           H  
ATOM   4634  N   LYS A 312     -42.230  25.698  10.636  1.00  0.00           N  
ATOM   4635  CA  LYS A 312     -41.426  26.352  11.677  1.00  0.00           C  
ATOM   4636  C   LYS A 312     -41.402  27.880  11.592  1.00  0.00           C  
ATOM   4637  O   LYS A 312     -41.103  28.552  12.580  1.00  0.00           O  
ATOM   4638  CB  LYS A 312     -39.992  25.822  11.626  1.00  0.00           C  
ATOM   4639  CG  LYS A 312     -39.054  26.448  12.649  1.00  0.00           C  
ATOM   4640  CD  LYS A 312     -37.673  25.810  12.596  1.00  0.00           C  
ATOM   4641  CE  LYS A 312     -36.716  26.479  13.572  1.00  0.00           C  
ATOM   4642  NZ  LYS A 312     -35.365  25.856  13.540  1.00  0.00           N1+
ATOM   4643  H   LYS A 312     -41.751  24.986  10.085  1.00  0.00           H  
ATOM   4644  HA  LYS A 312     -41.864  26.092  12.640  1.00  0.00           H  
ATOM   4645 1HB  LYS A 312     -39.996  24.744  11.791  1.00  0.00           H  
ATOM   4646 2HB  LYS A 312     -39.573  26.000  10.635  1.00  0.00           H  
ATOM   4647 1HG  LYS A 312     -38.959  27.516  12.451  1.00  0.00           H  
ATOM   4648 2HG  LYS A 312     -39.467  26.318  13.649  1.00  0.00           H  
ATOM   4649 1HD  LYS A 312     -37.752  24.751  12.844  1.00  0.00           H  
ATOM   4650 2HD  LYS A 312     -37.270  25.900  11.587  1.00  0.00           H  
ATOM   4651 1HE  LYS A 312     -36.622  27.534  13.324  1.00  0.00           H  
ATOM   4652 2HE  LYS A 312     -37.114  26.400  14.583  1.00  0.00           H  
ATOM   4653 1HZ  LYS A 312     -34.761  26.326  14.200  1.00  0.00           H  
ATOM   4654 2HZ  LYS A 312     -35.437  24.879  13.787  1.00  0.00           H  
ATOM   4655 3HZ  LYS A 312     -34.976  25.940  12.611  1.00  0.00           H  
ATOM   4656  N   PHE A 313     -41.629  28.424  10.398  1.00  0.00           N  
ATOM   4657  CA  PHE A 313     -41.500  29.835  10.136  1.00  0.00           C  
ATOM   4658  C   PHE A 313     -42.881  30.496  10.018  1.00  0.00           C  
ATOM   4659  O   PHE A 313     -42.988  31.669   9.649  1.00  0.00           O  
ATOM   4660  CB  PHE A 313     -40.733  29.972   8.835  1.00  0.00           C  
ATOM   4661  CG  PHE A 313     -39.460  29.176   8.882  1.00  0.00           C  
ATOM   4662  CD1 PHE A 313     -39.392  27.970   8.187  1.00  0.00           C  
ATOM   4663  CD2 PHE A 313     -38.360  29.581   9.613  1.00  0.00           C  
ATOM   4664  CE1 PHE A 313     -38.258  27.196   8.215  1.00  0.00           C  
ATOM   4665  CE2 PHE A 313     -37.214  28.803   9.641  1.00  0.00           C  
ATOM   4666  CZ  PHE A 313     -37.167  27.609   8.936  1.00  0.00           C  
ATOM   4667  H   PHE A 313     -41.971  27.849   9.631  1.00  0.00           H  
ATOM   4668  HA  PHE A 313     -40.950  30.302  10.953  1.00  0.00           H  
ATOM   4669 1HB  PHE A 313     -41.346  29.603   8.004  1.00  0.00           H  
ATOM   4670 2HB  PHE A 313     -40.494  31.015   8.643  1.00  0.00           H  
ATOM   4671  HD1 PHE A 313     -40.263  27.638   7.612  1.00  0.00           H  
ATOM   4672  HD2 PHE A 313     -38.400  30.518  10.170  1.00  0.00           H  
ATOM   4673  HE1 PHE A 313     -38.229  26.255   7.662  1.00  0.00           H  
ATOM   4674  HE2 PHE A 313     -36.349  29.130  10.219  1.00  0.00           H  
ATOM   4675  HZ  PHE A 313     -36.266  26.994   8.957  1.00  0.00           H  
ATOM   4676  N   GLY A 314     -43.937  29.746  10.365  1.00  0.00           N  
ATOM   4677  CA  GLY A 314     -45.307  30.248  10.379  1.00  0.00           C  
ATOM   4678  C   GLY A 314     -46.056  30.208   9.037  1.00  0.00           C  
ATOM   4679  O   GLY A 314     -47.165  30.751   8.939  1.00  0.00           O  
ATOM   4680  H   GLY A 314     -43.794  28.767  10.617  1.00  0.00           H  
ATOM   4681 1HA  GLY A 314     -45.870  29.669  11.112  1.00  0.00           H  
ATOM   4682 2HA  GLY A 314     -45.297  31.271  10.745  1.00  0.00           H  
ATOM   4683  N   LYS A 315     -45.492  29.573   8.004  1.00  0.00           N  
ATOM   4684  CA  LYS A 315     -46.170  29.586   6.700  1.00  0.00           C  
ATOM   4685  C   LYS A 315     -46.830  28.263   6.345  1.00  0.00           C  
ATOM   4686  O   LYS A 315     -46.402  27.191   6.789  1.00  0.00           O  
ATOM   4687  CB  LYS A 315     -45.203  30.021   5.605  1.00  0.00           C  
ATOM   4688  CG  LYS A 315     -44.729  31.473   5.769  1.00  0.00           C  
ATOM   4689  CD  LYS A 315     -43.691  31.874   4.729  1.00  0.00           C  
ATOM   4690  CE  LYS A 315     -44.300  32.025   3.333  1.00  0.00           C  
ATOM   4691  NZ  LYS A 315     -43.321  32.591   2.372  1.00  0.00           N1+
ATOM   4692  H   LYS A 315     -44.592  29.086   8.120  1.00  0.00           H  
ATOM   4693  HA  LYS A 315     -46.967  30.330   6.732  1.00  0.00           H  
ATOM   4694 1HB  LYS A 315     -44.327  29.367   5.619  1.00  0.00           H  
ATOM   4695 2HB  LYS A 315     -45.683  29.913   4.628  1.00  0.00           H  
ATOM   4696 1HG  LYS A 315     -45.589  32.142   5.694  1.00  0.00           H  
ATOM   4697 2HG  LYS A 315     -44.287  31.590   6.761  1.00  0.00           H  
ATOM   4698 1HD  LYS A 315     -43.238  32.823   5.021  1.00  0.00           H  
ATOM   4699 2HD  LYS A 315     -42.908  31.116   4.695  1.00  0.00           H  
ATOM   4700 1HE  LYS A 315     -44.618  31.045   2.973  1.00  0.00           H  
ATOM   4701 2HE  LYS A 315     -45.168  32.682   3.379  1.00  0.00           H  
ATOM   4702 1HZ  LYS A 315     -43.750  32.667   1.444  1.00  0.00           H  
ATOM   4703 2HZ  LYS A 315     -43.028  33.502   2.670  1.00  0.00           H  
ATOM   4704 3HZ  LYS A 315     -42.523  31.991   2.300  1.00  0.00           H  
ATOM   4705  N   THR A 316     -47.891  28.342   5.539  1.00  0.00           N  
ATOM   4706  CA  THR A 316     -48.627  27.146   5.142  1.00  0.00           C  
ATOM   4707  C   THR A 316     -48.452  26.761   3.668  1.00  0.00           C  
ATOM   4708  O   THR A 316     -48.037  27.604   2.875  1.00  0.00           O  
ATOM   4709  CB  THR A 316     -50.112  27.412   5.411  1.00  0.00           C  
ATOM   4710  CG2 THR A 316     -50.301  27.855   6.803  1.00  0.00           C  
ATOM   4711  OG1 THR A 316     -50.619  28.453   4.518  1.00  0.00           O  
ATOM   4712  H   THR A 316     -48.237  29.267   5.242  1.00  0.00           H  
ATOM   4713  HA  THR A 316     -48.290  26.337   5.776  1.00  0.00           H  
ATOM   4714  HB  THR A 316     -50.654  26.535   5.292  1.00  0.00           H  
ATOM   4715  HG1 THR A 316     -50.237  29.324   4.806  1.00  0.00           H  
ATOM   4716 1HG2 THR A 316     -51.359  28.025   6.987  1.00  0.00           H  
ATOM   4717 2HG2 THR A 316     -49.941  27.087   7.462  1.00  0.00           H  
ATOM   4718 3HG2 THR A 316     -49.750  28.781   6.968  1.00  0.00           H  
ATOM   4719  N   PRO A 317     -48.758  25.505   3.249  1.00  0.00           N  
ATOM   4720  CA  PRO A 317     -48.766  25.049   1.868  1.00  0.00           C  
ATOM   4721  C   PRO A 317     -49.530  26.008   0.972  1.00  0.00           C  
ATOM   4722  O   PRO A 317     -49.120  26.282  -0.154  1.00  0.00           O  
ATOM   4723  CB  PRO A 317     -49.463  23.687   1.961  1.00  0.00           C  
ATOM   4724  CG  PRO A 317     -49.123  23.195   3.326  1.00  0.00           C  
ATOM   4725  CD  PRO A 317     -49.174  24.425   4.192  1.00  0.00           C  
ATOM   4726  HA  PRO A 317     -47.738  24.915   1.510  1.00  0.00           H  
ATOM   4727 1HB  PRO A 317     -50.545  23.808   1.808  1.00  0.00           H  
ATOM   4728 2HB  PRO A 317     -49.098  23.023   1.164  1.00  0.00           H  
ATOM   4729 1HG  PRO A 317     -49.841  22.424   3.641  1.00  0.00           H  
ATOM   4730 2HG  PRO A 317     -48.130  22.720   3.322  1.00  0.00           H  
ATOM   4731 1HD  PRO A 317     -50.200  24.573   4.558  1.00  0.00           H  
ATOM   4732 2HD  PRO A 317     -48.474  24.311   5.033  1.00  0.00           H  
ATOM   4733  N   PHE A 318     -50.614  26.583   1.507  1.00  0.00           N  
ATOM   4734  CA  PHE A 318     -51.379  27.539   0.737  1.00  0.00           C  
ATOM   4735  C   PHE A 318     -50.545  28.775   0.480  1.00  0.00           C  
ATOM   4736  O   PHE A 318     -50.421  29.207  -0.669  1.00  0.00           O  
ATOM   4737  CB  PHE A 318     -52.669  27.921   1.416  1.00  0.00           C  
ATOM   4738  CG  PHE A 318     -53.446  28.804   0.578  1.00  0.00           C  
ATOM   4739  CD1 PHE A 318     -54.143  28.282  -0.480  1.00  0.00           C  
ATOM   4740  CD2 PHE A 318     -53.486  30.156   0.805  1.00  0.00           C  
ATOM   4741  CE1 PHE A 318     -54.858  29.072  -1.293  1.00  0.00           C  
ATOM   4742  CE2 PHE A 318     -54.219  30.951  -0.016  1.00  0.00           C  
ATOM   4743  CZ  PHE A 318     -54.907  30.390  -1.073  1.00  0.00           C  
ATOM   4744  H   PHE A 318     -50.953  26.325   2.429  1.00  0.00           H  
ATOM   4745  HA  PHE A 318     -51.634  27.107  -0.225  1.00  0.00           H  
ATOM   4746 1HB  PHE A 318     -53.258  27.032   1.624  1.00  0.00           H  
ATOM   4747 2HB  PHE A 318     -52.458  28.432   2.350  1.00  0.00           H  
ATOM   4748  HD1 PHE A 318     -54.109  27.225  -0.663  1.00  0.00           H  
ATOM   4749  HD2 PHE A 318     -52.923  30.581   1.647  1.00  0.00           H  
ATOM   4750  HE1 PHE A 318     -55.393  28.644  -2.127  1.00  0.00           H  
ATOM   4751  HE2 PHE A 318     -54.249  32.023   0.161  1.00  0.00           H  
ATOM   4752  HZ  PHE A 318     -55.478  30.995  -1.740  1.00  0.00           H  
ATOM   4753  N   ASP A 319     -49.921  29.322   1.528  1.00  0.00           N  
ATOM   4754  CA  ASP A 319     -49.133  30.539   1.359  1.00  0.00           C  
ATOM   4755  C   ASP A 319     -48.047  30.285   0.323  1.00  0.00           C  
ATOM   4756  O   ASP A 319     -47.768  31.142  -0.521  1.00  0.00           O  
ATOM   4757  CB  ASP A 319     -48.479  30.914   2.685  1.00  0.00           C  
ATOM   4758  CG  ASP A 319     -49.477  31.341   3.716  1.00  0.00           C  
ATOM   4759  OD1 ASP A 319     -50.413  32.041   3.406  1.00  0.00           O  
ATOM   4760  OD2 ASP A 319     -49.348  30.849   4.826  1.00  0.00           O1-
ATOM   4761  H   ASP A 319     -50.033  28.907   2.458  1.00  0.00           H  
ATOM   4762  HA  ASP A 319     -49.779  31.346   1.014  1.00  0.00           H  
ATOM   4763 1HB  ASP A 319     -47.910  30.072   3.060  1.00  0.00           H  
ATOM   4764 2HB  ASP A 319     -47.775  31.727   2.520  1.00  0.00           H  
ATOM   4765  N   ILE A 320     -47.489  29.077   0.339  1.00  0.00           N  
ATOM   4766  CA  ILE A 320     -46.465  28.699  -0.615  1.00  0.00           C  
ATOM   4767  C   ILE A 320     -47.037  28.688  -2.033  1.00  0.00           C  
ATOM   4768  O   ILE A 320     -46.399  29.175  -2.973  1.00  0.00           O  
ATOM   4769  CB  ILE A 320     -45.879  27.317  -0.274  1.00  0.00           C  
ATOM   4770  CG1 ILE A 320     -45.090  27.380   1.036  1.00  0.00           C  
ATOM   4771  CG2 ILE A 320     -44.996  26.820  -1.408  1.00  0.00           C  
ATOM   4772  CD1 ILE A 320     -44.747  26.023   1.608  1.00  0.00           C  
ATOM   4773  H   ILE A 320     -47.777  28.415   1.066  1.00  0.00           H  
ATOM   4774  HA  ILE A 320     -45.672  29.453  -0.575  1.00  0.00           H  
ATOM   4775  HB  ILE A 320     -46.690  26.607  -0.120  1.00  0.00           H  
ATOM   4776 1HG1 ILE A 320     -44.162  27.928   0.876  1.00  0.00           H  
ATOM   4777 2HG1 ILE A 320     -45.668  27.927   1.783  1.00  0.00           H  
ATOM   4778 1HG2 ILE A 320     -44.589  25.842  -1.150  1.00  0.00           H  
ATOM   4779 2HG2 ILE A 320     -45.585  26.739  -2.320  1.00  0.00           H  
ATOM   4780 3HG2 ILE A 320     -44.177  27.523  -1.566  1.00  0.00           H  
ATOM   4781 1HD1 ILE A 320     -44.189  26.149   2.536  1.00  0.00           H  
ATOM   4782 2HD1 ILE A 320     -45.666  25.470   1.809  1.00  0.00           H  
ATOM   4783 3HD1 ILE A 320     -44.141  25.470   0.893  1.00  0.00           H  
ATOM   4784  N   SER A 321     -48.254  28.150  -2.197  1.00  0.00           N  
ATOM   4785  CA  SER A 321     -48.882  28.122  -3.514  1.00  0.00           C  
ATOM   4786  C   SER A 321     -49.232  29.523  -4.032  1.00  0.00           C  
ATOM   4787  O   SER A 321     -49.356  29.712  -5.236  1.00  0.00           O  
ATOM   4788  CB  SER A 321     -50.115  27.262  -3.491  1.00  0.00           C  
ATOM   4789  OG  SER A 321     -51.152  27.849  -2.769  1.00  0.00           O  
ATOM   4790  H   SER A 321     -48.732  27.737  -1.394  1.00  0.00           H  
ATOM   4791  HA  SER A 321     -48.176  27.677  -4.215  1.00  0.00           H  
ATOM   4792 1HB  SER A 321     -50.441  27.058  -4.504  1.00  0.00           H  
ATOM   4793 2HB  SER A 321     -49.846  26.320  -3.031  1.00  0.00           H  
ATOM   4794  HG  SER A 321     -50.735  28.376  -2.065  1.00  0.00           H  
ATOM   4795  N   ILE A 322     -49.339  30.503  -3.130  1.00  0.00           N  
ATOM   4796  CA  ILE A 322     -49.547  31.894  -3.530  1.00  0.00           C  
ATOM   4797  C   ILE A 322     -48.216  32.549  -3.908  1.00  0.00           C  
ATOM   4798  O   ILE A 322     -48.153  33.327  -4.864  1.00  0.00           O  
ATOM   4799  CB  ILE A 322     -50.220  32.698  -2.402  1.00  0.00           C  
ATOM   4800  CG1 ILE A 322     -51.600  32.118  -2.082  1.00  0.00           C  
ATOM   4801  CG2 ILE A 322     -50.332  34.165  -2.789  1.00  0.00           C  
ATOM   4802  CD1 ILE A 322     -52.531  32.064  -3.272  1.00  0.00           C  
ATOM   4803  H   ILE A 322     -49.305  30.260  -2.141  1.00  0.00           H  
ATOM   4804  HA  ILE A 322     -50.173  31.900  -4.418  1.00  0.00           H  
ATOM   4805  HB  ILE A 322     -49.626  32.617  -1.493  1.00  0.00           H  
ATOM   4806 1HG1 ILE A 322     -51.487  31.107  -1.691  1.00  0.00           H  
ATOM   4807 2HG1 ILE A 322     -52.076  32.717  -1.305  1.00  0.00           H  
ATOM   4808 1HG2 ILE A 322     -50.810  34.719  -1.981  1.00  0.00           H  
ATOM   4809 2HG2 ILE A 322     -49.338  34.571  -2.968  1.00  0.00           H  
ATOM   4810 3HG2 ILE A 322     -50.930  34.257  -3.696  1.00  0.00           H  
ATOM   4811 1HD1 ILE A 322     -53.489  31.642  -2.967  1.00  0.00           H  
ATOM   4812 2HD1 ILE A 322     -52.686  33.073  -3.659  1.00  0.00           H  
ATOM   4813 3HD1 ILE A 322     -52.092  31.441  -4.050  1.00  0.00           H  
ATOM   4814  N   ASP A 323     -47.148  32.252  -3.155  1.00  0.00           N  
ATOM   4815  CA  ASP A 323     -45.819  32.757  -3.499  1.00  0.00           C  
ATOM   4816  C   ASP A 323     -45.388  32.263  -4.885  1.00  0.00           C  
ATOM   4817  O   ASP A 323     -44.753  32.994  -5.650  1.00  0.00           O  
ATOM   4818  CB  ASP A 323     -44.750  32.287  -2.497  1.00  0.00           C  
ATOM   4819  CG  ASP A 323     -44.760  32.952  -1.094  1.00  0.00           C  
ATOM   4820  OD1 ASP A 323     -45.396  33.955  -0.891  1.00  0.00           O  
ATOM   4821  OD2 ASP A 323     -44.074  32.422  -0.229  1.00  0.00           O1-
ATOM   4822  H   ASP A 323     -47.269  31.658  -2.337  1.00  0.00           H  
ATOM   4823  HA  ASP A 323     -45.851  33.846  -3.511  1.00  0.00           H  
ATOM   4824 1HB  ASP A 323     -44.867  31.209  -2.354  1.00  0.00           H  
ATOM   4825 2HB  ASP A 323     -43.767  32.438  -2.942  1.00  0.00           H  
ATOM   4826  N   ASN A 324     -45.740  31.017  -5.209  1.00  0.00           N  
ATOM   4827  CA  ASN A 324     -45.396  30.434  -6.500  1.00  0.00           C  
ATOM   4828  C   ASN A 324     -46.441  30.731  -7.577  1.00  0.00           C  
ATOM   4829  O   ASN A 324     -47.630  30.870  -7.304  1.00  0.00           O  
ATOM   4830  CB  ASN A 324     -45.202  28.938  -6.363  1.00  0.00           C  
ATOM   4831  CG  ASN A 324     -43.975  28.583  -5.557  1.00  0.00           C  
ATOM   4832  ND2 ASN A 324     -44.095  27.589  -4.724  1.00  0.00           N  
ATOM   4833  OD1 ASN A 324     -42.914  29.206  -5.703  1.00  0.00           O  
ATOM   4834  H   ASN A 324     -46.225  30.444  -4.515  1.00  0.00           H  
ATOM   4835  HA  ASN A 324     -44.456  30.877  -6.832  1.00  0.00           H  
ATOM   4836 1HB  ASN A 324     -46.079  28.509  -5.869  1.00  0.00           H  
ATOM   4837 2HB  ASN A 324     -45.127  28.487  -7.351  1.00  0.00           H  
ATOM   4838 1HD2 ASN A 324     -43.314  27.300  -4.173  1.00  0.00           H  
ATOM   4839 2HD2 ASN A 324     -44.970  27.110  -4.648  1.00  0.00           H  
ATOM   4840  N   GLY A 325     -46.017  30.749  -8.837  1.00  0.00           N  
ATOM   4841  CA  GLY A 325     -46.942  31.018  -9.942  1.00  0.00           C  
ATOM   4842  C   GLY A 325     -47.811  29.819 -10.343  1.00  0.00           C  
ATOM   4843  O   GLY A 325     -47.677  29.301 -11.451  1.00  0.00           O  
ATOM   4844  H   GLY A 325     -45.037  30.604  -9.031  1.00  0.00           H  
ATOM   4845 1HA  GLY A 325     -47.587  31.851  -9.662  1.00  0.00           H  
ATOM   4846 2HA  GLY A 325     -46.370  31.350 -10.809  1.00  0.00           H  
ATOM   4847  N   ASN A 326     -48.693  29.375  -9.445  1.00  0.00           N  
ATOM   4848  CA  ASN A 326     -49.537  28.211  -9.743  1.00  0.00           C  
ATOM   4849  C   ASN A 326     -50.933  28.264  -9.103  1.00  0.00           C  
ATOM   4850  O   ASN A 326     -51.159  27.753  -7.997  1.00  0.00           O  
ATOM   4851  CB  ASN A 326     -48.809  26.943  -9.319  1.00  0.00           C  
ATOM   4852  CG  ASN A 326     -49.526  25.677  -9.707  1.00  0.00           C  
ATOM   4853  ND2 ASN A 326     -48.768  24.625  -9.906  1.00  0.00           N  
ATOM   4854  OD1 ASN A 326     -50.756  25.638  -9.829  1.00  0.00           O  
ATOM   4855  H   ASN A 326     -48.735  29.858  -8.545  1.00  0.00           H  
ATOM   4856  HA  ASN A 326     -49.688  28.175 -10.823  1.00  0.00           H  
ATOM   4857 1HB  ASN A 326     -47.813  26.931  -9.763  1.00  0.00           H  
ATOM   4858 2HB  ASN A 326     -48.681  26.950  -8.234  1.00  0.00           H  
ATOM   4859 1HD2 ASN A 326     -49.180  23.751 -10.169  1.00  0.00           H  
ATOM   4860 2HD2 ASN A 326     -47.777  24.697  -9.801  1.00  0.00           H  
ATOM   4861  N   GLU A 327     -51.892  28.820  -9.849  1.00  0.00           N  
ATOM   4862  CA  GLU A 327     -53.252  28.990  -9.346  1.00  0.00           C  
ATOM   4863  C   GLU A 327     -53.965  27.670  -9.071  1.00  0.00           C  
ATOM   4864  O   GLU A 327     -54.728  27.579  -8.114  1.00  0.00           O  
ATOM   4865  CB  GLU A 327     -54.098  29.821 -10.315  1.00  0.00           C  
ATOM   4866  CG  GLU A 327     -53.717  31.298 -10.393  1.00  0.00           C  
ATOM   4867  CD  GLU A 327     -54.574  32.086 -11.362  1.00  0.00           C  
ATOM   4868  OE1 GLU A 327     -55.292  31.487 -12.125  1.00  0.00           O  
ATOM   4869  OE2 GLU A 327     -54.515  33.293 -11.322  1.00  0.00           O1-
ATOM   4870  H   GLU A 327     -51.654  29.170 -10.767  1.00  0.00           H  
ATOM   4871  HA  GLU A 327     -53.192  29.535  -8.404  1.00  0.00           H  
ATOM   4872 1HB  GLU A 327     -54.029  29.397 -11.316  1.00  0.00           H  
ATOM   4873 2HB  GLU A 327     -55.140  29.767 -10.009  1.00  0.00           H  
ATOM   4874 1HG  GLU A 327     -53.824  31.737  -9.401  1.00  0.00           H  
ATOM   4875 2HG  GLU A 327     -52.672  31.379 -10.687  1.00  0.00           H  
ATOM   4876  N   ASP A 328     -53.726  26.650  -9.904  1.00  0.00           N  
ATOM   4877  CA  ASP A 328     -54.409  25.367  -9.719  1.00  0.00           C  
ATOM   4878  C   ASP A 328     -54.044  24.758  -8.370  1.00  0.00           C  
ATOM   4879  O   ASP A 328     -54.890  24.195  -7.671  1.00  0.00           O  
ATOM   4880  CB  ASP A 328     -54.013  24.378 -10.822  1.00  0.00           C  
ATOM   4881  CG  ASP A 328     -54.581  24.714 -12.208  1.00  0.00           C  
ATOM   4882  OD1 ASP A 328     -55.459  25.540 -12.305  1.00  0.00           O  
ATOM   4883  OD2 ASP A 328     -54.125  24.126 -13.161  1.00  0.00           O1-
ATOM   4884  H   ASP A 328     -53.075  26.774 -10.666  1.00  0.00           H  
ATOM   4885  HA  ASP A 328     -55.486  25.533  -9.748  1.00  0.00           H  
ATOM   4886 1HB  ASP A 328     -52.926  24.336 -10.892  1.00  0.00           H  
ATOM   4887 2HB  ASP A 328     -54.354  23.382 -10.546  1.00  0.00           H  
ATOM   4888  N   LEU A 329     -52.785  24.915  -7.984  1.00  0.00           N  
ATOM   4889  CA  LEU A 329     -52.322  24.406  -6.710  1.00  0.00           C  
ATOM   4890  C   LEU A 329     -53.055  25.112  -5.594  1.00  0.00           C  
ATOM   4891  O   LEU A 329     -53.575  24.470  -4.673  1.00  0.00           O  
ATOM   4892  CB  LEU A 329     -50.810  24.608  -6.560  1.00  0.00           C  
ATOM   4893  CG  LEU A 329     -50.209  24.168  -5.218  1.00  0.00           C  
ATOM   4894  CD1 LEU A 329     -50.452  22.679  -5.017  1.00  0.00           C  
ATOM   4895  CD2 LEU A 329     -48.721  24.487  -5.198  1.00  0.00           C  
ATOM   4896  H   LEU A 329     -52.126  25.379  -8.604  1.00  0.00           H  
ATOM   4897  HA  LEU A 329     -52.549  23.345  -6.645  1.00  0.00           H  
ATOM   4898 1HB  LEU A 329     -50.305  24.050  -7.347  1.00  0.00           H  
ATOM   4899 2HB  LEU A 329     -50.585  25.666  -6.692  1.00  0.00           H  
ATOM   4900  HG  LEU A 329     -50.706  24.700  -4.406  1.00  0.00           H  
ATOM   4901 1HD1 LEU A 329     -50.025  22.366  -4.064  1.00  0.00           H  
ATOM   4902 2HD1 LEU A 329     -51.524  22.481  -5.016  1.00  0.00           H  
ATOM   4903 3HD1 LEU A 329     -49.980  22.121  -5.825  1.00  0.00           H  
ATOM   4904 1HD2 LEU A 329     -48.295  24.176  -4.245  1.00  0.00           H  
ATOM   4905 2HD2 LEU A 329     -48.225  23.955  -6.010  1.00  0.00           H  
ATOM   4906 3HD2 LEU A 329     -48.578  25.560  -5.327  1.00  0.00           H  
ATOM   4907  N   ALA A 330     -53.100  26.444  -5.674  1.00  0.00           N  
ATOM   4908  CA  ALA A 330     -53.793  27.226  -4.664  1.00  0.00           C  
ATOM   4909  C   ALA A 330     -55.271  26.850  -4.620  1.00  0.00           C  
ATOM   4910  O   ALA A 330     -55.859  26.738  -3.544  1.00  0.00           O  
ATOM   4911  CB  ALA A 330     -53.632  28.708  -4.943  1.00  0.00           C  
ATOM   4912  H   ALA A 330     -52.637  26.917  -6.457  1.00  0.00           H  
ATOM   4913  HA  ALA A 330     -53.359  26.992  -3.695  1.00  0.00           H  
ATOM   4914 1HB  ALA A 330     -54.132  29.281  -4.174  1.00  0.00           H  
ATOM   4915 2HB  ALA A 330     -52.567  28.960  -4.952  1.00  0.00           H  
ATOM   4916 3HB  ALA A 330     -54.068  28.943  -5.912  1.00  0.00           H  
ATOM   4917  N   GLN A 331     -55.869  26.588  -5.788  1.00  0.00           N  
ATOM   4918  CA  GLN A 331     -57.283  26.247  -5.840  1.00  0.00           C  
ATOM   4919  C   GLN A 331     -57.563  24.978  -5.048  1.00  0.00           C  
ATOM   4920  O   GLN A 331     -58.486  24.939  -4.240  1.00  0.00           O  
ATOM   4921  CB  GLN A 331     -57.769  26.055  -7.275  1.00  0.00           C  
ATOM   4922  CG  GLN A 331     -59.240  25.770  -7.347  1.00  0.00           C  
ATOM   4923  CD  GLN A 331     -59.762  25.465  -8.738  1.00  0.00           C  
ATOM   4924  NE2 GLN A 331     -60.979  24.939  -8.797  1.00  0.00           N  
ATOM   4925  OE1 GLN A 331     -59.091  25.673  -9.749  1.00  0.00           O  
ATOM   4926  H   GLN A 331     -55.345  26.674  -6.656  1.00  0.00           H  
ATOM   4927  HA  GLN A 331     -57.848  27.060  -5.388  1.00  0.00           H  
ATOM   4928 1HB  GLN A 331     -57.550  26.948  -7.855  1.00  0.00           H  
ATOM   4929 2HB  GLN A 331     -57.237  25.226  -7.735  1.00  0.00           H  
ATOM   4930 1HG  GLN A 331     -59.483  24.940  -6.682  1.00  0.00           H  
ATOM   4931 2HG  GLN A 331     -59.715  26.668  -7.016  1.00  0.00           H  
ATOM   4932 1HE2 GLN A 331     -61.372  24.703  -9.686  1.00  0.00           H  
ATOM   4933 2HE2 GLN A 331     -61.495  24.764  -7.957  1.00  0.00           H  
ATOM   4934  N   ILE A 332     -56.748  23.937  -5.269  1.00  0.00           N  
ATOM   4935  CA  ILE A 332     -56.957  22.655  -4.591  1.00  0.00           C  
ATOM   4936  C   ILE A 332     -56.683  22.750  -3.098  1.00  0.00           C  
ATOM   4937  O   ILE A 332     -57.453  22.233  -2.278  1.00  0.00           O  
ATOM   4938  CB  ILE A 332     -56.041  21.579  -5.215  1.00  0.00           C
[truncated: 1,601,593 more chars]
