# Supplementary material for: Elfin UI: A Graphical Interface for Protein Design With Modular Building Blocks
Source: Front Bioeng Biotechnol. 2020 Oct 23;8:568318. doi: 10.3389/fbioe.2020.568318 (PMC7644802; doi:10.3389/fbioe.2020.568318)
Supplement: Supplementary file 2 [file Data_Sheet_2.ZIP › supplementary_data/design_Fig7b/5-d3_mod_0001.pdb]

HEADER                                            30-AUG-20   XXXX              
EXPDTA    THEORETICAL MODEL                                                     
REMARK 220                                                                      
REMARK 220 EXPERIMENTAL DETAILS                                                 
REMARK 220  EXPERIMENT TYPE                : THEORETICAL MODELLING              
REMARK 220  DATE OF DATA COLLECTION        : 30-AUG-20                          
REMARK 220                                                                      
REMARK 220 REMARK: MODEL GENERATED BY ROSETTA                                   
REMARK 220  VERSION 2020.15.post.dev+12.TENeary.vrinterface.1ab140727d          
ATOM      1  N   ASP A   1     -29.092 -22.765   5.469  1.00  0.00           N  
ATOM      2  CA  ASP A   1     -28.639 -22.349   4.149  1.00  0.00           C  
ATOM      3  C   ASP A   1     -27.172 -21.957   4.121  1.00  0.00           C  
ATOM      4  O   ASP A   1     -26.714 -21.137   4.921  1.00  0.00           O  
ATOM      5  CB  ASP A   1     -29.462 -21.163   3.643  1.00  0.00           C  
ATOM      6  CG  ASP A   1     -29.087 -20.749   2.224  1.00  0.00           C  
ATOM      7  OD1 ASP A   1     -29.524 -21.395   1.306  1.00  0.00           O  
ATOM      8  OD2 ASP A   1     -28.327 -19.796   2.062  1.00  0.00           O  
ATOM      9 1H   ASP A   1     -30.101 -22.789   5.484  1.00  0.00           H  
ATOM     10 2H   ASP A   1     -28.731 -23.685   5.671  1.00  0.00           H  
ATOM     11 3H   ASP A   1     -28.760 -22.111   6.163  1.00  0.00           H  
ATOM     12  HA  ASP A   1     -28.778 -23.187   3.465  1.00  0.00           H  
ATOM     13 1HB  ASP A   1     -30.520 -21.426   3.659  1.00  0.00           H  
ATOM     14 2HB  ASP A   1     -29.330 -20.316   4.307  1.00  0.00           H  
ATOM     15  N   LEU A   2     -26.441 -22.514   3.162  1.00  0.00           N  
ATOM     16  CA  LEU A   2     -25.024 -22.208   3.001  1.00  0.00           C  
ATOM     17  C   LEU A   2     -24.753 -20.754   2.609  1.00  0.00           C  
ATOM     18  O   LEU A   2     -23.702 -20.208   2.942  1.00  0.00           O  
ATOM     19  CB  LEU A   2     -24.398 -23.131   1.959  1.00  0.00           C  
ATOM     20  CG  LEU A   2     -24.232 -24.609   2.328  1.00  0.00           C  
ATOM     21  CD1 LEU A   2     -23.737 -25.387   1.110  1.00  0.00           C  
ATOM     22  CD2 LEU A   2     -23.208 -24.726   3.458  1.00  0.00           C  
ATOM     23  H   LEU A   2     -26.874 -23.164   2.517  1.00  0.00           H  
ATOM     24  HA  LEU A   2     -24.530 -22.391   3.955  1.00  0.00           H  
ATOM     25 1HB  LEU A   2     -24.987 -23.075   1.044  1.00  0.00           H  
ATOM     26 2HB  LEU A   2     -23.448 -22.763   1.760  1.00  0.00           H  
ATOM     27  HG  LEU A   2     -25.188 -25.021   2.643  1.00  0.00           H  
ATOM     28 1HD1 LEU A   2     -23.610 -26.439   1.368  1.00  0.00           H  
ATOM     29 2HD1 LEU A   2     -24.454 -25.301   0.296  1.00  0.00           H  
ATOM     30 3HD1 LEU A   2     -22.789 -24.990   0.794  1.00  0.00           H  
ATOM     31 1HD2 LEU A   2     -23.079 -25.774   3.725  1.00  0.00           H  
ATOM     32 2HD2 LEU A   2     -22.247 -24.317   3.128  1.00  0.00           H  
ATOM     33 3HD2 LEU A   2     -23.562 -24.171   4.324  1.00  0.00           H  
ATOM     34  N   GLY A   3     -25.659 -20.131   1.857  1.00  0.00           N  
ATOM     35  CA  GLY A   3     -25.466 -18.742   1.458  1.00  0.00           C  
ATOM     36  C   GLY A   3     -25.445 -17.888   2.712  1.00  0.00           C  
ATOM     37  O   GLY A   3     -24.488 -17.151   2.976  1.00  0.00           O  
ATOM     38  H   GLY A   3     -26.535 -20.587   1.605  1.00  0.00           H  
ATOM     39 1HA  GLY A   3     -24.531 -18.631   0.909  1.00  0.00           H  
ATOM     40 2HA  GLY A   3     -26.284 -18.432   0.807  1.00  0.00           H  
ATOM     41  N   LYS A   4     -26.505 -18.036   3.509  1.00  0.00           N  
ATOM     42  CA  LYS A   4     -26.641 -17.308   4.767  1.00  0.00           C  
ATOM     43  C   LYS A   4     -25.426 -17.542   5.659  1.00  0.00           C  
ATOM     44  O   LYS A   4     -24.816 -16.591   6.156  1.00  0.00           O  
ATOM     45  CB  LYS A   4     -27.917 -17.747   5.493  1.00  0.00           C  
ATOM     46  CG  LYS A   4     -28.227 -17.027   6.829  1.00  0.00           C  
ATOM     47  CD  LYS A   4     -29.555 -17.550   7.410  1.00  0.00           C  
ATOM     48  CE  LYS A   4     -30.042 -16.775   8.654  1.00  0.00           C  
ATOM     49  NZ  LYS A   4     -29.190 -16.992   9.869  1.00  0.00           N  
ATOM     50  H   LYS A   4     -27.244 -18.674   3.186  1.00  0.00           H  
ATOM     51  HA  LYS A   4     -26.704 -16.244   4.555  1.00  0.00           H  
ATOM     52 1HB  LYS A   4     -28.771 -17.616   4.827  1.00  0.00           H  
ATOM     53 2HB  LYS A   4     -27.842 -18.811   5.713  1.00  0.00           H  
ATOM     54 1HG  LYS A   4     -27.422 -17.216   7.547  1.00  0.00           H  
ATOM     55 2HG  LYS A   4     -28.301 -15.952   6.669  1.00  0.00           H  
ATOM     56 1HD  LYS A   4     -30.326 -17.494   6.642  1.00  0.00           H  
ATOM     57 2HD  LYS A   4     -29.425 -18.596   7.686  1.00  0.00           H  
ATOM     58 1HE  LYS A   4     -30.066 -15.711   8.428  1.00  0.00           H  
ATOM     59 2HE  LYS A   4     -31.054 -17.110   8.880  1.00  0.00           H  
ATOM     60 1HZ  LYS A   4     -29.572 -16.474  10.638  1.00  0.00           H  
ATOM     61 2HZ  LYS A   4     -29.163 -17.969  10.104  1.00  0.00           H  
ATOM     62 3HZ  LYS A   4     -28.233 -16.658   9.713  1.00  0.00           H  
ATOM     63  N   LYS A   5     -25.033 -18.806   5.837  1.00  0.00           N  
ATOM     64  CA  LYS A   5     -23.912 -19.082   6.719  1.00  0.00           C  
ATOM     65  C   LYS A   5     -22.609 -18.472   6.220  1.00  0.00           C  
ATOM     66  O   LYS A   5     -21.807 -17.999   7.025  1.00  0.00           O  
ATOM     67  CB  LYS A   5     -23.721 -20.584   6.913  1.00  0.00           C  
ATOM     68  CG  LYS A   5     -24.781 -21.278   7.748  1.00  0.00           C  
ATOM     69  CD  LYS A   5     -24.464 -22.767   7.869  1.00  0.00           C  
ATOM     70  CE  LYS A   5     -25.496 -23.506   8.709  1.00  0.00           C  
ATOM     71  NZ  LYS A   5     -25.174 -24.961   8.821  1.00  0.00           N  
ATOM     72  H   LYS A   5     -25.534 -19.575   5.391  1.00  0.00           H  
ATOM     73  HA  LYS A   5     -24.132 -18.637   7.690  1.00  0.00           H  
ATOM     74 1HB  LYS A   5     -23.690 -21.068   5.936  1.00  0.00           H  
ATOM     75 2HB  LYS A   5     -22.776 -20.762   7.399  1.00  0.00           H  
ATOM     76 1HG  LYS A   5     -24.814 -20.830   8.742  1.00  0.00           H  
ATOM     77 2HG  LYS A   5     -25.753 -21.148   7.276  1.00  0.00           H  
ATOM     78 1HD  LYS A   5     -24.429 -23.208   6.870  1.00  0.00           H  
ATOM     79 2HD  LYS A   5     -23.487 -22.887   8.334  1.00  0.00           H  
ATOM     80 1HE  LYS A   5     -25.524 -23.072   9.707  1.00  0.00           H  
ATOM     81 2HE  LYS A   5     -26.478 -23.396   8.247  1.00  0.00           H  
ATOM     82 1HZ  LYS A   5     -25.876 -25.423   9.383  1.00  0.00           H  
ATOM     83 2HZ  LYS A   5     -25.155 -25.375   7.900  1.00  0.00           H  
ATOM     84 3HZ  LYS A   5     -24.270 -25.070   9.257  1.00  0.00           H  
ATOM     85  N   LEU A   6     -22.382 -18.467   4.902  1.00  0.00           N  
ATOM     86  CA  LEU A   6     -21.145 -17.918   4.365  1.00  0.00           C  
ATOM     87  C   LEU A   6     -21.108 -16.405   4.581  1.00  0.00           C  
ATOM     88  O   LEU A   6     -20.063 -15.834   4.903  1.00  0.00           O  
ATOM     89  CB  LEU A   6     -21.018 -18.242   2.871  1.00  0.00           C  
ATOM     90  CG  LEU A   6     -19.669 -17.897   2.228  1.00  0.00           C  
ATOM     91  CD1 LEU A   6     -18.560 -18.671   2.928  1.00  0.00           C  
ATOM     92  CD2 LEU A   6     -19.715 -18.228   0.744  1.00  0.00           C  
ATOM     93  H   LEU A   6     -23.053 -18.886   4.257  1.00  0.00           H  
ATOM     94  HA  LEU A   6     -20.306 -18.355   4.894  1.00  0.00           H  
ATOM     95 1HB  LEU A   6     -21.189 -19.308   2.731  1.00  0.00           H  
ATOM     96 2HB  LEU A   6     -21.792 -17.696   2.331  1.00  0.00           H  
ATOM     97  HG  LEU A   6     -19.466 -16.834   2.356  1.00  0.00           H  
ATOM     98 1HD1 LEU A   6     -17.601 -18.426   2.471  1.00  0.00           H  
ATOM     99 2HD1 LEU A   6     -18.537 -18.400   3.983  1.00  0.00           H  
ATOM    100 3HD1 LEU A   6     -18.745 -19.740   2.831  1.00  0.00           H  
ATOM    101 1HD2 LEU A   6     -18.756 -17.983   0.286  1.00  0.00           H  
ATOM    102 2HD2 LEU A   6     -19.917 -19.292   0.615  1.00  0.00           H  
ATOM    103 3HD2 LEU A   6     -20.504 -17.648   0.266  1.00  0.00           H  
ATOM    104  N   LEU A   7     -22.263 -15.751   4.428  1.00  0.00           N  
ATOM    105  CA  LEU A   7     -22.373 -14.316   4.668  1.00  0.00           C  
ATOM    106  C   LEU A   7     -22.009 -14.000   6.116  1.00  0.00           C  
ATOM    107  O   LEU A   7     -21.288 -13.029   6.405  1.00  0.00           O  
ATOM    108  CB  LEU A   7     -23.796 -13.828   4.366  1.00  0.00           C  
ATOM    109  CG  LEU A   7     -24.175 -13.764   2.881  1.00  0.00           C  
ATOM    110  CD1 LEU A   7     -25.690 -13.699   2.746  1.00  0.00           C  
ATOM    111  CD2 LEU A   7     -23.517 -12.551   2.240  1.00  0.00           C  
ATOM    112  H   LEU A   7     -23.088 -16.271   4.122  1.00  0.00           H  
ATOM    113  HA  LEU A   7     -21.693 -13.788   4.007  1.00  0.00           H  
ATOM    114 1HB  LEU A   7     -24.503 -14.491   4.860  1.00  0.00           H  
ATOM    115 2HB  LEU A   7     -23.915 -12.827   4.782  1.00  0.00           H  
ATOM    116  HG  LEU A   7     -23.834 -14.670   2.379  1.00  0.00           H  
ATOM    117 1HD1 LEU A   7     -25.960 -13.654   1.691  1.00  0.00           H  
ATOM    118 2HD1 LEU A   7     -26.134 -14.588   3.195  1.00  0.00           H  
ATOM    119 3HD1 LEU A   7     -26.063 -12.811   3.254  1.00  0.00           H  
ATOM    120 1HD2 LEU A   7     -23.786 -12.506   1.184  1.00  0.00           H  
ATOM    121 2HD2 LEU A   7     -23.858 -11.645   2.740  1.00  0.00           H  
ATOM    122 3HD2 LEU A   7     -22.434 -12.632   2.335  1.00  0.00           H  
ATOM    123  N   GLU A   8     -22.479 -14.837   7.037  1.00  0.00           N  
ATOM    124  CA  GLU A   8     -22.185 -14.629   8.441  1.00  0.00           C  
ATOM    125  C   GLU A   8     -20.718 -14.945   8.743  1.00  0.00           C  
ATOM    126  O   GLU A   8     -20.041 -14.183   9.437  1.00  0.00           O  
ATOM    127  CB  GLU A   8     -23.128 -15.484   9.287  1.00  0.00           C  
ATOM    128  CG  GLU A   8     -24.585 -15.021   9.193  1.00  0.00           C  
ATOM    129  CD  GLU A   8     -25.582 -15.948   9.841  1.00  0.00           C  
ATOM    130  OE1 GLU A   8     -25.199 -16.955  10.386  1.00  0.00           O  
ATOM    131  OE2 GLU A   8     -26.758 -15.648   9.759  1.00  0.00           O  
ATOM    132  H   GLU A   8     -23.076 -15.619   6.753  1.00  0.00           H  
ATOM    133  HA  GLU A   8     -22.370 -13.586   8.679  1.00  0.00           H  
ATOM    134 1HB  GLU A   8     -23.082 -16.521   8.950  1.00  0.00           H  
ATOM    135 2HB  GLU A   8     -22.819 -15.458  10.331  1.00  0.00           H  
ATOM    136 1HG  GLU A   8     -24.664 -14.042   9.663  1.00  0.00           H  
ATOM    137 2HG  GLU A   8     -24.841 -14.903   8.141  1.00  0.00           H  
ATOM    138  N   ALA A   9     -20.206 -16.048   8.190  1.00  0.00           N  
ATOM    139  CA  ALA A   9     -18.829 -16.442   8.442  1.00  0.00           C  
ATOM    140  C   ALA A   9     -17.851 -15.403   7.934  1.00  0.00           C  
ATOM    141  O   ALA A   9     -16.857 -15.082   8.593  1.00  0.00           O  
ATOM    142  CB  ALA A   9     -18.533 -17.768   7.766  1.00  0.00           C  
ATOM    143  H   ALA A   9     -20.796 -16.647   7.617  1.00  0.00           H  
ATOM    144  HA  ALA A   9     -18.699 -16.543   9.516  1.00  0.00           H  
ATOM    145 1HB  ALA A   9     -17.513 -18.056   7.979  1.00  0.00           H  
ATOM    146 2HB  ALA A   9     -19.217 -18.527   8.141  1.00  0.00           H  
ATOM    147 3HB  ALA A   9     -18.665 -17.665   6.692  1.00  0.00           H  
ATOM    148  N   ALA A  10     -18.125 -14.845   6.756  1.00  0.00           N  
ATOM    149  CA  ALA A  10     -17.215 -13.860   6.213  1.00  0.00           C  
ATOM    150  C   ALA A  10     -17.182 -12.601   7.062  1.00  0.00           C  
ATOM    151  O   ALA A  10     -16.107 -12.160   7.472  1.00  0.00           O  
ATOM    152  CB  ALA A  10     -17.612 -13.522   4.801  1.00  0.00           C  
ATOM    153  H   ALA A  10     -18.943 -15.137   6.219  1.00  0.00           H  
ATOM    154  HA  ALA A  10     -16.214 -14.286   6.205  1.00  0.00           H  
ATOM    155 1HB  ALA A  10     -16.913 -12.805   4.396  1.00  0.00           H  
ATOM    156 2HB  ALA A  10     -17.599 -14.429   4.205  1.00  0.00           H  
ATOM    157 3HB  ALA A  10     -18.615 -13.099   4.804  1.00  0.00           H  
ATOM    158  N   ARG A  11     -18.349 -12.035   7.407  1.00  0.00           N  
ATOM    159  CA  ARG A  11     -18.316 -10.797   8.188  1.00  0.00           C  
ATOM    160  C   ARG A  11     -17.778 -11.028   9.598  1.00  0.00           C  
ATOM    161  O   ARG A  11     -17.212 -10.129  10.218  1.00  0.00           O  
ATOM    162  CB  ARG A  11     -19.698 -10.164   8.285  1.00  0.00           C  
ATOM    163  CG  ARG A  11     -20.711 -10.877   9.148  1.00  0.00           C  
ATOM    164  CD  ARG A  11     -22.062 -10.236   9.052  1.00  0.00           C  
ATOM    165  NE  ARG A  11     -22.712 -10.477   7.761  1.00  0.00           N  
ATOM    166  CZ  ARG A  11     -23.726  -9.730   7.256  1.00  0.00           C  
ATOM    167  NH1 ARG A  11     -24.160  -8.677   7.913  1.00  0.00           N  
ATOM    168  NH2 ARG A  11     -24.278 -10.053   6.100  1.00  0.00           N  
ATOM    169  H   ARG A  11     -19.245 -12.432   7.108  1.00  0.00           H  
ATOM    170  HA  ARG A  11     -17.657 -10.092   7.681  1.00  0.00           H  
ATOM    171 1HB  ARG A  11     -19.604  -9.145   8.648  1.00  0.00           H  
ATOM    172 2HB  ARG A  11     -20.133 -10.121   7.317  1.00  0.00           H  
ATOM    173 1HG  ARG A  11     -20.791 -11.894   8.803  1.00  0.00           H  
ATOM    174 2HG  ARG A  11     -20.399 -10.868  10.192  1.00  0.00           H  
ATOM    175 1HD  ARG A  11     -22.703 -10.642   9.834  1.00  0.00           H  
ATOM    176 2HD  ARG A  11     -21.964  -9.159   9.187  1.00  0.00           H  
ATOM    177  HE  ARG A  11     -22.390 -11.281   7.212  1.00  0.00           H  
ATOM    178 1HH1 ARG A  11     -23.741  -8.424   8.794  1.00  0.00           H  
ATOM    179 2HH1 ARG A  11     -24.915  -8.117   7.530  1.00  0.00           H  
ATOM    180 1HH2 ARG A  11     -23.966 -10.870   5.604  1.00  0.00           H  
ATOM    181 2HH2 ARG A  11     -25.031  -9.470   5.691  1.00  0.00           H  
ATOM    182  N   ALA A  12     -17.911 -12.256  10.091  1.00  0.00           N  
ATOM    183  CA  ALA A  12     -17.449 -12.616  11.414  1.00  0.00           C  
ATOM    184  C   ALA A  12     -15.957 -12.962  11.452  1.00  0.00           C  
ATOM    185  O   ALA A  12     -15.421 -13.262  12.527  1.00  0.00           O  
ATOM    186  CB  ALA A  12     -18.275 -13.779  11.919  1.00  0.00           C  
ATOM    187  H   ALA A  12     -18.408 -12.971   9.557  1.00  0.00           H  
ATOM    188  HA  ALA A  12     -17.606 -11.760  12.069  1.00  0.00           H  
ATOM    189 1HB  ALA A  12     -17.967 -14.042  12.928  1.00  0.00           H  
ATOM    190 2HB  ALA A  12     -19.327 -13.497  11.919  1.00  0.00           H  
ATOM    191 3HB  ALA A  12     -18.132 -14.622  11.252  1.00  0.00           H  
ATOM    192  N   GLY A  13     -15.292 -13.006  10.289  1.00  0.00           N  
ATOM    193  CA  GLY A  13     -13.867 -13.332  10.238  1.00  0.00           C  
ATOM    194  C   GLY A  13     -13.604 -14.806  10.481  1.00  0.00           C  
ATOM    195  O   GLY A  13     -12.478 -15.220  10.785  1.00  0.00           O  
ATOM    196  H   GLY A  13     -15.759 -12.766   9.413  1.00  0.00           H  
ATOM    197 1HA  GLY A  13     -13.472 -13.052   9.262  1.00  0.00           H  
ATOM    198 2HA  GLY A  13     -13.337 -12.745  10.981  1.00  0.00           H  
ATOM    199  N   GLN A  14     -14.633 -15.625  10.358  1.00  0.00           N  
ATOM    200  CA  GLN A  14     -14.491 -17.018  10.698  1.00  0.00           C  
ATOM    201  C   GLN A  14     -13.919 -17.776   9.540  1.00  0.00           C  
ATOM    202  O   GLN A  14     -14.624 -18.499   8.847  1.00  0.00           O  
ATOM    203  CB  GLN A  14     -15.827 -17.596  11.131  1.00  0.00           C  
ATOM    204  CG  GLN A  14     -16.398 -16.888  12.324  1.00  0.00           C  
ATOM    205  CD  GLN A  14     -15.560 -17.033  13.560  1.00  0.00           C  
ATOM    206  OE1 GLN A  14     -15.381 -18.141  14.079  1.00  0.00           O  
ATOM    207  NE2 GLN A  14     -15.034 -15.905  14.055  1.00  0.00           N  
ATOM    208  H   GLN A  14     -15.528 -15.278  10.014  1.00  0.00           H  
ATOM    209  HA  GLN A  14     -13.798 -17.102  11.534  1.00  0.00           H  
ATOM    210 1HB  GLN A  14     -16.534 -17.512  10.319  1.00  0.00           H  
ATOM    211 2HB  GLN A  14     -15.713 -18.650  11.375  1.00  0.00           H  
ATOM    212 1HG  GLN A  14     -16.411 -15.846  12.087  1.00  0.00           H  
ATOM    213 2HG  GLN A  14     -17.407 -17.249  12.526  1.00  0.00           H  
ATOM    214 1HE2 GLN A  14     -14.466 -15.937  14.876  1.00  0.00           H  
ATOM    215 2HE2 GLN A  14     -15.203 -14.999  13.595  1.00  0.00           H  
ATOM    216  N   ASP A  15     -12.616 -17.634   9.346  1.00  0.00           N  
ATOM    217  CA  ASP A  15     -11.974 -18.213   8.174  1.00  0.00           C  
ATOM    218  C   ASP A  15     -12.161 -19.723   8.156  1.00  0.00           C  
ATOM    219  O   ASP A  15     -12.332 -20.309   7.087  1.00  0.00           O  
ATOM    220  CB  ASP A  15     -10.482 -17.876   8.155  1.00  0.00           C  
ATOM    221  CG  ASP A  15      -9.786 -18.222   6.823  1.00  0.00           C  
ATOM    222  OD1 ASP A  15     -10.132 -17.631   5.837  1.00  0.00           O  
ATOM    223  OD2 ASP A  15      -8.934 -19.090   6.807  1.00  0.00           O  
ATOM    224  H   ASP A  15     -12.114 -17.028   9.995  1.00  0.00           H  
ATOM    225  HA  ASP A  15     -12.435 -17.793   7.282  1.00  0.00           H  
ATOM    226 1HB  ASP A  15     -10.354 -16.807   8.348  1.00  0.00           H  
ATOM    227 2HB  ASP A  15      -9.980 -18.413   8.961  1.00  0.00           H  
ATOM    228  N   ASP A  16     -12.193 -20.363   9.335  1.00  0.00           N  
ATOM    229  CA  ASP A  16     -12.400 -21.805   9.368  1.00  0.00           C  
ATOM    230  C   ASP A  16     -13.761 -22.147   8.766  1.00  0.00           C  
ATOM    231  O   ASP A  16     -13.890 -23.085   7.979  1.00  0.00           O  
ATOM    232  CB  ASP A  16     -12.367 -22.336  10.809  1.00  0.00           C  
ATOM    233  CG  ASP A  16     -10.980 -22.357  11.477  1.00  0.00           C  
ATOM    234  OD1 ASP A  16      -9.988 -22.228  10.793  1.00  0.00           O  
ATOM    235  OD2 ASP A  16     -10.936 -22.502  12.674  1.00  0.00           O  
ATOM    236  H   ASP A  16     -12.066 -19.840  10.189  1.00  0.00           H  
ATOM    237  HA  ASP A  16     -11.628 -22.289   8.774  1.00  0.00           H  
ATOM    238 1HB  ASP A  16     -13.033 -21.726  11.424  1.00  0.00           H  
ATOM    239 2HB  ASP A  16     -12.770 -23.349  10.819  1.00  0.00           H  
ATOM    240  N   GLU A  17     -14.781 -21.361   9.117  1.00  0.00           N  
ATOM    241  CA  GLU A  17     -16.121 -21.629   8.621  1.00  0.00           C  
ATOM    242  C   GLU A  17     -16.241 -21.197   7.178  1.00  0.00           C  
ATOM    243  O   GLU A  17     -16.898 -21.860   6.388  1.00  0.00           O  
ATOM    244  CB  GLU A  17     -17.176 -20.931   9.471  1.00  0.00           C  
ATOM    245  CG  GLU A  17     -17.289 -21.439  10.899  1.00  0.00           C  
ATOM    246  CD  GLU A  17     -17.732 -22.882  10.997  1.00  0.00           C  
ATOM    247  OE1 GLU A  17     -18.730 -23.219  10.405  1.00  0.00           O  
ATOM    248  OE2 GLU A  17     -17.076 -23.640  11.672  1.00  0.00           O  
ATOM    249  H   GLU A  17     -14.621 -20.567   9.724  1.00  0.00           H  
ATOM    250  HA  GLU A  17     -16.299 -22.703   8.670  1.00  0.00           H  
ATOM    251 1HB  GLU A  17     -16.943 -19.884   9.524  1.00  0.00           H  
ATOM    252 2HB  GLU A  17     -18.151 -21.027   8.993  1.00  0.00           H  
ATOM    253 1HG  GLU A  17     -16.314 -21.337  11.378  1.00  0.00           H  
ATOM    254 2HG  GLU A  17     -17.993 -20.806  11.437  1.00  0.00           H  
ATOM    255  N   VAL A  18     -15.557 -20.120   6.800  1.00  0.00           N  
ATOM    256  CA  VAL A  18     -15.651 -19.681   5.418  1.00  0.00           C  
ATOM    257  C   VAL A  18     -15.130 -20.791   4.519  1.00  0.00           C  
ATOM    258  O   VAL A  18     -15.784 -21.163   3.538  1.00  0.00           O  
ATOM    259  CB  VAL A  18     -14.826 -18.403   5.156  1.00  0.00           C  
ATOM    260  CG1 VAL A  18     -14.774 -18.148   3.673  1.00  0.00           C  
ATOM    261  CG2 VAL A  18     -15.447 -17.202   5.857  1.00  0.00           C  
ATOM    262  H   VAL A  18     -15.026 -19.595   7.487  1.00  0.00           H  
ATOM    263  HA  VAL A  18     -16.690 -19.484   5.182  1.00  0.00           H  
ATOM    264  HB  VAL A  18     -13.807 -18.565   5.512  1.00  0.00           H  
ATOM    265 1HG1 VAL A  18     -14.187 -17.282   3.472  1.00  0.00           H  
ATOM    266 2HG1 VAL A  18     -14.341 -19.006   3.173  1.00  0.00           H  
ATOM    267 3HG1 VAL A  18     -15.749 -17.984   3.307  1.00  0.00           H  
ATOM    268 1HG2 VAL A  18     -14.848 -16.323   5.660  1.00  0.00           H  
ATOM    269 2HG2 VAL A  18     -16.458 -17.047   5.484  1.00  0.00           H  
ATOM    270 3HG2 VAL A  18     -15.479 -17.372   6.920  1.00  0.00           H  
ATOM    271  N   ARG A  19     -13.961 -21.352   4.856  1.00  0.00           N  
ATOM    272  CA  ARG A  19     -13.379 -22.408   4.041  1.00  0.00           C  
ATOM    273  C   ARG A  19     -14.237 -23.680   4.016  1.00  0.00           C  
ATOM    274  O   ARG A  19     -14.417 -24.282   2.959  1.00  0.00           O  
ATOM    275  CB  ARG A  19     -11.989 -22.754   4.555  1.00  0.00           C  
ATOM    276  CG  ARG A  19     -10.932 -21.689   4.307  1.00  0.00           C  
ATOM    277  CD  ARG A  19      -9.633 -22.048   4.931  1.00  0.00           C  
ATOM    278  NE  ARG A  19      -8.640 -20.999   4.759  1.00  0.00           N  
ATOM    279  CZ  ARG A  19      -7.822 -20.888   3.694  1.00  0.00           C  
ATOM    280  NH1 ARG A  19      -7.889 -21.767   2.719  1.00  0.00           N  
ATOM    281  NH2 ARG A  19      -6.951 -19.896   3.632  1.00  0.00           N  
ATOM    282  H   ARG A  19     -13.457 -21.022   5.685  1.00  0.00           H  
ATOM    283  HA  ARG A  19     -13.300 -22.031   3.024  1.00  0.00           H  
ATOM    284 1HB  ARG A  19     -12.032 -22.931   5.629  1.00  0.00           H  
ATOM    285 2HB  ARG A  19     -11.645 -23.675   4.085  1.00  0.00           H  
ATOM    286 1HG  ARG A  19     -10.777 -21.574   3.234  1.00  0.00           H  
ATOM    287 2HG  ARG A  19     -11.265 -20.740   4.729  1.00  0.00           H  
ATOM    288 1HD  ARG A  19      -9.775 -22.211   5.999  1.00  0.00           H  
ATOM    289 2HD  ARG A  19      -9.249 -22.959   4.473  1.00  0.00           H  
ATOM    290  HE  ARG A  19      -8.559 -20.305   5.489  1.00  0.00           H  
ATOM    291 1HH1 ARG A  19      -8.555 -22.525   2.767  1.00  0.00           H  
ATOM    292 2HH1 ARG A  19      -7.275 -21.684   1.921  1.00  0.00           H  
ATOM    293 1HH2 ARG A  19      -6.899 -19.221   4.382  1.00  0.00           H  
ATOM    294 2HH2 ARG A  19      -6.337 -19.813   2.834  1.00  0.00           H  
ATOM    295  N   ILE A  20     -14.812 -24.064   5.163  1.00  0.00           N  
ATOM    296  CA  ILE A  20     -15.661 -25.264   5.196  1.00  0.00           C  
ATOM    297  C   ILE A  20     -16.937 -25.069   4.389  1.00  0.00           C  
ATOM    298  O   ILE A  20     -17.329 -25.946   3.608  1.00  0.00           O  
ATOM    299  CB  ILE A  20     -16.029 -25.639   6.643  1.00  0.00           C  
ATOM    300  CG1 ILE A  20     -14.787 -26.103   7.407  1.00  0.00           C  
ATOM    301  CG2 ILE A  20     -17.101 -26.718   6.657  1.00  0.00           C  
ATOM    302  CD1 ILE A  20     -14.987 -26.193   8.903  1.00  0.00           C  
ATOM    303  H   ILE A  20     -14.610 -23.567   6.027  1.00  0.00           H  
ATOM    304  HA  ILE A  20     -15.111 -26.092   4.788  1.00  0.00           H  
ATOM    305  HB  ILE A  20     -16.407 -24.759   7.162  1.00  0.00           H  
ATOM    306 1HG1 ILE A  20     -14.482 -27.085   7.044  1.00  0.00           H  
ATOM    307 2HG1 ILE A  20     -13.963 -25.415   7.215  1.00  0.00           H  
ATOM    308 1HG2 ILE A  20     -17.349 -26.972   7.687  1.00  0.00           H  
ATOM    309 2HG2 ILE A  20     -17.992 -26.352   6.149  1.00  0.00           H  
ATOM    310 3HG2 ILE A  20     -16.730 -27.606   6.144  1.00  0.00           H  
ATOM    311 1HD1 ILE A  20     -14.063 -26.528   9.375  1.00  0.00           H  
ATOM    312 2HD1 ILE A  20     -15.258 -25.211   9.293  1.00  0.00           H  
ATOM    313 3HD1 ILE A  20     -15.783 -26.903   9.121  1.00  0.00           H  
ATOM    314  N   LEU A  21     -17.585 -23.940   4.567  1.00  0.00           N  
ATOM    315  CA  LEU A  21     -18.834 -23.686   3.905  1.00  0.00           C  
ATOM    316  C   LEU A  21     -18.634 -23.651   2.412  1.00  0.00           C  
ATOM    317  O   LEU A  21     -19.416 -24.239   1.666  1.00  0.00           O  
ATOM    318  CB  LEU A  21     -19.434 -22.359   4.387  1.00  0.00           C  
ATOM    319  CG  LEU A  21     -19.897 -22.330   5.849  1.00  0.00           C  
ATOM    320  CD1 LEU A  21     -20.139 -20.889   6.277  1.00  0.00           C  
ATOM    321  CD2 LEU A  21     -21.161 -23.164   5.998  1.00  0.00           C  
ATOM    322  H   LEU A  21     -17.205 -23.230   5.192  1.00  0.00           H  
ATOM    323  HA  LEU A  21     -19.531 -24.486   4.155  1.00  0.00           H  
ATOM    324 1HB  LEU A  21     -18.689 -21.575   4.260  1.00  0.00           H  
ATOM    325 2HB  LEU A  21     -20.294 -22.119   3.762  1.00  0.00           H  
ATOM    326  HG  LEU A  21     -19.114 -22.740   6.487  1.00  0.00           H  
ATOM    327 1HD1 LEU A  21     -20.468 -20.868   7.316  1.00  0.00           H  
ATOM    328 2HD1 LEU A  21     -19.215 -20.319   6.178  1.00  0.00           H  
ATOM    329 3HD1 LEU A  21     -20.908 -20.446   5.644  1.00  0.00           H  
ATOM    330 1HD2 LEU A  21     -21.489 -23.144   7.038  1.00  0.00           H  
ATOM    331 2HD2 LEU A  21     -21.945 -22.754   5.361  1.00  0.00           H  
ATOM    332 3HD2 LEU A  21     -20.954 -24.193   5.703  1.00  0.00           H  
ATOM    333  N   MET A  22     -17.533 -23.037   1.970  1.00  0.00           N  
ATOM    334  CA  MET A  22     -17.202 -23.010   0.555  1.00  0.00           C  
ATOM    335  C   MET A  22     -16.962 -24.425   0.038  1.00  0.00           C  
ATOM    336  O   MET A  22     -17.433 -24.790  -1.046  1.00  0.00           O  
ATOM    337  CB  MET A  22     -15.977 -22.130   0.314  1.00  0.00           C  
ATOM    338  CG  MET A  22     -16.222 -20.641   0.513  1.00  0.00           C  
ATOM    339  SD  MET A  22     -14.693 -19.686   0.568  1.00  0.00           S  
ATOM    340  CE  MET A  22     -14.062 -19.962  -1.084  1.00  0.00           C  
ATOM    341  H   MET A  22     -16.899 -22.566   2.612  1.00  0.00           H  
ATOM    342  HA  MET A  22     -18.028 -22.597  -0.006  1.00  0.00           H  
ATOM    343 1HB  MET A  22     -15.176 -22.429   0.988  1.00  0.00           H  
ATOM    344 2HB  MET A  22     -15.619 -22.277  -0.706  1.00  0.00           H  
ATOM    345 1HG  MET A  22     -16.837 -20.261  -0.303  1.00  0.00           H  
ATOM    346 2HG  MET A  22     -16.761 -20.482   1.447  1.00  0.00           H  
ATOM    347 1HE  MET A  22     -13.116 -19.434  -1.206  1.00  0.00           H  
ATOM    348 2HE  MET A  22     -13.904 -21.030  -1.240  1.00  0.00           H  
ATOM    349 3HE  MET A  22     -14.781 -19.591  -1.816  1.00  0.00           H  
ATOM    350  N   ALA A  23     -16.252 -25.242   0.828  1.00  0.00           N  
ATOM    351  CA  ALA A  23     -15.984 -26.627   0.481  1.00  0.00           C  
ATOM    352  C   ALA A  23     -17.271 -27.418   0.297  1.00  0.00           C  
ATOM    353  O   ALA A  23     -17.328 -28.344  -0.517  1.00  0.00           O  
ATOM    354  CB  ALA A  23     -15.128 -27.280   1.553  1.00  0.00           C  
ATOM    355  H   ALA A  23     -15.839 -24.888   1.692  1.00  0.00           H  
ATOM    356  HA  ALA A  23     -15.433 -26.640  -0.457  1.00  0.00           H  
ATOM    357 1HB  ALA A  23     -14.910 -28.301   1.256  1.00  0.00           H  
ATOM    358 2HB  ALA A  23     -14.199 -26.721   1.661  1.00  0.00           H  
ATOM    359 3HB  ALA A  23     -15.664 -27.280   2.491  1.00  0.00           H  
ATOM    360  N   ASN A  24     -18.317 -27.026   1.021  1.00  0.00           N  
ATOM    361  CA  ASN A  24     -19.607 -27.687   0.944  1.00  0.00           C  
ATOM    362  C   ASN A  24     -20.534 -27.099  -0.126  1.00  0.00           C  
ATOM    363  O   ASN A  24     -21.695 -27.497  -0.231  1.00  0.00           O  
ATOM    364  CB  ASN A  24     -20.276 -27.673   2.303  1.00  0.00           C  
ATOM    365  CG  ASN A  24     -19.576 -28.601   3.260  1.00  0.00           C  
ATOM    366  OD1 ASN A  24     -19.077 -29.656   2.848  1.00  0.00           O  
ATOM    367  ND2 ASN A  24     -19.541 -28.256   4.517  1.00  0.00           N  
ATOM    368  H   ASN A  24     -18.191 -26.276   1.703  1.00  0.00           H  
ATOM    369  HA  ASN A  24     -19.433 -28.728   0.672  1.00  0.00           H  
ATOM    370 1HB  ASN A  24     -20.254 -26.654   2.704  1.00  0.00           H  
ATOM    371 2HB  ASN A  24     -21.321 -27.970   2.207  1.00  0.00           H  
ATOM    372 1HD2 ASN A  24     -19.089 -28.856   5.178  1.00  0.00           H  
ATOM    373 2HD2 ASN A  24     -19.960 -27.401   4.813  1.00  0.00           H  
ATOM    374  N   GLY A  25     -20.016 -26.182  -0.953  1.00  0.00           N  
ATOM    375  CA  GLY A  25     -20.799 -25.607  -2.035  1.00  0.00           C  
ATOM    376  C   GLY A  25     -21.425 -24.245  -1.754  1.00  0.00           C  
ATOM    377  O   GLY A  25     -22.297 -23.804  -2.505  1.00  0.00           O  
ATOM    378  H   GLY A  25     -19.052 -25.868  -0.837  1.00  0.00           H  
ATOM    379 1HA  GLY A  25     -20.152 -25.515  -2.906  1.00  0.00           H  
ATOM    380 2HA  GLY A  25     -21.587 -26.306  -2.310  1.00  0.00           H  
ATOM    381  N   ALA A  26     -21.018 -23.571  -0.683  1.00  0.00           N  
ATOM    382  CA  ALA A  26     -21.589 -22.263  -0.410  1.00  0.00           C  
ATOM    383  C   ALA A  26     -21.288 -21.323  -1.564  1.00  0.00           C  
ATOM    384  O   ALA A  26     -20.218 -21.376  -2.171  1.00  0.00           O  
ATOM    385  CB  ALA A  26     -21.065 -21.698   0.891  1.00  0.00           C  
ATOM    386  H   ALA A  26     -20.313 -23.950  -0.053  1.00  0.00           H  
ATOM    387  HA  ALA A  26     -22.668 -22.375  -0.349  1.00  0.00           H  
ATOM    388 1HB  ALA A  26     -21.542 -20.743   1.063  1.00  0.00           H  
ATOM    389 2HB  ALA A  26     -21.294 -22.366   1.706  1.00  0.00           H  
ATOM    390 3HB  ALA A  26     -19.996 -21.573   0.824  1.00  0.00           H  
ATOM    391  N   ASP A  27     -22.239 -20.453  -1.868  1.00  0.00           N  
ATOM    392  CA  ASP A  27     -22.101 -19.506  -2.963  1.00  0.00           C  
ATOM    393  C   ASP A  27     -21.362 -18.247  -2.536  1.00  0.00           C  
ATOM    394  O   ASP A  27     -21.875 -17.450  -1.750  1.00  0.00           O  
ATOM    395  CB  ASP A  27     -23.485 -19.172  -3.542  1.00  0.00           C  
ATOM    396  CG  ASP A  27     -23.489 -18.262  -4.793  1.00  0.00           C  
ATOM    397  OD1 ASP A  27     -22.516 -17.586  -5.070  1.00  0.00           O  
ATOM    398  OD2 ASP A  27     -24.487 -18.272  -5.474  1.00  0.00           O  
ATOM    399  H   ASP A  27     -23.091 -20.459  -1.328  1.00  0.00           H  
ATOM    400  HA  ASP A  27     -21.517 -19.984  -3.751  1.00  0.00           H  
ATOM    401 1HB  ASP A  27     -23.984 -20.103  -3.809  1.00  0.00           H  
ATOM    402 2HB  ASP A  27     -24.090 -18.704  -2.774  1.00  0.00           H  
ATOM    403  N   VAL A  28     -20.155 -18.070  -3.069  1.00  0.00           N  
ATOM    404  CA  VAL A  28     -19.269 -16.962  -2.718  1.00  0.00           C  
ATOM    405  C   VAL A  28     -19.828 -15.594  -3.143  1.00  0.00           C  
ATOM    406  O   VAL A  28     -19.296 -14.555  -2.744  1.00  0.00           O  
ATOM    407  CB  VAL A  28     -17.862 -17.216  -3.288  1.00  0.00           C  
ATOM    408  CG1 VAL A  28     -17.274 -18.495  -2.698  1.00  0.00           C  
ATOM    409  CG2 VAL A  28     -17.944 -17.352  -4.760  1.00  0.00           C  
ATOM    410  H   VAL A  28     -19.832 -18.757  -3.736  1.00  0.00           H  
ATOM    411  HA  VAL A  28     -19.166 -16.937  -1.644  1.00  0.00           H  
ATOM    412  HB  VAL A  28     -17.210 -16.400  -3.018  1.00  0.00           H  
ATOM    413 1HG1 VAL A  28     -16.277 -18.655  -3.112  1.00  0.00           H  
ATOM    414 2HG1 VAL A  28     -17.209 -18.404  -1.623  1.00  0.00           H  
ATOM    415 3HG1 VAL A  28     -17.916 -19.344  -2.950  1.00  0.00           H  
ATOM    416 1HG2 VAL A  28     -16.951 -17.536  -5.152  1.00  0.00           H  
ATOM    417 2HG2 VAL A  28     -18.592 -18.189  -5.014  1.00  0.00           H  
ATOM    418 3HG2 VAL A  28     -18.350 -16.446  -5.186  1.00  0.00           H  
ATOM    419  N   ASN A  29     -20.875 -15.596  -3.985  1.00  0.00           N  
ATOM    420  CA  ASN A  29     -21.539 -14.377  -4.419  1.00  0.00           C  
ATOM    421  C   ASN A  29     -22.967 -14.290  -3.849  1.00  0.00           C  
ATOM    422  O   ASN A  29     -23.782 -13.501  -4.336  1.00  0.00           O  
ATOM    423  CB  ASN A  29     -21.582 -14.280  -5.932  1.00  0.00           C  
ATOM    424  CG  ASN A  29     -20.237 -14.089  -6.533  1.00  0.00           C  
ATOM    425  OD1 ASN A  29     -19.654 -12.999  -6.388  1.00  0.00           O  
ATOM    426  ND2 ASN A  29     -19.743 -15.113  -7.203  1.00  0.00           N  
ATOM    427  H   ASN A  29     -21.283 -16.480  -4.306  1.00  0.00           H  
ATOM    428  HA  ASN A  29     -20.989 -13.523  -4.029  1.00  0.00           H  
ATOM    429 1HB  ASN A  29     -22.021 -15.200  -6.330  1.00  0.00           H  
ATOM    430 2HB  ASN A  29     -22.225 -13.455  -6.227  1.00  0.00           H  
ATOM    431 1HD2 ASN A  29     -18.822 -15.079  -7.639  1.00  0.00           H  
ATOM    432 2HD2 ASN A  29     -20.276 -15.960  -7.280  1.00  0.00           H  
ATOM    433  N   ALA A  30     -23.265 -15.059  -2.790  1.00  0.00           N  
ATOM    434  CA  ALA A  30     -24.576 -14.985  -2.138  1.00  0.00           C  
ATOM    435  C   ALA A  30     -24.786 -13.584  -1.637  1.00  0.00           C  
ATOM    436  O   ALA A  30     -23.824 -12.961  -1.243  1.00  0.00           O  
ATOM    437  CB  ALA A  30     -24.660 -15.949  -0.957  1.00  0.00           C  
ATOM    438  H   ALA A  30     -22.591 -15.741  -2.443  1.00  0.00           H  
ATOM    439  HA  ALA A  30     -25.345 -15.221  -2.875  1.00  0.00           H  
ATOM    440 1HB  ALA A  30     -25.640 -15.867  -0.488  1.00  0.00           H  
ATOM    441 2HB  ALA A  30     -24.507 -16.963  -1.301  1.00  0.00           H  
ATOM    442 3HB  ALA A  30     -23.888 -15.701  -0.223  1.00  0.00           H  
ATOM    443  N   LYS A  31     -26.011 -13.073  -1.633  1.00  0.00           N  
ATOM    444  CA  LYS A  31     -26.214 -11.726  -1.091  1.00  0.00           C  
ATOM    445  C   LYS A  31     -27.222 -11.655   0.041  1.00  0.00           C  
ATOM    446  O   LYS A  31     -28.227 -12.372   0.039  1.00  0.00           O  
ATOM    447  CB  LYS A  31     -26.661 -10.760  -2.187  1.00  0.00           C  
ATOM    448  CG  LYS A  31     -25.615 -10.437  -3.240  1.00  0.00           C  
ATOM    449  CD  LYS A  31     -26.172  -9.502  -4.295  1.00  0.00           C  
ATOM    450  CE  LYS A  31     -25.118  -9.078  -5.296  1.00  0.00           C  
ATOM    451  NZ  LYS A  31     -25.694  -8.169  -6.327  1.00  0.00           N  
ATOM    452  H   LYS A  31     -26.791 -13.603  -1.990  1.00  0.00           H  
ATOM    453  HA  LYS A  31     -25.267 -11.373  -0.702  1.00  0.00           H  
ATOM    454 1HB  LYS A  31     -27.532 -11.164  -2.695  1.00  0.00           H  
ATOM    455 2HB  LYS A  31     -26.963  -9.828  -1.719  1.00  0.00           H  
ATOM    456 1HG  LYS A  31     -24.782  -9.938  -2.745  1.00  0.00           H  
ATOM    457 2HG  LYS A  31     -25.251 -11.349  -3.708  1.00  0.00           H  
ATOM    458 1HD  LYS A  31     -26.983  -9.998  -4.828  1.00  0.00           H  
ATOM    459 2HD  LYS A  31     -26.564  -8.611  -3.825  1.00  0.00           H  
ATOM    460 1HE  LYS A  31     -24.322  -8.546  -4.764  1.00  0.00           H  
ATOM    461 2HE  LYS A  31     -24.693  -9.956  -5.783  1.00  0.00           H  
ATOM    462 1HZ  LYS A  31     -24.972  -7.882  -6.969  1.00  0.00           H  
ATOM    463 2HZ  LYS A  31     -26.424  -8.647  -6.831  1.00  0.00           H  
ATOM    464 3HZ  LYS A  31     -26.083  -7.347  -5.873  1.00  0.00           H  
ATOM    465  N   ASP A  32     -26.981 -10.741   0.982  1.00  0.00           N  
ATOM    466  CA  ASP A  32     -27.976 -10.474   2.019  1.00  0.00           C  
ATOM    467  C   ASP A  32     -28.980  -9.443   1.501  1.00  0.00           C  
ATOM    468  O   ASP A  32     -28.894  -9.021   0.346  1.00  0.00           O  
ATOM    469  CB  ASP A  32     -27.332 -10.026   3.341  1.00  0.00           C  
ATOM    470  CG  ASP A  32     -26.692  -8.654   3.355  1.00  0.00           C  
ATOM    471  OD1 ASP A  32     -26.933  -7.840   2.459  1.00  0.00           O  
ATOM    472  OD2 ASP A  32     -25.947  -8.416   4.292  1.00  0.00           O  
ATOM    473  H   ASP A  32     -26.082 -10.252   0.961  1.00  0.00           H  
ATOM    474  HA  ASP A  32     -28.520 -11.398   2.222  1.00  0.00           H  
ATOM    475 1HB  ASP A  32     -28.075 -10.065   4.134  1.00  0.00           H  
ATOM    476 2HB  ASP A  32     -26.560 -10.733   3.610  1.00  0.00           H  
ATOM    477  N   LYS A  33     -29.912  -9.002   2.347  1.00  0.00           N  
ATOM    478  CA  LYS A  33     -30.969  -8.089   1.900  1.00  0.00           C  
ATOM    479  C   LYS A  33     -30.472  -6.728   1.389  1.00  0.00           C  
ATOM    480  O   LYS A  33     -31.206  -6.040   0.676  1.00  0.00           O  
ATOM    481  CB  LYS A  33     -31.981  -7.825   3.022  1.00  0.00           C  
ATOM    482  CG  LYS A  33     -31.471  -6.916   4.144  1.00  0.00           C  
ATOM    483  CD  LYS A  33     -32.522  -6.700   5.231  1.00  0.00           C  
ATOM    484  CE  LYS A  33     -32.022  -5.731   6.321  1.00  0.00           C  
ATOM    485  NZ  LYS A  33     -31.907  -4.295   5.825  1.00  0.00           N  
ATOM    486  H   LYS A  33     -29.920  -9.332   3.299  1.00  0.00           H  
ATOM    487  HA  LYS A  33     -31.493  -8.573   1.075  1.00  0.00           H  
ATOM    488 1HB  LYS A  33     -32.870  -7.356   2.601  1.00  0.00           H  
ATOM    489 2HB  LYS A  33     -32.289  -8.769   3.467  1.00  0.00           H  
ATOM    490 1HG  LYS A  33     -30.561  -7.326   4.582  1.00  0.00           H  
ATOM    491 2HG  LYS A  33     -31.236  -5.946   3.722  1.00  0.00           H  
ATOM    492 1HD  LYS A  33     -33.426  -6.286   4.780  1.00  0.00           H  
ATOM    493 2HD  LYS A  33     -32.771  -7.655   5.691  1.00  0.00           H  
ATOM    494 1HE  LYS A  33     -32.715  -5.758   7.161  1.00  0.00           H  
ATOM    495 2HE  LYS A  33     -31.040  -6.059   6.662  1.00  0.00           H  
ATOM    496 1HZ  LYS A  33     -31.575  -3.710   6.570  1.00  0.00           H  
ATOM    497 2HZ  LYS A  33     -31.237  -4.205   5.026  1.00  0.00           H  
ATOM    498 3HZ  LYS A  33     -32.804  -3.971   5.521  1.00  0.00           H  
ATOM    499  N   ASP A  34     -29.256  -6.315   1.780  1.00  0.00           N  
ATOM    500  CA  ASP A  34     -28.741  -5.003   1.408  1.00  0.00           C  
ATOM    501  C   ASP A  34     -27.804  -5.115   0.201  1.00  0.00           C  
ATOM    502  O   ASP A  34     -27.218  -4.115  -0.245  1.00  0.00           O  
ATOM    503  CB  ASP A  34     -28.032  -4.335   2.598  1.00  0.00           C  
ATOM    504  CG  ASP A  34     -28.977  -3.984   3.799  1.00  0.00           C  
ATOM    505  OD1 ASP A  34     -30.165  -3.799   3.614  1.00  0.00           O  
ATOM    506  OD2 ASP A  34     -28.492  -3.897   4.897  1.00  0.00           O  
ATOM    507  H   ASP A  34     -28.630  -6.943   2.295  1.00  0.00           H  
ATOM    508  HA  ASP A  34     -29.580  -4.370   1.121  1.00  0.00           H  
ATOM    509 1HB  ASP A  34     -27.278  -5.023   2.977  1.00  0.00           H  
ATOM    510 2HB  ASP A  34     -27.523  -3.431   2.265  1.00  0.00           H  
ATOM    511  N   GLY A  35     -27.667  -6.335  -0.327  1.00  0.00           N  
ATOM    512  CA  GLY A  35     -26.804  -6.622  -1.460  1.00  0.00           C  
ATOM    513  C   GLY A  35     -25.359  -6.994  -1.100  1.00  0.00           C  
ATOM    514  O   GLY A  35     -24.489  -6.997  -1.969  1.00  0.00           O  
ATOM    515  H   GLY A  35     -28.183  -7.122   0.074  1.00  0.00           H  
ATOM    516 1HA  GLY A  35     -27.254  -7.440  -2.014  1.00  0.00           H  
ATOM    517 2HA  GLY A  35     -26.802  -5.768  -2.131  1.00  0.00           H  
ATOM    518  N   TYR A  36     -25.077  -7.309   0.159  1.00  0.00           N  
ATOM    519  CA  TYR A  36     -23.695  -7.638   0.486  1.00  0.00           C  
ATOM    520  C   TYR A  36     -23.339  -9.082   0.273  1.00  0.00           C  
ATOM    521  O   TYR A  36     -24.049  -9.978   0.731  1.00  0.00           O  
ATOM    522  CB  TYR A  36     -23.403  -7.279   1.933  1.00  0.00           C  
ATOM    523  CG  TYR A  36     -23.215  -5.844   2.159  1.00  0.00           C  
ATOM    524  CD1 TYR A  36     -24.287  -5.002   2.275  1.00  0.00           C  
ATOM    525  CD2 TYR A  36     -21.943  -5.378   2.296  1.00  0.00           C  
ATOM    526  CE1 TYR A  36     -24.073  -3.657   2.497  1.00  0.00           C  
ATOM    527  CE2 TYR A  36     -21.708  -4.071   2.514  1.00  0.00           C  
ATOM    528  CZ  TYR A  36     -22.762  -3.191   2.614  1.00  0.00           C  
ATOM    529  OH  TYR A  36     -22.514  -1.852   2.818  1.00  0.00           O  
ATOM    530  H   TYR A  36     -25.797  -7.327   0.895  1.00  0.00           H  
ATOM    531  HA  TYR A  36     -23.040  -7.041  -0.152  1.00  0.00           H  
ATOM    532 1HB  TYR A  36     -24.213  -7.620   2.567  1.00  0.00           H  
ATOM    533 2HB  TYR A  36     -22.513  -7.786   2.243  1.00  0.00           H  
ATOM    534  HD1 TYR A  36     -25.289  -5.399   2.175  1.00  0.00           H  
ATOM    535  HD2 TYR A  36     -21.122  -6.067   2.230  1.00  0.00           H  
ATOM    536  HE1 TYR A  36     -24.915  -2.971   2.575  1.00  0.00           H  
ATOM    537  HE2 TYR A  36     -20.688  -3.720   2.611  1.00  0.00           H  
ATOM    538  HH  TYR A  36     -21.653  -1.629   2.408  1.00  0.00           H  
ATOM    539  N   THR A  37     -22.216  -9.300  -0.428  1.00  0.00           N  
ATOM    540  CA  THR A  37     -21.686 -10.635  -0.637  1.00  0.00           C  
ATOM    541  C   THR A  37     -20.674 -10.929   0.445  1.00  0.00           C  
ATOM    542  O   THR A  37     -20.152  -9.976   1.028  1.00  0.00           O  
ATOM    543  CB  THR A  37     -20.982 -10.737  -2.012  1.00  0.00           C  
ATOM    544  OG1 THR A  37     -19.872  -9.816  -2.040  1.00  0.00           O  
ATOM    545  CG2 THR A  37     -21.950 -10.445  -3.137  1.00  0.00           C  
ATOM    546  H   THR A  37     -21.713  -8.514  -0.838  1.00  0.00           H  
ATOM    547  HA  THR A  37     -22.492 -11.323  -0.574  1.00  0.00           H  
ATOM    548  HB  THR A  37     -20.602 -11.727  -2.168  1.00  0.00           H  
ATOM    549  HG1 THR A  37     -20.220  -8.912  -2.097  1.00  0.00           H  
ATOM    550 1HG2 THR A  37     -21.433 -10.525  -4.093  1.00  0.00           H  
ATOM    551 2HG2 THR A  37     -22.758 -11.171  -3.102  1.00  0.00           H  
ATOM    552 3HG2 THR A  37     -22.354  -9.438  -3.027  1.00  0.00           H  
ATOM    553  N   PRO A  38     -20.292 -12.197   0.692  1.00  0.00           N  
ATOM    554  CA  PRO A  38     -19.238 -12.582   1.598  1.00  0.00           C  
ATOM    555  C   PRO A  38     -17.969 -11.779   1.311  1.00  0.00           C  
ATOM    556  O   PRO A  38     -17.195 -11.482   2.215  1.00  0.00           O  
ATOM    557  CB  PRO A  38     -19.099 -14.077   1.310  1.00  0.00           C  
ATOM    558  CG  PRO A  38     -20.466 -14.506   0.892  1.00  0.00           C  
ATOM    559  CD  PRO A  38     -20.965 -13.391   0.055  1.00  0.00           C  
ATOM    560  HA  PRO A  38     -19.574 -12.424   2.635  1.00  0.00           H  
ATOM    561 1HB  PRO A  38     -18.379 -14.248   0.508  1.00  0.00           H  
ATOM    562 2HB  PRO A  38     -18.741 -14.609   2.181  1.00  0.00           H  
ATOM    563 1HG  PRO A  38     -20.413 -15.425   0.325  1.00  0.00           H  
ATOM    564 2HG  PRO A  38     -21.099 -14.716   1.771  1.00  0.00           H  
ATOM    565 1HD  PRO A  38     -20.628 -13.550  -0.954  1.00  0.00           H  
ATOM    566 2HD  PRO A  38     -22.014 -13.380   0.122  1.00  0.00           H  
ATOM    567  N   LEU A  39     -17.756 -11.431   0.031  1.00  0.00           N  
ATOM    568  CA  LEU A  39     -16.583 -10.671  -0.371  1.00  0.00           C  
ATOM    569  C   LEU A  39     -16.689  -9.226   0.086  1.00  0.00           C  
ATOM    570  O   LEU A  39     -15.714  -8.657   0.589  1.00  0.00           O  
ATOM    571  CB  LEU A  39     -16.383 -10.731  -1.881  1.00  0.00           C  
ATOM    572  CG  LEU A  39     -15.090 -10.099  -2.350  1.00  0.00           C  
ATOM    573  CD1 LEU A  39     -13.976 -10.820  -1.702  1.00  0.00           C  
ATOM    574  CD2 LEU A  39     -14.951 -10.172  -3.843  1.00  0.00           C  
ATOM    575  H   LEU A  39     -18.415 -11.699  -0.683  1.00  0.00           H  
ATOM    576  HA  LEU A  39     -15.711 -11.109   0.101  1.00  0.00           H  
ATOM    577 1HB  LEU A  39     -16.371 -11.772  -2.173  1.00  0.00           H  
ATOM    578 2HB  LEU A  39     -17.217 -10.231  -2.377  1.00  0.00           H  
ATOM    579  HG  LEU A  39     -15.055  -9.066  -2.034  1.00  0.00           H  
ATOM    580 1HD1 LEU A  39     -13.050 -10.389  -2.019  1.00  0.00           H  
ATOM    581 2HD1 LEU A  39     -14.078 -10.742  -0.626  1.00  0.00           H  
ATOM    582 3HD1 LEU A  39     -13.997 -11.862  -1.996  1.00  0.00           H  
ATOM    583 1HD2 LEU A  39     -14.007  -9.717  -4.105  1.00  0.00           H  
ATOM    584 2HD2 LEU A  39     -14.955 -11.191  -4.173  1.00  0.00           H  
ATOM    585 3HD2 LEU A  39     -15.770  -9.638  -4.318  1.00  0.00           H  
ATOM    586  N   HIS A  40     -17.877  -8.621  -0.040  1.00  0.00           N  
ATOM    587  CA  HIS A  40     -17.997  -7.227   0.399  1.00  0.00           C  
ATOM    588  C   HIS A  40     -17.795  -7.170   1.890  1.00  0.00           C  
ATOM    589  O   HIS A  40     -17.188  -6.236   2.417  1.00  0.00           O  
ATOM    590  CB  HIS A  40     -19.393  -6.610   0.191  1.00  0.00           C  
ATOM    591  CG  HIS A  40     -19.840  -6.326  -1.166  1.00  0.00           C  
ATOM    592  ND1 HIS A  40     -20.575  -7.215  -1.908  1.00  0.00           N  
ATOM    593  CD2 HIS A  40     -19.659  -5.250  -1.941  1.00  0.00           C  
ATOM    594  CE1 HIS A  40     -20.821  -6.685  -3.088  1.00  0.00           C  
ATOM    595  NE2 HIS A  40     -20.264  -5.507  -3.129  1.00  0.00           N  
ATOM    596  H   HIS A  40     -18.662  -9.116  -0.464  1.00  0.00           H  
ATOM    597  HA  HIS A  40     -17.245  -6.606  -0.077  1.00  0.00           H  
ATOM    598 1HB  HIS A  40     -20.129  -7.288   0.627  1.00  0.00           H  
ATOM    599 2HB  HIS A  40     -19.438  -5.677   0.747  1.00  0.00           H  
ATOM    600  HD2 HIS A  40     -19.117  -4.347  -1.681  1.00  0.00           H  
ATOM    601  HE1 HIS A  40     -21.377  -7.148  -3.899  1.00  0.00           H  
ATOM    602  HE2 HIS A  40     -20.266  -4.881  -3.945  1.00  0.00           H  
ATOM    603  N   LEU A  41     -18.334  -8.171   2.570  1.00  0.00           N  
ATOM    604  CA  LEU A  41     -18.286  -8.231   4.009  1.00  0.00           C  
ATOM    605  C   LEU A  41     -16.866  -8.451   4.499  1.00  0.00           C  
ATOM    606  O   LEU A  41     -16.377  -7.737   5.380  1.00  0.00           O  
ATOM    607  CB  LEU A  41     -19.185  -9.376   4.428  1.00  0.00           C  
ATOM    608  CG  LEU A  41     -20.658  -9.130   4.126  1.00  0.00           C  
ATOM    609  CD1 LEU A  41     -21.443 -10.395   4.327  1.00  0.00           C  
ATOM    610  CD2 LEU A  41     -21.181  -8.007   5.009  1.00  0.00           C  
ATOM    611  H   LEU A  41     -18.822  -8.906   2.053  1.00  0.00           H  
ATOM    612  HA  LEU A  41     -18.663  -7.293   4.410  1.00  0.00           H  
ATOM    613 1HB  LEU A  41     -18.873 -10.279   3.907  1.00  0.00           H  
ATOM    614 2HB  LEU A  41     -19.066  -9.530   5.476  1.00  0.00           H  
ATOM    615  HG  LEU A  41     -20.756  -8.842   3.092  1.00  0.00           H  
ATOM    616 1HD1 LEU A  41     -22.482 -10.205   4.080  1.00  0.00           H  
ATOM    617 2HD1 LEU A  41     -21.064 -11.167   3.681  1.00  0.00           H  
ATOM    618 3HD1 LEU A  41     -21.367 -10.721   5.343  1.00  0.00           H  
ATOM    619 1HD2 LEU A  41     -22.231  -7.824   4.778  1.00  0.00           H  
ATOM    620 2HD2 LEU A  41     -21.088  -8.288   6.054  1.00  0.00           H  
ATOM    621 3HD2 LEU A  41     -20.605  -7.101   4.823  1.00  0.00           H  
ATOM    622  N   ALA A  42     -16.157  -9.386   3.870  1.00  0.00           N  
ATOM    623  CA  ALA A  42     -14.786  -9.630   4.249  1.00  0.00           C  
ATOM    624  C   ALA A  42     -13.941  -8.388   4.019  1.00  0.00           C  
ATOM    625  O   ALA A  42     -13.100  -8.021   4.846  1.00  0.00           O  
ATOM    626  CB  ALA A  42     -14.241 -10.785   3.442  1.00  0.00           C  
ATOM    627  H   ALA A  42     -16.583  -9.967   3.149  1.00  0.00           H  
ATOM    628  HA  ALA A  42     -14.762  -9.876   5.310  1.00  0.00           H  
ATOM    629 1HB  ALA A  42     -13.219 -10.985   3.731  1.00  0.00           H  
ATOM    630 2HB  ALA A  42     -14.859 -11.651   3.627  1.00  0.00           H  
ATOM    631 3HB  ALA A  42     -14.279 -10.536   2.381  1.00  0.00           H  
ATOM    632  N   ALA A  43     -14.176  -7.703   2.894  1.00  0.00           N  
ATOM    633  CA  ALA A  43     -13.405  -6.509   2.593  1.00  0.00           C  
ATOM    634  C   ALA A  43     -13.707  -5.391   3.574  1.00  0.00           C  
ATOM    635  O   ALA A  43     -12.792  -4.776   4.123  1.00  0.00           O  
ATOM    636  CB  ALA A  43     -13.693  -6.067   1.176  1.00  0.00           C  
ATOM    637  H   ALA A  43     -14.874  -8.029   2.223  1.00  0.00           H  
ATOM    638  HA  ALA A  43     -12.355  -6.754   2.691  1.00  0.00           H  
ATOM    639 1HB  ALA A  43     -13.110  -5.193   0.935  1.00  0.00           H  
ATOM    640 2HB  ALA A  43     -13.442  -6.875   0.493  1.00  0.00           H  
ATOM    641 3HB  ALA A  43     -14.752  -5.826   1.083  1.00  0.00           H  
ATOM    642  N   ARG A  44     -14.991  -5.191   3.867  1.00  0.00           N  
ATOM    643  CA  ARG A  44     -15.473  -4.145   4.760  1.00  0.00           C  
ATOM    644  C   ARG A  44     -14.877  -4.255   6.156  1.00  0.00           C  
ATOM    645  O   ARG A  44     -14.536  -3.240   6.787  1.00  0.00           O  
ATOM    646  CB  ARG A  44     -16.995  -4.220   4.818  1.00  0.00           C  
ATOM    647  CG  ARG A  44     -17.697  -3.178   5.640  1.00  0.00           C  
ATOM    648  CD  ARG A  44     -19.178  -3.354   5.548  1.00  0.00           C  
ATOM    649  NE  ARG A  44     -19.898  -2.364   6.333  1.00  0.00           N  
ATOM    650  CZ  ARG A  44     -20.174  -2.500   7.643  1.00  0.00           C  
ATOM    651  NH1 ARG A  44     -19.781  -3.583   8.270  1.00  0.00           N  
ATOM    652  NH2 ARG A  44     -20.832  -1.554   8.292  1.00  0.00           N  
ATOM    653  H   ARG A  44     -15.698  -5.761   3.405  1.00  0.00           H  
ATOM    654  HA  ARG A  44     -15.180  -3.185   4.343  1.00  0.00           H  
ATOM    655 1HB  ARG A  44     -17.395  -4.155   3.810  1.00  0.00           H  
ATOM    656 2HB  ARG A  44     -17.285  -5.195   5.214  1.00  0.00           H  
ATOM    657 1HG  ARG A  44     -17.398  -3.287   6.687  1.00  0.00           H  
ATOM    658 2HG  ARG A  44     -17.436  -2.182   5.280  1.00  0.00           H  
ATOM    659 1HD  ARG A  44     -19.490  -3.262   4.512  1.00  0.00           H  
ATOM    660 2HD  ARG A  44     -19.443  -4.345   5.918  1.00  0.00           H  
ATOM    661  HE  ARG A  44     -20.211  -1.522   5.867  1.00  0.00           H  
ATOM    662 1HH1 ARG A  44     -19.277  -4.304   7.761  1.00  0.00           H  
ATOM    663 2HH1 ARG A  44     -19.965  -3.707   9.258  1.00  0.00           H  
ATOM    664 1HH2 ARG A  44     -21.135  -0.721   7.804  1.00  0.00           H  
ATOM    665 2HH2 ARG A  44     -21.031  -1.666   9.275  1.00  0.00           H  
ATOM    666  N   GLU A  45     -14.741  -5.492   6.634  1.00  0.00           N  
ATOM    667  CA  GLU A  45     -14.211  -5.760   7.961  1.00  0.00           C  
ATOM    668  C   GLU A  45     -12.687  -5.989   8.000  1.00  0.00           C  
ATOM    669  O   GLU A  45     -12.140  -6.273   9.067  1.00  0.00           O  
ATOM    670  CB  GLU A  45     -14.924  -6.979   8.550  1.00  0.00           C  
ATOM    671  CG  GLU A  45     -16.418  -6.788   8.769  1.00  0.00           C  
ATOM    672  CD  GLU A  45     -16.731  -5.700   9.758  1.00  0.00           C  
ATOM    673  OE1 GLU A  45     -15.917  -5.450  10.614  1.00  0.00           O  
ATOM    674  OE2 GLU A  45     -17.785  -5.118   9.657  1.00  0.00           O  
ATOM    675  H   GLU A  45     -15.056  -6.282   6.064  1.00  0.00           H  
ATOM    676  HA  GLU A  45     -14.425  -4.892   8.581  1.00  0.00           H  
ATOM    677 1HB  GLU A  45     -14.789  -7.835   7.889  1.00  0.00           H  
ATOM    678 2HB  GLU A  45     -14.475  -7.234   9.510  1.00  0.00           H  
ATOM    679 1HG  GLU A  45     -16.886  -6.542   7.815  1.00  0.00           H  
ATOM    680 2HG  GLU A  45     -16.846  -7.726   9.120  1.00  0.00           H  
ATOM    681  N   GLY A  46     -11.999  -5.886   6.853  1.00  0.00           N  
ATOM    682  CA  GLY A  46     -10.545  -6.046   6.817  1.00  0.00           C  
ATOM    683  C   GLY A  46     -10.029  -7.485   6.735  1.00  0.00           C  
ATOM    684  O   GLY A  46      -8.825  -7.731   6.881  1.00  0.00           O  
ATOM    685  H   GLY A  46     -12.473  -5.645   5.984  1.00  0.00           H  
ATOM    686 1HA  GLY A  46     -10.160  -5.475   5.978  1.00  0.00           H  
ATOM    687 2HA  GLY A  46     -10.127  -5.579   7.706  1.00  0.00           H  
ATOM    688  N   HIS A  47     -10.900  -8.455   6.475  1.00  0.00           N  
ATOM    689  CA  HIS A  47     -10.476  -9.850   6.510  1.00  0.00           C  
ATOM    690  C   HIS A  47      -9.847 -10.253   5.190  1.00  0.00           C  
ATOM    691  O   HIS A  47     -10.387 -11.074   4.454  1.00  0.00           O  
ATOM    692  CB  HIS A  47     -11.662 -10.758   6.838  1.00  0.00           C  
ATOM    693  CG  HIS A  47     -12.253 -10.468   8.178  1.00  0.00           C  
ATOM    694  ND1 HIS A  47     -11.497 -10.424   9.335  1.00  0.00           N  
ATOM    695  CD2 HIS A  47     -13.522 -10.203   8.550  1.00  0.00           C  
ATOM    696  CE1 HIS A  47     -12.281 -10.126  10.357  1.00  0.00           C  
ATOM    697  NE2 HIS A  47     -13.511  -9.990   9.909  1.00  0.00           N  
ATOM    698  H   HIS A  47     -11.864  -8.224   6.241  1.00  0.00           H  
ATOM    699  HA  HIS A  47      -9.727  -9.982   7.289  1.00  0.00           H  
ATOM    700 1HB  HIS A  47     -12.435 -10.634   6.086  1.00  0.00           H  
ATOM    701 2HB  HIS A  47     -11.341 -11.795   6.822  1.00  0.00           H  
ATOM    702  HD2 HIS A  47     -14.395 -10.159   7.897  1.00  0.00           H  
ATOM    703  HE1 HIS A  47     -11.965 -10.017  11.394  1.00  0.00           H  
ATOM    704  HE2 HIS A  47     -14.329  -9.762  10.469  1.00  0.00           H  
ATOM    705  N   ALA A  48      -8.659  -9.714   4.938  1.00  0.00           N  
ATOM    706  CA  ALA A  48      -7.957  -9.828   3.660  1.00  0.00           C  
ATOM    707  C   ALA A  48      -7.716 -11.271   3.220  1.00  0.00           C  
ATOM    708  O   ALA A  48      -7.789 -11.580   2.028  1.00  0.00           O  
ATOM    709  CB  ALA A  48      -6.629  -9.099   3.774  1.00  0.00           C  
ATOM    710  H   ALA A  48      -8.304  -9.087   5.661  1.00  0.00           H  
ATOM    711  HA  ALA A  48      -8.564  -9.345   2.900  1.00  0.00           H  
ATOM    712 1HB  ALA A  48      -6.106  -9.135   2.846  1.00  0.00           H  
ATOM    713 2HB  ALA A  48      -6.804  -8.058   4.048  1.00  0.00           H  
ATOM    714 3HB  ALA A  48      -6.014  -9.572   4.538  1.00  0.00           H  
ATOM    715  N   GLU A  49      -7.494 -12.184   4.162  1.00  0.00           N  
ATOM    716  CA  GLU A  49      -7.299 -13.580   3.767  1.00  0.00           C  
ATOM    717  C   GLU A  49      -8.598 -14.169   3.208  1.00  0.00           C  
ATOM    718  O   GLU A  49      -8.571 -14.991   2.285  1.00  0.00           O  
ATOM    719  CB  GLU A  49      -6.815 -14.412   4.956  1.00  0.00           C  
ATOM    720  CG  GLU A  49      -5.401 -14.088   5.416  1.00  0.00           C  
ATOM    721  CD  GLU A  49      -4.373 -14.295   4.339  1.00  0.00           C  
ATOM    722  OE1 GLU A  49      -4.371 -15.344   3.740  1.00  0.00           O  
ATOM    723  OE2 GLU A  49      -3.589 -13.404   4.114  1.00  0.00           O  
ATOM    724  H   GLU A  49      -7.447 -11.908   5.133  1.00  0.00           H  
ATOM    725  HA  GLU A  49      -6.547 -13.613   2.980  1.00  0.00           H  
ATOM    726 1HB  GLU A  49      -7.485 -14.261   5.803  1.00  0.00           H  
ATOM    727 2HB  GLU A  49      -6.848 -15.470   4.697  1.00  0.00           H  
ATOM    728 1HG  GLU A  49      -5.365 -13.048   5.741  1.00  0.00           H  
ATOM    729 2HG  GLU A  49      -5.156 -14.716   6.272  1.00  0.00           H  
ATOM    730  N   VAL A  50      -9.731 -13.736   3.771  1.00  0.00           N  
ATOM    731  CA  VAL A  50     -11.051 -14.192   3.364  1.00  0.00           C  
ATOM    732  C   VAL A  50     -11.383 -13.557   2.031  1.00  0.00           C  
ATOM    733  O   VAL A  50     -11.954 -14.195   1.149  1.00  0.00           O  
ATOM    734  CB  VAL A  50     -12.133 -13.882   4.415  1.00  0.00           C  
ATOM    735  CG1 VAL A  50     -13.465 -14.213   3.847  1.00  0.00           C  
ATOM    736  CG2 VAL A  50     -11.885 -14.713   5.682  1.00  0.00           C  
ATOM    737  H   VAL A  50      -9.683 -13.019   4.483  1.00  0.00           H  
ATOM    738  HA  VAL A  50     -11.018 -15.274   3.245  1.00  0.00           H  
ATOM    739  HB  VAL A  50     -12.119 -12.835   4.651  1.00  0.00           H  
ATOM    740 1HG1 VAL A  50     -14.245 -13.989   4.571  1.00  0.00           H  
ATOM    741 2HG1 VAL A  50     -13.609 -13.622   2.960  1.00  0.00           H  
ATOM    742 3HG1 VAL A  50     -13.488 -15.250   3.594  1.00  0.00           H  
ATOM    743 1HG2 VAL A  50     -12.658 -14.501   6.424  1.00  0.00           H  
ATOM    744 2HG2 VAL A  50     -11.906 -15.779   5.426  1.00  0.00           H  
ATOM    745 3HG2 VAL A  50     -10.906 -14.465   6.096  1.00  0.00           H  
ATOM    746  N   VAL A  51     -10.999 -12.292   1.879  1.00  0.00           N  
ATOM    747  CA  VAL A  51     -11.238 -11.590   0.632  1.00  0.00           C  
ATOM    748  C   VAL A  51     -10.582 -12.351  -0.513  1.00  0.00           C  
ATOM    749  O   VAL A  51     -11.240 -12.704  -1.498  1.00  0.00           O  
ATOM    750  CB  VAL A  51     -10.603 -10.172   0.716  1.00  0.00           C  
ATOM    751  CG1 VAL A  51     -10.598  -9.480  -0.610  1.00  0.00           C  
ATOM    752  CG2 VAL A  51     -11.365  -9.336   1.688  1.00  0.00           C  
ATOM    753  H   VAL A  51     -10.548 -11.820   2.661  1.00  0.00           H  
ATOM    754  HA  VAL A  51     -12.307 -11.523   0.473  1.00  0.00           H  
ATOM    755  HB  VAL A  51      -9.580 -10.275   1.033  1.00  0.00           H  
ATOM    756 1HG1 VAL A  51     -10.132  -8.509  -0.514  1.00  0.00           H  
ATOM    757 2HG1 VAL A  51     -10.043 -10.069  -1.334  1.00  0.00           H  
ATOM    758 3HG1 VAL A  51     -11.602  -9.355  -0.935  1.00  0.00           H  
ATOM    759 1HG2 VAL A  51     -10.909  -8.364   1.760  1.00  0.00           H  
ATOM    760 2HG2 VAL A  51     -12.384  -9.238   1.334  1.00  0.00           H  
ATOM    761 3HG2 VAL A  51     -11.365  -9.798   2.655  1.00  0.00           H  
ATOM    762  N   ALA A  52      -9.297 -12.665  -0.363  1.00  0.00           N  
ATOM    763  CA  ALA A  52      -8.596 -13.411  -1.394  1.00  0.00           C  
ATOM    764  C   ALA A  52      -9.212 -14.801  -1.629  1.00  0.00           C  
ATOM    765  O   ALA A  52      -9.422 -15.202  -2.773  1.00  0.00           O  
ATOM    766  CB  ALA A  52      -7.136 -13.528  -1.016  1.00  0.00           C  
ATOM    767  H   ALA A  52      -8.794 -12.360   0.476  1.00  0.00           H  
ATOM    768  HA  ALA A  52      -8.678 -12.850  -2.327  1.00  0.00           H  
ATOM    769 1HB  ALA A  52      -6.598 -14.054  -1.797  1.00  0.00           H  
ATOM    770 2HB  ALA A  52      -6.714 -12.530  -0.884  1.00  0.00           H  
ATOM    771 3HB  ALA A  52      -7.059 -14.080  -0.076  1.00  0.00           H  
ATOM    772  N   LEU A  53      -9.586 -15.502  -0.543  1.00  0.00           N  
ATOM    773  CA  LEU A  53     -10.158 -16.852  -0.619  1.00  0.00           C  
ATOM    774  C   LEU A  53     -11.433 -16.896  -1.451  1.00  0.00           C  
ATOM    775  O   LEU A  53     -11.589 -17.719  -2.367  1.00  0.00           O  
ATOM    776  CB  LEU A  53     -10.479 -17.292   0.824  1.00  0.00           C  
ATOM    777  CG  LEU A  53     -11.218 -18.596   1.084  1.00  0.00           C  
ATOM    778  CD1 LEU A  53     -10.419 -19.785   0.601  1.00  0.00           C  
ATOM    779  CD2 LEU A  53     -11.464 -18.671   2.578  1.00  0.00           C  
ATOM    780  H   LEU A  53      -9.412 -15.119   0.387  1.00  0.00           H  
ATOM    781  HA  LEU A  53      -9.421 -17.518  -1.062  1.00  0.00           H  
ATOM    782 1HB  LEU A  53      -9.549 -17.337   1.381  1.00  0.00           H  
ATOM    783 2HB  LEU A  53     -11.081 -16.519   1.270  1.00  0.00           H  
ATOM    784  HG  LEU A  53     -12.176 -18.584   0.571  1.00  0.00           H  
ATOM    785 1HD1 LEU A  53     -10.964 -20.698   0.823  1.00  0.00           H  
ATOM    786 2HD1 LEU A  53     -10.260 -19.705  -0.474  1.00  0.00           H  
ATOM    787 3HD1 LEU A  53      -9.456 -19.804   1.108  1.00  0.00           H  
ATOM    788 1HD2 LEU A  53     -12.025 -19.561   2.807  1.00  0.00           H  
ATOM    789 2HD2 LEU A  53     -10.500 -18.680   3.120  1.00  0.00           H  
ATOM    790 3HD2 LEU A  53     -12.029 -17.812   2.887  1.00  0.00           H  
ATOM    791  N   LEU A  54     -12.339 -15.995  -1.129  1.00  0.00           N  
ATOM    792  CA  LEU A  54     -13.604 -15.934  -1.812  1.00  0.00           C  
ATOM    793  C   LEU A  54     -13.409 -15.643  -3.291  1.00  0.00           C  
ATOM    794  O   LEU A  54     -14.090 -16.244  -4.125  1.00  0.00           O  
ATOM    795  CB  LEU A  54     -14.431 -14.859  -1.139  1.00  0.00           C  
ATOM    796  CG  LEU A  54     -14.928 -15.194   0.262  1.00  0.00           C  
ATOM    797  CD1 LEU A  54     -15.444 -13.957   0.843  1.00  0.00           C  
ATOM    798  CD2 LEU A  54     -16.016 -16.252   0.197  1.00  0.00           C  
ATOM    799  H   LEU A  54     -12.150 -15.343  -0.367  1.00  0.00           H  
ATOM    800  HA  LEU A  54     -14.105 -16.893  -1.705  1.00  0.00           H  
ATOM    801 1HB  LEU A  54     -13.809 -13.970  -1.053  1.00  0.00           H  
ATOM    802 2HB  LEU A  54     -15.285 -14.626  -1.754  1.00  0.00           H  
ATOM    803  HG  LEU A  54     -14.108 -15.562   0.879  1.00  0.00           H  
ATOM    804 1HD1 LEU A  54     -15.825 -14.131   1.848  1.00  0.00           H  
ATOM    805 2HD1 LEU A  54     -14.650 -13.213   0.877  1.00  0.00           H  
ATOM    806 3HD1 LEU A  54     -16.224 -13.621   0.205  1.00  0.00           H  
ATOM    807 1HD2 LEU A  54     -16.378 -16.462   1.201  1.00  0.00           H  
ATOM    808 2HD2 LEU A  54     -16.839 -15.887  -0.415  1.00  0.00           H  
ATOM    809 3HD2 LEU A  54     -15.607 -17.161  -0.242  1.00  0.00           H  
ATOM    810  N   ILE A  55     -12.454 -14.770  -3.622  1.00  0.00           N  
ATOM    811  CA  ILE A  55     -12.178 -14.415  -5.011  1.00  0.00           C  
ATOM    812  C   ILE A  55     -11.605 -15.592  -5.798  1.00  0.00           C  
ATOM    813  O   ILE A  55     -12.025 -15.854  -6.928  1.00  0.00           O  
ATOM    814  CB  ILE A  55     -11.239 -13.213  -5.114  1.00  0.00           C  
ATOM    815  CG1 ILE A  55     -11.939 -11.982  -4.582  1.00  0.00           C  
ATOM    816  CG2 ILE A  55     -10.829 -13.012  -6.551  1.00  0.00           C  
ATOM    817  CD1 ILE A  55     -11.035 -10.816  -4.357  1.00  0.00           C  
ATOM    818  H   ILE A  55     -11.908 -14.308  -2.886  1.00  0.00           H  
ATOM    819  HA  ILE A  55     -13.118 -14.126  -5.486  1.00  0.00           H  
ATOM    820  HB  ILE A  55     -10.355 -13.388  -4.494  1.00  0.00           H  
ATOM    821 1HG1 ILE A  55     -12.718 -11.690  -5.290  1.00  0.00           H  
ATOM    822 2HG1 ILE A  55     -12.412 -12.238  -3.644  1.00  0.00           H  
ATOM    823 1HG2 ILE A  55     -10.171 -12.169  -6.619  1.00  0.00           H  
ATOM    824 2HG2 ILE A  55     -10.322 -13.904  -6.911  1.00  0.00           H  
ATOM    825 3HG2 ILE A  55     -11.721 -12.828  -7.158  1.00  0.00           H  
ATOM    826 1HD1 ILE A  55     -11.628 -10.011  -3.975  1.00  0.00           H  
ATOM    827 2HD1 ILE A  55     -10.264 -11.080  -3.632  1.00  0.00           H  
ATOM    828 3HD1 ILE A  55     -10.573 -10.525  -5.293  1.00  0.00           H  
ATOM    829  N   GLU A  56     -10.665 -16.336  -5.201  1.00  0.00           N  
ATOM    830  CA  GLU A  56     -10.035 -17.466  -5.896  1.00  0.00           C  
ATOM    831  C   GLU A  56     -11.076 -18.474  -6.356  1.00  0.00           C  
ATOM    832  O   GLU A  56     -10.941 -19.096  -7.410  1.00  0.00           O  
ATOM    833  CB  GLU A  56      -9.015 -18.158  -4.988  1.00  0.00           C  
ATOM    834  CG  GLU A  56      -7.733 -17.368  -4.767  1.00  0.00           C  
ATOM    835  CD  GLU A  56      -6.780 -18.050  -3.825  1.00  0.00           C  
ATOM    836  OE1 GLU A  56      -7.143 -19.060  -3.271  1.00  0.00           O  
ATOM    837  OE2 GLU A  56      -5.688 -17.560  -3.658  1.00  0.00           O  
ATOM    838  H   GLU A  56     -10.366 -16.092  -4.253  1.00  0.00           H  
ATOM    839  HA  GLU A  56      -9.516 -17.084  -6.775  1.00  0.00           H  
ATOM    840 1HB  GLU A  56      -9.464 -18.345  -4.012  1.00  0.00           H  
ATOM    841 2HB  GLU A  56      -8.744 -19.123  -5.414  1.00  0.00           H  
ATOM    842 1HG  GLU A  56      -7.236 -17.225  -5.727  1.00  0.00           H  
ATOM    843 2HG  GLU A  56      -7.987 -16.386  -4.371  1.00  0.00           H  
ATOM    844  N   LYS A  57     -12.125 -18.620  -5.554  1.00  0.00           N  
ATOM    845  CA  LYS A  57     -13.202 -19.556  -5.827  1.00  0.00           C  
ATOM    846  C   LYS A  57     -14.394 -18.972  -6.598  1.00  0.00           C  
ATOM    847  O   LYS A  57     -15.417 -19.645  -6.768  1.00  0.00           O  
ATOM    848  CB  LYS A  57     -13.694 -20.150  -4.506  1.00  0.00           C  
ATOM    849  CG  LYS A  57     -12.970 -21.420  -4.079  1.00  0.00           C  
ATOM    850  CD  LYS A  57     -11.534 -21.127  -3.671  1.00  0.00           C  
ATOM    851  CE  LYS A  57     -10.848 -22.370  -3.126  1.00  0.00           C  
ATOM    852  NZ  LYS A  57      -9.400 -22.140  -2.868  1.00  0.00           N  
ATOM    853  H   LYS A  57     -12.140 -18.092  -4.680  1.00  0.00           H  
ATOM    854  HA  LYS A  57     -12.793 -20.343  -6.452  1.00  0.00           H  
ATOM    855 1HB  LYS A  57     -13.576 -19.414  -3.710  1.00  0.00           H  
ATOM    856 2HB  LYS A  57     -14.757 -20.381  -4.584  1.00  0.00           H  
ATOM    857 1HG  LYS A  57     -13.493 -21.871  -3.235  1.00  0.00           H  
ATOM    858 2HG  LYS A  57     -12.967 -22.131  -4.904  1.00  0.00           H  
ATOM    859 1HD  LYS A  57     -10.977 -20.764  -4.536  1.00  0.00           H  
ATOM    860 2HD  LYS A  57     -11.524 -20.352  -2.904  1.00  0.00           H  
ATOM    861 1HE  LYS A  57     -11.327 -22.671  -2.195  1.00  0.00           H  
ATOM    862 2HE  LYS A  57     -10.951 -23.186  -3.841  1.00  0.00           H  
ATOM    863 1HZ  LYS A  57      -8.983 -22.987  -2.508  1.00  0.00           H  
ATOM    864 2HZ  LYS A  57      -8.942 -21.879  -3.730  1.00  0.00           H  
ATOM    865 3HZ  LYS A  57      -9.292 -21.398  -2.192  1.00  0.00           H  
ATOM    866  N   GLY A  58     -14.243 -17.748  -7.113  1.00  0.00           N  
ATOM    867  CA  GLY A  58     -15.262 -17.152  -7.973  1.00  0.00           C  
ATOM    868  C   GLY A  58     -16.017 -15.921  -7.470  1.00  0.00           C  
ATOM    869  O   GLY A  58     -16.928 -15.458  -8.166  1.00  0.00           O  
ATOM    870  H   GLY A  58     -13.393 -17.214  -6.929  1.00  0.00           H  
ATOM    871 1HA  GLY A  58     -14.784 -16.888  -8.918  1.00  0.00           H  
ATOM    872 2HA  GLY A  58     -15.993 -17.918  -8.218  1.00  0.00           H  
ATOM    873  N   ALA A  59     -15.695 -15.387  -6.295  1.00  0.00           N  
ATOM    874  CA  ALA A  59     -16.392 -14.176  -5.897  1.00  0.00           C  
ATOM    875  C   ALA A  59     -16.038 -13.090  -6.890  1.00  0.00           C  
ATOM    876  O   ALA A  59     -14.882 -12.970  -7.309  1.00  0.00           O  
ATOM    877  CB  ALA A  59     -16.058 -13.757  -4.487  1.00  0.00           C  
ATOM    878  H   ALA A  59     -14.979 -15.792  -5.698  1.00  0.00           H  
ATOM    879  HA  ALA A  59     -17.457 -14.356  -5.946  1.00  0.00           H  
ATOM    880 1HB  ALA A  59     -16.623 -12.861  -4.253  1.00  0.00           H  
ATOM    881 2HB  ALA A  59     -16.331 -14.538  -3.807  1.00  0.00           H  
ATOM    882 3HB  ALA A  59     -15.002 -13.561  -4.407  1.00  0.00           H  
ATOM    883  N   ASP A  60     -17.004 -12.268  -7.242  1.00  0.00           N  
ATOM    884  CA  ASP A  60     -16.746 -11.186  -8.174  1.00  0.00           C  
ATOM    885  C   ASP A  60     -16.137 -10.007  -7.450  1.00  0.00           C  
ATOM    886  O   ASP A  60     -16.786  -9.351  -6.633  1.00  0.00           O  
ATOM    887  CB  ASP A  60     -18.005 -10.807  -8.965  1.00  0.00           C  
ATOM    888  CG  ASP A  60     -17.799  -9.701 -10.052  1.00  0.00           C  
ATOM    889  OD1 ASP A  60     -16.810  -8.971 -10.023  1.00  0.00           O  
ATOM    890  OD2 ASP A  60     -18.643  -9.618 -10.913  1.00  0.00           O  
ATOM    891  H   ASP A  60     -17.943 -12.426  -6.884  1.00  0.00           H  
ATOM    892  HA  ASP A  60     -16.012 -11.537  -8.903  1.00  0.00           H  
ATOM    893 1HB  ASP A  60     -18.380 -11.701  -9.465  1.00  0.00           H  
ATOM    894 2HB  ASP A  60     -18.775 -10.499  -8.294  1.00  0.00           H  
ATOM    895  N   VAL A  61     -14.872  -9.755  -7.752  1.00  0.00           N  
ATOM    896  CA  VAL A  61     -14.071  -8.728  -7.108  1.00  0.00           C  
ATOM    897  C   VAL A  61     -14.695  -7.325  -7.265  1.00  0.00           C  
ATOM    898  O   VAL A  61     -14.399  -6.423  -6.479  1.00  0.00           O  
ATOM    899  CB  VAL A  61     -12.626  -8.778  -7.654  1.00  0.00           C  
ATOM    900  CG1 VAL A  61     -12.573  -8.264  -9.055  1.00  0.00           C  
ATOM    901  CG2 VAL A  61     -11.741  -8.009  -6.751  1.00  0.00           C  
ATOM    902  H   VAL A  61     -14.440 -10.338  -8.454  1.00  0.00           H  
ATOM    903  HA  VAL A  61     -14.017  -8.946  -6.057  1.00  0.00           H  
ATOM    904  HB  VAL A  61     -12.293  -9.819  -7.684  1.00  0.00           H  
ATOM    905 1HG1 VAL A  61     -11.551  -8.329  -9.429  1.00  0.00           H  
ATOM    906 2HG1 VAL A  61     -13.231  -8.859  -9.689  1.00  0.00           H  
ATOM    907 3HG1 VAL A  61     -12.891  -7.237  -9.062  1.00  0.00           H  
ATOM    908 1HG2 VAL A  61     -10.712  -8.039  -7.113  1.00  0.00           H  
ATOM    909 2HG2 VAL A  61     -12.091  -7.004  -6.727  1.00  0.00           H  
ATOM    910 3HG2 VAL A  61     -11.791  -8.436  -5.764  1.00  0.00           H  
ATOM    911  N   ASN A  62     -15.540  -7.141  -8.295  1.00  0.00           N  
ATOM    912  CA  ASN A  62     -16.219  -5.875  -8.557  1.00  0.00           C  
ATOM    913  C   ASN A  62     -17.734  -5.953  -8.309  1.00  0.00           C  
ATOM    914  O   ASN A  62     -18.483  -5.099  -8.791  1.00  0.00           O  
ATOM    915  CB  ASN A  62     -15.976  -5.397  -9.980  1.00  0.00           C  
ATOM    916  CG  ASN A  62     -14.572  -4.956 -10.237  1.00  0.00           C  
ATOM    917  OD1 ASN A  62     -14.188  -3.892  -9.732  1.00  0.00           O  
ATOM    918  ND2 ASN A  62     -13.822  -5.729 -11.003  1.00  0.00           N  
ATOM    919  H   ASN A  62     -15.779  -7.931  -8.907  1.00  0.00           H  
ATOM    920  HA  ASN A  62     -15.826  -5.128  -7.868  1.00  0.00           H  
ATOM    921 1HB  ASN A  62     -16.220  -6.211 -10.669  1.00  0.00           H  
ATOM    922 2HB  ASN A  62     -16.649  -4.570 -10.201  1.00  0.00           H  
ATOM    923 1HD2 ASN A  62     -12.843  -5.509 -11.214  1.00  0.00           H  
ATOM    924 2HD2 ASN A  62     -14.211  -6.574 -11.375  1.00  0.00           H  
ATOM    925  N   ALA A  63     -18.195  -6.945  -7.545  1.00  0.00           N  
ATOM    926  CA  ALA A  63     -19.628  -7.077  -7.268  1.00  0.00           C  
ATOM    927  C   ALA A  63     -20.172  -5.843  -6.593  1.00  0.00           C  
ATOM    928  O   ALA A  63     -19.508  -5.272  -5.740  1.00  0.00           O  
ATOM    929  CB  ALA A  63     -19.895  -8.255  -6.343  1.00  0.00           C  
ATOM    930  H   ALA A  63     -17.557  -7.650  -7.176  1.00  0.00           H  
ATOM    931  HA  ALA A  63     -20.145  -7.219  -8.218  1.00  0.00           H  
ATOM    932 1HB  ALA A  63     -20.964  -8.338  -6.158  1.00  0.00           H  
ATOM    933 2HB  ALA A  63     -19.541  -9.161  -6.783  1.00  0.00           H  
ATOM    934 3HB  ALA A  63     -19.373  -8.096  -5.400  1.00  0.00           H  
ATOM    935  N   LYS A  64     -21.396  -5.453  -6.922  1.00  0.00           N  
ATOM    936  CA  LYS A  64     -21.988  -4.305  -6.248  1.00  0.00           C  
ATOM    937  C   LYS A  64     -23.168  -4.640  -5.346  1.00  0.00           C  
ATOM    938  O   LYS A  64     -23.993  -5.503  -5.677  1.00  0.00           O  
ATOM    939  CB  LYS A  64     -22.414  -3.259  -7.259  1.00  0.00           C  
ATOM    940  CG  LYS A  64     -21.265  -2.586  -7.972  1.00  0.00           C  
ATOM    941  CD  LYS A  64     -21.773  -1.549  -8.940  1.00  0.00           C  
ATOM    942  CE  LYS A  64     -20.649  -0.785  -9.590  1.00  0.00           C  
ATOM    943  NZ  LYS A  64     -21.187   0.251 -10.499  1.00  0.00           N  
ATOM    944  H   LYS A  64     -21.904  -5.935  -7.647  1.00  0.00           H  
ATOM    945  HA  LYS A  64     -21.225  -3.857  -5.627  1.00  0.00           H  
ATOM    946 1HB  LYS A  64     -23.062  -3.711  -8.005  1.00  0.00           H  
ATOM    947 2HB  LYS A  64     -22.989  -2.500  -6.744  1.00  0.00           H  
ATOM    948 1HG  LYS A  64     -20.633  -2.092  -7.231  1.00  0.00           H  
ATOM    949 2HG  LYS A  64     -20.664  -3.327  -8.502  1.00  0.00           H  
ATOM    950 1HD  LYS A  64     -22.369  -2.030  -9.716  1.00  0.00           H  
ATOM    951 2HD  LYS A  64     -22.401  -0.838  -8.415  1.00  0.00           H  
ATOM    952 1HE  LYS A  64     -20.050  -0.297  -8.813  1.00  0.00           H  
ATOM    953 2HE  LYS A  64     -20.012  -1.468 -10.153  1.00  0.00           H  
ATOM    954 1HZ  LYS A  64     -20.431   0.764 -10.919  1.00  0.00           H  
ATOM    955 2HZ  LYS A  64     -21.738  -0.185 -11.219  1.00  0.00           H  
ATOM    956 3HZ  LYS A  64     -21.773   0.891  -9.967  1.00  0.00           H  
ATOM    957  N   ASP A  65     -23.248  -3.907  -4.232  1.00  0.00           N  
ATOM    958  CA  ASP A  65     -24.358  -3.978  -3.287  1.00  0.00           C  
ATOM    959  C   ASP A  65     -25.486  -3.042  -3.713  1.00  0.00           C  
ATOM    960  O   ASP A  65     -25.408  -2.426  -4.781  1.00  0.00           O  
ATOM    961  CB  ASP A  65     -23.881  -3.637  -1.864  1.00  0.00           C  
ATOM    962  CG  ASP A  65     -23.483  -2.177  -1.701  1.00  0.00           C  
ATOM    963  OD1 ASP A  65     -23.797  -1.388  -2.590  1.00  0.00           O  
ATOM    964  OD2 ASP A  65     -22.894  -1.849  -0.715  1.00  0.00           O  
ATOM    965  H   ASP A  65     -22.467  -3.279  -4.031  1.00  0.00           H  
ATOM    966  HA  ASP A  65     -24.745  -4.988  -3.299  1.00  0.00           H  
ATOM    967 1HB  ASP A  65     -24.660  -3.882  -1.139  1.00  0.00           H  
ATOM    968 2HB  ASP A  65     -23.015  -4.262  -1.618  1.00  0.00           H  
ATOM    969  N   SER A  66     -26.519  -2.886  -2.876  1.00  0.00           N  
ATOM    970  CA  SER A  66     -27.676  -2.069  -3.243  1.00  0.00           C  
ATOM    971  C   SER A  66     -27.385  -0.567  -3.417  1.00  0.00           C  
ATOM    972  O   SER A  66     -28.211   0.142  -3.993  1.00  0.00           O  
ATOM    973  CB  SER A  66     -28.801  -2.269  -2.243  1.00  0.00           C  
ATOM    974  OG  SER A  66     -28.441  -1.814  -0.975  1.00  0.00           O  
ATOM    975  H   SER A  66     -26.545  -3.366  -1.976  1.00  0.00           H  
ATOM    976  HA  SER A  66     -28.034  -2.438  -4.205  1.00  0.00           H  
ATOM    977 1HB  SER A  66     -29.684  -1.733  -2.583  1.00  0.00           H  
ATOM    978 2HB  SER A  66     -29.061  -3.326  -2.191  1.00  0.00           H  
ATOM    979  HG  SER A  66     -27.728  -2.413  -0.674  1.00  0.00           H  
ATOM    980  N   ASP A  67     -26.246  -0.071  -2.904  1.00  0.00           N  
ATOM    981  CA  ASP A  67     -25.891   1.338  -3.031  1.00  0.00           C  
ATOM    982  C   ASP A  67     -24.870   1.535  -4.154  1.00  0.00           C  
ATOM    983  O   ASP A  67     -24.389   2.655  -4.379  1.00  0.00           O  
ATOM    984  CB  ASP A  67     -25.328   1.872  -1.712  1.00  0.00           C  
ATOM    985  CG  ASP A  67     -26.383   1.982  -0.619  1.00  0.00           C  
ATOM    986  OD1 ASP A  67     -27.545   2.036  -0.945  1.00  0.00           O  
ATOM    987  OD2 ASP A  67     -26.016   2.010   0.532  1.00  0.00           O  
ATOM    988  H   ASP A  67     -25.554  -0.695  -2.487  1.00  0.00           H  
ATOM    989  HA  ASP A  67     -26.788   1.899  -3.292  1.00  0.00           H  
ATOM    990 1HB  ASP A  67     -24.531   1.215  -1.363  1.00  0.00           H  
ATOM    991 2HB  ASP A  67     -24.892   2.858  -1.875  1.00  0.00           H  
ATOM    992  N   GLY A  68     -24.544   0.448  -4.862  1.00  0.00           N  
ATOM    993  CA  GLY A  68     -23.580   0.460  -5.949  1.00  0.00           C  
ATOM    994  C   GLY A  68     -22.127   0.303  -5.486  1.00  0.00           C  
ATOM    995  O   GLY A  68     -21.203   0.486  -6.278  1.00  0.00           O  
ATOM    996  H   GLY A  68     -24.968  -0.455  -4.636  1.00  0.00           H  
ATOM    997 1HA  GLY A  68     -23.835  -0.345  -6.632  1.00  0.00           H  
ATOM    998 2HA  GLY A  68     -23.685   1.384  -6.512  1.00  0.00           H  
ATOM    999  N   ARG A  69     -21.905   0.004  -4.213  1.00  0.00           N  
ATOM   1000  CA  ARG A  69     -20.534  -0.106  -3.738  1.00  0.00           C  
ATOM   1001  C   ARG A  69     -19.929  -1.483  -3.958  1.00  0.00           C  
ATOM   1002  O   ARG A  69     -20.601  -2.510  -3.826  1.00  0.00           O  
ATOM   1003  CB  ARG A  69     -20.469   0.228  -2.255  1.00  0.00           C  
ATOM   1004  CG  ARG A  69     -20.746   1.684  -1.915  1.00  0.00           C  
ATOM   1005  CD  ARG A  69     -20.547   1.957  -0.468  1.00  0.00           C  
ATOM   1006  NE  ARG A  69     -21.446   1.171   0.361  1.00  0.00           N  
ATOM   1007  CZ  ARG A  69     -22.671   1.573   0.755  1.00  0.00           C  
ATOM   1008  NH1 ARG A  69     -23.126   2.750   0.389  1.00  0.00           N  
ATOM   1009  NH2 ARG A  69     -23.414   0.783   1.510  1.00  0.00           N  
ATOM   1010  H   ARG A  69     -22.683  -0.184  -3.569  1.00  0.00           H  
ATOM   1011  HA  ARG A  69     -19.929   0.614  -4.289  1.00  0.00           H  
ATOM   1012 1HB  ARG A  69     -21.192  -0.380  -1.714  1.00  0.00           H  
ATOM   1013 2HB  ARG A  69     -19.480  -0.019  -1.870  1.00  0.00           H  
ATOM   1014 1HG  ARG A  69     -20.070   2.325  -2.481  1.00  0.00           H  
ATOM   1015 2HG  ARG A  69     -21.777   1.928  -2.171  1.00  0.00           H  
ATOM   1016 1HD  ARG A  69     -19.523   1.710  -0.189  1.00  0.00           H  
ATOM   1017 2HD  ARG A  69     -20.733   3.011  -0.268  1.00  0.00           H  
ATOM   1018  HE  ARG A  69     -21.131   0.259   0.663  1.00  0.00           H  
ATOM   1019 1HH1 ARG A  69     -22.557   3.354  -0.189  1.00  0.00           H  
ATOM   1020 2HH1 ARG A  69     -24.043   3.051   0.684  1.00  0.00           H  
ATOM   1021 1HH2 ARG A  69     -23.064  -0.123   1.792  1.00  0.00           H  
ATOM   1022 2HH2 ARG A  69     -24.331   1.083   1.805  1.00  0.00           H  
ATOM   1023  N   THR A  70     -18.639  -1.488  -4.287  1.00  0.00           N  
ATOM   1024  CA  THR A  70     -17.840  -2.696  -4.436  1.00  0.00           C  
ATOM   1025  C   THR A  70     -17.055  -2.984  -3.157  1.00  0.00           C  
ATOM   1026  O   THR A  70     -16.952  -2.099  -2.301  1.00  0.00           O  
ATOM   1027  CB  THR A  70     -16.863  -2.507  -5.611  1.00  0.00           C  
ATOM   1028  OG1 THR A  70     -15.942  -1.442  -5.288  1.00  0.00           O  
ATOM   1029  CG2 THR A  70     -17.647  -2.174  -6.871  1.00  0.00           C  
ATOM   1030  H   THR A  70     -18.176  -0.598  -4.465  1.00  0.00           H  
ATOM   1031  HA  THR A  70     -18.508  -3.506  -4.640  1.00  0.00           H  
ATOM   1032  HB  THR A  70     -16.309  -3.392  -5.810  1.00  0.00           H  
ATOM   1033  HG1 THR A  70     -16.421  -0.599  -5.291  1.00  0.00           H  
ATOM   1034 1HG2 THR A  70     -16.963  -2.035  -7.706  1.00  0.00           H  
ATOM   1035 2HG2 THR A  70     -18.324  -3.000  -7.091  1.00  0.00           H  
ATOM   1036 3HG2 THR A  70     -18.227  -1.265  -6.721  1.00  0.00           H  
ATOM   1037  N   PRO A  71     -16.506  -4.209  -2.963  1.00  0.00           N  
ATOM   1038  CA  PRO A  71     -15.640  -4.555  -1.852  1.00  0.00           C  
ATOM   1039  C   PRO A  71     -14.505  -3.536  -1.730  1.00  0.00           C  
ATOM   1040  O   PRO A  71     -14.035  -3.255  -0.629  1.00  0.00           O  
ATOM   1041  CB  PRO A  71     -15.123  -5.946  -2.236  1.00  0.00           C  
ATOM   1042  CG  PRO A  71     -16.200  -6.510  -3.098  1.00  0.00           C  
ATOM   1043  CD  PRO A  71     -16.680  -5.339  -3.913  1.00  0.00           C  
ATOM   1044  HA  PRO A  71     -16.226  -4.597  -0.929  1.00  0.00           H  
ATOM   1045 1HB  PRO A  71     -14.159  -5.858  -2.758  1.00  0.00           H  
ATOM   1046 2HB  PRO A  71     -14.944  -6.543  -1.330  1.00  0.00           H  
ATOM   1047 1HG  PRO A  71     -15.800  -7.325  -3.720  1.00  0.00           H  
ATOM   1048 2HG  PRO A  71     -16.995  -6.947  -2.476  1.00  0.00           H  
ATOM   1049 1HD  PRO A  71     -16.049  -5.232  -4.808  1.00  0.00           H  
ATOM   1050 2HD  PRO A  71     -17.731  -5.495  -4.196  1.00  0.00           H  
ATOM   1051  N   LEU A  72     -14.082  -2.968  -2.870  1.00  0.00           N  
ATOM   1052  CA  LEU A  72     -13.007  -1.986  -2.918  1.00  0.00           C  
ATOM   1053  C   LEU A  72     -13.468  -0.668  -2.337  1.00  0.00           C  
ATOM   1054  O   LEU A  72     -12.727  -0.021  -1.593  1.00  0.00           O  
ATOM   1055  CB  LEU A  72     -12.507  -1.778  -4.341  1.00  0.00           C  
ATOM   1056  CG  LEU A  72     -11.298  -0.869  -4.437  1.00  0.00           C  
ATOM   1057  CD1 LEU A  72     -10.154  -1.452  -3.635  1.00  0.00           C  
ATOM   1058  CD2 LEU A  72     -10.897  -0.676  -5.857  1.00  0.00           C  
ATOM   1059  H   LEU A  72     -14.507  -3.235  -3.744  1.00  0.00           H  
ATOM   1060  HA  LEU A  72     -12.182  -2.338  -2.313  1.00  0.00           H  
ATOM   1061 1HB  LEU A  72     -12.245  -2.744  -4.761  1.00  0.00           H  
ATOM   1062 2HB  LEU A  72     -13.307  -1.342  -4.939  1.00  0.00           H  
ATOM   1063  HG  LEU A  72     -11.552   0.083  -4.008  1.00  0.00           H  
ATOM   1064 1HD1 LEU A  72      -9.315  -0.783  -3.708  1.00  0.00           H  
ATOM   1065 2HD1 LEU A  72     -10.448  -1.566  -2.593  1.00  0.00           H  
ATOM   1066 3HD1 LEU A  72      -9.876  -2.422  -4.043  1.00  0.00           H  
ATOM   1067 1HD2 LEU A  72     -10.064   0.000  -5.853  1.00  0.00           H  
ATOM   1068 2HD2 LEU A  72     -10.611  -1.606  -6.298  1.00  0.00           H  
ATOM   1069 3HD2 LEU A  72     -11.717  -0.249  -6.432  1.00  0.00           H  
ATOM   1070  N   HIS A  73     -14.708  -0.262  -2.640  1.00  0.00           N  
ATOM   1071  CA  HIS A  73     -15.184   0.992  -2.059  1.00  0.00           C  
ATOM   1072  C   HIS A  73     -15.201   0.843  -0.543  1.00  0.00           C  
ATOM   1073  O   HIS A  73     -14.822   1.768   0.177  1.00  0.00           O  
ATOM   1074  CB  HIS A  73     -16.616   1.388  -2.490  1.00  0.00           C  
ATOM   1075  CG  HIS A  73     -16.804   1.839  -3.927  1.00  0.00           C  
ATOM   1076  ND1 HIS A  73     -17.114   0.968  -4.936  1.00  0.00           N  
ATOM   1077  CD2 HIS A  73     -16.708   3.052  -4.513  1.00  0.00           C  
ATOM   1078  CE1 HIS A  73     -17.203   1.630  -6.073  1.00  0.00           C  
ATOM   1079  NE2 HIS A  73     -16.951   2.876  -5.842  1.00  0.00           N  
ATOM   1080  H   HIS A  73     -15.277  -0.808  -3.292  1.00  0.00           H  
ATOM   1081  HA  HIS A  73     -14.507   1.806  -2.308  1.00  0.00           H  
ATOM   1082 1HB  HIS A  73     -17.264   0.533  -2.329  1.00  0.00           H  
ATOM   1083 2HB  HIS A  73     -16.976   2.184  -1.840  1.00  0.00           H  
ATOM   1084  HD2 HIS A  73     -16.471   3.991  -4.048  1.00  0.00           H  
ATOM   1085  HE1 HIS A  73     -17.433   1.210  -7.047  1.00  0.00           H  
ATOM   1086  HE2 HIS A  73     -16.925   3.602  -6.569  1.00  0.00           H  
ATOM   1087  N   HIS A  74     -15.606  -0.340  -0.058  1.00  0.00           N  
ATOM   1088  CA  HIS A  74     -15.695  -0.536   1.385  1.00  0.00           C  
ATOM   1089  C   HIS A  74     -14.313  -0.653   2.020  1.00  0.00           C  
ATOM   1090  O   HIS A  74     -14.044  -0.066   3.074  1.00  0.00           O  
ATOM   1091  CB  HIS A  74     -16.490  -1.793   1.735  1.00  0.00           C  
ATOM   1092  CG  HIS A  74     -17.934  -1.728   1.413  1.00  0.00           C  
ATOM   1093  ND1 HIS A  74     -18.449  -2.135   0.204  1.00  0.00           N  
ATOM   1094  CD2 HIS A  74     -18.978  -1.269   2.139  1.00  0.00           C  
ATOM   1095  CE1 HIS A  74     -19.754  -1.957   0.208  1.00  0.00           C  
ATOM   1096  NE2 HIS A  74     -20.100  -1.415   1.374  1.00  0.00           N  
ATOM   1097  H   HIS A  74     -15.892  -1.077  -0.708  1.00  0.00           H  
ATOM   1098  HA  HIS A  74     -16.200   0.318   1.837  1.00  0.00           H  
ATOM   1099 1HB  HIS A  74     -16.057  -2.657   1.223  1.00  0.00           H  
ATOM   1100 2HB  HIS A  74     -16.406  -1.965   2.791  1.00  0.00           H  
ATOM   1101  HD1 HIS A  74     -17.914  -2.499  -0.583  1.00  0.00           H  
ATOM   1102  HD2 HIS A  74     -19.055  -0.838   3.139  1.00  0.00           H  
ATOM   1103  HE1 HIS A  74     -20.356  -2.245  -0.658  1.00  0.00           H  
ATOM   1104  N   ALA A  75     -13.405  -1.384   1.378  1.00  0.00           N  
ATOM   1105  CA  ALA A  75     -12.078  -1.508   1.942  1.00  0.00           C  
ATOM   1106  C   ALA A  75     -11.439  -0.136   2.055  1.00  0.00           C  
ATOM   1107  O   ALA A  75     -10.811   0.204   3.064  1.00  0.00           O  
ATOM   1108  CB  ALA A  75     -11.229  -2.400   1.070  1.00  0.00           C  
ATOM   1109  H   ALA A  75     -13.638  -1.883   0.522  1.00  0.00           H  
ATOM   1110  HA  ALA A  75     -12.164  -1.940   2.934  1.00  0.00           H  
ATOM   1111 1HB  ALA A  75     -10.242  -2.499   1.498  1.00  0.00           H  
ATOM   1112 2HB  ALA A  75     -11.705  -3.360   1.004  1.00  0.00           H  
ATOM   1113 3HB  ALA A  75     -11.151  -1.969   0.074  1.00  0.00           H  
ATOM   1114  N   ALA A  76     -11.627   0.686   1.024  1.00  0.00           N  
ATOM   1115  CA  ALA A  76     -11.059   2.015   1.034  1.00  0.00           C  
ATOM   1116  C   ALA A  76     -11.696   2.896   2.105  1.00  0.00           C  
ATOM   1117  O   ALA A  76     -10.986   3.571   2.852  1.00  0.00           O  
ATOM   1118  CB  ALA A  76     -11.223   2.634  -0.334  1.00  0.00           C  
ATOM   1119  H   ALA A  76     -12.151   0.376   0.205  1.00  0.00           H  
ATOM   1120  HA  ALA A  76     -10.007   1.918   1.271  1.00  0.00           H  
ATOM   1121 1HB  ALA A  76     -10.784   3.611  -0.354  1.00  0.00           H  
ATOM   1122 2HB  ALA A  76     -10.736   1.999  -1.071  1.00  0.00           H  
ATOM   1123 3HB  ALA A  76     -12.286   2.714  -0.566  1.00  0.00           H  
ATOM   1124  N   GLU A  77     -13.028   2.820   2.241  1.00  0.00           N  
ATOM   1125  CA  GLU A  77     -13.789   3.628   3.197  1.00  0.00           C  
ATOM   1126  C   GLU A  77     -13.321   3.425   4.627  1.00  0.00           C  
ATOM   1127  O   GLU A  77     -13.241   4.382   5.407  1.00  0.00           O  
ATOM   1128  CB  GLU A  77     -15.280   3.299   3.099  1.00  0.00           C  
ATOM   1129  CG  GLU A  77     -16.169   4.133   4.011  1.00  0.00           C  
ATOM   1130  CD  GLU A  77     -17.627   3.791   3.879  1.00  0.00           C  
ATOM   1131  OE1 GLU A  77     -17.946   2.923   3.103  1.00  0.00           O  
ATOM   1132  OE2 GLU A  77     -18.423   4.399   4.556  1.00  0.00           O  
ATOM   1133  H   GLU A  77     -13.557   2.220   1.607  1.00  0.00           H  
ATOM   1134  HA  GLU A  77     -13.653   4.679   2.943  1.00  0.00           H  
ATOM   1135 1HB  GLU A  77     -15.620   3.448   2.074  1.00  0.00           H  
ATOM   1136 2HB  GLU A  77     -15.438   2.250   3.347  1.00  0.00           H  
ATOM   1137 1HG  GLU A  77     -15.863   3.974   5.045  1.00  0.00           H  
ATOM   1138 2HG  GLU A  77     -16.026   5.187   3.776  1.00  0.00           H  
ATOM   1139  N   ASN A  78     -13.011   2.174   4.972  1.00  0.00           N  
ATOM   1140  CA  ASN A  78     -12.580   1.849   6.323  1.00  0.00           C  
ATOM   1141  C   ASN A  78     -11.061   1.817   6.518  1.00  0.00           C  
ATOM   1142  O   ASN A  78     -10.587   1.431   7.588  1.00  0.00           O  
ATOM   1143  CB  ASN A  78     -13.215   0.553   6.784  1.00  0.00           C  
ATOM   1144  CG  ASN A  78     -14.688   0.709   7.014  1.00  0.00           C  
ATOM   1145  OD1 ASN A  78     -15.141   1.788   7.423  1.00  0.00           O  
ATOM   1146  ND2 ASN A  78     -15.449  -0.333   6.799  1.00  0.00           N  
ATOM   1147  H   ASN A  78     -13.126   1.430   4.277  1.00  0.00           H  
ATOM   1148  HA  ASN A  78     -12.952   2.632   6.981  1.00  0.00           H  
ATOM   1149 1HB  ASN A  78     -13.069  -0.202   6.012  1.00  0.00           H  
ATOM   1150 2HB  ASN A  78     -12.734   0.202   7.694  1.00  0.00           H  
ATOM   1151 1HD2 ASN A  78     -16.431  -0.257   6.958  1.00  0.00           H  
ATOM   1152 2HD2 ASN A  78     -15.047  -1.223   6.514  1.00  0.00           H  
ATOM   1153  N   GLY A  79     -10.291   2.229   5.506  1.00  0.00           N  
ATOM   1154  CA  GLY A  79      -8.839   2.277   5.645  1.00  0.00           C  
ATOM   1155  C   GLY A  79      -8.122   0.936   5.556  1.00  0.00           C  
ATOM   1156  O   GLY A  79      -6.967   0.817   5.977  1.00  0.00           O  
ATOM   1157  H   GLY A  79     -10.705   2.562   4.635  1.00  0.00           H  
ATOM   1158 1HA  GLY A  79      -8.447   2.953   4.896  1.00  0.00           H  
ATOM   1159 2HA  GLY A  79      -8.601   2.732   6.603  1.00  0.00           H  
ATOM   1160  N   HIS A  80      -8.762  -0.085   5.003  1.00  0.00           N  
ATOM   1161  CA  HIS A  80      -8.147  -1.403   4.996  1.00  0.00           C  
ATOM   1162  C   HIS A  80      -7.148  -1.547   3.863  1.00  0.00           C  
ATOM   1163  O   HIS A  80      -7.411  -2.241   2.882  1.00  0.00           O  
ATOM   1164  CB  HIS A  80      -9.208  -2.490   4.882  1.00  0.00           C  
ATOM   1165  CG  HIS A  80     -10.147  -2.549   6.033  1.00  0.00           C  
ATOM   1166  ND1 HIS A  80      -9.730  -2.638   7.352  1.00  0.00           N  
ATOM   1167  CD2 HIS A  80     -11.488  -2.559   6.061  1.00  0.00           C  
ATOM   1168  CE1 HIS A  80     -10.802  -2.688   8.136  1.00  0.00           C  
ATOM   1169  NE2 HIS A  80     -11.873  -2.651   7.367  1.00  0.00           N  
ATOM   1170  H   HIS A  80      -9.679   0.047   4.578  1.00  0.00           H  
ATOM   1171  HA  HIS A  80      -7.608  -1.558   5.931  1.00  0.00           H  
ATOM   1172 1HB  HIS A  80      -9.789  -2.334   3.978  1.00  0.00           H  
ATOM   1173 2HB  HIS A  80      -8.721  -3.456   4.805  1.00  0.00           H  
ATOM   1174  HD2 HIS A  80     -12.159  -2.513   5.211  1.00  0.00           H  
ATOM   1175  HE1 HIS A  80     -10.803  -2.766   9.222  1.00  0.00           H  
ATOM   1176  HE2 HIS A  80     -12.862  -2.693   7.645  1.00  0.00           H  
ATOM   1177  N   ASP A  81      -6.004  -0.887   4.009  1.00  0.00           N  
ATOM   1178  CA  ASP A  81      -4.937  -0.889   3.003  1.00  0.00           C  
ATOM   1179  C   ASP A  81      -4.630  -2.279   2.447  1.00  0.00           C  
ATOM   1180  O   ASP A  81      -4.555  -2.464   1.236  1.00  0.00           O  
ATOM   1181  CB  ASP A  81      -3.669  -0.263   3.596  1.00  0.00           C  
ATOM   1182  CG  ASP A  81      -3.198  -0.927   4.943  1.00  0.00           C  
ATOM   1183  OD1 ASP A  81      -3.886  -1.806   5.445  1.00  0.00           O  
ATOM   1184  OD2 ASP A  81      -2.157  -0.555   5.431  1.00  0.00           O  
ATOM   1185  H   ASP A  81      -5.922  -0.320   4.855  1.00  0.00           H  
ATOM   1186  HA  ASP A  81      -5.262  -0.265   2.170  1.00  0.00           H  
ATOM   1187 1HB  ASP A  81      -2.857  -0.337   2.870  1.00  0.00           H  
ATOM   1188 2HB  ASP A  81      -3.846   0.798   3.776  1.00  0.00           H  
ATOM   1189  N   GLU A  82      -4.468  -3.258   3.329  1.00  0.00           N  
ATOM   1190  CA  GLU A  82      -4.159  -4.624   2.904  1.00  0.00           C  
ATOM   1191  C   GLU A  82      -5.257  -5.193   2.017  1.00  0.00           C  
ATOM   1192  O   GLU A  82      -4.976  -5.821   0.998  1.00  0.00           O  
ATOM   1193  CB  GLU A  82      -3.959  -5.530   4.122  1.00  0.00           C  
ATOM   1194  CG  GLU A  82      -3.482  -6.936   3.787  1.00  0.00           C  
ATOM   1195  CD  GLU A  82      -3.142  -7.745   5.008  1.00  0.00           C  
ATOM   1196  OE1 GLU A  82      -2.862  -7.159   6.027  1.00  0.00           O  
ATOM   1197  OE2 GLU A  82      -3.163  -8.950   4.923  1.00  0.00           O  
ATOM   1198  H   GLU A  82      -4.522  -3.000   4.315  1.00  0.00           H  
ATOM   1199  HA  GLU A  82      -3.242  -4.597   2.317  1.00  0.00           H  
ATOM   1200 1HB  GLU A  82      -3.229  -5.080   4.794  1.00  0.00           H  
ATOM   1201 2HB  GLU A  82      -4.898  -5.617   4.669  1.00  0.00           H  
ATOM   1202 1HG  GLU A  82      -4.264  -7.452   3.231  1.00  0.00           H  
ATOM   1203 2HG  GLU A  82      -2.604  -6.868   3.147  1.00  0.00           H  
ATOM   1204  N   VAL A  83      -6.515  -4.952   2.381  1.00  0.00           N  
ATOM   1205  CA  VAL A  83      -7.624  -5.436   1.575  1.00  0.00           C  
ATOM   1206  C   VAL A  83      -7.638  -4.711   0.239  1.00  0.00           C  
ATOM   1207  O   VAL A  83      -7.847  -5.329  -0.804  1.00  0.00           O  
ATOM   1208  CB  VAL A  83      -8.976  -5.262   2.258  1.00  0.00           C  
ATOM   1209  CG1 VAL A  83     -10.018  -5.573   1.289  1.00  0.00           C  
ATOM   1210  CG2 VAL A  83      -9.114  -6.181   3.441  1.00  0.00           C  
ATOM   1211  H   VAL A  83      -6.694  -4.406   3.214  1.00  0.00           H  
ATOM   1212  HA  VAL A  83      -7.477  -6.500   1.391  1.00  0.00           H  
ATOM   1213  HB  VAL A  83      -9.091  -4.236   2.562  1.00  0.00           H  
ATOM   1214 1HG1 VAL A  83     -10.971  -5.429   1.750  1.00  0.00           H  
ATOM   1215 2HG1 VAL A  83      -9.909  -4.909   0.450  1.00  0.00           H  
ATOM   1216 3HG1 VAL A  83      -9.917  -6.591   0.958  1.00  0.00           H  
ATOM   1217 1HG2 VAL A  83     -10.099  -6.036   3.875  1.00  0.00           H  
ATOM   1218 2HG2 VAL A  83      -9.013  -7.203   3.111  1.00  0.00           H  
ATOM   1219 3HG2 VAL A  83      -8.346  -5.956   4.180  1.00  0.00           H  
ATOM   1220  N   VAL A  84      -7.405  -3.395   0.265  1.00  0.00           N  
ATOM   1221  CA  VAL A  84      -7.381  -2.596  -0.955  1.00  0.00           C  
ATOM   1222  C   VAL A  84      -6.341  -3.159  -1.917  1.00  0.00           C  
ATOM   1223  O   VAL A  84      -6.616  -3.352  -3.101  1.00  0.00           O  
ATOM   1224  CB  VAL A  84      -7.053  -1.125  -0.636  1.00  0.00           C  
ATOM   1225  CG1 VAL A  84      -6.751  -0.358  -1.914  1.00  0.00           C  
ATOM   1226  CG2 VAL A  84      -8.212  -0.487   0.115  1.00  0.00           C  
ATOM   1227  H   VAL A  84      -7.227  -2.943   1.164  1.00  0.00           H  
ATOM   1228  HA  VAL A  84      -8.367  -2.657  -1.424  1.00  0.00           H  
ATOM   1229  HB  VAL A  84      -6.155  -1.089  -0.019  1.00  0.00           H  
ATOM   1230 1HG1 VAL A  84      -6.521   0.680  -1.670  1.00  0.00           H  
ATOM   1231 2HG1 VAL A  84      -5.896  -0.810  -2.416  1.00  0.00           H  
ATOM   1232 3HG1 VAL A  84      -7.619  -0.391  -2.572  1.00  0.00           H  
ATOM   1233 1HG2 VAL A  84      -7.972   0.552   0.338  1.00  0.00           H  
ATOM   1234 2HG2 VAL A  84      -9.111  -0.529  -0.499  1.00  0.00           H  
ATOM   1235 3HG2 VAL A  84      -8.383  -1.028   1.047  1.00  0.00           H  
ATOM   1236  N   LEU A  85      -5.162  -3.496  -1.394  1.00  0.00           N  
ATOM   1237  CA  LEU A  85      -4.115  -4.094  -2.205  1.00  0.00           C  
ATOM   1238  C   LEU A  85      -4.519  -5.453  -2.784  1.00  0.00           C  
ATOM   1239  O   LEU A  85      -4.278  -5.717  -3.961  1.00  0.00           O  
ATOM   1240  CB  LEU A  85      -2.841  -4.253  -1.366  1.00  0.00           C  
ATOM   1241  CG  LEU A  85      -2.122  -2.949  -0.996  1.00  0.00           C  
ATOM   1242  CD1 LEU A  85      -1.058  -3.236   0.055  1.00  0.00           C  
ATOM   1243  CD2 LEU A  85      -1.506  -2.336  -2.245  1.00  0.00           C  
ATOM   1244  H   LEU A  85      -4.983  -3.310  -0.408  1.00  0.00           H  
ATOM   1245  HA  LEU A  85      -3.912  -3.418  -3.039  1.00  0.00           H  
ATOM   1246 1HB  LEU A  85      -3.097  -4.764  -0.440  1.00  0.00           H  
ATOM   1247 2HB  LEU A  85      -2.136  -4.875  -1.918  1.00  0.00           H  
ATOM   1248  HG  LEU A  85      -2.837  -2.249  -0.563  1.00  0.00           H  
ATOM   1249 1HD1 LEU A  85      -0.547  -2.310   0.318  1.00  0.00           H  
ATOM   1250 2HD1 LEU A  85      -1.528  -3.656   0.944  1.00  0.00           H  
ATOM   1251 3HD1 LEU A  85      -0.336  -3.948  -0.344  1.00  0.00           H  
ATOM   1252 1HD2 LEU A  85      -0.996  -1.409  -1.982  1.00  0.00           H  
ATOM   1253 2HD2 LEU A  85      -0.790  -3.035  -2.677  1.00  0.00           H  
ATOM   1254 3HD2 LEU A  85      -2.291  -2.125  -2.971  1.00  0.00           H  
ATOM   1255  N   ILE A  86      -5.170  -6.304  -1.979  1.00  0.00           N  
ATOM   1256  CA  ILE A  86      -5.618  -7.610  -2.468  1.00  0.00           C  
ATOM   1257  C   ILE A  86      -6.667  -7.491  -3.543  1.00  0.00           C  
ATOM   1258  O   ILE A  86      -6.589  -8.153  -4.578  1.00  0.00           O  
ATOM   1259  CB  ILE A  86      -6.182  -8.464  -1.317  1.00  0.00           C  
ATOM   1260  CG1 ILE A  86      -5.067  -8.844  -0.339  1.00  0.00           C  
ATOM   1261  CG2 ILE A  86      -6.863  -9.709  -1.863  1.00  0.00           C  
ATOM   1262  CD1 ILE A  86      -3.972  -9.682  -0.958  1.00  0.00           C  
ATOM   1263  H   ILE A  86      -5.335  -6.050  -1.003  1.00  0.00           H  
ATOM   1264  HA  ILE A  86      -4.751  -8.128  -2.888  1.00  0.00           H  
ATOM   1265  HB  ILE A  86      -6.909  -7.880  -0.754  1.00  0.00           H  
ATOM   1266 1HG1 ILE A  86      -4.616  -7.939   0.067  1.00  0.00           H  
ATOM   1267 2HG1 ILE A  86      -5.490  -9.401   0.497  1.00  0.00           H  
ATOM   1268 1HG2 ILE A  86      -7.254 -10.301  -1.036  1.00  0.00           H  
ATOM   1269 2HG2 ILE A  86      -7.681  -9.418  -2.520  1.00  0.00           H  
ATOM   1270 3HG2 ILE A  86      -6.141 -10.303  -2.424  1.00  0.00           H  
ATOM   1271 1HD1 ILE A  86      -3.219  -9.912  -0.203  1.00  0.00           H  
ATOM   1272 2HD1 ILE A  86      -4.397 -10.611  -1.340  1.00  0.00           H  
ATOM   1273 3HD1 ILE A  86      -3.509  -9.131  -1.775  1.00  0.00           H  
ATOM   1274  N   LEU A  87      -7.651  -6.635  -3.312  1.00  0.00           N  
ATOM   1275  CA  LEU A  87      -8.714  -6.490  -4.271  1.00  0.00           C  
ATOM   1276  C   LEU A  87      -8.186  -5.951  -5.582  1.00  0.00           C  
ATOM   1277  O   LEU A  87      -8.567  -6.445  -6.646  1.00  0.00           O  
ATOM   1278  CB  LEU A  87      -9.799  -5.555  -3.720  1.00  0.00           C  
ATOM   1279  CG  LEU A  87     -10.629  -6.112  -2.556  1.00  0.00           C  
ATOM   1280  CD1 LEU A  87     -11.468  -4.995  -1.950  1.00  0.00           C  
ATOM   1281  CD2 LEU A  87     -11.509  -7.247  -3.057  1.00  0.00           C  
ATOM   1282  H   LEU A  87      -7.666  -6.099  -2.446  1.00  0.00           H  
ATOM   1283  HA  LEU A  87      -9.162  -7.466  -4.446  1.00  0.00           H  
ATOM   1284 1HB  LEU A  87      -9.325  -4.636  -3.380  1.00  0.00           H  
ATOM   1285 2HB  LEU A  87     -10.487  -5.307  -4.529  1.00  0.00           H  
ATOM   1286  HG  LEU A  87      -9.961  -6.486  -1.780  1.00  0.00           H  
ATOM   1287 1HD1 LEU A  87     -12.057  -5.390  -1.123  1.00  0.00           H  
ATOM   1288 2HD1 LEU A  87     -10.812  -4.205  -1.583  1.00  0.00           H  
ATOM   1289 3HD1 LEU A  87     -12.135  -4.589  -2.709  1.00  0.00           H  
ATOM   1290 1HD2 LEU A  87     -12.098  -7.643  -2.229  1.00  0.00           H  
ATOM   1291 2HD2 LEU A  87     -12.178  -6.874  -3.832  1.00  0.00           H  
ATOM   1292 3HD2 LEU A  87     -10.883  -8.039  -3.468  1.00  0.00           H  
ATOM   1293  N   LEU A  88      -7.252  -5.004  -5.525  1.00  0.00           N  
ATOM   1294  CA  LEU A  88      -6.698  -4.441  -6.743  1.00  0.00           C  
ATOM   1295  C   LEU A  88      -5.828  -5.463  -7.474  1.00  0.00           C  
ATOM   1296  O   LEU A  88      -5.874  -5.564  -8.700  1.00  0.00           O  
ATOM   1297  CB  LEU A  88      -5.873  -3.189  -6.418  1.00  0.00           C  
ATOM   1298  CG  LEU A  88      -6.668  -1.983  -5.902  1.00  0.00           C  
ATOM   1299  CD1 LEU A  88      -5.709  -0.950  -5.327  1.00  0.00           C  
ATOM   1300  CD2 LEU A  88      -7.490  -1.394  -7.039  1.00  0.00           C  
ATOM   1301  H   LEU A  88      -6.936  -4.640  -4.622  1.00  0.00           H  
ATOM   1302  HA  LEU A  88      -7.519  -4.159  -7.404  1.00  0.00           H  
ATOM   1303 1HB  LEU A  88      -5.135  -3.448  -5.660  1.00  0.00           H  
ATOM   1304 2HB  LEU A  88      -5.344  -2.878  -7.318  1.00  0.00           H  
ATOM   1305  HG  LEU A  88      -7.334  -2.302  -5.100  1.00  0.00           H  
ATOM   1306 1HD1 LEU A  88      -6.274  -0.093  -4.961  1.00  0.00           H  
ATOM   1307 2HD1 LEU A  88      -5.148  -1.392  -4.504  1.00  0.00           H  
ATOM   1308 3HD1 LEU A  88      -5.018  -0.623  -6.104  1.00  0.00           H  
ATOM   1309 1HD2 LEU A  88      -8.056  -0.537  -6.673  1.00  0.00           H  
ATOM   1310 2HD2 LEU A  88      -6.825  -1.073  -7.841  1.00  0.00           H  
ATOM   1311 3HD2 LEU A  88      -8.179  -2.148  -7.419  1.00  0.00           H  
ATOM   1312  N   LEU A  89      -5.071  -6.273  -6.722  1.00  0.00           N  
ATOM   1313  CA  LEU A  89      -4.254  -7.329  -7.315  1.00  0.00           C  
ATOM   1314  C   LEU A  89      -5.140  -8.337  -8.060  1.00  0.00           C  
ATOM   1315  O   LEU A  89      -4.746  -8.885  -9.094  1.00  0.00           O  
ATOM   1316  CB  LEU A  89      -3.440  -8.046  -6.230  1.00  0.00           C  
ATOM   1317  CG  LEU A  89      -2.228  -7.276  -5.691  1.00  0.00           C  
ATOM   1318  CD1 LEU A  89      -1.717  -7.954  -4.427  1.00  0.00           C  
ATOM   1319  CD2 LEU A  89      -1.145  -7.222  -6.758  1.00  0.00           C  
ATOM   1320  H   LEU A  89      -5.019  -6.140  -5.713  1.00  0.00           H  
ATOM   1321  HA  LEU A  89      -3.579  -6.877  -8.035  1.00  0.00           H  
ATOM   1322 1HB  LEU A  89      -4.097  -8.261  -5.389  1.00  0.00           H  
ATOM   1323 2HB  LEU A  89      -3.080  -8.992  -6.634  1.00  0.00           H  
ATOM   1324  HG  LEU A  89      -2.528  -6.262  -5.427  1.00  0.00           H  
ATOM   1325 1HD1 LEU A  89      -0.855  -7.407  -4.043  1.00  0.00           H  
ATOM   1326 2HD1 LEU A  89      -2.505  -7.961  -3.674  1.00  0.00           H  
ATOM   1327 3HD1 LEU A  89      -1.424  -8.978  -4.656  1.00  0.00           H  
ATOM   1328 1HD2 LEU A  89      -0.283  -6.675  -6.375  1.00  0.00           H  
ATOM   1329 2HD2 LEU A  89      -0.842  -8.236  -7.022  1.00  0.00           H  
ATOM   1330 3HD2 LEU A  89      -1.531  -6.717  -7.644  1.00  0.00           H  
ATOM   1331  N   LYS A  90      -6.361  -8.542  -7.549  1.00  0.00           N  
ATOM   1332  CA  LYS A  90      -7.343  -9.463  -8.111  1.00  0.00           C  
ATOM   1333  C   LYS A  90      -8.215  -8.864  -9.221  1.00  0.00           C  
ATOM   1334  O   LYS A  90      -9.110  -9.544  -9.729  1.00  0.00           O  
ATOM   1335  CB  LYS A  90      -8.244 -10.045  -7.018  1.00  0.00           C  
ATOM   1336  CG  LYS A  90      -7.530 -10.919  -5.983  1.00  0.00           C  
ATOM   1337  CD  LYS A  90      -6.971 -12.155  -6.676  1.00  0.00           C  
ATOM   1338  CE  LYS A  90      -6.316 -13.134  -5.725  1.00  0.00           C  
ATOM   1339  NZ  LYS A  90      -5.712 -14.279  -6.483  1.00  0.00           N  
ATOM   1340  H   LYS A  90      -6.603  -8.064  -6.680  1.00  0.00           H  
ATOM   1341  HA  LYS A  90      -6.794 -10.293  -8.555  1.00  0.00           H  
ATOM   1342 1HB  LYS A  90      -8.711  -9.223  -6.471  1.00  0.00           H  
ATOM   1343 2HB  LYS A  90      -9.040 -10.621  -7.481  1.00  0.00           H  
ATOM   1344 1HG  LYS A  90      -6.709 -10.358  -5.536  1.00  0.00           H  
ATOM   1345 2HG  LYS A  90      -8.216 -11.214  -5.193  1.00  0.00           H  
ATOM   1346 1HD  LYS A  90      -7.779 -12.668  -7.200  1.00  0.00           H  
ATOM   1347 2HD  LYS A  90      -6.228 -11.842  -7.412  1.00  0.00           H  
ATOM   1348 1HE  LYS A  90      -5.538 -12.633  -5.147  1.00  0.00           H  
ATOM   1349 2HE  LYS A  90      -7.073 -13.525  -5.041  1.00  0.00           H  
ATOM   1350 1HZ  LYS A  90      -5.297 -14.937  -5.845  1.00  0.00           H  
ATOM   1351 2HZ  LYS A  90      -6.434 -14.746  -7.012  1.00  0.00           H  
ATOM   1352 3HZ  LYS A  90      -4.999 -13.930  -7.121  1.00  0.00           H  
ATOM   1353  N   GLY A  91      -7.970  -7.611  -9.612  1.00  0.00           N  
ATOM   1354  CA  GLY A  91      -8.743  -7.009 -10.693  1.00  0.00           C  
ATOM   1355  C   GLY A  91      -9.846  -6.031 -10.291  1.00  0.00           C  
ATOM   1356  O   GLY A  91     -10.685  -5.680 -11.133  1.00  0.00           O  
ATOM   1357  H   GLY A  91      -7.227  -7.062  -9.180  1.00  0.00           H  
ATOM   1358 1HA  GLY A  91      -8.046  -6.485 -11.348  1.00  0.00           H  
ATOM   1359 2HA  GLY A  91      -9.181  -7.803 -11.293  1.00  0.00           H  
ATOM   1360  N   ALA A  92      -9.887  -5.596  -9.034  1.00  0.00           N  
ATOM   1361  CA  ALA A  92     -10.897  -4.613  -8.678  1.00  0.00           C  
ATOM   1362  C   ALA A  92     -10.650  -3.362  -9.510  1.00  0.00           C  
ATOM   1363  O   ALA A  92      -9.498  -2.979  -9.739  1.00  0.00           O  
ATOM   1364  CB  ALA A  92     -10.876  -4.268  -7.204  1.00  0.00           C  
ATOM   1365  H   ALA A  92      -9.222  -5.918  -8.333  1.00  0.00           H  
ATOM   1366  HA  ALA A  92     -11.875  -5.017  -8.926  1.00  0.00           H  
ATOM   1367 1HB  ALA A  92     -11.658  -3.543  -7.010  1.00  0.00           H  
ATOM   1368 2HB  ALA A  92     -11.049  -5.134  -6.626  1.00  0.00           H  
ATOM   1369 3HB  ALA A  92      -9.919  -3.851  -6.940  1.00  0.00           H  
ATOM   1370  N   ASP A  93     -11.710  -2.709  -9.944  1.00  0.00           N  
ATOM   1371  CA  ASP A  93     -11.583  -1.468 -10.691  1.00  0.00           C  
ATOM   1372  C   ASP A  93     -11.379  -0.296  -9.753  1.00  0.00           C  
ATOM   1373  O   ASP A  93     -12.293   0.125  -9.037  1.00  0.00           O  
ATOM   1374  CB  ASP A  93     -12.772  -1.261 -11.629  1.00  0.00           C  
ATOM   1375  CG  ASP A  93     -12.696   0.024 -12.514  1.00  0.00           C  
ATOM   1376  OD1 ASP A  93     -11.906   0.924 -12.232  1.00  0.00           O  
ATOM   1377  OD2 ASP A  93     -13.434   0.079 -13.470  1.00  0.00           O  
ATOM   1378  H   ASP A  93     -12.629  -3.098  -9.768  1.00  0.00           H  
ATOM   1379  HA  ASP A  93     -10.695  -1.546 -11.320  1.00  0.00           H  
ATOM   1380 1HB  ASP A  93     -12.833  -2.120 -12.301  1.00  0.00           H  
ATOM   1381 2HB  ASP A  93     -13.677  -1.267 -11.066  1.00  0.00           H  
ATOM   1382  N   VAL A  94     -10.163   0.223  -9.764  1.00  0.00           N  
ATOM   1383  CA  VAL A  94      -9.702   1.276  -8.874  1.00  0.00           C  
ATOM   1384  C   VAL A  94     -10.536   2.563  -8.994  1.00  0.00           C  
ATOM   1385  O   VAL A  94     -10.535   3.385  -8.079  1.00  0.00           O  
ATOM   1386  CB  VAL A  94      -8.213   1.563  -9.129  1.00  0.00           C  
ATOM   1387  CG1 VAL A  94      -8.033   2.295 -10.414  1.00  0.00           C  
ATOM   1388  CG2 VAL A  94      -7.653   2.306  -7.976  1.00  0.00           C  
ATOM   1389  H   VAL A  94      -9.504  -0.170 -10.424  1.00  0.00           H  
ATOM   1390  HA  VAL A  94      -9.797   0.917  -7.858  1.00  0.00           H  
ATOM   1391  HB  VAL A  94      -7.687   0.629  -9.249  1.00  0.00           H  
ATOM   1392 1HG1 VAL A  94      -6.975   2.455 -10.585  1.00  0.00           H  
ATOM   1393 2HG1 VAL A  94      -8.449   1.712 -11.234  1.00  0.00           H  
ATOM   1394 3HG1 VAL A  94      -8.535   3.244 -10.347  1.00  0.00           H  
ATOM   1395 1HG2 VAL A  94      -6.602   2.510  -8.147  1.00  0.00           H  
ATOM   1396 2HG2 VAL A  94      -8.188   3.214  -7.873  1.00  0.00           H  
ATOM   1397 3HG2 VAL A  94      -7.767   1.721  -7.078  1.00  0.00           H  
ATOM   1398  N   ASN A  95     -11.197   2.764 -10.152  1.00  0.00           N  
ATOM   1399  CA  ASN A  95     -12.027   3.944 -10.391  1.00  0.00           C  
ATOM   1400  C   ASN A  95     -13.522   3.613 -10.472  1.00  0.00           C  
ATOM   1401  O   ASN A  95     -14.307   4.427 -10.967  1.00  0.00           O  
ATOM   1402  CB  ASN A  95     -11.624   4.667 -11.672  1.00  0.00           C  
ATOM   1403  CG  ASN A  95     -10.298   5.385 -11.610  1.00  0.00           C  
ATOM   1404  OD1 ASN A  95     -10.194   6.425 -10.936  1.00  0.00           O  
ATOM   1405  ND2 ASN A  95      -9.311   4.862 -12.307  1.00  0.00           N  
ATOM   1406  H   ASN A  95     -11.194   2.037 -10.878  1.00  0.00           H  
ATOM   1407  HA  ASN A  95     -11.900   4.626  -9.554  1.00  0.00           H  
ATOM   1408 1HB  ASN A  95     -11.585   3.935 -12.485  1.00  0.00           H  
ATOM   1409 2HB  ASN A  95     -12.395   5.391 -11.927  1.00  0.00           H  
ATOM   1410 1HD2 ASN A  95      -8.376   5.277 -12.320  1.00  0.00           H  
ATOM   1411 2HD2 ASN A  95      -9.471   4.025 -12.831  1.00  0.00           H  
ATOM   1412  N   ALA A  96     -13.941   2.446  -9.981  1.00  0.00           N  
ATOM   1413  CA  ALA A  96     -15.361   2.098 -10.042  1.00  0.00           C  
ATOM   1414  C   ALA A  96     -16.199   3.116  -9.304  1.00  0.00           C  
ATOM   1415  O   ALA A  96     -15.820   3.550  -8.224  1.00  0.00           O  
ATOM   1416  CB  ALA A  96     -15.611   0.735  -9.417  1.00  0.00           C  
ATOM   1417  H   ALA A  96     -13.277   1.775  -9.590  1.00  0.00           H  
ATOM   1418  HA  ALA A  96     -15.667   2.088 -11.090  1.00  0.00           H  
ATOM   1419 1HB  ALA A  96     -16.670   0.492  -9.478  1.00  0.00           H  
ATOM   1420 2HB  ALA A  96     -15.049  -0.005  -9.932  1.00  0.00           H  
ATOM   1421 3HB  ALA A  96     -15.301   0.754  -8.376  1.00  0.00           H  
ATOM   1422  N   LYS A  97     -17.368   3.450  -9.838  1.00  0.00           N  
ATOM   1423  CA  LYS A  97     -18.247   4.381  -9.140  1.00  0.00           C  
ATOM   1424  C   LYS A  97     -19.472   3.725  -8.517  1.00  0.00           C  
ATOM   1425  O   LYS A  97     -20.076   2.821  -9.107  1.00  0.00           O  
ATOM   1426  CB  LYS A  97     -18.721   5.493 -10.068  1.00  0.00           C  
ATOM   1427  CG  LYS A  97     -17.650   6.475 -10.503  1.00  0.00           C  
ATOM   1428  CD  LYS A  97     -18.257   7.566 -11.373  1.00  0.00           C  
ATOM   1429  CE  LYS A  97     -17.250   8.623 -11.740  1.00  0.00           C  
ATOM   1430  NZ  LYS A  97     -17.874   9.718 -12.530  1.00  0.00           N  
ATOM   1431  H   LYS A  97     -17.632   3.081 -10.738  1.00  0.00           H  
ATOM   1432  HA  LYS A  97     -17.676   4.842  -8.348  1.00  0.00           H  
ATOM   1433 1HB  LYS A  97     -19.150   5.055 -10.969  1.00  0.00           H  
ATOM   1434 2HB  LYS A  97     -19.514   6.047  -9.571  1.00  0.00           H  
ATOM   1435 1HG  LYS A  97     -17.216   6.940  -9.615  1.00  0.00           H  
ATOM   1436 2HG  LYS A  97     -16.857   5.958 -11.049  1.00  0.00           H  
ATOM   1437 1HD  LYS A  97     -18.660   7.127 -12.287  1.00  0.00           H  
ATOM   1438 2HD  LYS A  97     -19.068   8.048 -10.837  1.00  0.00           H  
ATOM   1439 1HE  LYS A  97     -16.838   9.044 -10.823  1.00  0.00           H  
ATOM   1440 2HE  LYS A  97     -16.445   8.175 -12.320  1.00  0.00           H  
ATOM   1441 1HZ  LYS A  97     -17.185  10.417 -12.751  1.00  0.00           H  
ATOM   1442 2HZ  LYS A  97     -18.259   9.346 -13.381  1.00  0.00           H  
ATOM   1443 3HZ  LYS A  97     -18.608  10.142 -11.981  1.00  0.00           H  
ATOM   1444  N   ASP A  98     -19.849   4.231  -7.343  1.00  0.00           N  
ATOM   1445  CA  ASP A  98     -21.068   3.827  -6.656  1.00  0.00           C  
ATOM   1446  C   ASP A  98     -22.258   4.659  -7.122  1.00  0.00           C  
ATOM   1447  O   ASP A  98     -22.114   5.485  -8.030  1.00  0.00           O  
ATOM   1448  CB  ASP A  98     -20.860   3.868  -5.131  1.00  0.00           C  
ATOM   1449  CG  ASP A  98     -20.660   5.257  -4.483  1.00  0.00           C  
ATOM   1450  OD1 ASP A  98     -21.032   6.284  -5.070  1.00  0.00           O  
ATOM   1451  OD2 ASP A  98     -20.118   5.272  -3.375  1.00  0.00           O  
ATOM   1452  H   ASP A  98     -19.229   4.913  -6.906  1.00  0.00           H  
ATOM   1453  HA  ASP A  98     -21.274   2.801  -6.928  1.00  0.00           H  
ATOM   1454 1HB  ASP A  98     -21.710   3.391  -4.650  1.00  0.00           H  
ATOM   1455 2HB  ASP A  98     -19.986   3.259  -4.894  1.00  0.00           H  
ATOM   1456  N   SER A  99     -23.433   4.477  -6.505  1.00  0.00           N  
ATOM   1457  CA  SER A  99     -24.635   5.182  -6.950  1.00  0.00           C  
ATOM   1458  C   SER A  99     -24.573   6.702  -6.770  1.00  0.00           C  
ATOM   1459  O   SER A  99     -25.396   7.414  -7.350  1.00  0.00           O  
ATOM   1460  CB  SER A  99     -25.870   4.628  -6.257  1.00  0.00           C  
ATOM   1461  OG  SER A  99     -25.835   4.864  -4.884  1.00  0.00           O  
ATOM   1462  H   SER A  99     -23.530   3.820  -5.733  1.00  0.00           H  
ATOM   1463  HA  SER A  99     -24.748   4.987  -8.016  1.00  0.00           H  
ATOM   1464 1HB  SER A  99     -26.758   5.092  -6.680  1.00  0.00           H  
ATOM   1465 2HB  SER A  99     -25.942   3.558  -6.441  1.00  0.00           H  
ATOM   1466  HG  SER A  99     -25.092   4.327  -4.545  1.00  0.00           H  
ATOM   1467  N   ASP A 100     -23.626   7.211  -5.962  1.00  0.00           N  
ATOM   1468  CA  ASP A 100     -23.506   8.644  -5.768  1.00  0.00           C  
ATOM   1469  C   ASP A 100     -22.389   9.233  -6.609  1.00  0.00           C  
ATOM   1470  O   ASP A 100     -22.063  10.413  -6.460  1.00  0.00           O  
ATOM   1471  CB  ASP A 100     -23.279   9.023  -4.298  1.00  0.00           C  
ATOM   1472  CG  ASP A 100     -24.502   8.810  -3.385  1.00  0.00           C  
ATOM   1473  OD1 ASP A 100     -25.608   9.101  -3.819  1.00  0.00           O  
ATOM   1474  OD2 ASP A 100     -24.328   8.420  -2.260  1.00  0.00           O  
ATOM   1475  H   ASP A 100     -22.919   6.611  -5.526  1.00  0.00           H  
ATOM   1476  HA  ASP A 100     -24.436   9.098  -6.090  1.00  0.00           H  
ATOM   1477 1HB  ASP A 100     -22.450   8.415  -3.908  1.00  0.00           H  
ATOM   1478 2HB  ASP A 100     -22.970  10.065  -4.239  1.00  0.00           H  
ATOM   1479  N   GLY A 101     -21.791   8.411  -7.474  1.00  0.00           N  
ATOM   1480  CA  GLY A 101     -20.700   8.839  -8.334  1.00  0.00           C  
ATOM   1481  C   GLY A 101     -19.329   8.771  -7.660  1.00  0.00           C  
ATOM   1482  O   GLY A 101     -18.356   9.311  -8.192  1.00  0.00           O  
ATOM   1483  H   GLY A 101     -22.090   7.436  -7.550  1.00  0.00           H  
ATOM   1484 1HA  GLY A 101     -20.699   8.207  -9.218  1.00  0.00           H  
ATOM   1485 2HA  GLY A 101     -20.889   9.854  -8.673  1.00  0.00           H  
ATOM   1486  N   ARG A 102     -19.232   8.155  -6.484  1.00  0.00           N  
ATOM   1487  CA  ARG A 102     -17.943   8.124  -5.812  1.00  0.00           C  
ATOM   1488  C   ARG A 102     -17.115   6.900  -6.083  1.00  0.00           C  
ATOM   1489  O   ARG A 102     -17.633   5.791  -6.235  1.00  0.00           O  
ATOM   1490  CB  ARG A 102     -18.115   8.288  -4.323  1.00  0.00           C  
ATOM   1491  CG  ARG A 102     -18.539   9.657  -3.951  1.00  0.00           C  
ATOM   1492  CD  ARG A 102     -18.612   9.866  -2.528  1.00  0.00           C  
ATOM   1493  NE  ARG A 102     -18.935  11.236  -2.255  1.00  0.00           N  
ATOM   1494  CZ  ARG A 102     -18.955  11.797  -1.052  1.00  0.00           C  
ATOM   1495  NH1 ARG A 102     -18.660  11.100   0.022  1.00  0.00           N  
ATOM   1496  NH2 ARG A 102     -19.260  13.063  -0.988  1.00  0.00           N  
ATOM   1497  H   ARG A 102     -20.032   7.684  -6.044  1.00  0.00           H  
ATOM   1498  HA  ARG A 102     -17.376   8.988  -6.153  1.00  0.00           H  
ATOM   1499 1HB  ARG A 102     -18.885   7.600  -3.975  1.00  0.00           H  
ATOM   1500 2HB  ARG A 102     -17.198   8.029  -3.808  1.00  0.00           H  
ATOM   1501 1HG  ARG A 102     -17.819  10.363  -4.345  1.00  0.00           H  
ATOM   1502 2HG  ARG A 102     -19.524   9.859  -4.375  1.00  0.00           H  
ATOM   1503 1HD  ARG A 102     -19.397   9.240  -2.110  1.00  0.00           H  
ATOM   1504 2HD  ARG A 102     -17.657   9.632  -2.060  1.00  0.00           H  
ATOM   1505  HE  ARG A 102     -19.156  11.862  -3.054  1.00  0.00           H  
ATOM   1506 1HH1 ARG A 102     -18.410  10.130  -0.057  1.00  0.00           H  
ATOM   1507 2HH1 ARG A 102     -18.621  11.540   0.947  1.00  0.00           H  
ATOM   1508 1HH2 ARG A 102     -19.454  13.549  -1.883  1.00  0.00           H  
ATOM   1509 2HH2 ARG A 102     -19.279  13.539  -0.100  1.00  0.00           H  
ATOM   1510  N   THR A 103     -15.804   7.117  -6.138  1.00  0.00           N  
ATOM   1511  CA  THR A 103     -14.831   6.068  -6.306  1.00  0.00           C  
ATOM   1512  C   THR A 103     -14.253   5.749  -4.939  1.00  0.00           C  
ATOM   1513  O   THR A 103     -14.423   6.558  -4.019  1.00  0.00           O  
ATOM   1514  CB  THR A 103     -13.747   6.534  -7.301  1.00  0.00           C  
ATOM   1515  OG1 THR A 103     -13.056   7.666  -6.748  1.00  0.00           O  
ATOM   1516  CG2 THR A 103     -14.398   6.924  -8.598  1.00  0.00           C  
ATOM   1517  H   THR A 103     -15.457   8.070  -6.045  1.00  0.00           H  
ATOM   1518  HA  THR A 103     -15.337   5.211  -6.688  1.00  0.00           H  
ATOM   1519  HB  THR A 103     -13.046   5.754  -7.509  1.00  0.00           H  
ATOM   1520  HG1 THR A 103     -13.699   8.363  -6.528  1.00  0.00           H  
ATOM   1521 1HG2 THR A 103     -13.636   7.250  -9.296  1.00  0.00           H  
ATOM   1522 2HG2 THR A 103     -14.919   6.063  -9.006  1.00  0.00           H  
ATOM   1523 3HG2 THR A 103     -15.111   7.726  -8.419  1.00  0.00           H  
ATOM   1524  N   PRO A 104     -13.552   4.619  -4.744  1.00  0.00           N  
ATOM   1525  CA  PRO A 104     -12.890   4.265  -3.507  1.00  0.00           C  
ATOM   1526  C   PRO A 104     -11.997   5.412  -3.021  1.00  0.00           C  
ATOM   1527  O   PRO A 104     -11.874   5.623  -1.817  1.00  0.00           O  
ATOM   1528  CB  PRO A 104     -12.073   3.029  -3.900  1.00  0.00           C  
ATOM   1529  CG  PRO A 104     -12.856   2.411  -5.008  1.00  0.00           C  
ATOM   1530  CD  PRO A 104     -13.383   3.582  -5.793  1.00  0.00           C  
ATOM   1531  HA  PRO A 104     -13.645   4.025  -2.759  1.00  0.00           H  
ATOM   1532 1HB  PRO A 104     -11.061   3.330  -4.209  1.00  0.00           H  
ATOM   1533 2HB  PRO A 104     -11.960   2.362  -3.033  1.00  0.00           H  
ATOM   1534 1HG  PRO A 104     -12.210   1.754  -5.608  1.00  0.00           H  
ATOM   1535 2HG  PRO A 104     -13.659   1.780  -4.599  1.00  0.00           H  
ATOM   1536 1HD  PRO A 104     -12.641   3.881  -6.549  1.00  0.00           H  
ATOM   1537 2HD  PRO A 104     -14.334   3.306  -6.271  1.00  0.00           H  
ATOM   1538  N   LEU A 105     -11.429   6.172  -3.963  1.00  0.00           N  
ATOM   1539  CA  LEU A 105     -10.560   7.300  -3.656  1.00  0.00           C  
ATOM   1540  C   LEU A 105     -11.310   8.411  -2.934  1.00  0.00           C  
ATOM   1541  O   LEU A 105     -10.730   9.122  -2.103  1.00  0.00           O  
ATOM   1542  CB  LEU A 105      -9.899   7.852  -4.925  1.00  0.00           C  
ATOM   1543  CG  LEU A 105      -8.767   8.858  -4.658  1.00  0.00           C  
ATOM   1544  CD1 LEU A 105      -7.706   8.189  -3.856  1.00  0.00           C  
ATOM   1545  CD2 LEU A 105      -8.158   9.365  -5.950  1.00  0.00           C  
ATOM   1546  H   LEU A 105     -11.577   5.950  -4.940  1.00  0.00           H  
ATOM   1547  HA  LEU A 105      -9.762   6.966  -3.002  1.00  0.00           H  
ATOM   1548 1HB  LEU A 105      -9.496   7.018  -5.502  1.00  0.00           H  
ATOM   1549 2HB  LEU A 105     -10.662   8.350  -5.522  1.00  0.00           H  
ATOM   1550  HG  LEU A 105      -9.160   9.689  -4.089  1.00  0.00           H  
ATOM   1551 1HD1 LEU A 105      -6.930   8.895  -3.675  1.00  0.00           H  
ATOM   1552 2HD1 LEU A 105      -8.118   7.833  -2.913  1.00  0.00           H  
ATOM   1553 3HD1 LEU A 105      -7.307   7.356  -4.420  1.00  0.00           H  
ATOM   1554 1HD2 LEU A 105      -7.371  10.069  -5.706  1.00  0.00           H  
ATOM   1555 2HD2 LEU A 105      -7.738   8.558  -6.495  1.00  0.00           H  
ATOM   1556 3HD2 LEU A 105      -8.915   9.852  -6.562  1.00  0.00           H  
ATOM   1557  N   HIS A 106     -12.597   8.602  -3.243  1.00  0.00           N  
ATOM   1558  CA  HIS A 106     -13.337   9.686  -2.612  1.00  0.00           C  
ATOM   1559  C   HIS A 106     -13.577   9.296  -1.175  1.00  0.00           C  
ATOM   1560  O   HIS A 106     -13.498  10.131  -0.273  1.00  0.00           O  
ATOM   1561  CB  HIS A 106     -14.721   9.918  -3.236  1.00  0.00           C  
ATOM   1562  CG  HIS A 106     -14.762  10.527  -4.609  1.00  0.00           C  
ATOM   1563  ND1 HIS A 106     -14.651   9.772  -5.755  1.00  0.00           N  
ATOM   1564  CD2 HIS A 106     -14.900  11.806  -5.023  1.00  0.00           C  
ATOM   1565  CE1 HIS A 106     -14.724  10.563  -6.798  1.00  0.00           C  
ATOM   1566  NE2 HIS A 106     -14.864  11.783  -6.391  1.00  0.00           N  
ATOM   1567  H   HIS A 106     -13.076   7.967  -3.872  1.00  0.00           H  
ATOM   1568  HA  HIS A 106     -12.767  10.611  -2.636  1.00  0.00           H  
ATOM   1569 1HB  HIS A 106     -15.211   8.959  -3.290  1.00  0.00           H  
ATOM   1570 2HB  HIS A 106     -15.316  10.525  -2.573  1.00  0.00           H  
ATOM   1571  HD2 HIS A 106     -15.005  12.694  -4.404  1.00  0.00           H  
ATOM   1572  HE1 HIS A 106     -14.665  10.249  -7.823  1.00  0.00           H  
ATOM   1573  HE2 HIS A 106     -14.906  12.577  -7.039  1.00  0.00           H  
ATOM   1574  N   HIS A 107     -13.861   8.011  -0.960  1.00  0.00           N  
ATOM   1575  CA  HIS A 107     -14.155   7.529   0.386  1.00  0.00           C  
ATOM   1576  C   HIS A 107     -12.874   7.504   1.224  1.00  0.00           C  
ATOM   1577  O   HIS A 107     -12.856   7.920   2.391  1.00  0.00           O  
ATOM   1578  CB  HIS A 107     -14.815   6.149   0.315  1.00  0.00           C  
ATOM   1579  CG  HIS A 107     -16.195   6.206  -0.306  1.00  0.00           C  
ATOM   1580  ND1 HIS A 107     -17.245   6.879   0.280  1.00  0.00           N  
ATOM   1581  CD2 HIS A 107     -16.685   5.671  -1.446  1.00  0.00           C  
ATOM   1582  CE1 HIS A 107     -18.320   6.762  -0.482  1.00  0.00           C  
ATOM   1583  NE2 HIS A 107     -18.017   6.036  -1.532  1.00  0.00           N  
ATOM   1584  H   HIS A 107     -13.905   7.377  -1.765  1.00  0.00           H  
ATOM   1585  HA  HIS A 107     -14.854   8.208   0.871  1.00  0.00           H  
ATOM   1586 1HB  HIS A 107     -14.189   5.473  -0.277  1.00  0.00           H  
ATOM   1587 2HB  HIS A 107     -14.903   5.729   1.306  1.00  0.00           H  
ATOM   1588  HD2 HIS A 107     -16.123   5.074  -2.144  1.00  0.00           H  
ATOM   1589  HE1 HIS A 107     -19.293   7.194  -0.278  1.00  0.00           H  
ATOM   1590  HE2 HIS A 107     -18.694   5.790  -2.289  1.00  0.00           H  
ATOM   1591  N   ALA A 108     -11.780   7.030   0.631  1.00  0.00           N  
ATOM   1592  CA  ALA A 108     -10.532   7.000   1.369  1.00  0.00           C  
ATOM   1593  C   ALA A 108     -10.140   8.417   1.760  1.00  0.00           C  
ATOM   1594  O   ALA A 108      -9.728   8.690   2.893  1.00  0.00           O  
ATOM   1595  CB  ALA A 108      -9.436   6.372   0.532  1.00  0.00           C  
ATOM   1596  H   ALA A 108     -11.819   6.682  -0.321  1.00  0.00           H  
ATOM   1597  HA  ALA A 108     -10.680   6.414   2.271  1.00  0.00           H  
ATOM   1598 1HB  ALA A 108      -8.517   6.345   1.101  1.00  0.00           H  
ATOM   1599 2HB  ALA A 108      -9.723   5.378   0.268  1.00  0.00           H  
ATOM   1600 3HB  ALA A 108      -9.286   6.954  -0.373  1.00  0.00           H  
ATOM   1601  N   ALA A 109     -10.309   9.353   0.820  1.00  0.00           N  
ATOM   1602  CA  ALA A 109      -9.943  10.726   1.079  1.00  0.00           C  
ATOM   1603  C   ALA A 109     -10.813  11.400   2.132  1.00  0.00           C  
ATOM   1604  O   ALA A 109     -10.290  12.032   3.058  1.00  0.00           O  
ATOM   1605  CB  ALA A 109     -10.015  11.506  -0.217  1.00  0.00           C  
ATOM   1606  H   ALA A 109     -10.648   9.111  -0.110  1.00  0.00           H  
ATOM   1607  HA  ALA A 109      -8.930  10.715   1.451  1.00  0.00           H  
ATOM   1608 1HB  ALA A 109      -9.715  12.528  -0.065  1.00  0.00           H  
ATOM   1609 2HB  ALA A 109      -9.358  11.040  -0.947  1.00  0.00           H  
ATOM   1610 3HB  ALA A 109     -11.040  11.492  -0.586  1.00  0.00           H  
ATOM   1611  N   GLU A 110     -12.139  11.232   2.046  1.00  0.00           N  
ATOM   1612  CA  GLU A 110     -13.039  11.883   2.996  1.00  0.00           C  
ATOM   1613  C   GLU A 110     -12.769  11.428   4.422  1.00  0.00           C  
ATOM   1614  O   GLU A 110     -12.833  12.220   5.359  1.00  0.00           O  
ATOM   1615  CB  GLU A 110     -14.519  11.672   2.668  1.00  0.00           C  
ATOM   1616  CG  GLU A 110     -15.448  12.525   3.586  1.00  0.00           C  
ATOM   1617  CD  GLU A 110     -16.922  12.475   3.240  1.00  0.00           C  
ATOM   1618  OE1 GLU A 110     -17.286  11.773   2.335  1.00  0.00           O  
ATOM   1619  OE2 GLU A 110     -17.681  13.152   3.889  1.00  0.00           O  
ATOM   1620  H   GLU A 110     -12.538  10.675   1.291  1.00  0.00           H  
ATOM   1621  HA  GLU A 110     -12.851  12.956   2.950  1.00  0.00           H  
ATOM   1622 1HB  GLU A 110     -14.708  11.934   1.630  1.00  0.00           H  
ATOM   1623 2HB  GLU A 110     -14.774  10.618   2.792  1.00  0.00           H  
ATOM   1624 1HG  GLU A 110     -15.325  12.178   4.615  1.00  0.00           H  
ATOM   1625 2HG  GLU A 110     -15.111  13.565   3.549  1.00  0.00           H  
ATOM   1626  N   ASN A 111     -12.421  10.156   4.599  1.00  0.00           N  
ATOM   1627  CA  ASN A 111     -12.202   9.640   5.938  1.00  0.00           C  
ATOM   1628  C   ASN A 111     -10.742   9.708   6.417  1.00  0.00           C  
ATOM   1629  O   ASN A 111     -10.417   9.170   7.478  1.00  0.00           O  
ATOM   1630  CB  ASN A 111     -12.711   8.212   6.013  1.00  0.00           C  
ATOM   1631  CG  ASN A 111     -14.211   8.128   5.958  1.00  0.00           C  
ATOM   1632  OD1 ASN A 111     -14.912   9.066   6.357  1.00  0.00           O  
ATOM   1633  ND2 ASN A 111     -14.717   7.024   5.472  1.00  0.00           N  
ATOM   1634  H   ASN A 111     -12.378   9.513   3.805  1.00  0.00           H  
ATOM   1635  HA  ASN A 111     -12.784  10.252   6.629  1.00  0.00           H  
ATOM   1636 1HB  ASN A 111     -12.296   7.633   5.187  1.00  0.00           H  
ATOM   1637 2HB  ASN A 111     -12.367   7.751   6.940  1.00  0.00           H  
ATOM   1638 1HD2 ASN A 111     -15.709   6.913   5.411  1.00  0.00           H  
ATOM   1639 2HD2 ASN A 111     -14.112   6.292   5.161  1.00  0.00           H  
ATOM   1640  N   GLY A 112      -9.869  10.394   5.667  1.00  0.00           N  
ATOM   1641  CA  GLY A 112      -8.485  10.596   6.100  1.00  0.00           C  
ATOM   1642  C   GLY A 112      -7.519   9.431   5.892  1.00  0.00           C  
ATOM   1643  O   GLY A 112      -6.423   9.413   6.468  1.00  0.00           O  
ATOM   1644  H   GLY A 112     -10.167  10.825   4.789  1.00  0.00           H  
ATOM   1645 1HA  GLY A 112      -8.098  11.473   5.596  1.00  0.00           H  
ATOM   1646 2HA  GLY A 112      -8.498  10.854   7.157  1.00  0.00           H  
ATOM   1647  N   HIS A 113      -7.870   8.463   5.063  1.00  0.00           N  
ATOM   1648  CA  HIS A 113      -7.021   7.295   4.927  1.00  0.00           C  
ATOM   1649  C   HIS A 113      -5.877   7.531   3.957  1.00  0.00           C  
ATOM   1650  O   HIS A 113      -5.892   7.023   2.838  1.00  0.00           O  
ATOM   1651  CB  HIS A 113      -7.855   6.110   4.483  1.00  0.00           C  
ATOM   1652  CG  HIS A 113      -8.910   5.765   5.465  1.00  0.00           C  
ATOM   1653  ND1 HIS A 113      -8.653   5.546   6.809  1.00  0.00           N  
ATOM   1654  CD2 HIS A 113     -10.231   5.594   5.302  1.00  0.00           C  
ATOM   1655  CE1 HIS A 113      -9.797   5.260   7.421  1.00  0.00           C  
ATOM   1656  NE2 HIS A 113     -10.759   5.278   6.519  1.00  0.00           N  
ATOM   1657  H   HIS A 113      -8.733   8.524   4.523  1.00  0.00           H  
ATOM   1658  HA  HIS A 113      -6.589   7.051   5.897  1.00  0.00           H  
ATOM   1659 1HB  HIS A 113      -8.327   6.330   3.530  1.00  0.00           H  
ATOM   1660 2HB  HIS A 113      -7.216   5.243   4.354  1.00  0.00           H  
ATOM   1661  HD2 HIS A 113     -10.793   5.681   4.380  1.00  0.00           H  
ATOM   1662  HE1 HIS A 113      -9.919   5.038   8.479  1.00  0.00           H  
ATOM   1663  HE2 HIS A 113     -11.761   5.088   6.641  1.00  0.00           H  
ATOM   1664  N   LYS A 114      -4.872   8.280   4.406  1.00  0.00           N  
ATOM   1665  CA  LYS A 114      -3.747   8.689   3.553  1.00  0.00           C  
ATOM   1666  C   LYS A 114      -3.119   7.524   2.791  1.00  0.00           C  
ATOM   1667  O   LYS A 114      -2.895   7.616   1.587  1.00  0.00           O  
ATOM   1668  CB  LYS A 114      -2.629   9.327   4.376  1.00  0.00           C  
ATOM   1669  CG  LYS A 114      -1.480   9.902   3.525  1.00  0.00           C  
ATOM   1670  CD  LYS A 114      -0.326  10.406   4.400  1.00  0.00           C  
ATOM   1671  CE  LYS A 114       0.773  11.062   3.579  1.00  0.00           C  
ATOM   1672  NZ  LYS A 114       1.939  11.450   4.435  1.00  0.00           N  
ATOM   1673  H   LYS A 114      -4.970   8.635   5.359  1.00  0.00           H  
ATOM   1674  HA  LYS A 114      -4.112   9.413   2.823  1.00  0.00           H  
ATOM   1675 1HB  LYS A 114      -3.040  10.145   4.976  1.00  0.00           H  
ATOM   1676 2HB  LYS A 114      -2.207   8.596   5.063  1.00  0.00           H  
ATOM   1677 1HG  LYS A 114      -1.106   9.136   2.842  1.00  0.00           H  
ATOM   1678 2HG  LYS A 114      -1.856  10.739   2.939  1.00  0.00           H  
ATOM   1679 1HD  LYS A 114      -0.682  11.125   5.126  1.00  0.00           H  
ATOM   1680 2HD  LYS A 114       0.116   9.566   4.941  1.00  0.00           H  
ATOM   1681 1HE  LYS A 114       1.115  10.386   2.796  1.00  0.00           H  
ATOM   1682 2HE  LYS A 114       0.359  11.962   3.118  1.00  0.00           H  
ATOM   1683 1HZ  LYS A 114       2.641  11.897   3.870  1.00  0.00           H  
ATOM   1684 2HZ  LYS A 114       1.643  12.087   5.180  1.00  0.00           H  
ATOM   1685 3HZ  LYS A 114       2.346  10.596   4.847  1.00  0.00           H  
ATOM   1686  N   ARG A 115      -2.817   6.420   3.481  1.00  0.00           N  
ATOM   1687  CA  ARG A 115      -2.136   5.325   2.794  1.00  0.00           C  
ATOM   1688  C   ARG A 115      -3.032   4.657   1.760  1.00  0.00           C  
ATOM   1689  O   ARG A 115      -2.550   4.236   0.710  1.00  0.00           O  
ATOM   1690  CB  ARG A 115      -1.585   4.316   3.780  1.00  0.00           C  
ATOM   1691  CG  ARG A 115      -0.409   4.868   4.587  1.00  0.00           C  
ATOM   1692  CD  ARG A 115       0.122   3.908   5.583  1.00  0.00           C  
ATOM   1693  NE  ARG A 115       1.199   4.508   6.355  1.00  0.00           N  
ATOM   1694  CZ  ARG A 115       1.821   3.944   7.393  1.00  0.00           C  
ATOM   1695  NH1 ARG A 115       1.491   2.740   7.821  1.00  0.00           N  
ATOM   1696  NH2 ARG A 115       2.780   4.635   7.970  1.00  0.00           N  
ATOM   1697  H   ARG A 115      -3.048   6.357   4.462  1.00  0.00           H  
ATOM   1698  HA  ARG A 115      -1.280   5.745   2.264  1.00  0.00           H  
ATOM   1699 1HB  ARG A 115      -2.367   4.010   4.474  1.00  0.00           H  
ATOM   1700 2HB  ARG A 115      -1.244   3.424   3.250  1.00  0.00           H  
ATOM   1701 1HG  ARG A 115       0.409   5.126   3.908  1.00  0.00           H  
ATOM   1702 2HG  ARG A 115      -0.724   5.767   5.121  1.00  0.00           H  
ATOM   1703 1HD  ARG A 115      -0.668   3.605   6.270  1.00  0.00           H  
ATOM   1704 2HD  ARG A 115       0.523   3.027   5.073  1.00  0.00           H  
ATOM   1705  HE  ARG A 115       1.550   5.442   6.082  1.00  0.00           H  
ATOM   1706 1HH1 ARG A 115       0.767   2.211   7.345  1.00  0.00           H  
ATOM   1707 2HH1 ARG A 115       1.982   2.329   8.597  1.00  0.00           H  
ATOM   1708 1HH2 ARG A 115       2.997   5.570   7.590  1.00  0.00           H  
ATOM   1709 2HH2 ARG A 115       3.284   4.254   8.753  1.00  0.00           H  
ATOM   1710  N   VAL A 116      -4.338   4.579   2.028  1.00  0.00           N  
ATOM   1711  CA  VAL A 116      -5.250   4.021   1.036  1.00  0.00           C  
ATOM   1712  C   VAL A 116      -5.285   4.934  -0.169  1.00  0.00           C  
ATOM   1713  O   VAL A 116      -5.291   4.466  -1.305  1.00  0.00           O  
ATOM   1714  CB  VAL A 116      -6.667   3.808   1.543  1.00  0.00           C  
ATOM   1715  CG1 VAL A 116      -7.510   3.475   0.386  1.00  0.00           C  
ATOM   1716  CG2 VAL A 116      -6.714   2.671   2.529  1.00  0.00           C  
ATOM   1717  H   VAL A 116      -4.698   4.940   2.900  1.00  0.00           H  
ATOM   1718  HA  VAL A 116      -4.867   3.049   0.722  1.00  0.00           H  
ATOM   1719  HB  VAL A 116      -7.037   4.718   1.986  1.00  0.00           H  
ATOM   1720 1HG1 VAL A 116      -8.515   3.342   0.710  1.00  0.00           H  
ATOM   1721 2HG1 VAL A 116      -7.458   4.291  -0.313  1.00  0.00           H  
ATOM   1722 3HG1 VAL A 116      -7.146   2.571  -0.084  1.00  0.00           H  
ATOM   1723 1HG2 VAL A 116      -7.739   2.523   2.836  1.00  0.00           H  
ATOM   1724 2HG2 VAL A 116      -6.350   1.769   2.053  1.00  0.00           H  
ATOM   1725 3HG2 VAL A 116      -6.094   2.904   3.395  1.00  0.00           H  
ATOM   1726  N   VAL A 117      -5.313   6.244   0.082  1.00  0.00           N  
ATOM   1727  CA  VAL A 117      -5.294   7.220  -0.991  1.00  0.00           C  
ATOM   1728  C   VAL A 117      -4.037   7.004  -1.825  1.00  0.00           C  
ATOM   1729  O   VAL A 117      -4.120   6.868  -3.044  1.00  0.00           O  
ATOM   1730  CB  VAL A 117      -5.350   8.657  -0.377  1.00  0.00           C  
ATOM   1731  CG1 VAL A 117      -5.066   9.750  -1.382  1.00  0.00           C  
ATOM   1732  CG2 VAL A 117      -6.741   8.885   0.184  1.00  0.00           C  
ATOM   1733  H   VAL A 117      -5.337   6.564   1.049  1.00  0.00           H  
ATOM   1734  HA  VAL A 117      -6.169   7.068  -1.618  1.00  0.00           H  
ATOM   1735  HB  VAL A 117      -4.620   8.730   0.402  1.00  0.00           H  
ATOM   1736 1HG1 VAL A 117      -5.116  10.714  -0.891  1.00  0.00           H  
ATOM   1737 2HG1 VAL A 117      -4.071   9.609  -1.784  1.00  0.00           H  
ATOM   1738 3HG1 VAL A 117      -5.778   9.727  -2.163  1.00  0.00           H  
ATOM   1739 1HG2 VAL A 117      -6.795   9.855   0.637  1.00  0.00           H  
ATOM   1740 2HG2 VAL A 117      -7.472   8.821  -0.619  1.00  0.00           H  
ATOM   1741 3HG2 VAL A 117      -6.962   8.141   0.925  1.00  0.00           H  
ATOM   1742  N   LEU A 118      -2.885   6.837  -1.180  1.00  0.00           N  
ATOM   1743  CA  LEU A 118      -1.668   6.591  -1.940  1.00  0.00           C  
ATOM   1744  C   LEU A 118      -1.716   5.268  -2.730  1.00  0.00           C  
ATOM   1745  O   LEU A 118      -1.253   5.221  -3.875  1.00  0.00           O  
ATOM   1746  CB  LEU A 118      -0.465   6.580  -0.989  1.00  0.00           C  
ATOM   1747  CG  LEU A 118      -0.137   7.919  -0.315  1.00  0.00           C  
ATOM   1748  CD1 LEU A 118       0.966   7.713   0.714  1.00  0.00           C  
ATOM   1749  CD2 LEU A 118       0.282   8.930  -1.372  1.00  0.00           C  
ATOM   1750  H   LEU A 118      -2.851   6.932  -0.166  1.00  0.00           H  
ATOM   1751  HA  LEU A 118      -1.547   7.404  -2.651  1.00  0.00           H  
ATOM   1752 1HB  LEU A 118      -0.651   5.850  -0.202  1.00  0.00           H  
ATOM   1753 2HB  LEU A 118       0.417   6.265  -1.547  1.00  0.00           H  
ATOM   1754  HG  LEU A 118      -1.019   8.287   0.210  1.00  0.00           H  
ATOM   1755 1HD1 LEU A 118       1.198   8.664   1.193  1.00  0.00           H  
ATOM   1756 2HD1 LEU A 118       0.632   7.001   1.468  1.00  0.00           H  
ATOM   1757 3HD1 LEU A 118       1.857   7.329   0.220  1.00  0.00           H  
ATOM   1758 1HD2 LEU A 118       0.514   9.881  -0.893  1.00  0.00           H  
ATOM   1759 2HD2 LEU A 118       1.164   8.563  -1.897  1.00  0.00           H  
ATOM   1760 3HD2 LEU A 118      -0.531   9.070  -2.084  1.00  0.00           H  
ATOM   1761  N   VAL A 119      -2.301   4.201  -2.159  1.00  0.00           N  
ATOM   1762  CA  VAL A 119      -2.406   2.931  -2.888  1.00  0.00           C  
ATOM   1763  C   VAL A 119      -3.307   3.043  -4.096  1.00  0.00           C  
ATOM   1764  O   VAL A 119      -2.943   2.620  -5.196  1.00  0.00           O  
ATOM   1765  CB  VAL A 119      -2.978   1.788  -2.013  1.00  0.00           C  
ATOM   1766  CG1 VAL A 119      -3.264   0.568  -2.897  1.00  0.00           C  
ATOM   1767  CG2 VAL A 119      -1.982   1.384  -0.930  1.00  0.00           C  
ATOM   1768  H   VAL A 119      -2.654   4.268  -1.203  1.00  0.00           H  
ATOM   1769  HA  VAL A 119      -1.411   2.647  -3.226  1.00  0.00           H  
ATOM   1770  HB  VAL A 119      -3.913   2.119  -1.555  1.00  0.00           H  
ATOM   1771 1HG1 VAL A 119      -3.673  -0.234  -2.286  1.00  0.00           H  
ATOM   1772 2HG1 VAL A 119      -3.988   0.835  -3.668  1.00  0.00           H  
ATOM   1773 3HG1 VAL A 119      -2.345   0.238  -3.365  1.00  0.00           H  
ATOM   1774 1HG2 VAL A 119      -2.403   0.581  -0.328  1.00  0.00           H  
ATOM   1775 2HG2 VAL A 119      -1.067   1.041  -1.386  1.00  0.00           H  
ATOM   1776 3HG2 VAL A 119      -1.771   2.228  -0.301  1.00  0.00           H  
ATOM   1777  N   LEU A 120      -4.482   3.622  -3.900  1.00  0.00           N  
ATOM   1778  CA  LEU A 120      -5.437   3.733  -4.973  1.00  0.00           C  
ATOM   1779  C   LEU A 120      -4.892   4.563  -6.112  1.00  0.00           C  
ATOM   1780  O   LEU A 120      -5.057   4.189  -7.273  1.00  0.00           O  
ATOM   1781  CB  LEU A 120      -6.741   4.354  -4.457  1.00  0.00           C  
ATOM   1782  CG  LEU A 120      -7.562   3.479  -3.500  1.00  0.00           C  
ATOM   1783  CD1 LEU A 120      -8.665   4.316  -2.866  1.00  0.00           C  
ATOM   1784  CD2 LEU A 120      -8.142   2.298  -4.263  1.00  0.00           C  
ATOM   1785  H   LEU A 120      -4.720   3.978  -2.975  1.00  0.00           H  
ATOM   1786  HA  LEU A 120      -5.655   2.732  -5.342  1.00  0.00           H  
ATOM   1787 1HB  LEU A 120      -6.502   5.280  -3.936  1.00  0.00           H  
ATOM   1788 2HB  LEU A 120      -7.374   4.594  -5.311  1.00  0.00           H  
ATOM   1789  HG  LEU A 120      -6.919   3.113  -2.699  1.00  0.00           H  
ATOM   1790 1HD1 LEU A 120      -9.247   3.694  -2.186  1.00  0.00           H  
ATOM   1791 2HD1 LEU A 120      -8.221   5.142  -2.310  1.00  0.00           H  
ATOM   1792 3HD1 LEU A 120      -9.316   4.710  -3.645  1.00  0.00           H  
ATOM   1793 1HD2 LEU A 120      -8.725   1.676  -3.583  1.00  0.00           H  
ATOM   1794 2HD2 LEU A 120      -8.787   2.663  -5.063  1.00  0.00           H  
ATOM   1795 3HD2 LEU A 120      -7.332   1.707  -4.691  1.00  0.00           H  
ATOM   1796  N   ILE A 121      -4.171   5.635  -5.796  1.00  0.00           N  
ATOM   1797  CA  ILE A 121      -3.593   6.481  -6.830  1.00  0.00           C  
ATOM   1798  C   ILE A 121      -2.539   5.722  -7.612  1.00  0.00           C  
ATOM   1799  O   ILE A 121      -2.538   5.721  -8.841  1.00  0.00           O  
ATOM   1800  CB  ILE A 121      -2.972   7.752  -6.224  1.00  0.00           C  
ATOM   1801  CG1 ILE A 121      -4.057   8.631  -5.597  1.00  0.00           C  
ATOM   1802  CG2 ILE A 121      -2.203   8.526  -7.284  1.00  0.00           C  
ATOM   1803  CD1 ILE A 121      -3.518   9.715  -4.691  1.00  0.00           C  
ATOM   1804  H   ILE A 121      -4.052   5.902  -4.815  1.00  0.00           H  
ATOM   1805  HA  ILE A 121      -4.376   6.792  -7.521  1.00  0.00           H  
ATOM   1806  HB  ILE A 121      -2.288   7.476  -5.422  1.00  0.00           H  
ATOM   1807 1HG1 ILE A 121      -4.643   9.104  -6.385  1.00  0.00           H  
ATOM   1808 2HG1 ILE A 121      -4.738   8.009  -5.014  1.00  0.00           H  
ATOM   1809 1HG2 ILE A 121      -1.771   9.422  -6.839  1.00  0.00           H  
ATOM   1810 2HG2 ILE A 121      -1.407   7.900  -7.685  1.00  0.00           H  
ATOM   1811 3HG2 ILE A 121      -2.880   8.811  -8.089  1.00  0.00           H  
ATOM   1812 1HD1 ILE A 121      -4.347  10.295  -4.285  1.00  0.00           H  
ATOM   1813 2HD1 ILE A 121      -2.958   9.261  -3.874  1.00  0.00           H  
ATOM   1814 3HD1 ILE A 121      -2.862  10.371  -5.261  1.00  0.00           H  
ATOM   1815  N   LEU A 122      -1.651   5.026  -6.900  1.00  0.00           N  
ATOM   1816  CA  LEU A 122      -0.596   4.261  -7.542  1.00  0.00           C  
ATOM   1817  C   LEU A 122      -1.176   3.206  -8.490  1.00  0.00           C  
ATOM   1818  O   LEU A 122      -0.608   2.928  -9.550  1.00  0.00           O  
ATOM   1819  CB  LEU A 122       0.283   3.586  -6.482  1.00  0.00           C  
ATOM   1820  CG  LEU A 122       1.509   2.834  -7.015  1.00  0.00           C  
ATOM   1821  CD1 LEU A 122       2.396   3.795  -7.795  1.00  0.00           C  
ATOM   1822  CD2 LEU A 122       2.268   2.211  -5.853  1.00  0.00           C  
ATOM   1823  H   LEU A 122      -1.690   5.035  -5.881  1.00  0.00           H  
ATOM   1824  HA  LEU A 122       0.020   4.941  -8.120  1.00  0.00           H  
ATOM   1825 1HB  LEU A 122       0.637   4.346  -5.788  1.00  0.00           H  
ATOM   1826 2HB  LEU A 122      -0.327   2.873  -5.927  1.00  0.00           H  
ATOM   1827  HG  LEU A 122       1.186   2.049  -7.700  1.00  0.00           H  
ATOM   1828 1HD1 LEU A 122       3.267   3.261  -8.174  1.00  0.00           H  
ATOM   1829 2HD1 LEU A 122       1.834   4.211  -8.631  1.00  0.00           H  
ATOM   1830 3HD1 LEU A 122       2.722   4.602  -7.139  1.00  0.00           H  
ATOM   1831 1HD2 LEU A 122       3.140   1.676  -6.232  1.00  0.00           H  
ATOM   1832 2HD2 LEU A 122       2.593   2.995  -5.168  1.00  0.00           H  
ATOM   1833 3HD2 LEU A 122       1.617   1.515  -5.324  1.00  0.00           H  
ATOM   1834  N   ALA A 123      -2.328   2.637  -8.115  1.00  0.00           N  
ATOM   1835  CA  ALA A 123      -3.025   1.612  -8.876  1.00  0.00           C  
ATOM   1836  C   ALA A 123      -3.821   2.193 -10.060  1.00  0.00           C  
ATOM   1837  O   ALA A 123      -4.426   1.431 -10.819  1.00  0.00           O  
ATOM   1838  CB  ALA A 123      -3.955   0.842  -7.960  1.00  0.00           C  
ATOM   1839  H   ALA A 123      -2.728   2.895  -7.213  1.00  0.00           H  
ATOM   1840  HA  ALA A 123      -2.277   0.930  -9.278  1.00  0.00           H  
ATOM   1841 1HB  ALA A 123      -4.449   0.049  -8.517  1.00  0.00           H  
ATOM   1842 2HB  ALA A 123      -3.375   0.414  -7.145  1.00  0.00           H  
ATOM   1843 3HB  ALA A 123      -4.696   1.518  -7.552  1.00  0.00           H  
ATOM   1844  N   GLY A 124      -3.839   3.525 -10.216  1.00  0.00           N  
ATOM   1845  CA  GLY A 124      -4.535   4.165 -11.327  1.00  0.00           C  
ATOM   1846  C   GLY A 124      -5.747   5.041 -10.978  1.00  0.00           C  
ATOM   1847  O   GLY A 124      -6.436   5.509 -11.895  1.00  0.00           O  
ATOM   1848  H   GLY A 124      -3.333   4.128  -9.570  1.00  0.00           H  
ATOM   1849 1HA  GLY A 124      -3.813   4.780 -11.862  1.00  0.00           H  
ATOM   1850 2HA  GLY A 124      -4.852   3.395 -12.027  1.00  0.00           H  
ATOM   1851  N   ALA A 125      -6.049   5.250  -9.694  1.00  0.00           N  
ATOM   1852  CA  ALA A 125      -7.178   6.116  -9.372  1.00  0.00           C  
ATOM   1853  C   ALA A 125      -6.933   7.532  -9.889  1.00  0.00           C  
ATOM   1854  O   ALA A 125      -5.849   8.097  -9.720  1.00  0.00           O  
ATOM   1855  CB  ALA A 125      -7.454   6.164  -7.884  1.00  0.00           C  
ATOM   1856  H   ALA A 125      -5.501   4.835  -8.947  1.00  0.00           H  
ATOM   1857  HA  ALA A 125      -8.054   5.713  -9.863  1.00  0.00           H  
ATOM   1858 1HB  ALA A 125      -8.325   6.790  -7.723  1.00  0.00           H  
ATOM   1859 2HB  ALA A 125      -7.649   5.199  -7.513  1.00  0.00           H  
ATOM   1860 3HB  ALA A 125      -6.608   6.573  -7.368  1.00  0.00           H  
ATOM   1861  N   ASP A 126      -7.965   8.127 -10.464  1.00  0.00           N  
ATOM   1862  CA  ASP A 126      -7.902   9.503 -10.951  1.00  0.00           C  
ATOM   1863  C   ASP A 126      -8.315  10.505  -9.880  1.00  0.00           C  
ATOM   1864  O   ASP A 126      -9.500  10.631  -9.545  1.00  0.00           O  
ATOM   1865  CB  ASP A 126      -8.710   9.663 -12.244  1.00  0.00           C  
ATOM   1866  CG  ASP A 126      -8.656  11.087 -12.880  1.00  0.00           C  
ATOM   1867  OD1 ASP A 126      -8.340  12.054 -12.196  1.00  0.00           O  
ATOM   1868  OD2 ASP A 126      -8.923  11.181 -14.055  1.00  0.00           O  
ATOM   1869  H   ASP A 126      -8.817   7.585 -10.593  1.00  0.00           H  
ATOM   1870  HA  ASP A 126      -6.864   9.715 -11.209  1.00  0.00           H  
ATOM   1871 1HB  ASP A 126      -8.324   8.954 -12.980  1.00  0.00           H  
ATOM   1872 2HB  ASP A 126      -9.740   9.388 -12.067  1.00  0.00           H  
ATOM   1873  N   VAL A 127      -7.322  11.232  -9.368  1.00  0.00           N  
ATOM   1874  CA  VAL A 127      -7.454  12.191  -8.274  1.00  0.00           C  
ATOM   1875  C   VAL A 127      -8.420  13.347  -8.533  1.00  0.00           C  
ATOM   1876  O   VAL A 127      -8.779  14.061  -7.596  1.00  0.00           O  
ATOM   1877  CB  VAL A 127      -6.069  12.778  -7.947  1.00  0.00           C  
ATOM   1878  CG1 VAL A 127      -5.129  11.687  -7.458  1.00  0.00           C  
ATOM   1879  CG2 VAL A 127      -5.498  13.471  -9.175  1.00  0.00           C  
ATOM   1880  H   VAL A 127      -6.398  11.074  -9.750  1.00  0.00           H  
ATOM   1881  HA  VAL A 127      -7.815  11.655  -7.405  1.00  0.00           H  
ATOM   1882  HB  VAL A 127      -6.172  13.500  -7.137  1.00  0.00           H  
ATOM   1883 1HG1 VAL A 127      -4.154  12.120  -7.232  1.00  0.00           H  
ATOM   1884 2HG1 VAL A 127      -5.540  11.229  -6.558  1.00  0.00           H  
ATOM   1885 3HG1 VAL A 127      -5.017  10.929  -8.233  1.00  0.00           H  
ATOM   1886 1HG2 VAL A 127      -4.519  13.885  -8.937  1.00  0.00           H  
ATOM   1887 2HG2 VAL A 127      -5.400  12.750  -9.987  1.00  0.00           H  
ATOM   1888 3HG2 VAL A 127      -6.166  14.276  -9.483  1.00  0.00           H  
ATOM   1889  N   ASN A 128      -8.797  13.577  -9.796  1.00  0.00           N  
ATOM   1890  CA  ASN A 128      -9.738  14.641 -10.119  1.00  0.00           C  
ATOM   1891  C   ASN A 128     -11.165  14.147 -10.413  1.00  0.00           C  
ATOM   1892  O   ASN A 128     -12.027  14.944 -10.795  1.00  0.00           O  
ATOM   1893  CB  ASN A 128      -9.207  15.451 -11.284  1.00  0.00           C  
ATOM   1894  CG  ASN A 128      -7.990  16.254 -10.908  1.00  0.00           C  
ATOM   1895  OD1 ASN A 128      -7.955  16.821  -9.808  1.00  0.00           O  
ATOM   1896  ND2 ASN A 128      -7.012  16.307 -11.787  1.00  0.00           N  
ATOM   1897  H   ASN A 128      -8.468  12.969 -10.559  1.00  0.00           H  
ATOM   1898  HA  ASN A 128      -9.809  15.303  -9.257  1.00  0.00           H  
ATOM   1899 1HB  ASN A 128      -8.944  14.768 -12.101  1.00  0.00           H  
ATOM   1900 2HB  ASN A 128      -9.982  16.122 -11.650  1.00  0.00           H  
ATOM   1901 1HD2 ASN A 128      -6.166  16.819 -11.607  1.00  0.00           H  
ATOM   1902 2HD2 ASN A 128      -7.105  15.820 -12.657  1.00  0.00           H  
ATOM   1903  N   THR A 129     -11.437  12.854 -10.215  1.00  0.00           N  
ATOM   1904  CA  THR A 129     -12.777  12.324 -10.485  1.00  0.00           C  
ATOM   1905  C   THR A 129     -13.819  12.992  -9.602  1.00  0.00           C  
ATOM   1906  O   THR A 129     -13.643  13.065  -8.393  1.00  0.00           O  
ATOM   1907  CB  THR A 129     -12.851  10.809 -10.245  1.00  0.00           C  
ATOM   1908  OG1 THR A 129     -11.884  10.159 -11.034  1.00  0.00           O  
ATOM   1909  CG2 THR A 129     -14.225  10.291 -10.642  1.00  0.00           C  
ATOM   1910  H   THR A 129     -10.700  12.213  -9.909  1.00  0.00           H  
ATOM   1911  HA  THR A 129     -13.026  12.528 -11.527  1.00  0.00           H  
ATOM   1912  HB  THR A 129     -12.661  10.590  -9.198  1.00  0.00           H  
ATOM   1913  HG1 THR A 129     -11.010  10.273 -10.592  1.00  0.00           H  
ATOM   1914 1HG2 THR A 129     -14.263   9.219 -10.481  1.00  0.00           H  
ATOM   1915 2HG2 THR A 129     -14.998  10.771 -10.045  1.00  0.00           H  
ATOM   1916 3HG2 THR A 129     -14.396  10.506 -11.692  1.00  0.00           H  
ATOM   1917  N   LYS A 130     -14.918  13.449 -10.179  1.00  0.00           N  
ATOM   1918  CA  LYS A 130     -15.944  14.110  -9.379  1.00  0.00           C  
ATOM   1919  C   LYS A 130     -17.200  13.262  -9.182  1.00  0.00           C  
ATOM   1920  O   LYS A 130     -17.609  12.541 -10.101  1.00  0.00           O  
ATOM   1921  CB  LYS A 130     -16.322  15.446 -10.022  1.00  0.00           C  
ATOM   1922  CG  LYS A 130     -15.169  16.434 -10.144  1.00  0.00           C  
ATOM   1923  CD  LYS A 130     -15.624  17.737 -10.784  1.00  0.00           C  
ATOM   1924  CE  LYS A 130     -14.439  18.621 -11.143  1.00  0.00           C  
ATOM   1925  NZ  LYS A 130     -14.870  19.923 -11.720  1.00  0.00           N  
ATOM   1926  H   LYS A 130     -15.027  13.370 -11.178  1.00  0.00           H  
ATOM   1927  HA  LYS A 130     -15.530  14.330  -8.399  1.00  0.00           H  
ATOM   1928 1HB  LYS A 130     -16.718  15.269 -11.022  1.00  0.00           H  
ATOM   1929 2HB  LYS A 130     -17.110  15.921  -9.437  1.00  0.00           H  
ATOM   1930 1HG  LYS A 130     -14.767  16.647  -9.153  1.00  0.00           H  
ATOM   1931 2HG  LYS A 130     -14.378  15.996 -10.752  1.00  0.00           H  
ATOM   1932 1HD  LYS A 130     -16.191  17.519 -11.690  1.00  0.00           H  
ATOM   1933 2HD  LYS A 130     -16.271  18.276 -10.092  1.00  0.00           H  
ATOM   1934 1HE  LYS A 130     -13.845  18.812 -10.251  1.00  0.00           H  
ATOM   1935 2HE  LYS A 130     -13.808  18.107 -11.869  1.00  0.00           H  
ATOM   1936 1HZ  LYS A 130     -14.057  20.478 -11.945  1.00  0.00           H  
ATOM   1937 2HZ  LYS A 130     -15.407  19.758 -12.560  1.00  0.00           H  
ATOM   1938 3HZ  LYS A 130     -15.440  20.417 -11.049  1.00  0.00           H  
ATOM   1939  N   ASP A 131     -17.826  13.394  -8.001  1.00  0.00           N  
ATOM   1940  CA  ASP A 131     -19.067  12.688  -7.686  1.00  0.00           C  
ATOM   1941  C   ASP A 131     -20.286  13.446  -8.215  1.00  0.00           C  
ATOM   1942  O   ASP A 131     -20.135  14.461  -8.900  1.00  0.00           O  
ATOM   1943  CB  ASP A 131     -19.213  12.437  -6.174  1.00  0.00           C  
ATOM   1944  CG  ASP A 131     -19.472  13.670  -5.257  1.00  0.00           C  
ATOM   1945  OD1 ASP A 131     -19.777  14.761  -5.763  1.00  0.00           O  
ATOM   1946  OD2 ASP A 131     -19.405  13.484  -4.034  1.00  0.00           O  
ATOM   1947  H   ASP A 131     -17.390  13.981  -7.290  1.00  0.00           H  
ATOM   1948  HA  ASP A 131     -19.040  11.723  -8.182  1.00  0.00           H  
ATOM   1949 1HB  ASP A 131     -19.988  11.708  -6.005  1.00  0.00           H  
ATOM   1950 2HB  ASP A 131     -18.282  11.992  -5.844  1.00  0.00           H  
ATOM   1951  N   LYS A 132     -21.500  12.992  -7.868  1.00  0.00           N  
ATOM   1952  CA  LYS A 132     -22.738  13.606  -8.370  1.00  0.00           C  
ATOM   1953  C   LYS A 132     -22.912  15.095  -8.036  1.00  0.00           C  
ATOM   1954  O   LYS A 132     -23.681  15.782  -8.712  1.00  0.00           O  
ATOM   1955  CB  LYS A 132     -23.966  12.883  -7.799  1.00  0.00           C  
ATOM   1956  CG  LYS A 132     -24.162  13.099  -6.279  1.00  0.00           C  
ATOM   1957  CD  LYS A 132     -25.335  12.312  -5.717  1.00  0.00           C  
ATOM   1958  CE  LYS A 132     -25.525  12.584  -4.219  1.00  0.00           C  
ATOM   1959  NZ  LYS A 132     -26.606  11.722  -3.634  1.00  0.00           N  
ATOM   1960  H   LYS A 132     -21.581  12.156  -7.293  1.00  0.00           H  
ATOM   1961  HA  LYS A 132     -22.740  13.506  -9.455  1.00  0.00           H  
ATOM   1962 1HB  LYS A 132     -24.865  13.234  -8.305  1.00  0.00           H  
ATOM   1963 2HB  LYS A 132     -23.881  11.810  -7.977  1.00  0.00           H  
ATOM   1964 1HG  LYS A 132     -23.250  12.815  -5.748  1.00  0.00           H  
ATOM   1965 2HG  LYS A 132     -24.360  14.149  -6.088  1.00  0.00           H  
ATOM   1966 1HD  LYS A 132     -26.242  12.596  -6.243  1.00  0.00           H  
ATOM   1967 2HD  LYS A 132     -25.175  11.259  -5.856  1.00  0.00           H  
ATOM   1968 1HE  LYS A 132     -24.590  12.380  -3.699  1.00  0.00           H  
ATOM   1969 2HE  LYS A 132     -25.786  13.637  -4.077  1.00  0.00           H  
ATOM   1970 1HZ  LYS A 132     -26.699  11.915  -2.652  1.00  0.00           H  
ATOM   1971 2HZ  LYS A 132     -27.480  11.892  -4.096  1.00  0.00           H  
ATOM   1972 3HZ  LYS A 132     -26.337  10.729  -3.761  1.00  0.00           H  
ATOM   1973  N   ASP A 133     -22.237  15.589  -6.988  1.00  0.00           N  
ATOM   1974  CA  ASP A 133     -22.362  16.981  -6.585  1.00  0.00           C  
ATOM   1975  C   ASP A 133     -21.177  17.794  -7.081  1.00  0.00           C  
ATOM   1976  O   ASP A 133     -21.047  18.971  -6.746  1.00  0.00           O  
ATOM   1977  CB  ASP A 133     -22.519  17.125  -5.064  1.00  0.00           C  
ATOM   1978  CG  ASP A 133     -23.856  16.591  -4.512  1.00  0.00           C  
ATOM   1979  OD1 ASP A 133     -24.823  16.600  -5.232  1.00  0.00           O  
ATOM   1980  OD2 ASP A 133     -23.896  16.193  -3.370  1.00  0.00           O  
ATOM   1981  H   ASP A 133     -21.557  15.008  -6.487  1.00  0.00           H  
ATOM   1982  HA  ASP A 133     -23.257  17.393  -7.048  1.00  0.00           H  
ATOM   1983 1HB  ASP A 133     -21.715  16.567  -4.578  1.00  0.00           H  
ATOM   1984 2HB  ASP A 133     -22.414  18.170  -4.786  1.00  0.00           H  
ATOM   1985  N   GLY A 134     -20.287  17.164  -7.845  1.00  0.00           N  
ATOM   1986  CA  GLY A 134     -19.091  17.824  -8.331  1.00  0.00           C  
ATOM   1987  C   GLY A 134     -17.889  17.776  -7.374  1.00  0.00           C  
ATOM   1988  O   GLY A 134     -16.913  18.494  -7.579  1.00  0.00           O  
ATOM   1989  H   GLY A 134     -20.430  16.189  -8.112  1.00  0.00           H  
ATOM   1990 1HA  GLY A 134     -18.829  17.387  -9.285  1.00  0.00           H  
ATOM   1991 2HA  GLY A 134     -19.326  18.854  -8.549  1.00  0.00           H  
ATOM   1992  N   TYR A 135     -17.926  16.943  -6.338  1.00  0.00           N  
ATOM   1993  CA  TYR A 135     -16.803  16.921  -5.403  1.00  0.00           C  
ATOM   1994  C   TYR A 135     -15.750  15.882  -5.744  1.00  0.00           C  
ATOM   1995  O   TYR A 135     -16.062  14.718  -6.007  1.00  0.00           O  
ATOM   1996  CB  TYR A 135     -17.313  16.684  -3.980  1.00  0.00           C  
ATOM   1997  CG  TYR A 135     -17.973  17.895  -3.358  1.00  0.00           C  
ATOM   1998  CD1 TYR A 135     -19.185  18.355  -3.852  1.00  0.00           C  
ATOM   1999  CD2 TYR A 135     -17.365  18.546  -2.295  1.00  0.00           C  
ATOM   2000  CE1 TYR A 135     -19.787  19.461  -3.284  1.00  0.00           C  
ATOM   2001  CE2 TYR A 135     -17.968  19.652  -1.727  1.00  0.00           C  
ATOM   2002  CZ  TYR A 135     -19.174  20.109  -2.219  1.00  0.00           C  
ATOM   2003  OH  TYR A 135     -19.774  21.211  -1.653  1.00  0.00           O  
ATOM   2004  H   TYR A 135     -18.722  16.312  -6.180  1.00  0.00           H  
ATOM   2005  HA  TYR A 135     -16.319  17.902  -5.425  1.00  0.00           H  
ATOM   2006 1HB  TYR A 135     -18.036  15.867  -3.983  1.00  0.00           H  
ATOM   2007 2HB  TYR A 135     -16.483  16.384  -3.341  1.00  0.00           H  
ATOM   2008  HD1 TYR A 135     -19.662  17.843  -4.688  1.00  0.00           H  
ATOM   2009  HD2 TYR A 135     -16.412  18.186  -1.908  1.00  0.00           H  
ATOM   2010  HE1 TYR A 135     -20.740  19.822  -3.672  1.00  0.00           H  
ATOM   2011  HE2 TYR A 135     -17.490  20.165  -0.892  1.00  0.00           H  
ATOM   2012  HH  TYR A 135     -20.505  21.496  -2.207  1.00  0.00           H  
ATOM   2013  N   SER A 136     -14.493  16.327  -5.776  1.00  0.00           N  
ATOM   2014  CA  SER A 136     -13.345  15.468  -5.995  1.00  0.00           C  
ATOM   2015  C   SER A 136     -12.891  14.964  -4.633  1.00  0.00           C  
ATOM   2016  O   SER A 136     -13.270  15.580  -3.634  1.00  0.00           O  
ATOM   2017  CB  SER A 136     -12.241  16.269  -6.656  1.00  0.00           C  
ATOM   2018  OG  SER A 136     -11.735  17.238  -5.767  1.00  0.00           O  
ATOM   2019  H   SER A 136     -14.315  17.319  -5.622  1.00  0.00           H  
ATOM   2020  HA  SER A 136     -13.648  14.647  -6.620  1.00  0.00           H  
ATOM   2021 1HB  SER A 136     -11.446  15.635  -7.003  1.00  0.00           H  
ATOM   2022 2HB  SER A 136     -12.646  16.767  -7.539  1.00  0.00           H  
ATOM   2023  HG  SER A 136     -12.408  17.935  -5.739  1.00  0.00           H  
ATOM   2024  N   PRO A 137     -12.033  13.927  -4.527  1.00  0.00           N  
ATOM   2025  CA  PRO A 137     -11.441  13.474  -3.283  1.00  0.00           C  
ATOM   2026  C   PRO A 137     -10.765  14.647  -2.563  1.00  0.00           C  
ATOM   2027  O   PRO A 137     -10.705  14.672  -1.334  1.00  0.00           O  
ATOM   2028  CB  PRO A 137     -10.428  12.422  -3.746  1.00  0.00           C  
ATOM   2029  CG  PRO A 137     -10.999  11.900  -5.020  1.00  0.00           C  
ATOM   2030  CD  PRO A 137     -11.604  13.109  -5.682  1.00  0.00           C  
ATOM   2031  HA  PRO A 137     -12.203  13.009  -2.654  1.00  0.00           H  
ATOM   2032 1HB  PRO A 137      -9.439  12.885  -3.879  1.00  0.00           H  
ATOM   2033 2HB  PRO A 137     -10.316  11.643  -2.977  1.00  0.00           H  
ATOM   2034 1HG  PRO A 137     -10.209  11.434  -5.628  1.00  0.00           H  
ATOM   2035 2HG  PRO A 137     -11.742  11.116  -4.810  1.00  0.00           H  
ATOM   2036 1HD  PRO A 137     -10.837  13.620  -6.283  1.00  0.00           H  
ATOM   2037 2HD  PRO A 137     -12.448  12.797  -6.314  1.00  0.00           H  
ATOM   2038  N   LEU A 138     -10.268  15.628  -3.338  1.00  0.00           N  
ATOM   2039  CA  LEU A 138      -9.586  16.805  -2.809  1.00  0.00           C  
ATOM   2040  C   LEU A 138     -10.581  17.733  -2.148  1.00  0.00           C  
ATOM   2041  O   LEU A 138     -10.311  18.288  -1.082  1.00  0.00           O  
ATOM   2042  CB  LEU A 138      -8.831  17.552  -3.910  1.00  0.00           C  
ATOM   2043  CG  LEU A 138      -7.988  18.722  -3.420  1.00  0.00           C  
ATOM   2044  CD1 LEU A 138      -6.954  18.220  -2.454  1.00  0.00           C  
ATOM   2045  CD2 LEU A 138      -7.329  19.410  -4.563  1.00  0.00           C  
ATOM   2046  H   LEU A 138     -10.361  15.560  -4.341  1.00  0.00           H  
ATOM   2047  HA  LEU A 138      -8.874  16.492  -2.051  1.00  0.00           H  
ATOM   2048 1HB  LEU A 138      -8.174  16.849  -4.416  1.00  0.00           H  
ATOM   2049 2HB  LEU A 138      -9.547  17.937  -4.633  1.00  0.00           H  
ATOM   2050  HG  LEU A 138      -8.630  19.431  -2.897  1.00  0.00           H  
ATOM   2051 1HD1 LEU A 138      -6.376  19.063  -2.123  1.00  0.00           H  
ATOM   2052 2HD1 LEU A 138      -7.435  17.735  -1.606  1.00  0.00           H  
ATOM   2053 3HD1 LEU A 138      -6.298  17.514  -2.954  1.00  0.00           H  
ATOM   2054 1HD2 LEU A 138      -6.759  20.222  -4.157  1.00  0.00           H  
ATOM   2055 2HD2 LEU A 138      -6.674  18.737  -5.081  1.00  0.00           H  
ATOM   2056 3HD2 LEU A 138      -8.079  19.789  -5.258  1.00  0.00           H  
ATOM   2057  N   HIS A 139     -11.751  17.906  -2.768  1.00  0.00           N  
ATOM   2058  CA  HIS A 139     -12.742  18.786  -2.151  1.00  0.00           C  
ATOM   2059  C   HIS A 139     -13.209  18.154  -0.853  1.00  0.00           C  
ATOM   2060  O   HIS A 139     -13.438  18.841   0.145  1.00  0.00           O  
ATOM   2061  CB  HIS A 139     -14.013  18.992  -2.994  1.00  0.00           C  
ATOM   2062  CG  HIS A 139     -13.897  19.755  -4.239  1.00  0.00           C  
ATOM   2063  ND1 HIS A 139     -13.624  19.164  -5.444  1.00  0.00           N  
ATOM   2064  CD2 HIS A 139     -14.005  21.072  -4.489  1.00  0.00           C  
ATOM   2065  CE1 HIS A 139     -13.568  20.084  -6.376  1.00  0.00           C  
ATOM   2066  NE2 HIS A 139     -13.785  21.238  -5.821  1.00  0.00           N  
ATOM   2067  H   HIS A 139     -11.923  17.449  -3.663  1.00  0.00           H  
ATOM   2068  HA  HIS A 139     -12.306  19.756  -1.925  1.00  0.00           H  
ATOM   2069 1HB  HIS A 139     -14.432  18.019  -3.242  1.00  0.00           H  
ATOM   2070 2HB  HIS A 139     -14.724  19.503  -2.396  1.00  0.00           H  
ATOM   2071  HD2 HIS A 139     -14.209  21.863  -3.767  1.00  0.00           H  
ATOM   2072  HE1 HIS A 139     -13.363  19.922  -7.432  1.00  0.00           H  
ATOM   2073  HE2 HIS A 139     -13.756  22.121  -6.333  1.00  0.00           H  
ATOM   2074  N   LEU A 140     -13.349  16.832  -0.860  1.00  0.00           N  
ATOM   2075  CA  LEU A 140     -13.859  16.163   0.317  1.00  0.00           C  
ATOM   2076  C   LEU A 140     -12.837  16.181   1.440  1.00  0.00           C  
ATOM   2077  O   LEU A 140     -13.169  16.510   2.582  1.00  0.00           O  
ATOM   2078  CB  LEU A 140     -14.205  14.725  -0.032  1.00  0.00           C  
ATOM   2079  CG  LEU A 140     -15.309  14.587  -1.038  1.00  0.00           C  
ATOM   2080  CD1 LEU A 140     -15.455  13.143  -1.411  1.00  0.00           C  
ATOM   2081  CD2 LEU A 140     -16.576  15.163  -0.470  1.00  0.00           C  
ATOM   2082  H   LEU A 140     -13.140  16.306  -1.712  1.00  0.00           H  
ATOM   2083  HA  LEU A 140     -14.757  16.679   0.651  1.00  0.00           H  
ATOM   2084 1HB  LEU A 140     -13.314  14.230  -0.425  1.00  0.00           H  
ATOM   2085 2HB  LEU A 140     -14.513  14.217   0.875  1.00  0.00           H  
ATOM   2086  HG  LEU A 140     -15.041  15.130  -1.934  1.00  0.00           H  
ATOM   2087 1HD1 LEU A 140     -16.243  13.041  -2.161  1.00  0.00           H  
ATOM   2088 2HD1 LEU A 140     -14.511  12.787  -1.818  1.00  0.00           H  
ATOM   2089 3HD1 LEU A 140     -15.715  12.558  -0.525  1.00  0.00           H  
ATOM   2090 1HD2 LEU A 140     -17.368  15.077  -1.211  1.00  0.00           H  
ATOM   2091 2HD2 LEU A 140     -16.848  14.612   0.434  1.00  0.00           H  
ATOM   2092 3HD2 LEU A 140     -16.420  16.212  -0.226  1.00  0.00           H  
ATOM   2093  N   ALA A 141     -11.575  15.888   1.120  1.00  0.00           N  
ATOM   2094  CA  ALA A 141     -10.547  15.903   2.142  1.00  0.00           C  
ATOM   2095  C   ALA A 141     -10.376  17.311   2.696  1.00  0.00           C  
ATOM   2096  O   ALA A 141     -10.262  17.503   3.919  1.00  0.00           O  
ATOM   2097  CB  ALA A 141      -9.241  15.400   1.557  1.00  0.00           C  
ATOM   2098  H   ALA A 141     -11.327  15.619   0.171  1.00  0.00           H  
ATOM   2099  HA  ALA A 141     -10.855  15.245   2.953  1.00  0.00           H  
ATOM   2100 1HB  ALA A 141      -8.475  15.395   2.317  1.00  0.00           H  
ATOM   2101 2HB  ALA A 141      -9.389  14.403   1.184  1.00  0.00           H  
ATOM   2102 3HB  ALA A 141      -8.937  16.049   0.738  1.00  0.00           H  
ATOM   2103  N   ALA A 142     -10.389  18.313   1.803  1.00  0.00           N  
ATOM   2104  CA  ALA A 142     -10.190  19.704   2.189  1.00  0.00           C  
ATOM   2105  C   ALA A 142     -11.284  20.186   3.116  1.00  0.00           C  
ATOM   2106  O   ALA A 142     -11.024  20.920   4.075  1.00  0.00           O  
ATOM   2107  CB  ALA A 142     -10.120  20.582   0.953  1.00  0.00           C  
ATOM   2108  H   ALA A 142     -10.517  18.114   0.808  1.00  0.00           H  
ATOM   2109  HA  ALA A 142      -9.254  19.758   2.732  1.00  0.00           H  
ATOM   2110 1HB  ALA A 142      -9.948  21.618   1.236  1.00  0.00           H  
ATOM   2111 2HB  ALA A 142      -9.308  20.238   0.313  1.00  0.00           H  
ATOM   2112 3HB  ALA A 142     -11.065  20.512   0.411  1.00  0.00           H  
ATOM   2113  N   ARG A 143     -12.516  19.742   2.859  1.00  0.00           N  
ATOM   2114  CA  ARG A 143     -13.665  20.128   3.654  1.00  0.00           C  
ATOM   2115  C   ARG A 143     -13.641  19.434   5.000  1.00  0.00           C  
ATOM   2116  O   ARG A 143     -13.879  20.045   6.032  1.00  0.00           O  
ATOM   2117  CB  ARG A 143     -14.959  19.788   2.929  1.00  0.00           C  
ATOM   2118  CG  ARG A 143     -16.225  20.267   3.623  1.00  0.00           C  
ATOM   2119  CD  ARG A 143     -17.441  19.936   2.837  1.00  0.00           C  
ATOM   2120  NE  ARG A 143     -18.650  20.432   3.474  1.00  0.00           N  
ATOM   2121  CZ  ARG A 143     -19.894  20.272   2.982  1.00  0.00           C  
ATOM   2122  NH1 ARG A 143     -20.076  19.628   1.851  1.00  0.00           N  
ATOM   2123  NH2 ARG A 143     -20.932  20.763   3.638  1.00  0.00           N  
ATOM   2124  H   ARG A 143     -12.682  19.139   2.049  1.00  0.00           H  
ATOM   2125  HA  ARG A 143     -13.638  21.206   3.809  1.00  0.00           H  
ATOM   2126 1HB  ARG A 143     -14.944  20.227   1.933  1.00  0.00           H  
ATOM   2127 2HB  ARG A 143     -15.037  18.708   2.810  1.00  0.00           H  
ATOM   2128 1HG  ARG A 143     -16.307  19.789   4.600  1.00  0.00           H  
ATOM   2129 2HG  ARG A 143     -16.183  21.349   3.751  1.00  0.00           H  
ATOM   2130 1HD  ARG A 143     -17.367  20.385   1.847  1.00  0.00           H  
ATOM   2131 2HD  ARG A 143     -17.527  18.854   2.739  1.00  0.00           H  
ATOM   2132  HE  ARG A 143     -18.550  20.933   4.346  1.00  0.00           H  
ATOM   2133 1HH1 ARG A 143     -19.283  19.254   1.350  1.00  0.00           H  
ATOM   2134 2HH1 ARG A 143     -21.009  19.508   1.483  1.00  0.00           H  
ATOM   2135 1HH2 ARG A 143     -20.792  21.258   4.508  1.00  0.00           H  
ATOM   2136 2HH2 ARG A 143     -21.864  20.643   3.270  1.00  0.00           H  
ATOM   2137  N   HIS A 144     -13.345  18.138   4.997  1.00  0.00           N  
ATOM   2138  CA  HIS A 144     -13.322  17.386   6.235  1.00  0.00           C  
ATOM   2139  C   HIS A 144     -12.233  17.907   7.180  1.00  0.00           C  
ATOM   2140  O   HIS A 144     -12.425  17.944   8.399  1.00  0.00           O  
ATOM   2141  CB  HIS A 144     -13.103  15.897   5.966  1.00  0.00           C  
ATOM   2142  CG  HIS A 144     -13.316  15.046   7.182  1.00  0.00           C  
ATOM   2143  ND1 HIS A 144     -12.309  14.724   8.063  1.00  0.00           N  
ATOM   2144  CD2 HIS A 144     -14.436  14.440   7.654  1.00  0.00           C  
ATOM   2145  CE1 HIS A 144     -12.795  13.961   9.029  1.00  0.00           C  
ATOM   2146  NE2 HIS A 144     -14.086  13.772   8.809  1.00  0.00           N  
ATOM   2147  H   HIS A 144     -13.161  17.657   4.121  1.00  0.00           H  
ATOM   2148  HA  HIS A 144     -14.275  17.495   6.740  1.00  0.00           H  
ATOM   2149 1HB  HIS A 144     -13.777  15.554   5.181  1.00  0.00           H  
ATOM   2150 2HB  HIS A 144     -12.086  15.741   5.608  1.00  0.00           H  
ATOM   2151  HD1 HIS A 144     -11.344  14.998   7.999  1.00  0.00           H  
ATOM   2152  HD2 HIS A 144     -15.465  14.405   7.293  1.00  0.00           H  
ATOM   2153  HE1 HIS A 144     -12.144  13.603   9.822  1.00  0.00           H  
ATOM   2154  N   GLY A 145     -11.086  18.281   6.611  1.00  0.00           N  
ATOM   2155  CA  GLY A 145      -9.939  18.729   7.390  1.00  0.00           C  
ATOM   2156  C   GLY A 145      -8.816  17.688   7.352  1.00  0.00           C  
ATOM   2157  O   GLY A 145      -7.897  17.706   8.179  1.00  0.00           O  
ATOM   2158  H   GLY A 145     -10.995  18.235   5.601  1.00  0.00           H  
ATOM   2159 1HA  GLY A 145      -9.588  19.676   6.995  1.00  0.00           H  
ATOM   2160 2HA  GLY A 145     -10.241  18.909   8.419  1.00  0.00           H  
ATOM   2161  N   ASN A 146      -8.859  16.782   6.375  1.00  0.00           N  
ATOM   2162  CA  ASN A 146      -7.874  15.711   6.286  1.00  0.00           C  
ATOM   2163  C   ASN A 146      -6.597  16.174   5.630  1.00  0.00           C  
ATOM   2164  O   ASN A 146      -6.282  15.773   4.517  1.00  0.00           O  
ATOM   2165  CB  ASN A 146      -8.406  14.539   5.509  1.00  0.00           C  
ATOM   2166  CG  ASN A 146      -9.526  13.905   6.156  1.00  0.00           C  
ATOM   2167  OD1 ASN A 146      -9.588  13.748   7.383  1.00  0.00           O  
ATOM   2168  ND2 ASN A 146     -10.436  13.517   5.346  1.00  0.00           N  
ATOM   2169  H   ASN A 146      -9.575  16.859   5.656  1.00  0.00           H  
ATOM   2170  HA  ASN A 146      -7.626  15.382   7.296  1.00  0.00           H  
ATOM   2171 1HB  ASN A 146      -8.716  14.864   4.521  1.00  0.00           H  
ATOM   2172 2HB  ASN A 146      -7.615  13.806   5.382  1.00  0.00           H  
ATOM   2173 1HD2 ASN A 146     -11.277  13.049   5.659  1.00  0.00           H  
ATOM   2174 2HD2 ASN A 146     -10.310  13.642   4.356  1.00  0.00           H  
ATOM   2175  N   LEU A 147      -5.847  16.978   6.354  1.00  0.00           N  
ATOM   2176  CA  LEU A 147      -4.585  17.538   5.877  1.00  0.00           C  
ATOM   2177  C   LEU A 147      -3.667  16.468   5.300  1.00  0.00           C  
ATOM   2178  O   LEU A 147      -3.003  16.698   4.288  1.00  0.00           O  
ATOM   2179  CB  LEU A 147      -3.867  18.265   7.020  1.00  0.00           C  
ATOM   2180  CG  LEU A 147      -2.548  18.953   6.647  1.00  0.00           C  
ATOM   2181  CD1 LEU A 147      -2.820  20.065   5.644  1.00  0.00           C  
ATOM   2182  CD2 LEU A 147      -1.887  19.500   7.904  1.00  0.00           C  
ATOM   2183  H   LEU A 147      -6.230  17.256   7.260  1.00  0.00           H  
ATOM   2184  HA  LEU A 147      -4.806  18.239   5.081  1.00  0.00           H  
ATOM   2185 1HB  LEU A 147      -4.535  19.026   7.421  1.00  0.00           H  
ATOM   2186 2HB  LEU A 147      -3.654  17.546   7.811  1.00  0.00           H  
ATOM   2187  HG  LEU A 147      -1.883  18.231   6.172  1.00  0.00           H  
ATOM   2188 1HD1 LEU A 147      -1.882  20.554   5.378  1.00  0.00           H  
ATOM   2189 2HD1 LEU A 147      -3.275  19.643   4.747  1.00  0.00           H  
ATOM   2190 3HD1 LEU A 147      -3.497  20.796   6.085  1.00  0.00           H  
ATOM   2191 1HD2 LEU A 147      -0.949  19.988   7.639  1.00  0.00           H  
ATOM   2192 2HD2 LEU A 147      -2.551  20.223   8.378  1.00  0.00           H  
ATOM   2193 3HD2 LEU A 147      -1.688  18.682   8.596  1.00  0.00           H  
ATOM   2194  N   GLU A 148      -3.616  15.295   5.930  1.00  0.00           N  
ATOM   2195  CA  GLU A 148      -2.726  14.231   5.461  1.00  0.00           C  
ATOM   2196  C   GLU A 148      -3.112  13.780   4.043  1.00  0.00           C  
ATOM   2197  O   GLU A 148      -2.243  13.468   3.216  1.00  0.00           O  
ATOM   2198  CB  GLU A 148      -2.827  13.039   6.414  1.00  0.00           C  
ATOM   2199  CG  GLU A 148      -2.241  13.272   7.806  1.00  0.00           C  
ATOM   2200  CD  GLU A 148      -0.756  13.465   7.797  1.00  0.00           C  
ATOM   2201  OE1 GLU A 148      -0.072  12.617   7.264  1.00  0.00           O  
ATOM   2202  OE2 GLU A 148      -0.299  14.451   8.327  1.00  0.00           O  
ATOM   2203  H   GLU A 148      -4.191  15.149   6.747  1.00  0.00           H  
ATOM   2204  HA  GLU A 148      -1.706  14.606   5.445  1.00  0.00           H  
ATOM   2205 1HB  GLU A 148      -3.873  12.765   6.531  1.00  0.00           H  
ATOM   2206 2HB  GLU A 148      -2.329  12.193   5.978  1.00  0.00           H  
ATOM   2207 1HG  GLU A 148      -2.708  14.158   8.239  1.00  0.00           H  
ATOM   2208 2HG  GLU A 148      -2.489  12.418   8.437  1.00  0.00           H  
ATOM   2209  N   VAL A 149      -4.410  13.766   3.763  1.00  0.00           N  
ATOM   2210  CA  VAL A 149      -4.923  13.350   2.479  1.00  0.00           C  
ATOM   2211  C   VAL A 149      -4.785  14.450   1.471  1.00  0.00           C  
ATOM   2212  O   VAL A 149      -4.437  14.193   0.322  1.00  0.00           O  
ATOM   2213  CB  VAL A 149      -6.369  12.945   2.532  1.00  0.00           C  
ATOM   2214  CG1 VAL A 149      -6.807  12.772   1.169  1.00  0.00           C  
ATOM   2215  CG2 VAL A 149      -6.523  11.659   3.299  1.00  0.00           C  
ATOM   2216  H   VAL A 149      -5.070  14.123   4.443  1.00  0.00           H  
ATOM   2217  HA  VAL A 149      -4.345  12.491   2.140  1.00  0.00           H  
ATOM   2218  HB  VAL A 149      -6.953  13.728   2.985  1.00  0.00           H  
ATOM   2219 1HG1 VAL A 149      -7.813  12.523   1.181  1.00  0.00           H  
ATOM   2220 2HG1 VAL A 149      -6.675  13.704   0.650  1.00  0.00           H  
ATOM   2221 3HG1 VAL A 149      -6.231  12.006   0.687  1.00  0.00           H  
ATOM   2222 1HG2 VAL A 149      -7.573  11.369   3.303  1.00  0.00           H  
ATOM   2223 2HG2 VAL A 149      -5.937  10.876   2.825  1.00  0.00           H  
ATOM   2224 3HG2 VAL A 149      -6.173  11.802   4.320  1.00  0.00           H  
ATOM   2225  N   VAL A 150      -5.082  15.677   1.892  1.00  0.00           N  
ATOM   2226  CA  VAL A 150      -4.995  16.797   0.981  1.00  0.00           C  
ATOM   2227  C   VAL A 150      -3.565  16.873   0.496  1.00  0.00           C  
ATOM   2228  O   VAL A 150      -3.326  17.006  -0.701  1.00  0.00           O  
ATOM   2229  CB  VAL A 150      -5.395  18.114   1.673  1.00  0.00           C  
ATOM   2230  CG1 VAL A 150      -5.082  19.303   0.777  1.00  0.00           C  
ATOM   2231  CG2 VAL A 150      -6.874  18.083   2.030  1.00  0.00           C  
ATOM   2232  H   VAL A 150      -5.369  15.812   2.860  1.00  0.00           H  
ATOM   2233  HA  VAL A 150      -5.653  16.620   0.132  1.00  0.00           H  
ATOM   2234  HB  VAL A 150      -4.804  18.232   2.581  1.00  0.00           H  
ATOM   2235 1HG1 VAL A 150      -5.371  20.225   1.281  1.00  0.00           H  
ATOM   2236 2HG1 VAL A 150      -4.013  19.326   0.564  1.00  0.00           H  
ATOM   2237 3HG1 VAL A 150      -5.637  19.212  -0.157  1.00  0.00           H  
ATOM   2238 1HG2 VAL A 150      -7.150  19.017   2.519  1.00  0.00           H  
ATOM   2239 2HG2 VAL A 150      -7.464  17.960   1.122  1.00  0.00           H  
ATOM   2240 3HG2 VAL A 150      -7.067  17.249   2.705  1.00  0.00           H  
ATOM   2241  N   LYS A 151      -2.602  16.693   1.398  1.00  0.00           N  
ATOM   2242  CA  LYS A 151      -1.226  16.626   0.955  1.00  0.00           C  
ATOM   2243  C   LYS A 151      -0.994  15.491  -0.042  1.00  0.00           C  
ATOM   2244  O   LYS A 151      -0.426  15.734  -1.104  1.00  0.00           O  
ATOM   2245  CB  LYS A 151      -0.297  16.466   2.159  1.00  0.00           C  
ATOM   2246  CG  LYS A 151      -0.119  17.731   2.989  1.00  0.00           C  
ATOM   2247  CD  LYS A 151       0.755  17.474   4.208  1.00  0.00           C  
ATOM   2248  CE  LYS A 151       1.035  18.760   4.970  1.00  0.00           C  
ATOM   2249  NZ  LYS A 151       1.827  18.514   6.206  1.00  0.00           N  
ATOM   2250  H   LYS A 151      -2.829  16.619   2.389  1.00  0.00           H  
ATOM   2251  HA  LYS A 151      -0.984  17.563   0.457  1.00  0.00           H  
ATOM   2252 1HB  LYS A 151      -0.683  15.686   2.816  1.00  0.00           H  
ATOM   2253 2HB  LYS A 151       0.689  16.149   1.819  1.00  0.00           H  
ATOM   2254 1HG  LYS A 151       0.343  18.506   2.378  1.00  0.00           H  
ATOM   2255 2HG  LYS A 151      -1.094  18.087   3.321  1.00  0.00           H  
ATOM   2256 1HD  LYS A 151       0.255  16.769   4.873  1.00  0.00           H  
ATOM   2257 2HD  LYS A 151       1.702  17.037   3.890  1.00  0.00           H  
ATOM   2258 1HE  LYS A 151       1.587  19.448   4.331  1.00  0.00           H  
ATOM   2259 2HE  LYS A 151       0.093  19.233   5.246  1.00  0.00           H  
ATOM   2260 1HZ  LYS A 151       1.991  19.390   6.682  1.00  0.00           H  
ATOM   2261 2HZ  LYS A 151       1.315  17.891   6.815  1.00  0.00           H  
ATOM   2262 3HZ  LYS A 151       2.712  18.093   5.961  1.00  0.00           H  
ATOM   2263  N   ALA A 152      -1.484  14.270   0.233  1.00  0.00           N  
ATOM   2264  CA  ALA A 152      -1.247  13.170  -0.711  1.00  0.00           C  
ATOM   2265  C   ALA A 152      -1.840  13.472  -2.088  1.00  0.00           C  
ATOM   2266  O   ALA A 152      -1.217  13.201  -3.119  1.00  0.00           O  
ATOM   2267  CB  ALA A 152      -1.853  11.876  -0.181  1.00  0.00           C  
ATOM   2268  H   ALA A 152      -1.968  14.084   1.114  1.00  0.00           H  
ATOM   2269  HA  ALA A 152      -0.170  13.049  -0.822  1.00  0.00           H  
ATOM   2270 1HB  ALA A 152      -1.651  11.064  -0.876  1.00  0.00           H  
ATOM   2271 2HB  ALA A 152      -1.416  11.647   0.784  1.00  0.00           H  
ATOM   2272 3HB  ALA A 152      -2.930  11.999  -0.073  1.00  0.00           H  
ATOM   2273  N   LEU A 153      -3.029  14.062  -2.099  1.00  0.00           N  
ATOM   2274  CA  LEU A 153      -3.720  14.336  -3.341  1.00  0.00           C  
ATOM   2275  C   LEU A 153      -3.055  15.454  -4.124  1.00  0.00           C  
ATOM   2276  O   LEU A 153      -2.893  15.334  -5.341  1.00  0.00           O  
ATOM   2277  CB  LEU A 153      -5.181  14.704  -3.057  1.00  0.00           C  
ATOM   2278  CG  LEU A 153      -6.068  13.561  -2.545  1.00  0.00           C  
ATOM   2279  CD1 LEU A 153      -7.401  14.124  -2.072  1.00  0.00           C  
ATOM   2280  CD2 LEU A 153      -6.268  12.539  -3.654  1.00  0.00           C  
ATOM   2281  H   LEU A 153      -3.473  14.303  -1.217  1.00  0.00           H  
ATOM   2282  HA  LEU A 153      -3.697  13.435  -3.947  1.00  0.00           H  
ATOM   2283 1HB  LEU A 153      -5.201  15.497  -2.311  1.00  0.00           H  
ATOM   2284 2HB  LEU A 153      -5.629  15.085  -3.974  1.00  0.00           H  
ATOM   2285  HG  LEU A 153      -5.587  13.081  -1.692  1.00  0.00           H  
ATOM   2286 1HD1 LEU A 153      -8.030  13.312  -1.708  1.00  0.00           H  
ATOM   2287 2HD1 LEU A 153      -7.229  14.838  -1.266  1.00  0.00           H  
ATOM   2288 3HD1 LEU A 153      -7.899  14.625  -2.901  1.00  0.00           H  
ATOM   2289 1HD2 LEU A 153      -6.898  11.726  -3.290  1.00  0.00           H  
ATOM   2290 2HD2 LEU A 153      -6.750  13.017  -4.507  1.00  0.00           H  
ATOM   2291 3HD2 LEU A 153      -5.301  12.139  -3.960  1.00  0.00           H  
ATOM   2292  N   LEU A 154      -2.612  16.512  -3.447  1.00  0.00           N  
ATOM   2293  CA  LEU A 154      -1.976  17.617  -4.152  1.00  0.00           C  
ATOM   2294  C   LEU A 154      -0.646  17.144  -4.743  1.00  0.00           C  
ATOM   2295  O   LEU A 154      -0.316  17.448  -5.890  1.00  0.00           O  
ATOM   2296  CB  LEU A 154      -1.766  18.786  -3.185  1.00  0.00           C  
ATOM   2297  CG  LEU A 154      -3.058  19.486  -2.719  1.00  0.00           C  
ATOM   2298  CD1 LEU A 154      -2.723  20.474  -1.622  1.00  0.00           C  
ATOM   2299  CD2 LEU A 154      -3.712  20.176  -3.888  1.00  0.00           C  
ATOM   2300  H   LEU A 154      -2.744  16.567  -2.436  1.00  0.00           H  
ATOM   2301  HA  LEU A 154      -2.629  17.938  -4.964  1.00  0.00           H  
ATOM   2302 1HB  LEU A 154      -1.251  18.407  -2.298  1.00  0.00           H  
ATOM   2303 2HB  LEU A 154      -1.132  19.531  -3.662  1.00  0.00           H  
ATOM   2304  HG  LEU A 154      -3.739  18.754  -2.321  1.00  0.00           H  
ATOM   2305 1HD1 LEU A 154      -3.608  20.951  -1.273  1.00  0.00           H  
ATOM   2306 2HD1 LEU A 154      -2.252  19.951  -0.792  1.00  0.00           H  
ATOM   2307 3HD1 LEU A 154      -2.056  21.216  -2.001  1.00  0.00           H  
ATOM   2308 1HD2 LEU A 154      -4.612  20.656  -3.545  1.00  0.00           H  
ATOM   2309 2HD2 LEU A 154      -3.032  20.923  -4.293  1.00  0.00           H  
ATOM   2310 3HD2 LEU A 154      -3.958  19.445  -4.664  1.00  0.00           H  
ATOM   2311  N   LYS A 155       0.090  16.326  -3.982  1.00  0.00           N  
ATOM   2312  CA  LYS A 155       1.376  15.783  -4.416  1.00  0.00           C  
ATOM   2313  C   LYS A 155       1.209  14.863  -5.618  1.00  0.00           C  
ATOM   2314  O   LYS A 155       2.096  14.771  -6.473  1.00  0.00           O  
ATOM   2315  CB  LYS A 155       2.057  15.031  -3.272  1.00  0.00           C  
ATOM   2316  CG  LYS A 155       2.603  15.926  -2.167  1.00  0.00           C  
ATOM   2317  CD  LYS A 155       3.177  15.104  -1.023  1.00  0.00           C  
ATOM   2318  CE  LYS A 155       3.698  15.997   0.094  1.00  0.00           C  
ATOM   2319  NZ  LYS A 155       4.174  15.207   1.261  1.00  0.00           N  
ATOM   2320  H   LYS A 155      -0.232  16.095  -3.042  1.00  0.00           H  
ATOM   2321  HA  LYS A 155       2.009  16.615  -4.721  1.00  0.00           H  
ATOM   2322 1HB  LYS A 155       1.348  14.337  -2.820  1.00  0.00           H  
ATOM   2323 2HB  LYS A 155       2.886  14.442  -3.665  1.00  0.00           H  
ATOM   2324 1HG  LYS A 155       3.387  16.567  -2.572  1.00  0.00           H  
ATOM   2325 2HG  LYS A 155       1.803  16.559  -1.783  1.00  0.00           H  
ATOM   2326 1HD  LYS A 155       2.403  14.448  -0.622  1.00  0.00           H  
ATOM   2327 2HD  LYS A 155       3.996  14.487  -1.393  1.00  0.00           H  
ATOM   2328 1HE  LYS A 155       4.522  16.603  -0.280  1.00  0.00           H  
ATOM   2329 2HE  LYS A 155       2.904  16.666   0.425  1.00  0.00           H  
ATOM   2330 1HZ  LYS A 155       4.510  15.834   1.978  1.00  0.00           H  
ATOM   2331 2HZ  LYS A 155       3.412  14.654   1.628  1.00  0.00           H  
ATOM   2332 3HZ  LYS A 155       4.924  14.595   0.971  1.00  0.00           H  
ATOM   2333  N   ALA A 156       0.041  14.229  -5.701  1.00  0.00           N  
ATOM   2334  CA  ALA A 156      -0.339  13.342  -6.785  1.00  0.00           C  
ATOM   2335  C   ALA A 156      -0.846  14.098  -8.018  1.00  0.00           C  
ATOM   2336  O   ALA A 156      -1.183  13.469  -9.023  1.00  0.00           O  
ATOM   2337  CB  ALA A 156      -1.425  12.406  -6.321  1.00  0.00           C  
ATOM   2338  H   ALA A 156      -0.614  14.317  -4.925  1.00  0.00           H  
ATOM   2339  HA  ALA A 156       0.540  12.766  -7.070  1.00  0.00           H  
ATOM   2340 1HB  ALA A 156      -1.674  11.736  -7.132  1.00  0.00           H  
ATOM   2341 2HB  ALA A 156      -1.081  11.844  -5.462  1.00  0.00           H  
ATOM   2342 3HB  ALA A 156      -2.296  12.980  -6.041  1.00  0.00           H  
ATOM   2343  N   GLY A 157      -0.925  15.436  -7.954  1.00  0.00           N  
ATOM   2344  CA  GLY A 157      -1.390  16.217  -9.093  1.00  0.00           C  
ATOM   2345  C   GLY A 157      -2.873  16.607  -9.058  1.00  0.00           C  
ATOM   2346  O   GLY A 157      -3.425  17.014 -10.083  1.00  0.00           O  
ATOM   2347  H   GLY A 157      -0.649  15.941  -7.113  1.00  0.00           H  
ATOM   2348 1HA  GLY A 157      -0.791  17.126  -9.147  1.00  0.00           H  
ATOM   2349 2HA  GLY A 157      -1.188  15.663 -10.005  1.00  0.00           H  
ATOM   2350  N   ALA A 158      -3.535  16.473  -7.907  1.00  0.00           N  
ATOM   2351  CA  ALA A 158      -4.941  16.857  -7.825  1.00  0.00           C  
ATOM   2352  C   ALA A 158      -5.101  18.340  -8.149  1.00  0.00           C  
ATOM   2353  O   ALA A 158      -4.283  19.188  -7.773  1.00  0.00           O  
ATOM   2354  CB  ALA A 158      -5.510  16.544  -6.453  1.00  0.00           C  
ATOM   2355  H   ALA A 158      -3.073  16.114  -7.074  1.00  0.00           H  
ATOM   2356  HA  ALA A 158      -5.495  16.291  -8.570  1.00  0.00           H  
ATOM   2357 1HB  ALA A 158      -6.565  16.813  -6.432  1.00  0.00           H  
ATOM   2358 2HB  ALA A 158      -5.404  15.489  -6.255  1.00  0.00           H  
ATOM   2359 3HB  ALA A 158      -4.971  17.109  -5.701  1.00  0.00           H  
ATOM   2360  N   ASP A 159      -6.186  18.677  -8.818  1.00  0.00           N  
ATOM   2361  CA  ASP A 159      -6.394  20.058  -9.197  1.00  0.00           C  
ATOM   2362  C   ASP A 159      -6.918  20.889  -8.051  1.00  0.00           C  
ATOM   2363  O   ASP A 159      -8.115  20.921  -7.756  1.00  0.00           O  
ATOM   2364  CB  ASP A 159      -7.315  20.150 -10.410  1.00  0.00           C  
ATOM   2365  CG  ASP A 159      -7.559  21.596 -10.941  1.00  0.00           C  
ATOM   2366  OD1 ASP A 159      -7.276  22.573 -10.251  1.00  0.00           O  
ATOM   2367  OD2 ASP A 159      -8.035  21.696 -12.047  1.00  0.00           O  
ATOM   2368  H   ASP A 159      -6.846  17.964  -9.108  1.00  0.00           H  
ATOM   2369  HA  ASP A 159      -5.428  20.470  -9.492  1.00  0.00           H  
ATOM   2370 1HB  ASP A 159      -6.878  19.568 -11.220  1.00  0.00           H  
ATOM   2371 2HB  ASP A 159      -8.254  19.676 -10.171  1.00  0.00           H  
ATOM   2372  N   VAL A 160      -5.991  21.620  -7.463  1.00  0.00           N  
ATOM   2373  CA  VAL A 160      -6.196  22.477  -6.304  1.00  0.00           C  
ATOM   2374  C   VAL A 160      -7.296  23.533  -6.489  1.00  0.00           C  
ATOM   2375  O   VAL A 160      -7.780  24.088  -5.502  1.00  0.00           O  
ATOM   2376  CB  VAL A 160      -4.874  23.156  -5.908  1.00  0.00           C  
ATOM   2377  CG1 VAL A 160      -4.519  24.241  -6.887  1.00  0.00           C  
ATOM   2378  CG2 VAL A 160      -5.005  23.700  -4.550  1.00  0.00           C  
ATOM   2379  H   VAL A 160      -5.045  21.463  -7.810  1.00  0.00           H  
ATOM   2380  HA  VAL A 160      -6.496  21.845  -5.479  1.00  0.00           H  
ATOM   2381  HB  VAL A 160      -4.072  22.427  -5.940  1.00  0.00           H  
ATOM   2382 1HG1 VAL A 160      -3.574  24.696  -6.596  1.00  0.00           H  
ATOM   2383 2HG1 VAL A 160      -4.423  23.820  -7.887  1.00  0.00           H  
ATOM   2384 3HG1 VAL A 160      -5.287  24.988  -6.879  1.00  0.00           H  
ATOM   2385 1HG2 VAL A 160      -4.072  24.180  -4.253  1.00  0.00           H  
ATOM   2386 2HG2 VAL A 160      -5.812  24.413  -4.553  1.00  0.00           H  
ATOM   2387 3HG2 VAL A 160      -5.229  22.906  -3.871  1.00  0.00           H  
ATOM   2388  N   ASN A 161      -7.615  23.889  -7.747  1.00  0.00           N  
ATOM   2389  CA  ASN A 161      -8.642  24.889  -8.028  1.00  0.00           C  
ATOM   2390  C   ASN A 161      -9.892  24.322  -8.694  1.00  0.00           C  
ATOM   2391  O   ASN A 161     -10.742  25.084  -9.158  1.00  0.00           O  
ATOM   2392  CB  ASN A 161      -8.076  26.010  -8.873  1.00  0.00           C  
ATOM   2393  CG  ASN A 161      -7.112  26.816  -8.110  1.00  0.00           C  
ATOM   2394  OD1 ASN A 161      -7.498  27.297  -7.034  1.00  0.00           O  
ATOM   2395  ND2 ASN A 161      -5.896  26.965  -8.606  1.00  0.00           N  
ATOM   2396  H   ASN A 161      -7.205  23.388  -8.546  1.00  0.00           H  
ATOM   2397  HA  ASN A 161      -8.963  25.317  -7.080  1.00  0.00           H  
ATOM   2398 1HB  ASN A 161      -7.580  25.583  -9.750  1.00  0.00           H  
ATOM   2399 2HB  ASN A 161      -8.883  26.654  -9.228  1.00  0.00           H  
ATOM   2400 1HD2 ASN A 161      -5.169  27.488  -8.107  1.00  0.00           H  
ATOM   2401 2HD2 ASN A 161      -5.661  26.532  -9.477  1.00  0.00           H  
ATOM   2402  N   ALA A 162     -10.035  23.003  -8.732  1.00  0.00           N  
ATOM   2403  CA  ALA A 162     -11.210  22.406  -9.357  1.00  0.00           C  
ATOM   2404  C   ALA A 162     -12.454  22.823  -8.613  1.00  0.00           C  
ATOM   2405  O   ALA A 162     -12.416  22.981  -7.398  1.00  0.00           O  
ATOM   2406  CB  ALA A 162     -11.110  20.895  -9.374  1.00  0.00           C  
ATOM   2407  H   ALA A 162      -9.314  22.397  -8.339  1.00  0.00           H  
ATOM   2408  HA  ALA A 162     -11.278  22.776 -10.383  1.00  0.00           H  
ATOM   2409 1HB  ALA A 162     -11.992  20.477  -9.852  1.00  0.00           H  
ATOM   2410 2HB  ALA A 162     -10.236  20.615  -9.924  1.00  0.00           H  
ATOM   2411 3HB  ALA A 162     -11.034  20.523  -8.356  1.00  0.00           H  
ATOM   2412  N   THR A 163     -13.573  22.959  -9.310  1.00  0.00           N  
ATOM   2413  CA  THR A 163     -14.794  23.309  -8.602  1.00  0.00           C  
ATOM   2414  C   THR A 163     -15.912  22.294  -8.729  1.00  0.00           C  
ATOM   2415  O   THR A 163     -15.973  21.529  -9.705  1.00  0.00           O  
ATOM   2416  CB  THR A 163     -15.338  24.647  -9.078  1.00  0.00           C  
ATOM   2417  OG1 THR A 163     -15.675  24.559 -10.471  1.00  0.00           O  
ATOM   2418  CG2 THR A 163     -14.336  25.751  -8.839  1.00  0.00           C  
ATOM   2419  H   THR A 163     -13.571  22.852 -10.311  1.00  0.00           H  
ATOM   2420  HA  THR A 163     -14.560  23.406  -7.554  1.00  0.00           H  
ATOM   2421  HB  THR A 163     -16.227  24.849  -8.530  1.00  0.00           H  
ATOM   2422  HG1 THR A 163     -16.536  24.117 -10.544  1.00  0.00           H  
ATOM   2423 1HG2 THR A 163     -14.754  26.701  -9.163  1.00  0.00           H  
ATOM   2424 2HG2 THR A 163     -14.119  25.796  -7.780  1.00  0.00           H  
ATOM   2425 3HG2 THR A 163     -13.416  25.554  -9.389  1.00  0.00           H  
ATOM   2426  N   ASP A 164     -16.837  22.368  -7.772  1.00  0.00           N  
ATOM   2427  CA  ASP A 164     -18.059  21.579  -7.778  1.00  0.00           C  
ATOM   2428  C   ASP A 164     -19.139  22.241  -8.637  1.00  0.00           C  
ATOM   2429  O   ASP A 164     -18.879  23.261  -9.289  1.00  0.00           O  
ATOM   2430  CB  ASP A 164     -18.583  21.383  -6.353  1.00  0.00           C  
ATOM   2431  CG  ASP A 164     -19.105  22.641  -5.748  1.00  0.00           C  
ATOM   2432  OD1 ASP A 164     -19.257  23.603  -6.483  1.00  0.00           O  
ATOM   2433  OD2 ASP A 164     -19.400  22.666  -4.588  1.00  0.00           O  
ATOM   2434  H   ASP A 164     -16.633  22.977  -6.976  1.00  0.00           H  
ATOM   2435  HA  ASP A 164     -17.834  20.616  -8.212  1.00  0.00           H  
ATOM   2436 1HB  ASP A 164     -19.343  20.647  -6.334  1.00  0.00           H  
ATOM   2437 2HB  ASP A 164     -17.767  21.002  -5.726  1.00  0.00           H  
ATOM   2438  N   VAL A 165     -20.370  21.702  -8.606  1.00  0.00           N  
ATOM   2439  CA  VAL A 165     -21.439  22.210  -9.482  1.00  0.00           C  
ATOM   2440  C   VAL A 165     -21.943  23.623  -9.132  1.00  0.00           C  
ATOM   2441  O   VAL A 165     -22.756  24.182  -9.871  1.00  0.00           O  
ATOM   2442  CB  VAL A 165     -22.635  21.239  -9.438  1.00  0.00           C  
ATOM   2443  CG1 VAL A 165     -22.217  19.858  -9.919  1.00  0.00           C  
ATOM   2444  CG2 VAL A 165     -23.196  21.172  -8.026  1.00  0.00           C  
ATOM   2445  H   VAL A 165     -20.557  20.899  -8.001  1.00  0.00           H  
ATOM   2446  HA  VAL A 165     -21.033  22.247 -10.493  1.00  0.00           H  
ATOM   2447  HB  VAL A 165     -23.406  21.597 -10.120  1.00  0.00           H  
ATOM   2448 1HG1 VAL A 165     -23.074  19.185  -9.883  1.00  0.00           H  
ATOM   2449 2HG1 VAL A 165     -21.852  19.924 -10.944  1.00  0.00           H  
ATOM   2450 3HG1 VAL A 165     -21.426  19.472  -9.276  1.00  0.00           H  
ATOM   2451 1HG2 VAL A 165     -24.041  20.485  -8.003  1.00  0.00           H  
ATOM   2452 2HG2 VAL A 165     -22.422  20.819  -7.344  1.00  0.00           H  
ATOM   2453 3HG2 VAL A 165     -23.527  22.164  -7.718  1.00  0.00           H  
ATOM   2454  N   ILE A 166     -21.503  24.188  -8.000  1.00  0.00           N  
ATOM   2455  CA  ILE A 166     -21.865  25.542  -7.634  1.00  0.00           C  
ATOM   2456  C   ILE A 166     -20.625  26.429  -7.581  1.00  0.00           C  
ATOM   2457  O   ILE A 166     -20.649  27.470  -6.929  1.00  0.00           O  
ATOM   2458  CB  ILE A 166     -22.615  25.661  -6.289  1.00  0.00           C  
ATOM   2459  CG1 ILE A 166     -21.771  25.105  -5.179  1.00  0.00           C  
ATOM   2460  CG2 ILE A 166     -23.958  24.968  -6.354  1.00  0.00           C  
ATOM   2461  CD1 ILE A 166     -22.285  25.436  -3.800  1.00  0.00           C  
ATOM   2462  H   ILE A 166     -20.825  23.703  -7.411  1.00  0.00           H  
ATOM   2463  HA  ILE A 166     -22.522  25.943  -8.403  1.00  0.00           H  
ATOM   2464  HB  ILE A 166     -22.773  26.711  -6.072  1.00  0.00           H  
ATOM   2465 1HG1 ILE A 166     -21.727  24.016  -5.283  1.00  0.00           H  
ATOM   2466 2HG1 ILE A 166     -20.764  25.489  -5.288  1.00  0.00           H  
ATOM   2467 1HG2 ILE A 166     -24.478  25.084  -5.405  1.00  0.00           H  
ATOM   2468 2HG2 ILE A 166     -24.553  25.403  -7.150  1.00  0.00           H  
ATOM   2469 3HG2 ILE A 166     -23.806  23.924  -6.549  1.00  0.00           H  
ATOM   2470 1HD1 ILE A 166     -21.621  24.994  -3.055  1.00  0.00           H  
ATOM   2471 2HD1 ILE A 166     -22.305  26.514  -3.675  1.00  0.00           H  
ATOM   2472 3HD1 ILE A 166     -23.289  25.031  -3.681  1.00  0.00           H  
ATOM   2473  N   GLY A 167     -19.531  26.015  -8.229  1.00  0.00           N  
ATOM   2474  CA  GLY A 167     -18.324  26.839  -8.300  1.00  0.00           C  
ATOM   2475  C   GLY A 167     -17.412  26.816  -7.061  1.00  0.00           C  
ATOM   2476  O   GLY A 167     -16.510  27.646  -6.953  1.00  0.00           O  
ATOM   2477  H   GLY A 167     -19.529  25.104  -8.697  1.00  0.00           H  
ATOM   2478 1HA  GLY A 167     -17.748  26.527  -9.172  1.00  0.00           H  
ATOM   2479 2HA  GLY A 167     -18.622  27.867  -8.500  1.00  0.00           H  
ATOM   2480  N   THR A 168     -17.625  25.892  -6.135  1.00  0.00           N  
ATOM   2481  CA  THR A 168     -16.813  25.896  -4.921  1.00  0.00           C  
ATOM   2482  C   THR A 168     -15.519  25.076  -5.069  1.00  0.00           C  
ATOM   2483  O   THR A 168     -15.549  23.905  -5.464  1.00  0.00           O  
ATOM   2484  CB  THR A 168     -17.625  25.360  -3.728  1.00  0.00           C  
ATOM   2485  OG1 THR A 168     -18.776  26.189  -3.519  1.00  0.00           O  
ATOM   2486  CG2 THR A 168     -16.776  25.351  -2.465  1.00  0.00           C  
ATOM   2487  H   THR A 168     -18.348  25.181  -6.264  1.00  0.00           H  
ATOM   2488  HA  THR A 168     -16.532  26.925  -4.694  1.00  0.00           H  
ATOM   2489  HB  THR A 168     -17.959  24.345  -3.941  1.00  0.00           H  
ATOM   2490  HG1 THR A 168     -19.550  25.762  -3.895  1.00  0.00           H  
ATOM   2491 1HG2 THR A 168     -17.367  24.969  -1.633  1.00  0.00           H  
ATOM   2492 2HG2 THR A 168     -15.906  24.713  -2.617  1.00  0.00           H  
ATOM   2493 3HG2 THR A 168     -16.447  26.365  -2.241  1.00  0.00           H  
ATOM   2494  N   ALA A 169     -14.367  25.713  -4.791  1.00  0.00           N  
ATOM   2495  CA  ALA A 169     -13.039  25.094  -4.879  1.00  0.00           C  
ATOM   2496  C   ALA A 169     -12.643  24.574  -3.497  1.00  0.00           C  
ATOM   2497  O   ALA A 169     -13.208  25.049  -2.507  1.00  0.00           O  
ATOM   2498  CB  ALA A 169     -12.019  26.109  -5.409  1.00  0.00           C  
ATOM   2499  H   ALA A 169     -14.400  26.684  -4.479  1.00  0.00           H  
ATOM   2500  HA  ALA A 169     -13.103  24.265  -5.558  1.00  0.00           H  
ATOM   2501 1HB  ALA A 169     -11.043  25.677  -5.504  1.00  0.00           H  
ATOM   2502 2HB  ALA A 169     -12.331  26.453  -6.387  1.00  0.00           H  
ATOM   2503 3HB  ALA A 169     -11.960  26.954  -4.734  1.00  0.00           H  
ATOM   2504  N   PRO A 170     -11.669  23.650  -3.342  1.00  0.00           N  
ATOM   2505  CA  PRO A 170     -11.179  23.168  -2.063  1.00  0.00           C  
ATOM   2506  C   PRO A 170     -10.808  24.322  -1.133  1.00  0.00           C  
ATOM   2507  O   PRO A 170     -11.016  24.255   0.072  1.00  0.00           O  
ATOM   2508  CB  PRO A 170      -9.952  22.342  -2.461  1.00  0.00           C  
ATOM   2509  CG  PRO A 170     -10.277  21.838  -3.825  1.00  0.00           C  
ATOM   2510  CD  PRO A 170     -10.991  22.985  -4.489  1.00  0.00           C  
ATOM   2511  HA  PRO A 170     -11.931  22.518  -1.597  1.00  0.00           H  
ATOM   2512 1HB  PRO A 170      -9.051  22.975  -2.443  1.00  0.00           H  
ATOM   2513 2HB  PRO A 170      -9.790  21.533  -1.734  1.00  0.00           H  
ATOM   2514 1HG  PRO A 170      -9.356  21.550  -4.353  1.00  0.00           H  
ATOM   2515 2HG  PRO A 170     -10.900  20.934  -3.757  1.00  0.00           H  
ATOM   2516 1HD  PRO A 170     -10.255  23.648  -4.968  1.00  0.00           H  
ATOM   2517 2HD  PRO A 170     -11.703  22.595  -5.230  1.00  0.00           H  
ATOM   2518  N   LEU A 171     -10.285  25.420  -1.720  1.00  0.00           N  
ATOM   2519  CA  LEU A 171      -9.876  26.607  -0.965  1.00  0.00           C  
ATOM   2520  C   LEU A 171     -11.069  27.290  -0.301  1.00  0.00           C  
ATOM   2521  O   LEU A 171     -10.936  27.877   0.779  1.00  0.00           O  
ATOM   2522  CB  LEU A 171      -9.138  27.603  -1.868  1.00  0.00           C  
ATOM   2523  CG  LEU A 171      -8.458  28.782  -1.112  1.00  0.00           C  
ATOM   2524  CD1 LEU A 171      -7.423  28.221  -0.129  1.00  0.00           C  
ATOM   2525  CD2 LEU A 171      -7.792  29.752  -2.094  1.00  0.00           C  
ATOM   2526  H   LEU A 171     -10.139  25.419  -2.713  1.00  0.00           H  
ATOM   2527  HA  LEU A 171      -9.197  26.300  -0.178  1.00  0.00           H  
ATOM   2528 1HB  LEU A 171      -8.379  27.060  -2.409  1.00  0.00           H  
ATOM   2529 2HB  LEU A 171      -9.844  28.023  -2.590  1.00  0.00           H  
ATOM   2530  HG  LEU A 171      -9.211  29.316  -0.547  1.00  0.00           H  
ATOM   2531 1HD1 LEU A 171      -6.967  29.046   0.394  1.00  0.00           H  
ATOM   2532 2HD1 LEU A 171      -7.905  27.553   0.584  1.00  0.00           H  
ATOM   2533 3HD1 LEU A 171      -6.650  27.676  -0.670  1.00  0.00           H  
ATOM   2534 1HD2 LEU A 171      -7.351  30.567  -1.533  1.00  0.00           H  
ATOM   2535 2HD2 LEU A 171      -7.031  29.274  -2.650  1.00  0.00           H  
ATOM   2536 3HD2 LEU A 171      -8.529  30.140  -2.784  1.00  0.00           H  
ATOM   2537  N   HIS A 172     -12.224  27.255  -0.959  1.00  0.00           N  
ATOM   2538  CA  HIS A 172     -13.408  27.900  -0.429  1.00  0.00           C  
ATOM   2539  C   HIS A 172     -13.927  27.050   0.701  1.00  0.00           C  
ATOM   2540  O   HIS A 172     -14.355  27.564   1.728  1.00  0.00           O  
ATOM   2541  CB  HIS A 172     -14.536  27.985  -1.455  1.00  0.00           C  
ATOM   2542  CG  HIS A 172     -14.392  28.903  -2.609  1.00  0.00           C  
ATOM   2543  ND1 HIS A 172     -13.952  28.471  -3.832  1.00  0.00           N  
ATOM   2544  CD2 HIS A 172     -14.630  30.221  -2.748  1.00  0.00           C  
ATOM   2545  CE1 HIS A 172     -13.911  29.483  -4.663  1.00  0.00           C  
ATOM   2546  NE2 HIS A 172     -14.304  30.551  -4.034  1.00  0.00           N  
ATOM   2547  H   HIS A 172     -12.308  26.708  -1.811  1.00  0.00           H  
ATOM   2548  HA  HIS A 172     -13.179  28.893  -0.049  1.00  0.00           H  
ATOM   2549 1HB  HIS A 172     -14.561  27.017  -1.887  1.00  0.00           H  
ATOM   2550 2HB  HIS A 172     -15.487  28.148  -0.969  1.00  0.00           H  
ATOM   2551  HD2 HIS A 172     -14.991  30.909  -1.987  1.00  0.00           H  
ATOM   2552  HE1 HIS A 172     -13.595  29.444  -5.702  1.00  0.00           H  
ATOM   2553  HE2 HIS A 172     -14.332  31.484  -4.455  1.00  0.00           H  
ATOM   2554  N   LEU A 173     -13.860  25.730   0.523  1.00  0.00           N  
ATOM   2555  CA  LEU A 173     -14.357  24.820   1.550  1.00  0.00           C  
ATOM   2556  C   LEU A 173     -13.510  24.960   2.804  1.00  0.00           C  
ATOM   2557  O   LEU A 173     -14.018  25.060   3.928  1.00  0.00           O  
ATOM   2558  CB  LEU A 173     -14.289  23.384   1.021  1.00  0.00           C  
ATOM   2559  CG  LEU A 173     -15.236  23.120  -0.117  1.00  0.00           C  
ATOM   2560  CD1 LEU A 173     -14.971  21.795  -0.758  1.00  0.00           C  
ATOM   2561  CD2 LEU A 173     -16.663  23.168   0.413  1.00  0.00           C  
ATOM   2562  H   LEU A 173     -13.487  25.365  -0.358  1.00  0.00           H  
ATOM   2563  HA  LEU A 173     -15.389  25.078   1.784  1.00  0.00           H  
ATOM   2564 1HB  LEU A 173     -13.273  23.174   0.687  1.00  0.00           H  
ATOM   2565 2HB  LEU A 173     -14.533  22.705   1.828  1.00  0.00           H  
ATOM   2566  HG  LEU A 173     -15.085  23.869  -0.859  1.00  0.00           H  
ATOM   2567 1HD1 LEU A 173     -15.664  21.655  -1.584  1.00  0.00           H  
ATOM   2568 2HD1 LEU A 173     -13.966  21.761  -1.132  1.00  0.00           H  
ATOM   2569 3HD1 LEU A 173     -15.104  21.011  -0.054  1.00  0.00           H  
ATOM   2570 1HD2 LEU A 173     -17.362  22.996  -0.405  1.00  0.00           H  
ATOM   2571 2HD2 LEU A 173     -16.792  22.397   1.169  1.00  0.00           H  
ATOM   2572 3HD2 LEU A 173     -16.846  24.143   0.856  1.00  0.00           H  
ATOM   2573  N   ALA A 174     -12.196  25.036   2.597  1.00  0.00           N  
ATOM   2574  CA  ALA A 174     -11.279  25.182   3.700  1.00  0.00           C  
ATOM   2575  C   ALA A 174     -11.507  26.504   4.422  1.00  0.00           C  
ATOM   2576  O   ALA A 174     -11.571  26.557   5.655  1.00  0.00           O  
ATOM   2577  CB  ALA A 174      -9.857  25.096   3.187  1.00  0.00           C  
ATOM   2578  H   ALA A 174     -11.828  24.949   1.652  1.00  0.00           H  
ATOM   2579  HA  ALA A 174     -11.463  24.368   4.399  1.00  0.00           H  
ATOM   2580 1HB  ALA A 174      -9.171  25.173   4.010  1.00  0.00           H  
ATOM   2581 2HB  ALA A 174      -9.726  24.147   2.683  1.00  0.00           H  
ATOM   2582 3HB  ALA A 174      -9.676  25.904   2.479  1.00  0.00           H  
ATOM   2583  N   ALA A 175     -11.687  27.592   3.659  1.00  0.00           N  
ATOM   2584  CA  ALA A 175     -11.931  28.877   4.296  1.00  0.00           C  
ATOM   2585  C   ALA A 175     -13.264  28.909   5.036  1.00  0.00           C  
ATOM   2586  O   ALA A 175     -13.344  29.326   6.194  1.00  0.00           O  
ATOM   2587  CB  ALA A 175     -11.902  29.982   3.260  1.00  0.00           C  
ATOM   2588  H   ALA A 175     -11.616  27.543   2.642  1.00  0.00           H  
ATOM   2589  HA  ALA A 175     -11.147  29.041   5.011  1.00  0.00           H  
ATOM   2590 1HB  ALA A 175     -12.057  30.940   3.746  1.00  0.00           H  
ATOM   2591 2HB  ALA A 175     -10.939  29.980   2.755  1.00  0.00           H  
ATOM   2592 3HB  ALA A 175     -12.695  29.815   2.531  1.00  0.00           H  
ATOM   2593  N   ARG A 176     -14.301  28.380   4.391  1.00  0.00           N  
ATOM   2594  CA  ARG A 176     -15.670  28.398   4.887  1.00  0.00           C  
ATOM   2595  C   ARG A 176     -15.819  27.716   6.231  1.00  0.00           C  
ATOM   2596  O   ARG A 176     -16.476  28.237   7.134  1.00  0.00           O  
ATOM   2597  CB  ARG A 176     -16.574  27.718   3.864  1.00  0.00           C  
ATOM   2598  CG  ARG A 176     -18.057  27.757   4.117  1.00  0.00           C  
ATOM   2599  CD  ARG A 176     -18.806  27.021   3.027  1.00  0.00           C  
ATOM   2600  NE  ARG A 176     -18.653  27.651   1.694  1.00  0.00           N  
ATOM   2601  CZ  ARG A 176     -18.911  27.022   0.517  1.00  0.00           C  
ATOM   2602  NH1 ARG A 176     -19.333  25.772   0.543  1.00  0.00           N  
ATOM   2603  NH2 ARG A 176     -18.744  27.661  -0.639  1.00  0.00           N  
ATOM   2604  H   ARG A 176     -14.152  27.989   3.467  1.00  0.00           H  
ATOM   2605  HA  ARG A 176     -15.978  29.436   4.995  1.00  0.00           H  
ATOM   2606 1HB  ARG A 176     -16.412  28.148   2.901  1.00  0.00           H  
ATOM   2607 2HB  ARG A 176     -16.291  26.665   3.791  1.00  0.00           H  
ATOM   2608 1HG  ARG A 176     -18.265  27.257   5.065  1.00  0.00           H  
ATOM   2609 2HG  ARG A 176     -18.403  28.791   4.162  1.00  0.00           H  
ATOM   2610 1HD  ARG A 176     -18.426  25.996   2.964  1.00  0.00           H  
ATOM   2611 2HD  ARG A 176     -19.869  26.997   3.271  1.00  0.00           H  
ATOM   2612  HE  ARG A 176     -18.333  28.612   1.654  1.00  0.00           H  
ATOM   2613 1HH1 ARG A 176     -19.454  25.310   1.430  1.00  0.00           H  
ATOM   2614 2HH1 ARG A 176     -19.563  25.272  -0.309  1.00  0.00           H  
ATOM   2615 1HH2 ARG A 176     -18.430  28.626  -0.639  1.00  0.00           H  
ATOM   2616 2HH2 ARG A 176     -18.916  27.186  -1.540  1.00  0.00           H  
ATOM   2617  N   GLU A 177     -15.185  26.562   6.391  1.00  0.00           N  
ATOM   2618  CA  GLU A 177     -15.326  25.827   7.637  1.00  0.00           C  
ATOM   2619  C   GLU A 177     -14.214  26.097   8.668  1.00  0.00           C  
ATOM   2620  O   GLU A 177     -14.146  25.413   9.692  1.00  0.00           O  
ATOM   2621  CB  GLU A 177     -15.482  24.336   7.370  1.00  0.00           C  
ATOM   2622  CG  GLU A 177     -16.773  23.962   6.639  1.00  0.00           C  
ATOM   2623  CD  GLU A 177     -17.030  22.444   6.542  1.00  0.00           C  
ATOM   2624  OE1 GLU A 177     -16.209  21.670   6.996  1.00  0.00           O  
ATOM   2625  OE2 GLU A 177     -18.063  22.066   5.991  1.00  0.00           O  
ATOM   2626  H   GLU A 177     -14.635  26.170   5.620  1.00  0.00           H  
ATOM   2627  HA  GLU A 177     -16.260  26.144   8.097  1.00  0.00           H  
ATOM   2628 1HB  GLU A 177     -14.676  24.028   6.730  1.00  0.00           H  
ATOM   2629 2HB  GLU A 177     -15.412  23.780   8.299  1.00  0.00           H  
ATOM   2630 1HG  GLU A 177     -17.614  24.438   7.148  1.00  0.00           H  
ATOM   2631 2HG  GLU A 177     -16.715  24.377   5.632  1.00  0.00           H  
ATOM   2632  N   GLY A 178     -13.342  27.082   8.415  1.00  0.00           N  
ATOM   2633  CA  GLY A 178     -12.297  27.426   9.379  1.00  0.00           C  
ATOM   2634  C   GLY A 178     -11.052  26.536   9.351  1.00  0.00           C  
ATOM   2635  O   GLY A 178     -10.245  26.552  10.289  1.00  0.00           O  
ATOM   2636  H   GLY A 178     -13.416  27.640   7.563  1.00  0.00           H  
ATOM   2637 1HA  GLY A 178     -12.001  28.451   9.206  1.00  0.00           H  
ATOM   2638 2HA  GLY A 178     -12.726  27.410  10.380  1.00  0.00           H  
ATOM   2639  N   HIS A 179     -10.844  25.775   8.282  1.00  0.00           N  
ATOM   2640  CA  HIS A 179      -9.734  24.839   8.258  1.00  0.00           C  
ATOM   2641  C   HIS A 179      -8.437  25.516   7.836  1.00  0.00           C  
ATOM   2642  O   HIS A 179      -7.910  25.251   6.757  1.00  0.00           O  
ATOM   2643  CB  HIS A 179     -10.039  23.691   7.304  1.00  0.00           C  
ATOM   2644  CG  HIS A 179     -11.236  22.882   7.674  1.00  0.00           C  
ATOM   2645  ND1 HIS A 179     -11.383  22.262   8.904  1.00  0.00           N  
ATOM   2646  CD2 HIS A 179     -12.355  22.616   6.978  1.00  0.00           C  
ATOM   2647  CE1 HIS A 179     -12.565  21.646   8.936  1.00  0.00           C  
ATOM   2648  NE2 HIS A 179     -13.174  21.859   7.783  1.00  0.00           N  
ATOM   2649  H   HIS A 179     -11.450  25.850   7.467  1.00  0.00           H  
ATOM   2650  HA  HIS A 179      -9.588  24.423   9.253  1.00  0.00           H  
ATOM   2651 1HB  HIS A 179     -10.167  24.071   6.299  1.00  0.00           H  
ATOM   2652 2HB  HIS A 179      -9.209  23.035   7.303  1.00  0.00           H  
ATOM   2653  HD2 HIS A 179     -12.592  22.954   5.965  1.00  0.00           H  
ATOM   2654  HE1 HIS A 179     -12.971  21.075   9.773  1.00  0.00           H  
ATOM   2655  HE2 HIS A 179     -14.130  21.532   7.496  1.00  0.00           H  
ATOM   2656  N   LEU A 180      -7.879  26.339   8.719  1.00  0.00           N  
ATOM   2657  CA  LEU A 180      -6.674  27.117   8.393  1.00  0.00           C  
ATOM   2658  C   LEU A 180      -5.546  26.248   7.858  1.00  0.00           C  
ATOM   2659  O   LEU A 180      -4.852  26.629   6.918  1.00  0.00           O  
ATOM   2660  CB  LEU A 180      -6.181  27.871   9.635  1.00  0.00           C  
ATOM   2661  CG  LEU A 180      -4.928  28.733   9.436  1.00  0.00           C  
ATOM   2662  CD1 LEU A 180      -5.218  29.826   8.417  1.00  0.00           C  
ATOM   2663  CD2 LEU A 180      -4.505  29.328  10.771  1.00  0.00           C  
ATOM   2664  H   LEU A 180      -8.379  26.460   9.602  1.00  0.00           H  
ATOM   2665  HA  LEU A 180      -6.937  27.835   7.622  1.00  0.00           H  
ATOM   2666 1HB  LEU A 180      -6.980  28.524   9.984  1.00  0.00           H  
ATOM   2667 2HB  LEU A 180      -5.964  27.145  10.418  1.00  0.00           H  
ATOM   2668  HG  LEU A 180      -4.120  28.115   9.042  1.00  0.00           H  
ATOM   2669 1HD1 LEU A 180      -4.327  30.438   8.276  1.00  0.00           H  
ATOM   2670 2HD1 LEU A 180      -5.499  29.371   7.466  1.00  0.00           H  
ATOM   2671 3HD1 LEU A 180      -6.034  30.451   8.776  1.00  0.00           H  
ATOM   2672 1HD2 LEU A 180      -3.613  29.940  10.630  1.00  0.00           H  
ATOM   2673 2HD2 LEU A 180      -5.311  29.947  11.165  1.00  0.00           H  
ATOM   2674 3HD2 LEU A 180      -4.286  28.525  11.475  1.00  0.00           H  
ATOM   2675  N   GLU A 181      -5.339  25.085   8.464  1.00  0.00           N  
ATOM   2676  CA  GLU A 181      -4.267  24.198   8.021  1.00  0.00           C  
ATOM   2677  C   GLU A 181      -4.474  23.747   6.562  1.00  0.00           C  
ATOM   2678  O   GLU A 181      -3.514  23.501   5.823  1.00  0.00           O  
ATOM   2679  CB  GLU A 181      -4.184  22.976   8.940  1.00  0.00           C  
ATOM   2680  CG  GLU A 181      -3.680  23.278  10.344  1.00  0.00           C  
ATOM   2681  CD  GLU A 181      -3.643  22.062  11.226  1.00  0.00           C  
ATOM   2682  OE1 GLU A 181      -4.140  21.040  10.819  1.00  0.00           O  
ATOM   2683  OE2 GLU A 181      -3.116  22.155  12.310  1.00  0.00           O  
ATOM   2684  H   GLU A 181      -5.930  24.822   9.239  1.00  0.00           H  
ATOM   2685  HA  GLU A 181      -3.328  24.753   8.067  1.00  0.00           H  
ATOM   2686 1HB  GLU A 181      -5.170  22.520   9.029  1.00  0.00           H  
ATOM   2687 2HB  GLU A 181      -3.519  22.234   8.498  1.00  0.00           H  
ATOM   2688 1HG  GLU A 181      -2.676  23.695  10.276  1.00  0.00           H  
ATOM   2689 2HG  GLU A 181      -4.326  24.030  10.796  1.00  0.00           H  
ATOM   2690  N   ILE A 182      -5.735  23.619   6.151  1.00  0.00           N  
ATOM   2691  CA  ILE A 182      -6.050  23.160   4.815  1.00  0.00           C  
ATOM   2692  C   ILE A 182      -5.878  24.332   3.876  1.00  0.00           C  
ATOM   2693  O   ILE A 182      -5.372  24.193   2.762  1.00  0.00           O  
ATOM   2694  CB  ILE A 182      -7.451  22.605   4.686  1.00  0.00           C  
ATOM   2695  CG1 ILE A 182      -7.640  21.449   5.592  1.00  0.00           C  
ATOM   2696  CG2 ILE A 182      -7.668  22.208   3.290  1.00  0.00           C  
ATOM   2697  CD1 ILE A 182      -6.695  20.371   5.363  1.00  0.00           C  
ATOM   2698  H   ILE A 182      -6.494  23.914   6.751  1.00  0.00           H  
ATOM   2699  HA  ILE A 182      -5.368  22.366   4.551  1.00  0.00           H  
ATOM   2700  HB  ILE A 182      -8.163  23.357   4.961  1.00  0.00           H  
ATOM   2701 1HG1 ILE A 182      -7.513  21.770   6.614  1.00  0.00           H  
ATOM   2702 2HG1 ILE A 182      -8.652  21.067   5.455  1.00  0.00           H  
ATOM   2703 1HG2 ILE A 182      -8.669  21.842   3.202  1.00  0.00           H  
ATOM   2704 2HG2 ILE A 182      -7.538  23.072   2.668  1.00  0.00           H  
ATOM   2705 3HG2 ILE A 182      -6.957  21.442   3.005  1.00  0.00           H  
ATOM   2706 1HD1 ILE A 182      -6.905  19.570   6.055  1.00  0.00           H  
ATOM   2707 2HD1 ILE A 182      -6.797  20.010   4.369  1.00  0.00           H  
ATOM   2708 3HD1 ILE A 182      -5.683  20.747   5.517  1.00  0.00           H  
ATOM   2709  N   VAL A 183      -6.275  25.512   4.349  1.00  0.00           N  
ATOM   2710  CA  VAL A 183      -6.097  26.712   3.561  1.00  0.00           C  
ATOM   2711  C   VAL A 183      -4.619  26.853   3.221  1.00  0.00           C  
ATOM   2712  O   VAL A 183      -4.270  27.032   2.054  1.00  0.00           O  
ATOM   2713  CB  VAL A 183      -6.587  27.952   4.331  1.00  0.00           C  
ATOM   2714  CG1 VAL A 183      -6.168  29.226   3.611  1.00  0.00           C  
ATOM   2715  CG2 VAL A 183      -8.098  27.897   4.496  1.00  0.00           C  
ATOM   2716  H   VAL A 183      -6.711  25.556   5.269  1.00  0.00           H  
ATOM   2717  HA  VAL A 183      -6.673  26.621   2.639  1.00  0.00           H  
ATOM   2718  HB  VAL A 183      -6.114  27.968   5.313  1.00  0.00           H  
ATOM   2719 1HG1 VAL A 183      -6.522  30.093   4.170  1.00  0.00           H  
ATOM   2720 2HG1 VAL A 183      -5.082  29.261   3.537  1.00  0.00           H  
ATOM   2721 3HG1 VAL A 183      -6.602  29.237   2.612  1.00  0.00           H  
ATOM   2722 1HG2 VAL A 183      -8.437  28.777   5.042  1.00  0.00           H  
ATOM   2723 2HG2 VAL A 183      -8.570  27.875   3.514  1.00  0.00           H  
ATOM   2724 3HG2 VAL A 183      -8.371  26.999   5.050  1.00  0.00           H  
ATOM   2725  N   GLU A 184      -3.735  26.690   4.212  1.00  0.00           N  
ATOM   2726  CA  GLU A 184      -2.314  26.819   3.918  1.00  0.00           C  
ATOM   2727  C   GLU A 184      -1.791  25.770   2.921  1.00  0.00           C  
ATOM   2728  O   GLU A 184      -1.106  26.132   1.962  1.00  0.00           O  
ATOM   2729  CB  GLU A 184      -1.475  26.711   5.199  1.00  0.00           C  
ATOM   2730  CG  GLU A 184      -1.590  27.883   6.184  1.00  0.00           C  
ATOM   2731  CD  GLU A 184      -0.679  27.704   7.408  1.00  0.00           C  
ATOM   2732  OE1 GLU A 184       0.060  26.745   7.439  1.00  0.00           O  
ATOM   2733  OE2 GLU A 184      -0.737  28.515   8.309  1.00  0.00           O  
ATOM   2734  H   GLU A 184      -4.066  26.530   5.165  1.00  0.00           H  
ATOM   2735  HA  GLU A 184      -2.152  27.806   3.485  1.00  0.00           H  
ATOM   2736 1HB  GLU A 184      -1.771  25.808   5.739  1.00  0.00           H  
ATOM   2737 2HB  GLU A 184      -0.427  26.600   4.933  1.00  0.00           H  
ATOM   2738 1HG  GLU A 184      -1.307  28.792   5.663  1.00  0.00           H  
ATOM   2739 2HG  GLU A 184      -2.627  27.987   6.507  1.00  0.00           H  
ATOM   2740  N   VAL A 185      -2.159  24.484   3.057  1.00  0.00           N  
ATOM   2741  CA  VAL A 185      -1.588  23.523   2.097  1.00  0.00           C  
ATOM   2742  C   VAL A 185      -2.156  23.721   0.692  1.00  0.00           C  
ATOM   2743  O   VAL A 185      -1.469  23.501  -0.309  1.00  0.00           O  
ATOM   2744  CB  VAL A 185      -1.870  22.079   2.555  1.00  0.00           C  
ATOM   2745  CG1 VAL A 185      -3.325  21.715   2.302  1.00  0.00           C  
ATOM   2746  CG2 VAL A 185      -0.939  21.117   1.833  1.00  0.00           C  
ATOM   2747  H   VAL A 185      -2.753  24.184   3.837  1.00  0.00           H  
ATOM   2748  HA  VAL A 185      -0.516  23.706   2.046  1.00  0.00           H  
ATOM   2749  HB  VAL A 185      -1.704  22.010   3.630  1.00  0.00           H  
ATOM   2750 1HG1 VAL A 185      -3.507  20.691   2.631  1.00  0.00           H  
ATOM   2751 2HG1 VAL A 185      -3.972  22.394   2.856  1.00  0.00           H  
ATOM   2752 3HG1 VAL A 185      -3.541  21.796   1.236  1.00  0.00           H  
ATOM   2753 1HG2 VAL A 185      -1.144  20.098   2.162  1.00  0.00           H  
ATOM   2754 2HG2 VAL A 185      -1.102  21.191   0.758  1.00  0.00           H  
ATOM   2755 3HG2 VAL A 185       0.096  21.371   2.062  1.00  0.00           H  
ATOM   2756  N   LEU A 186      -3.392  24.188   0.591  1.00  0.00           N  
ATOM   2757  CA  LEU A 186      -3.926  24.459  -0.727  1.00  0.00           C  
ATOM   2758  C   LEU A 186      -3.220  25.679  -1.350  1.00  0.00           C  
ATOM   2759  O   LEU A 186      -2.810  25.636  -2.516  1.00  0.00           O  
ATOM   2760  CB  LEU A 186      -5.430  24.688  -0.610  1.00  0.00           C  
ATOM   2761  CG  LEU A 186      -6.283  23.464  -0.210  1.00  0.00           C  
ATOM   2762  CD1 LEU A 186      -7.622  23.950   0.078  1.00  0.00           C  
ATOM   2763  CD2 LEU A 186      -6.351  22.450  -1.337  1.00  0.00           C  
ATOM   2764  H   LEU A 186      -3.967  24.330   1.424  1.00  0.00           H  
ATOM   2765  HA  LEU A 186      -3.748  23.592  -1.360  1.00  0.00           H  
ATOM   2766 1HB  LEU A 186      -5.598  25.461   0.143  1.00  0.00           H  
ATOM   2767 2HB  LEU A 186      -5.809  25.045  -1.555  1.00  0.00           H  
ATOM   2768  HG  LEU A 186      -5.869  22.994   0.676  1.00  0.00           H  
ATOM   2769 1HD1 LEU A 186      -8.271  23.129   0.361  1.00  0.00           H  
ATOM   2770 2HD1 LEU A 186      -7.584  24.681   0.886  1.00  0.00           H  
ATOM   2771 3HD1 LEU A 186      -7.980  24.411  -0.814  1.00  0.00           H  
ATOM   2772 1HD2 LEU A 186      -6.975  21.606  -1.037  1.00  0.00           H  
ATOM   2773 2HD2 LEU A 186      -6.780  22.921  -2.213  1.00  0.00           H  
ATOM   2774 3HD2 LEU A 186      -5.369  22.107  -1.565  1.00  0.00           H  
ATOM   2775  N   LEU A 187      -2.975  26.735  -0.559  1.00  0.00           N  
ATOM   2776  CA  LEU A 187      -2.332  27.945  -1.089  1.00  0.00           C  
ATOM   2777  C   LEU A 187      -0.907  27.664  -1.555  1.00  0.00           C  
ATOM   2778  O   LEU A 187      -0.465  28.158  -2.598  1.00  0.00           O  
ATOM   2779  CB  LEU A 187      -2.314  29.048  -0.023  1.00  0.00           C  
ATOM   2780  CG  LEU A 187      -3.681  29.637   0.349  1.00  0.00           C  
ATOM   2781  CD1 LEU A 187      -3.526  30.565   1.546  1.00  0.00           C  
ATOM   2782  CD2 LEU A 187      -4.257  30.379  -0.847  1.00  0.00           C  
ATOM   2783  H   LEU A 187      -3.286  26.722   0.414  1.00  0.00           H  
ATOM   2784  HA  LEU A 187      -2.904  28.301  -1.943  1.00  0.00           H  
ATOM   2785 1HB  LEU A 187      -1.868  28.646   0.885  1.00  0.00           H  
ATOM   2786 2HB  LEU A 187      -1.687  29.866  -0.379  1.00  0.00           H  
ATOM   2787  HG  LEU A 187      -4.357  28.832   0.637  1.00  0.00           H  
ATOM   2788 1HD1 LEU A 187      -4.497  30.983   1.811  1.00  0.00           H  
ATOM   2789 2HD1 LEU A 187      -3.130  30.003   2.393  1.00  0.00           H  
ATOM   2790 3HD1 LEU A 187      -2.840  31.373   1.294  1.00  0.00           H  
ATOM   2791 1HD2 LEU A 187      -5.229  30.797  -0.583  1.00  0.00           H  
ATOM   2792 2HD2 LEU A 187      -3.582  31.185  -1.135  1.00  0.00           H  
ATOM   2793 3HD2 LEU A 187      -4.374  29.688  -1.683  1.00  0.00           H  
ATOM   2794  N   LYS A 188      -0.195  26.814  -0.817  1.00  0.00           N  
ATOM   2795  CA  LYS A 188       1.176  26.433  -1.151  1.00  0.00           C  
ATOM   2796  C   LYS A 188       1.275  25.679  -2.475  1.00  0.00           C  
ATOM   2797  O   LYS A 188       2.357  25.575  -3.053  1.00  0.00           O  
ATOM   2798  CB  LYS A 188       1.772  25.582  -0.028  1.00  0.00           C  
ATOM   2799  CG  LYS A 188       2.066  26.349   1.254  1.00  0.00           C  
ATOM   2800  CD  LYS A 188       2.574  25.423   2.349  1.00  0.00           C  
ATOM   2801  CE  LYS A 188       2.835  26.182   3.641  1.00  0.00           C  
ATOM   2802  NZ  LYS A 188       3.292  25.281   4.734  1.00  0.00           N  
ATOM   2803  H   LYS A 188      -0.602  26.440   0.043  1.00  0.00           H  
ATOM   2804  HA  LYS A 188       1.762  27.346  -1.250  1.00  0.00           H  
ATOM   2805 1HB  LYS A 188       1.086  24.771   0.218  1.00  0.00           H  
ATOM   2806 2HB  LYS A 188       2.704  25.131  -0.369  1.00  0.00           H  
ATOM   2807 1HG  LYS A 188       2.820  27.112   1.057  1.00  0.00           H  
ATOM   2808 2HG  LYS A 188       1.158  26.842   1.600  1.00  0.00           H  
ATOM   2809 1HD  LYS A 188       1.835  24.643   2.538  1.00  0.00           H  
ATOM   2810 2HD  LYS A 188       3.500  24.949   2.024  1.00  0.00           H  
ATOM   2811 1HE  LYS A 188       3.597  26.941   3.470  1.00  0.00           H  
ATOM   2812 2HE  LYS A 188       1.921  26.683   3.960  1.00  0.00           H  
ATOM   2813 1HZ  LYS A 188       3.454  25.821   5.571  1.00  0.00           H  
ATOM   2814 2HZ  LYS A 188       2.584  24.583   4.914  1.00  0.00           H  
ATOM   2815 3HZ  LYS A 188       4.150  24.825   4.457  1.00  0.00           H  
ATOM   2816  N   ASN A 189       0.156  25.119  -2.934  1.00  0.00           N  
ATOM   2817  CA  ASN A 189       0.103  24.355  -4.161  1.00  0.00           C  
ATOM   2818  C   ASN A 189      -0.584  25.112  -5.300  1.00  0.00           C  
ATOM   2819  O   ASN A 189      -0.912  24.523  -6.332  1.00  0.00           O  
ATOM   2820  CB  ASN A 189      -0.498  22.996  -3.883  1.00  0.00           C  
ATOM   2821  CG  ASN A 189       0.496  22.112  -3.106  1.00  0.00           C  
ATOM   2822  OD1 ASN A 189       1.373  21.514  -3.745  1.00  0.00           O  
ATOM   2823  ND2 ASN A 189       0.421  22.044  -1.796  1.00  0.00           N  
ATOM   2824  H   ASN A 189      -0.725  25.256  -2.441  1.00  0.00           H  
ATOM   2825  HA  ASN A 189       1.128  24.179  -4.486  1.00  0.00           H  
ATOM   2826 1HB  ASN A 189      -1.414  23.118  -3.295  1.00  0.00           H  
ATOM   2827 2HB  ASN A 189      -0.766  22.508  -4.819  1.00  0.00           H  
ATOM   2828 1HD2 ASN A 189       1.074  21.484  -1.293  1.00  0.00           H  
ATOM   2829 2HD2 ASN A 189      -0.288  22.564  -1.286  1.00  0.00           H  
ATOM   2830  N   GLY A 190      -0.752  26.434  -5.141  1.00  0.00           N  
ATOM   2831  CA  GLY A 190      -1.328  27.249  -6.206  1.00  0.00           C  
ATOM   2832  C   GLY A 190      -2.828  27.542  -6.122  1.00  0.00           C  
ATOM   2833  O   GLY A 190      -3.412  27.992  -7.114  1.00  0.00           O  
ATOM   2834  H   GLY A 190      -0.488  26.894  -4.267  1.00  0.00           H  
ATOM   2835 1HA  GLY A 190      -0.796  28.201  -6.226  1.00  0.00           H  
ATOM   2836 2HA  GLY A 190      -1.119  26.768  -7.162  1.00  0.00           H  
ATOM   2837  N   ALA A 191      -3.471  27.296  -4.978  1.00  0.00           N  
ATOM   2838  CA  ALA A 191      -4.890  27.618  -4.891  1.00  0.00           C  
ATOM   2839  C   ALA A 191      -5.116  29.119  -5.140  1.00  0.00           C  
ATOM   2840  O   ALA A 191      -4.341  29.964  -4.683  1.00  0.00           O  
ATOM   2841  CB  ALA A 191      -5.458  27.218  -3.554  1.00  0.00           C  
ATOM   2842  H   ALA A 191      -2.999  26.882  -4.176  1.00  0.00           H  
ATOM   2843  HA  ALA A 191      -5.404  27.051  -5.661  1.00  0.00           H  
ATOM   2844 1HB  ALA A 191      -6.505  27.420  -3.563  1.00  0.00           H  
ATOM   2845 2HB  ALA A 191      -5.304  26.189  -3.405  1.00  0.00           H  
ATOM   2846 3HB  ALA A 191      -4.986  27.762  -2.764  1.00  0.00           H  
ATOM   2847  N   ASP A 192      -6.185  29.440  -5.867  1.00  0.00           N  
ATOM   2848  CA  ASP A 192      -6.553  30.813  -6.237  1.00  0.00           C  
ATOM   2849  C   ASP A 192      -7.459  31.536  -5.247  1.00  0.00           C  
ATOM   2850  O   ASP A 192      -8.669  31.307  -5.202  1.00  0.00           O  
ATOM   2851  CB  ASP A 192      -7.213  30.814  -7.619  1.00  0.00           C  
ATOM   2852  CG  ASP A 192      -7.593  32.214  -8.167  1.00  0.00           C  
ATOM   2853  OD1 ASP A 192      -7.561  33.209  -7.434  1.00  0.00           O  
ATOM   2854  OD2 ASP A 192      -7.927  32.265  -9.327  1.00  0.00           O  
ATOM   2855  H   ASP A 192      -6.748  28.676  -6.216  1.00  0.00           H  
ATOM   2856  HA  ASP A 192      -5.627  31.384  -6.312  1.00  0.00           H  
ATOM   2857 1HB  ASP A 192      -6.539  30.334  -8.332  1.00  0.00           H  
ATOM   2858 2HB  ASP A 192      -8.109  30.198  -7.580  1.00  0.00           H  
ATOM   2859  N   VAL A 193      -6.882  32.477  -4.515  1.00  0.00           N  
ATOM   2860  CA  VAL A 193      -7.581  33.204  -3.463  1.00  0.00           C  
ATOM   2861  C   VAL A 193      -8.779  34.010  -3.986  1.00  0.00           C  
ATOM   2862  O   VAL A 193      -9.684  34.330  -3.215  1.00  0.00           O  
ATOM   2863  CB  VAL A 193      -6.602  34.160  -2.755  1.00  0.00           C  
ATOM   2864  CG1 VAL A 193      -7.329  34.984  -1.702  1.00  0.00           C  
ATOM   2865  CG2 VAL A 193      -5.465  33.366  -2.130  1.00  0.00           C  
ATOM   2866  H   VAL A 193      -5.897  32.650  -4.659  1.00  0.00           H  
ATOM   2867  HA  VAL A 193      -7.948  32.488  -2.738  1.00  0.00           H  
ATOM   2868  HB  VAL A 193      -6.198  34.859  -3.488  1.00  0.00           H  
ATOM   2869 1HG1 VAL A 193      -6.622  35.654  -1.213  1.00  0.00           H  
ATOM   2870 2HG1 VAL A 193      -8.114  35.571  -2.178  1.00  0.00           H  
ATOM   2871 3HG1 VAL A 193      -7.770  34.318  -0.961  1.00  0.00           H  
ATOM   2872 1HG2 VAL A 193      -4.777  34.048  -1.632  1.00  0.00           H  
ATOM   2873 2HG2 VAL A 193      -5.870  32.663  -1.402  1.00  0.00           H  
ATOM   2874 3HG2 VAL A 193      -4.934  32.818  -2.907  1.00  0.00           H  
ATOM   2875  N   SER A 194      -8.688  34.510  -5.225  1.00  0.00           N  
ATOM   2876  CA  SER A 194      -9.730  35.364  -5.788  1.00  0.00           C  
ATOM   2877  C   SER A 194     -10.877  34.583  -6.417  1.00  0.00           C  
ATOM   2878  O   SER A 194     -11.856  35.184  -6.864  1.00  0.00           O  
ATOM   2879  CB  SER A 194      -9.166  36.293  -6.855  1.00  0.00           C  
ATOM   2880  OG  SER A 194      -8.815  35.603  -8.022  1.00  0.00           O  
ATOM   2881  H   SER A 194      -7.939  34.191  -5.851  1.00  0.00           H  
ATOM   2882  HA  SER A 194     -10.143  35.968  -4.981  1.00  0.00           H  
ATOM   2883 1HB  SER A 194      -9.891  37.070  -7.090  1.00  0.00           H  
ATOM   2884 2HB  SER A 194      -8.290  36.774  -6.469  1.00  0.00           H  
ATOM   2885  HG  SER A 194      -8.365  34.765  -7.744  1.00  0.00           H  
ATOM   2886  N   ALA A 195     -10.759  33.262  -6.506  1.00  0.00           N  
ATOM   2887  CA  ALA A 195     -11.790  32.492  -7.182  1.00  0.00           C  
ATOM   2888  C   ALA A 195     -13.145  32.704  -6.525  1.00  0.00           C  
ATOM   2889  O   ALA A 195     -13.247  32.717  -5.303  1.00  0.00           O  
ATOM   2890  CB  ALA A 195     -11.424  31.021  -7.165  1.00  0.00           C  
ATOM   2891  H   ALA A 195      -9.947  32.778  -6.115  1.00  0.00           H  
ATOM   2892  HA  ALA A 195     -11.854  32.838  -8.214  1.00  0.00           H  
ATOM   2893 1HB  ALA A 195     -12.186  30.446  -7.689  1.00  0.00           H  
ATOM   2894 2HB  ALA A 195     -10.464  30.889  -7.657  1.00  0.00           H  
ATOM   2895 3HB  ALA A 195     -11.348  30.679  -6.134  1.00  0.00           H  
ATOM   2896  N   GLN A 196     -14.197  32.813  -7.335  1.00  0.00           N  
ATOM   2897  CA  GLN A 196     -15.550  32.980  -6.800  1.00  0.00           C  
ATOM   2898  C   GLN A 196     -16.462  31.803  -7.086  1.00  0.00           C  
ATOM   2899  O   GLN A 196     -16.418  31.222  -8.173  1.00  0.00           O  
ATOM   2900  CB  GLN A 196     -16.224  34.227  -7.374  1.00  0.00           C  
ATOM   2901  CG  GLN A 196     -15.645  35.547  -6.943  1.00  0.00           C  
ATOM   2902  CD  GLN A 196     -16.316  36.718  -7.643  1.00  0.00           C  
ATOM   2903  OE1 GLN A 196     -16.119  36.930  -8.844  1.00  0.00           O  
ATOM   2904  NE2 GLN A 196     -17.140  37.466  -6.921  1.00  0.00           N  
ATOM   2905  H   GLN A 196     -14.057  32.801  -8.334  1.00  0.00           H  
ATOM   2906  HA  GLN A 196     -15.475  33.093  -5.726  1.00  0.00           H  
ATOM   2907 1HB  GLN A 196     -16.182  34.186  -8.459  1.00  0.00           H  
ATOM   2908 2HB  GLN A 196     -17.274  34.209  -7.090  1.00  0.00           H  
ATOM   2909 1HG  GLN A 196     -15.827  35.646  -5.877  1.00  0.00           H  
ATOM   2910 2HG  GLN A 196     -14.574  35.574  -7.155  1.00  0.00           H  
ATOM   2911 1HE2 GLN A 196     -17.614  38.230  -7.346  1.00  0.00           H  
ATOM   2912 2HE2 GLN A 196     -17.318  37.245  -5.939  1.00  0.00           H  
ATOM   2913  N   ASP A 197     -17.328  31.497  -6.125  1.00  0.00           N  
ATOM   2914  CA  ASP A 197     -18.342  30.473  -6.328  1.00  0.00           C  
ATOM   2915  C   ASP A 197     -19.583  31.057  -7.010  1.00  0.00           C  
ATOM   2916  O   ASP A 197     -19.619  32.243  -7.352  1.00  0.00           O  
ATOM   2917  CB  ASP A 197     -18.706  29.778  -4.991  1.00  0.00           C  
ATOM   2918  CG  ASP A 197     -19.474  30.634  -3.917  1.00  0.00           C  
ATOM   2919  OD1 ASP A 197     -20.028  31.692  -4.237  1.00  0.00           O  
ATOM   2920  OD2 ASP A 197     -19.515  30.190  -2.783  1.00  0.00           O  
ATOM   2921  H   ASP A 197     -17.248  31.977  -5.226  1.00  0.00           H  
ATOM   2922  HA  ASP A 197     -17.928  29.715  -6.987  1.00  0.00           H  
ATOM   2923 1HB  ASP A 197     -19.292  28.884  -5.199  1.00  0.00           H  
ATOM   2924 2HB  ASP A 197     -17.777  29.429  -4.529  1.00  0.00           H  
ATOM   2925  N   LYS A 198     -20.617  30.235  -7.156  1.00  0.00           N  
ATOM   2926  CA  LYS A 198     -21.909  30.577  -7.757  1.00  0.00           C  
ATOM   2927  C   LYS A 198     -22.575  31.811  -7.170  1.00  0.00           C  
ATOM   2928  O   LYS A 198     -23.390  32.451  -7.837  1.00  0.00           O  
ATOM   2929  CB  LYS A 198     -22.874  29.395  -7.634  1.00  0.00           C  
ATOM   2930  CG  LYS A 198     -24.265  29.611  -8.192  1.00  0.00           C  
ATOM   2931  CD  LYS A 198     -25.082  28.317  -8.117  1.00  0.00           C  
ATOM   2932  CE  LYS A 198     -26.498  28.516  -8.633  1.00  0.00           C  
ATOM   2933  NZ  LYS A 198     -27.288  27.245  -8.610  1.00  0.00           N  
ATOM   2934  H   LYS A 198     -20.502  29.271  -6.868  1.00  0.00           H  
ATOM   2935  HA  LYS A 198     -21.739  30.773  -8.815  1.00  0.00           H  
ATOM   2936 1HB  LYS A 198     -22.468  28.558  -8.180  1.00  0.00           H  
ATOM   2937 2HB  LYS A 198     -22.959  29.100  -6.592  1.00  0.00           H  
ATOM   2938 1HG  LYS A 198     -24.767  30.384  -7.603  1.00  0.00           H  
ATOM   2939 2HG  LYS A 198     -24.205  29.945  -9.224  1.00  0.00           H  
ATOM   2940 1HD  LYS A 198     -24.593  27.545  -8.713  1.00  0.00           H  
ATOM   2941 2HD  LYS A 198     -25.123  27.974  -7.086  1.00  0.00           H  
ATOM   2942 1HE  LYS A 198     -27.001  29.254  -8.010  1.00  0.00           H  
ATOM   2943 2HE  LYS A 198     -26.456  28.885  -9.657  1.00  0.00           H  
ATOM   2944 1HZ  LYS A 198     -28.219  27.422  -8.960  1.00  0.00           H  
ATOM   2945 2HZ  LYS A 198     -26.833  26.554  -9.196  1.00  0.00           H  
ATOM   2946 3HZ  LYS A 198     -27.345  26.898  -7.664  1.00  0.00           H  
ATOM   2947  N   PHE A 199     -22.303  32.099  -5.902  1.00  0.00           N  
ATOM   2948  CA  PHE A 199     -22.970  33.174  -5.212  1.00  0.00           C  
ATOM   2949  C   PHE A 199     -22.055  34.393  -5.085  1.00  0.00           C  
ATOM   2950  O   PHE A 199     -22.379  35.362  -4.392  1.00  0.00           O  
ATOM   2951  CB  PHE A 199     -23.383  32.631  -3.857  1.00  0.00           C  
ATOM   2952  CG  PHE A 199     -24.261  31.410  -4.045  1.00  0.00           C  
ATOM   2953  CD1 PHE A 199     -23.737  30.136  -3.816  1.00  0.00           C  
ATOM   2954  CD2 PHE A 199     -25.571  31.513  -4.479  1.00  0.00           C  
ATOM   2955  CE1 PHE A 199     -24.509  29.003  -4.009  1.00  0.00           C  
ATOM   2956  CE2 PHE A 199     -26.342  30.379  -4.670  1.00  0.00           C  
ATOM   2957  CZ  PHE A 199     -25.808  29.124  -4.433  1.00  0.00           C  
ATOM   2958  H   PHE A 199     -21.569  31.598  -5.392  1.00  0.00           H  
ATOM   2959  HA  PHE A 199     -23.858  33.460  -5.776  1.00  0.00           H  
ATOM   2960 1HB  PHE A 199     -22.492  32.344  -3.286  1.00  0.00           H  
ATOM   2961 2HB  PHE A 199     -23.930  33.384  -3.293  1.00  0.00           H  
ATOM   2962  HD1 PHE A 199     -22.696  30.042  -3.486  1.00  0.00           H  
ATOM   2963  HD2 PHE A 199     -25.993  32.499  -4.674  1.00  0.00           H  
ATOM   2964  HE1 PHE A 199     -24.088  28.019  -3.827  1.00  0.00           H  
ATOM   2965  HE2 PHE A 199     -27.373  30.475  -5.012  1.00  0.00           H  
ATOM   2966  HZ  PHE A 199     -26.415  28.234  -4.584  1.00  0.00           H  
ATOM   2967  N   GLY A 200     -20.915  34.345  -5.784  1.00  0.00           N  
ATOM   2968  CA  GLY A 200     -19.952  35.434  -5.833  1.00  0.00           C  
ATOM   2969  C   GLY A 200     -18.959  35.492  -4.669  1.00  0.00           C  
ATOM   2970  O   GLY A 200     -18.229  36.482  -4.533  1.00  0.00           O  
ATOM   2971  H   GLY A 200     -20.688  33.505  -6.316  1.00  0.00           H  
ATOM   2972 1HA  GLY A 200     -19.398  35.351  -6.767  1.00  0.00           H  
ATOM   2973 2HA  GLY A 200     -20.493  36.375  -5.885  1.00  0.00           H  
ATOM   2974  N   LYS A 201     -18.902  34.465  -3.823  1.00  0.00           N  
ATOM   2975  CA  LYS A 201     -17.991  34.592  -2.691  1.00  0.00           C  
ATOM   2976  C   LYS A 201     -16.621  33.990  -2.954  1.00  0.00           C  
ATOM   2977  O   LYS A 201     -16.490  32.931  -3.576  1.00  0.00           O  
ATOM   2978  CB  LYS A 201     -18.609  33.957  -1.443  1.00  0.00           C  
ATOM   2979  CG  LYS A 201     -19.884  34.668  -0.937  1.00  0.00           C  
ATOM   2980  CD  LYS A 201     -20.445  34.000   0.329  1.00  0.00           C  
ATOM   2981  CE  LYS A 201     -21.768  34.638   0.771  1.00  0.00           C  
ATOM   2982  NZ  LYS A 201     -21.576  35.988   1.378  1.00  0.00           N  
ATOM   2983  H   LYS A 201     -19.464  33.611  -3.953  1.00  0.00           H  
ATOM   2984  HA  LYS A 201     -17.840  35.653  -2.484  1.00  0.00           H  
ATOM   2985 1HB  LYS A 201     -18.867  32.913  -1.659  1.00  0.00           H  
ATOM   2986 2HB  LYS A 201     -17.877  33.955  -0.637  1.00  0.00           H  
ATOM   2987 1HG  LYS A 201     -19.653  35.713  -0.718  1.00  0.00           H  
ATOM   2988 2HG  LYS A 201     -20.646  34.639  -1.724  1.00  0.00           H  
ATOM   2989 1HD  LYS A 201     -20.606  32.937   0.141  1.00  0.00           H  
ATOM   2990 2HD  LYS A 201     -19.727  34.108   1.148  1.00  0.00           H  
ATOM   2991 1HE  LYS A 201     -22.413  34.734  -0.101  1.00  0.00           H  
ATOM   2992 2HE  LYS A 201     -22.255  33.992   1.503  1.00  0.00           H  
ATOM   2993 1HZ  LYS A 201     -22.461  36.368   1.651  1.00  0.00           H  
ATOM   2994 2HZ  LYS A 201     -20.988  35.890   2.220  1.00  0.00           H  
ATOM   2995 3HZ  LYS A 201     -21.132  36.607   0.728  1.00  0.00           H  
ATOM   2996  N   THR A 202     -15.599  34.676  -2.444  1.00  0.00           N  
ATOM   2997  CA  THR A 202     -14.212  34.214  -2.464  1.00  0.00           C  
ATOM   2998  C   THR A 202     -13.917  33.555  -1.131  1.00  0.00           C  
ATOM   2999  O   THR A 202     -14.681  33.782  -0.195  1.00  0.00           O  
ATOM   3000  CB  THR A 202     -13.273  35.422  -2.674  1.00  0.00           C  
ATOM   3001  OG1 THR A 202     -13.412  36.331  -1.555  1.00  0.00           O  
ATOM   3002  CG2 THR A 202     -13.614  36.113  -3.965  1.00  0.00           C  
ATOM   3003  H   THR A 202     -15.790  35.599  -2.023  1.00  0.00           H  
ATOM   3004  HA  THR A 202     -14.092  33.490  -3.256  1.00  0.00           H  
ATOM   3005  HB  THR A 202     -12.251  35.121  -2.738  1.00  0.00           H  
ATOM   3006  HG1 THR A 202     -14.259  36.830  -1.658  1.00  0.00           H  
ATOM   3007 1HG2 THR A 202     -12.953  36.944  -4.117  1.00  0.00           H  
ATOM   3008 2HG2 THR A 202     -13.493  35.408  -4.783  1.00  0.00           H  
ATOM   3009 3HG2 THR A 202     -14.649  36.465  -3.930  1.00  0.00           H  
ATOM   3010  N   PRO A 203     -12.842  32.763  -0.950  1.00  0.00           N  
ATOM   3011  CA  PRO A 203     -12.457  32.220   0.335  1.00  0.00           C  
ATOM   3012  C   PRO A 203     -12.168  33.351   1.322  1.00  0.00           C  
ATOM   3013  O   PRO A 203     -12.268  33.177   2.533  1.00  0.00           O  
ATOM   3014  CB  PRO A 203     -11.199  31.411   0.003  1.00  0.00           C  
ATOM   3015  CG  PRO A 203     -10.693  32.022  -1.259  1.00  0.00           C  
ATOM   3016  CD  PRO A 203     -11.937  32.373  -2.030  1.00  0.00           C  
ATOM   3017  HA  PRO A 203     -13.263  31.573   0.710  1.00  0.00           H  
ATOM   3018 1HB  PRO A 203     -10.477  31.482   0.831  1.00  0.00           H  
ATOM   3019 2HB  PRO A 203     -11.454  30.347  -0.110  1.00  0.00           H  
ATOM   3020 1HG  PRO A 203     -10.072  32.902  -1.032  1.00  0.00           H  
ATOM   3021 2HG  PRO A 203     -10.049  31.309  -1.795  1.00  0.00           H  
ATOM   3022 1HD  PRO A 203     -11.720  33.202  -2.720  1.00  0.00           H  
ATOM   3023 2HD  PRO A 203     -12.288  31.490  -2.583  1.00  0.00           H  
ATOM   3024  N   GLY A 204     -11.824  34.539   0.792  1.00  0.00           N  
ATOM   3025  CA  GLY A 204     -11.599  35.719   1.613  1.00  0.00           C  
ATOM   3026  C   GLY A 204     -12.913  36.097   2.262  1.00  0.00           C  
ATOM   3027  O   GLY A 204     -12.999  36.285   3.477  1.00  0.00           O  
ATOM   3028  H   GLY A 204     -11.720  34.631  -0.207  1.00  0.00           H  
ATOM   3029 1HA  GLY A 204     -10.848  35.524   2.375  1.00  0.00           H  
ATOM   3030 2HA  GLY A 204     -11.237  36.539   0.990  1.00  0.00           H  
ATOM   3031  N   ASP A 205     -13.974  36.077   1.459  1.00  0.00           N  
ATOM   3032  CA  ASP A 205     -15.276  36.504   1.944  1.00  0.00           C  
ATOM   3033  C   ASP A 205     -15.863  35.437   2.843  1.00  0.00           C  
ATOM   3034  O   ASP A 205     -16.492  35.756   3.849  1.00  0.00           O  
ATOM   3035  CB  ASP A 205     -16.243  36.700   0.775  1.00  0.00           C  
ATOM   3036  CG  ASP A 205     -15.886  37.840  -0.169  1.00  0.00           C  
ATOM   3037  OD1 ASP A 205     -15.665  38.942   0.268  1.00  0.00           O  
ATOM   3038  OD2 ASP A 205     -15.802  37.561  -1.359  1.00  0.00           O  
ATOM   3039  H   ASP A 205     -13.835  35.863   0.471  1.00  0.00           H  
ATOM   3040  HA  ASP A 205     -15.165  37.431   2.508  1.00  0.00           H  
ATOM   3041 1HB  ASP A 205     -16.290  35.775   0.205  1.00  0.00           H  
ATOM   3042 2HB  ASP A 205     -17.244  36.878   1.169  1.00  0.00           H  
ATOM   3043  N   LEU A 206     -15.630  34.173   2.510  1.00  0.00           N  
ATOM   3044  CA  LEU A 206     -16.161  33.098   3.326  1.00  0.00           C  
ATOM   3045  C   LEU A 206     -15.504  33.126   4.699  1.00  0.00           C  
ATOM   3046  O   LEU A 206     -16.173  33.005   5.733  1.00  0.00           O  
ATOM   3047  CB  LEU A 206     -15.908  31.775   2.620  1.00  0.00           C  
ATOM   3048  CG  LEU A 206     -16.712  31.590   1.342  1.00  0.00           C  
ATOM   3049  CD1 LEU A 206     -16.229  30.393   0.608  1.00  0.00           C  
ATOM   3050  CD2 LEU A 206     -18.166  31.437   1.698  1.00  0.00           C  
ATOM   3051  H   LEU A 206     -15.105  33.966   1.661  1.00  0.00           H  
ATOM   3052  HA  LEU A 206     -17.233  33.248   3.446  1.00  0.00           H  
ATOM   3053 1HB  LEU A 206     -14.854  31.705   2.381  1.00  0.00           H  
ATOM   3054 2HB  LEU A 206     -16.161  30.972   3.290  1.00  0.00           H  
ATOM   3055  HG  LEU A 206     -16.582  32.455   0.703  1.00  0.00           H  
ATOM   3056 1HD1 LEU A 206     -16.810  30.281  -0.309  1.00  0.00           H  
ATOM   3057 2HD1 LEU A 206     -15.188  30.525   0.359  1.00  0.00           H  
ATOM   3058 3HD1 LEU A 206     -16.339  29.518   1.211  1.00  0.00           H  
ATOM   3059 1HD2 LEU A 206     -18.750  31.310   0.784  1.00  0.00           H  
ATOM   3060 2HD2 LEU A 206     -18.292  30.570   2.335  1.00  0.00           H  
ATOM   3061 3HD2 LEU A 206     -18.503  32.327   2.227  1.00  0.00           H  
ATOM   3062  N   ALA A 207     -14.189  33.376   4.723  1.00  0.00           N  
ATOM   3063  CA  ALA A 207     -13.488  33.478   5.986  1.00  0.00           C  
ATOM   3064  C   ALA A 207     -14.080  34.629   6.793  1.00  0.00           C  
ATOM   3065  O   ALA A 207     -14.328  34.510   7.998  1.00  0.00           O  
ATOM   3066  CB  ALA A 207     -12.003  33.700   5.743  1.00  0.00           C  
ATOM   3067  H   ALA A 207     -13.657  33.466   3.859  1.00  0.00           H  
ATOM   3068  HA  ALA A 207     -13.638  32.550   6.535  1.00  0.00           H  
ATOM   3069 1HB  ALA A 207     -11.483  33.768   6.687  1.00  0.00           H  
ATOM   3070 2HB  ALA A 207     -11.610  32.873   5.168  1.00  0.00           H  
ATOM   3071 3HB  ALA A 207     -11.859  34.624   5.184  1.00  0.00           H  
ATOM   3072  N   GLY A 208     -14.388  35.730   6.105  1.00  0.00           N  
ATOM   3073  CA  GLY A 208     -14.988  36.895   6.731  1.00  0.00           C  
ATOM   3074  C   GLY A 208     -16.330  36.577   7.369  1.00  0.00           C  
ATOM   3075  O   GLY A 208     -16.539  36.821   8.563  1.00  0.00           O  
ATOM   3076  H   GLY A 208     -14.152  35.783   5.113  1.00  0.00           H  
ATOM   3077 1HA  GLY A 208     -14.305  37.297   7.479  1.00  0.00           H  
ATOM   3078 2HA  GLY A 208     -15.133  37.666   5.978  1.00  0.00           H  
ATOM   3079  N   ASP A 209     -17.232  35.989   6.580  1.00  0.00           N  
ATOM   3080  CA  ASP A 209     -18.586  35.691   7.032  1.00  0.00           C  
ATOM   3081  C   ASP A 209     -18.614  34.812   8.271  1.00  0.00           C  
ATOM   3082  O   ASP A 209     -19.457  35.010   9.148  1.00  0.00           O  
ATOM   3083  CB  ASP A 209     -19.404  35.000   5.928  1.00  0.00           C  
ATOM   3084  CG  ASP A 209     -19.851  35.926   4.756  1.00  0.00           C  
ATOM   3085  OD1 ASP A 209     -19.759  37.119   4.870  1.00  0.00           O  
ATOM   3086  OD2 ASP A 209     -20.337  35.403   3.765  1.00  0.00           O  
ATOM   3087  H   ASP A 209     -16.969  35.777   5.619  1.00  0.00           H  
ATOM   3088  HA  ASP A 209     -19.071  36.633   7.278  1.00  0.00           H  
ATOM   3089 1HB  ASP A 209     -18.795  34.191   5.503  1.00  0.00           H  
ATOM   3090 2HB  ASP A 209     -20.283  34.537   6.371  1.00  0.00           H  
ATOM   3091  N   ASN A 210     -17.683  33.866   8.375  1.00  0.00           N  
ATOM   3092  CA  ASN A 210     -17.675  32.996   9.541  1.00  0.00           C  
ATOM   3093  C   ASN A 210     -16.694  33.420  10.653  1.00  0.00           C  
ATOM   3094  O   ASN A 210     -16.468  32.657  11.594  1.00  0.00           O  
ATOM   3095  CB  ASN A 210     -17.477  31.554   9.120  1.00  0.00           C  
ATOM   3096  CG  ASN A 210     -18.714  31.038   8.387  1.00  0.00           C  
ATOM   3097  OD1 ASN A 210     -19.840  31.440   8.721  1.00  0.00           O  
ATOM   3098  ND2 ASN A 210     -18.546  30.155   7.439  1.00  0.00           N  
ATOM   3099  H   ASN A 210     -17.007  33.726   7.617  1.00  0.00           H  
ATOM   3100  HA  ASN A 210     -18.666  33.044   9.990  1.00  0.00           H  
ATOM   3101 1HB  ASN A 210     -16.612  31.486   8.453  1.00  0.00           H  
ATOM   3102 2HB  ASN A 210     -17.277  30.932   9.992  1.00  0.00           H  
ATOM   3103 1HD2 ASN A 210     -19.337  29.790   6.953  1.00  0.00           H  
ATOM   3104 2HD2 ASN A 210     -17.628  29.796   7.217  1.00  0.00           H  
ATOM   3105  N   GLY A 211     -16.120  34.631  10.566  1.00  0.00           N  
ATOM   3106  CA  GLY A 211     -15.230  35.142  11.616  1.00  0.00           C  
ATOM   3107  C   GLY A 211     -13.804  34.577  11.614  1.00  0.00           C  
ATOM   3108  O   GLY A 211     -13.053  34.739  12.583  1.00  0.00           O  
ATOM   3109  H   GLY A 211     -16.324  35.240   9.771  1.00  0.00           H  
ATOM   3110 1HA  GLY A 211     -15.178  36.227  11.519  1.00  0.00           H  
ATOM   3111 2HA  GLY A 211     -15.688  34.944  12.584  1.00  0.00           H  
ATOM   3112  N   ASN A 212     -13.398  33.934  10.533  1.00  0.00           N  
ATOM   3113  CA  ASN A 212     -12.102  33.279  10.484  1.00  0.00           C  
ATOM   3114  C   ASN A 212     -10.999  34.245  10.095  1.00  0.00           C  
ATOM   3115  O   ASN A 212     -10.421  34.164   9.007  1.00  0.00           O  
ATOM   3116  CB  ASN A 212     -12.170  32.103   9.554  1.00  0.00           C  
ATOM   3117  CG  ASN A 212     -13.078  31.029  10.088  1.00  0.00           C  
ATOM   3118  OD1 ASN A 212     -13.024  30.681  11.274  1.00  0.00           O  
ATOM   3119  ND2 ASN A 212     -13.930  30.514   9.250  1.00  0.00           N  
ATOM   3120  H   ASN A 212     -13.997  33.901   9.712  1.00  0.00           H  
ATOM   3121  HA  ASN A 212     -11.869  32.911  11.484  1.00  0.00           H  
ATOM   3122 1HB  ASN A 212     -12.521  32.418   8.589  1.00  0.00           H  
ATOM   3123 2HB  ASN A 212     -11.176  31.706   9.435  1.00  0.00           H  
ATOM   3124 1HD2 ASN A 212     -14.575  29.814   9.558  1.00  0.00           H  
ATOM   3125 2HD2 ASN A 212     -13.958  30.823   8.297  1.00  0.00           H  
ATOM   3126  N   GLU A 213     -10.665  35.124  11.028  1.00  0.00           N  
ATOM   3127  CA  GLU A 213      -9.696  36.188  10.785  1.00  0.00           C  
ATOM   3128  C   GLU A 213      -8.334  35.630  10.385  1.00  0.00           C  
ATOM   3129  O   GLU A 213      -7.662  36.185   9.519  1.00  0.00           O  
ATOM   3130  CB  GLU A 213      -9.545  37.069  12.025  1.00  0.00           C  
ATOM   3131  CG  GLU A 213     -10.764  37.935  12.340  1.00  0.00           C  
ATOM   3132  CD  GLU A 213     -10.594  38.755  13.600  1.00  0.00           C  
ATOM   3133  OE1 GLU A 213      -9.599  38.581  14.270  1.00  0.00           O  
ATOM   3134  OE2 GLU A 213     -11.457  39.554  13.894  1.00  0.00           O  
ATOM   3135  H   GLU A 213     -11.193  35.074  11.903  1.00  0.00           H  
ATOM   3136  HA  GLU A 213     -10.067  36.807   9.965  1.00  0.00           H  
ATOM   3137 1HB  GLU A 213      -9.349  36.439  12.894  1.00  0.00           H  
ATOM   3138 2HB  GLU A 213      -8.687  37.728  11.899  1.00  0.00           H  
ATOM   3139 1HG  GLU A 213     -10.944  38.608  11.498  1.00  0.00           H  
ATOM   3140 2HG  GLU A 213     -11.636  37.287  12.445  1.00  0.00           H  
ATOM   3141  N   TRP A 214      -7.929  34.499  10.959  1.00  0.00           N  
ATOM   3142  CA  TRP A 214      -6.618  33.955  10.609  1.00  0.00           C  
ATOM   3143  C   TRP A 214      -6.574  33.491   9.160  1.00  0.00           C  
ATOM   3144  O   TRP A 214      -5.514  33.480   8.527  1.00  0.00           O  
ATOM   3145  CB  TRP A 214      -6.251  32.782  11.504  1.00  0.00           C  
ATOM   3146  CG  TRP A 214      -5.855  33.181  12.866  1.00  0.00           C  
ATOM   3147  CD1 TRP A 214      -6.519  32.928  14.028  1.00  0.00           C  
ATOM   3148  CD2 TRP A 214      -4.674  33.924  13.228  1.00  0.00           C  
ATOM   3149  NE1 TRP A 214      -5.830  33.459  15.089  1.00  0.00           N  
ATOM   3150  CE2 TRP A 214      -4.696  34.072  14.617  1.00  0.00           C  
ATOM   3151  CE3 TRP A 214      -3.611  34.470  12.493  1.00  0.00           C  
ATOM   3152  CZ2 TRP A 214      -3.693  34.741  15.298  1.00  0.00           C  
ATOM   3153  CZ3 TRP A 214      -2.607  35.145  13.175  1.00  0.00           C  
ATOM   3154  CH2 TRP A 214      -2.647  35.276  14.543  1.00  0.00           C  
ATOM   3155  H   TRP A 214      -8.515  34.051  11.651  1.00  0.00           H  
ATOM   3156  HA  TRP A 214      -5.875  34.739  10.742  1.00  0.00           H  
ATOM   3157 1HB  TRP A 214      -7.087  32.085  11.564  1.00  0.00           H  
ATOM   3158 2HB  TRP A 214      -5.416  32.259  11.056  1.00  0.00           H  
ATOM   3159  HD1 TRP A 214      -7.458  32.382  14.105  1.00  0.00           H  
ATOM   3160  HE1 TRP A 214      -6.110  33.406  16.057  1.00  0.00           H  
ATOM   3161  HE3 TRP A 214      -3.575  34.367  11.408  1.00  0.00           H  
ATOM   3162  HZ2 TRP A 214      -3.707  34.854  16.383  1.00  0.00           H  
ATOM   3163  HZ3 TRP A 214      -1.783  35.568  12.598  1.00  0.00           H  
ATOM   3164  HH2 TRP A 214      -1.841  35.808  15.048  1.00  0.00           H  
ATOM   3165  N   ILE A 215      -7.723  33.100   8.628  1.00  0.00           N  
ATOM   3166  CA  ILE A 215      -7.782  32.649   7.265  1.00  0.00           C  
ATOM   3167  C   ILE A 215      -7.802  33.848   6.362  1.00  0.00           C  
ATOM   3168  O   ILE A 215      -7.088  33.880   5.366  1.00  0.00           O  
ATOM   3169  CB  ILE A 215      -8.947  31.705   7.011  1.00  0.00           C  
ATOM   3170  CG1 ILE A 215      -8.697  30.431   7.772  1.00  0.00           C  
ATOM   3171  CG2 ILE A 215      -9.094  31.484   5.572  1.00  0.00           C  
ATOM   3172  CD1 ILE A 215      -9.810  29.492   7.791  1.00  0.00           C  
ATOM   3173  H   ILE A 215      -8.590  33.182   9.147  1.00  0.00           H  
ATOM   3174  HA  ILE A 215      -6.877  32.090   7.044  1.00  0.00           H  
ATOM   3175  HB  ILE A 215      -9.857  32.139   7.405  1.00  0.00           H  
ATOM   3176 1HG1 ILE A 215      -7.860  29.934   7.336  1.00  0.00           H  
ATOM   3177 2HG1 ILE A 215      -8.460  30.692   8.805  1.00  0.00           H  
ATOM   3178 1HG2 ILE A 215      -9.923  30.824   5.387  1.00  0.00           H  
ATOM   3179 2HG2 ILE A 215      -9.280  32.434   5.115  1.00  0.00           H  
ATOM   3180 3HG2 ILE A 215      -8.190  31.059   5.175  1.00  0.00           H  
ATOM   3181 1HD1 ILE A 215      -9.525  28.629   8.366  1.00  0.00           H  
ATOM   3182 2HD1 ILE A 215     -10.669  29.951   8.227  1.00  0.00           H  
ATOM   3183 3HD1 ILE A 215     -10.037  29.193   6.801  1.00  0.00           H  
ATOM   3184  N   ALA A 216      -8.587  34.865   6.715  1.00  0.00           N  
ATOM   3185  CA  ALA A 216      -8.611  36.057   5.878  1.00  0.00           C  
ATOM   3186  C   ALA A 216      -7.184  36.635   5.786  1.00  0.00           C  
ATOM   3187  O   ALA A 216      -6.755  37.055   4.710  1.00  0.00           O  
ATOM   3188  CB  ALA A 216      -9.591  37.085   6.437  1.00  0.00           C  
ATOM   3189  H   ALA A 216      -9.163  34.792   7.554  1.00  0.00           H  
ATOM   3190  HA  ALA A 216      -8.932  35.772   4.877  1.00  0.00           H  
ATOM   3191 1HB  ALA A 216      -9.616  37.967   5.796  1.00  0.00           H  
ATOM   3192 2HB  ALA A 216     -10.592  36.650   6.486  1.00  0.00           H  
ATOM   3193 3HB  ALA A 216      -9.276  37.376   7.440  1.00  0.00           H  
ATOM   3194  N   LYS A 217      -6.426  36.590   6.899  1.00  0.00           N  
ATOM   3195  CA  LYS A 217      -5.034  37.058   6.934  1.00  0.00           C  
ATOM   3196  C   LYS A 217      -4.110  36.194   6.069  1.00  0.00           C  
ATOM   3197  O   LYS A 217      -3.278  36.712   5.316  1.00  0.00           O  
ATOM   3198  CB  LYS A 217      -4.532  37.057   8.378  1.00  0.00           C  
ATOM   3199  CG  LYS A 217      -5.148  38.131   9.263  1.00  0.00           C  
ATOM   3200  CD  LYS A 217      -4.715  37.971  10.723  1.00  0.00           C  
ATOM   3201  CE  LYS A 217      -5.380  39.015  11.611  1.00  0.00           C  
ATOM   3202  NZ  LYS A 217      -5.051  38.830  13.058  1.00  0.00           N  
ATOM   3203  H   LYS A 217      -6.847  36.252   7.766  1.00  0.00           H  
ATOM   3204  HA  LYS A 217      -4.999  38.074   6.551  1.00  0.00           H  
ATOM   3205 1HB  LYS A 217      -4.744  36.088   8.833  1.00  0.00           H  
ATOM   3206 2HB  LYS A 217      -3.450  37.194   8.388  1.00  0.00           H  
ATOM   3207 1HG  LYS A 217      -4.815  39.099   8.905  1.00  0.00           H  
ATOM   3208 2HG  LYS A 217      -6.228  38.093   9.196  1.00  0.00           H  
ATOM   3209 1HD  LYS A 217      -4.992  36.974  11.077  1.00  0.00           H  
ATOM   3210 2HD  LYS A 217      -3.631  38.076  10.793  1.00  0.00           H  
ATOM   3211 1HE  LYS A 217      -5.040  39.989  11.300  1.00  0.00           H  
ATOM   3212 2HE  LYS A 217      -6.464  38.960  11.482  1.00  0.00           H  
ATOM   3213 1HZ  LYS A 217      -5.506  39.552  13.599  1.00  0.00           H  
ATOM   3214 2HZ  LYS A 217      -5.389  37.925  13.362  1.00  0.00           H  
ATOM   3215 3HZ  LYS A 217      -4.049  38.888  13.194  1.00  0.00           H  
ATOM   3216  N   LYS A 218      -4.283  34.870   6.110  1.00  0.00           N  
ATOM   3217  CA  LYS A 218      -3.422  33.995   5.319  1.00  0.00           C  
ATOM   3218  C   LYS A 218      -3.710  34.183   3.831  1.00  0.00           C  
ATOM   3219  O   LYS A 218      -2.792  34.246   3.003  1.00  0.00           O  
ATOM   3220  CB  LYS A 218      -3.618  32.532   5.719  1.00  0.00           C  
ATOM   3221  CG  LYS A 218      -2.670  31.558   5.031  1.00  0.00           C  
ATOM   3222  CD  LYS A 218      -1.226  31.813   5.437  1.00  0.00           C  
ATOM   3223  CE  LYS A 218      -1.010  31.541   6.918  1.00  0.00           C  
ATOM   3224  NZ  LYS A 218       0.435  31.472   7.267  1.00  0.00           N  
ATOM   3225  H   LYS A 218      -4.972  34.454   6.740  1.00  0.00           H  
ATOM   3226  HA  LYS A 218      -2.382  34.262   5.503  1.00  0.00           H  
ATOM   3227 1HB  LYS A 218      -3.480  32.428   6.796  1.00  0.00           H  
ATOM   3228 2HB  LYS A 218      -4.638  32.225   5.488  1.00  0.00           H  
ATOM   3229 1HG  LYS A 218      -2.940  30.536   5.300  1.00  0.00           H  
ATOM   3230 2HG  LYS A 218      -2.759  31.666   3.950  1.00  0.00           H  
ATOM   3231 1HD  LYS A 218      -0.566  31.166   4.857  1.00  0.00           H  
ATOM   3232 2HD  LYS A 218      -0.966  32.850   5.226  1.00  0.00           H  
ATOM   3233 1HE  LYS A 218      -1.476  32.332   7.505  1.00  0.00           H  
ATOM   3234 2HE  LYS A 218      -1.481  30.595   7.187  1.00  0.00           H  
ATOM   3235 1HZ  LYS A 218       0.535  31.290   8.256  1.00  0.00           H  
ATOM   3236 2HZ  LYS A 218       0.873  30.728   6.742  1.00  0.00           H  
ATOM   3237 3HZ  LYS A 218       0.878  32.351   7.040  1.00  0.00           H  
ATOM   3238  N   LEU A 219      -4.997  34.302   3.500  1.00  0.00           N  
ATOM   3239  CA  LEU A 219      -5.435  34.509   2.134  1.00  0.00           C  
ATOM   3240  C   LEU A 219      -4.933  35.864   1.632  1.00  0.00           C  
ATOM   3241  O   LEU A 219      -4.451  35.956   0.506  1.00  0.00           O  
ATOM   3242  CB  LEU A 219      -6.961  34.439   2.089  1.00  0.00           C  
ATOM   3243  CG  LEU A 219      -7.595  33.039   2.354  1.00  0.00           C  
ATOM   3244  CD1 LEU A 219      -9.031  33.227   2.516  1.00  0.00           C  
ATOM   3245  CD2 LEU A 219      -7.347  32.085   1.218  1.00  0.00           C  
ATOM   3246  H   LEU A 219      -5.702  34.233   4.232  1.00  0.00           H  
ATOM   3247  HA  LEU A 219      -5.018  33.723   1.507  1.00  0.00           H  
ATOM   3248 1HB  LEU A 219      -7.346  35.113   2.854  1.00  0.00           H  
ATOM   3249 2HB  LEU A 219      -7.302  34.796   1.138  1.00  0.00           H  
ATOM   3250  HG  LEU A 219      -7.180  32.623   3.264  1.00  0.00           H  
ATOM   3251 1HD1 LEU A 219      -9.509  32.275   2.721  1.00  0.00           H  
ATOM   3252 2HD1 LEU A 219      -9.220  33.909   3.339  1.00  0.00           H  
ATOM   3253 3HD1 LEU A 219      -9.411  33.643   1.599  1.00  0.00           H  
ATOM   3254 1HD2 LEU A 219      -7.811  31.124   1.444  1.00  0.00           H  
ATOM   3255 2HD2 LEU A 219      -7.774  32.474   0.310  1.00  0.00           H  
ATOM   3256 3HD2 LEU A 219      -6.293  31.959   1.092  1.00  0.00           H  
ATOM   3257  N   LEU A 220      -4.968  36.898   2.498  1.00  0.00           N  
ATOM   3258  CA  LEU A 220      -4.453  38.229   2.165  1.00  0.00           C  
ATOM   3259  C   LEU A 220      -2.970  38.176   1.815  1.00  0.00           C  
ATOM   3260  O   LEU A 220      -2.552  38.728   0.792  1.00  0.00           O  
ATOM   3261  CB  LEU A 220      -4.670  39.193   3.339  1.00  0.00           C  
ATOM   3262  CG  LEU A 220      -4.071  40.594   3.168  1.00  0.00           C  
ATOM   3263  CD1 LEU A 220      -4.692  41.268   1.952  1.00  0.00           C  
ATOM   3264  CD2 LEU A 220      -4.317  41.408   4.430  1.00  0.00           C  
ATOM   3265  H   LEU A 220      -5.410  36.773   3.405  1.00  0.00           H  
ATOM   3266  HA  LEU A 220      -4.999  38.604   1.304  1.00  0.00           H  
ATOM   3267 1HB  LEU A 220      -5.741  39.307   3.500  1.00  0.00           H  
ATOM   3268 2HB  LEU A 220      -4.234  38.752   4.235  1.00  0.00           H  
ATOM   3269  HG  LEU A 220      -2.998  40.513   2.993  1.00  0.00           H  
ATOM   3270 1HD1 LEU A 220      -4.266  42.265   1.831  1.00  0.00           H  
ATOM   3271 2HD1 LEU A 220      -4.484  40.675   1.062  1.00  0.00           H  
ATOM   3272 3HD1 LEU A 220      -5.770  41.349   2.092  1.00  0.00           H  
ATOM   3273 1HD2 LEU A 220      -3.891  42.405   4.309  1.00  0.00           H  
ATOM   3274 2HD2 LEU A 220      -5.390  41.492   4.606  1.00  0.00           H  
ATOM   3275 3HD2 LEU A 220      -3.848  40.913   5.280  1.00  0.00           H  
ATOM   3276  N   LEU A 221      -2.175  37.504   2.643  1.00  0.00           N  
ATOM   3277  CA  LEU A 221      -0.752  37.376   2.356  1.00  0.00           C  
ATOM   3278  C   LEU A 221      -0.512  36.675   1.029  1.00  0.00           C  
ATOM   3279  O   LEU A 221       0.247  37.169   0.185  1.00  0.00           O  
ATOM   3280  CB  LEU A 221      -0.052  36.603   3.480  1.00  0.00           C  
ATOM   3281  CG  LEU A 221       0.155  37.374   4.790  1.00  0.00           C  
ATOM   3282  CD1 LEU A 221       0.473  36.395   5.912  1.00  0.00           C  
ATOM   3283  CD2 LEU A 221       1.277  38.386   4.612  1.00  0.00           C  
ATOM   3284  H   LEU A 221      -2.566  37.083   3.490  1.00  0.00           H  
ATOM   3285  HA  LEU A 221      -0.317  38.373   2.312  1.00  0.00           H  
ATOM   3286 1HB  LEU A 221      -0.638  35.714   3.708  1.00  0.00           H  
ATOM   3287 2HB  LEU A 221       0.929  36.285   3.125  1.00  0.00           H  
ATOM   3288  HG  LEU A 221      -0.766  37.896   5.054  1.00  0.00           H  
ATOM   3289 1HD1 LEU A 221       0.619  36.943   6.843  1.00  0.00           H  
ATOM   3290 2HD1 LEU A 221      -0.355  35.696   6.030  1.00  0.00           H  
ATOM   3291 3HD1 LEU A 221       1.381  35.846   5.668  1.00  0.00           H  
ATOM   3292 1HD2 LEU A 221       1.423  38.935   5.543  1.00  0.00           H  
ATOM   3293 2HD2 LEU A 221       2.198  37.865   4.350  1.00  0.00           H  
ATOM   3294 3HD2 LEU A 221       1.015  39.084   3.817  1.00  0.00           H  
ATOM   3295  N   ALA A 222      -1.193  35.549   0.807  1.00  0.00           N  
ATOM   3296  CA  ALA A 222      -1.001  34.837  -0.442  1.00  0.00           C  
ATOM   3297  C   ALA A 222      -1.419  35.704  -1.618  1.00  0.00           C  
ATOM   3298  O   ALA A 222      -0.710  35.781  -2.620  1.00  0.00           O  
ATOM   3299  CB  ALA A 222      -1.792  33.545  -0.430  1.00  0.00           C  
ATOM   3300  H   ALA A 222      -1.826  35.173   1.516  1.00  0.00           H  
ATOM   3301  HA  ALA A 222       0.059  34.609  -0.549  1.00  0.00           H  
ATOM   3302 1HB  ALA A 222      -1.633  33.003  -1.361  1.00  0.00           H  
ATOM   3303 2HB  ALA A 222      -1.460  32.940   0.409  1.00  0.00           H  
ATOM   3304 3HB  ALA A 222      -2.849  33.771  -0.314  1.00  0.00           H  
ATOM   3305  N   ALA A 223      -2.528  36.426  -1.465  1.00  0.00           N  
ATOM   3306  CA  ALA A 223      -3.035  37.281  -2.515  1.00  0.00           C  
ATOM   3307  C   ALA A 223      -2.039  38.362  -2.879  1.00  0.00           C  
ATOM   3308  O   ALA A 223      -1.840  38.672  -4.062  1.00  0.00           O  
ATOM   3309  CB  ALA A 223      -4.329  37.922  -2.057  1.00  0.00           C  
ATOM   3310  H   ALA A 223      -3.065  36.346  -0.609  1.00  0.00           H  
ATOM   3311  HA  ALA A 223      -3.211  36.672  -3.396  1.00  0.00           H  
ATOM   3312 1HB  ALA A 223      -4.709  38.553  -2.832  1.00  0.00           H  
ATOM   3313 2HB  ALA A 223      -5.050  37.152  -1.818  1.00  0.00           H  
ATOM   3314 3HB  ALA A 223      -4.143  38.521  -1.175  1.00  0.00           H  
ATOM   3315  N   ALA A 224      -1.399  38.942  -1.857  1.00  0.00           N  
ATOM   3316  CA  ALA A 224      -0.430  39.992  -2.090  1.00  0.00           C  
ATOM   3317  C   ALA A 224       0.749  39.474  -2.885  1.00  0.00           C  
ATOM   3318  O   ALA A 224       1.207  40.131  -3.813  1.00  0.00           O  
ATOM   3319  CB  ALA A 224       0.027  40.565  -0.785  1.00  0.00           C  
ATOM   3320  H   ALA A 224      -1.621  38.668  -0.899  1.00  0.00           H  
ATOM   3321  HA  ALA A 224      -0.910  40.771  -2.656  1.00  0.00           H  
ATOM   3322 1HB  ALA A 224       0.730  41.374  -0.968  1.00  0.00           H  
ATOM   3323 2HB  ALA A 224      -0.843  40.933  -0.262  1.00  0.00           H  
ATOM   3324 3HB  ALA A 224       0.506  39.782  -0.199  1.00  0.00           H  
ATOM   3325  N   ARG A 225       1.200  38.273  -2.554  1.00  0.00           N  
ATOM   3326  CA  ARG A 225       2.317  37.622  -3.233  1.00  0.00           C  
ATOM   3327  C   ARG A 225       1.994  37.304  -4.691  1.00  0.00           C  
ATOM   3328  O   ARG A 225       2.772  37.588  -5.608  1.00  0.00           O  
ATOM   3329  CB  ARG A 225       2.682  36.341  -2.518  1.00  0.00           C  
ATOM   3330  CG  ARG A 225       3.859  35.582  -3.082  1.00  0.00           C  
ATOM   3331  CD  ARG A 225       3.970  34.249  -2.443  1.00  0.00           C  
ATOM   3332  NE  ARG A 225       2.872  33.352  -2.836  1.00  0.00           N  
ATOM   3333  CZ  ARG A 225       2.354  32.384  -2.075  1.00  0.00           C  
ATOM   3334  NH1 ARG A 225       2.788  32.169  -0.846  1.00  0.00           N  
ATOM   3335  NH2 ARG A 225       1.403  31.656  -2.596  1.00  0.00           N  
ATOM   3336  H   ARG A 225       0.760  37.780  -1.770  1.00  0.00           H  
ATOM   3337  HA  ARG A 225       3.171  38.305  -3.208  1.00  0.00           H  
ATOM   3338 1HB  ARG A 225       2.897  36.552  -1.477  1.00  0.00           H  
ATOM   3339 2HB  ARG A 225       1.827  35.666  -2.534  1.00  0.00           H  
ATOM   3340 1HG  ARG A 225       3.724  35.446  -4.160  1.00  0.00           H  
ATOM   3341 2HG  ARG A 225       4.780  36.139  -2.894  1.00  0.00           H  
ATOM   3342 1HD  ARG A 225       4.910  33.783  -2.735  1.00  0.00           H  
ATOM   3343 2HD  ARG A 225       3.943  34.370  -1.359  1.00  0.00           H  
ATOM   3344  HE  ARG A 225       2.472  33.427  -3.789  1.00  0.00           H  
ATOM   3345 1HH1 ARG A 225       3.527  32.742  -0.466  1.00  0.00           H  
ATOM   3346 2HH1 ARG A 225       2.384  31.432  -0.288  1.00  0.00           H  
ATOM   3347 1HH2 ARG A 225       1.126  31.862  -3.569  1.00  0.00           H  
ATOM   3348 2HH2 ARG A 225       0.979  30.914  -2.070  1.00  0.00           H  
ATOM   3349  N   GLU A 226       0.836  36.664  -4.889  1.00  0.00           N  
ATOM   3350  CA  GLU A 226       0.396  36.187  -6.193  1.00  0.00           C  
ATOM   3351  C   GLU A 226       0.019  37.300  -7.168  1.00  0.00           C  
ATOM   3352  O   GLU A 226       0.200  37.149  -8.378  1.00  0.00           O  
ATOM   3353  CB  GLU A 226      -0.789  35.232  -6.037  1.00  0.00           C  
ATOM   3354  CG  GLU A 226      -0.471  33.877  -5.360  1.00  0.00           C  
ATOM   3355  CD  GLU A 226       0.528  33.030  -6.107  1.00  0.00           C  
ATOM   3356  OE1 GLU A 226       0.365  32.839  -7.289  1.00  0.00           O  
ATOM   3357  OE2 GLU A 226       1.459  32.554  -5.480  1.00  0.00           O  
ATOM   3358  H   GLU A 226       0.232  36.488  -4.085  1.00  0.00           H  
ATOM   3359  HA  GLU A 226       1.222  35.630  -6.635  1.00  0.00           H  
ATOM   3360 1HB  GLU A 226      -1.548  35.726  -5.428  1.00  0.00           H  
ATOM   3361 2HB  GLU A 226      -1.233  35.037  -7.013  1.00  0.00           H  
ATOM   3362 1HG  GLU A 226      -0.072  34.066  -4.367  1.00  0.00           H  
ATOM   3363 2HG  GLU A 226      -1.400  33.319  -5.240  1.00  0.00           H  
ATOM   3364  N   GLY A 227      -0.519  38.411  -6.661  1.00  0.00           N  
ATOM   3365  CA  GLY A 227      -0.965  39.483  -7.538  1.00  0.00           C  
ATOM   3366  C   GLY A 227      -2.481  39.574  -7.602  1.00  0.00           C  
ATOM   3367  O   GLY A 227      -3.052  40.275  -8.448  1.00  0.00           O  
ATOM   3368  H   GLY A 227      -0.651  38.505  -5.655  1.00  0.00           H  
ATOM   3369 1HA  GLY A 227      -0.550  40.424  -7.193  1.00  0.00           H  
ATOM   3370 2HA  GLY A 227      -0.572  39.321  -8.538  1.00  0.00           H  
ATOM   3371  N   HIS A 228      -3.159  38.893  -6.688  1.00  0.00           N  
ATOM   3372  CA  HIS A 228      -4.610  38.886  -6.694  1.00  0.00           C  
ATOM   3373  C   HIS A 228      -5.136  40.142  -6.016  1.00  0.00           C  
ATOM   3374  O   HIS A 228      -5.664  40.091  -4.909  1.00  0.00           O  
ATOM   3375  CB  HIS A 228      -5.167  37.654  -5.979  1.00  0.00           C  
ATOM   3376  CG  HIS A 228      -4.842  36.335  -6.586  1.00  0.00           C  
ATOM   3377  ND1 HIS A 228      -5.086  36.044  -7.904  1.00  0.00           N  
ATOM   3378  CD2 HIS A 228      -4.325  35.206  -6.038  1.00  0.00           C  
ATOM   3379  CE1 HIS A 228      -4.724  34.795  -8.151  1.00  0.00           C  
ATOM   3380  NE2 HIS A 228      -4.254  34.268  -7.036  1.00  0.00           N  
ATOM   3381  H   HIS A 228      -2.653  38.403  -5.955  1.00  0.00           H  
ATOM   3382  HA  HIS A 228      -4.977  38.878  -7.719  1.00  0.00           H  
ATOM   3383 1HB  HIS A 228      -4.808  37.639  -4.974  1.00  0.00           H  
ATOM   3384 2HB  HIS A 228      -6.237  37.735  -5.952  1.00  0.00           H  
ATOM   3385  HD2 HIS A 228      -4.021  35.062  -5.002  1.00  0.00           H  
ATOM   3386  HE1 HIS A 228      -4.803  34.286  -9.112  1.00  0.00           H  
ATOM   3387  HE2 HIS A 228      -3.906  33.325  -6.932  1.00  0.00           H  
ATOM   3388  N   ARG A 229      -5.018  41.268  -6.703  1.00  0.00           N  
ATOM   3389  CA  ARG A 229      -5.364  42.568  -6.128  1.00  0.00           C  
ATOM   3390  C   ARG A 229      -6.805  42.606  -5.643  1.00  0.00           C  
ATOM   3391  O   ARG A 229      -7.087  43.159  -4.578  1.00  0.00           O  
ATOM   3392  CB  ARG A 229      -5.152  43.676  -7.148  1.00  0.00           C  
ATOM   3393  CG  ARG A 229      -5.220  45.086  -6.585  1.00  0.00           C  
ATOM   3394  CD  ARG A 229      -6.552  45.703  -6.807  1.00  0.00           C  
ATOM   3395  NE  ARG A 229      -6.810  45.946  -8.217  1.00  0.00           N  
ATOM   3396  CZ  ARG A 229      -7.998  46.330  -8.723  1.00  0.00           C  
ATOM   3397  NH1 ARG A 229      -9.025  46.511  -7.923  1.00  0.00           N  
ATOM   3398  NH2 ARG A 229      -8.130  46.526 -10.023  1.00  0.00           N  
ATOM   3399  H   ARG A 229      -4.587  41.196  -7.625  1.00  0.00           H  
ATOM   3400  HA  ARG A 229      -4.730  42.734  -5.266  1.00  0.00           H  
ATOM   3401 1HB  ARG A 229      -4.177  43.555  -7.619  1.00  0.00           H  
ATOM   3402 2HB  ARG A 229      -5.905  43.597  -7.932  1.00  0.00           H  
ATOM   3403 1HG  ARG A 229      -5.029  45.059  -5.511  1.00  0.00           H  
ATOM   3404 2HG  ARG A 229      -4.468  45.709  -7.071  1.00  0.00           H  
ATOM   3405 1HD  ARG A 229      -7.328  45.038  -6.428  1.00  0.00           H  
ATOM   3406 2HD  ARG A 229      -6.604  46.656  -6.282  1.00  0.00           H  
ATOM   3407  HE  ARG A 229      -6.043  45.818  -8.864  1.00  0.00           H  
ATOM   3408 1HH1 ARG A 229      -8.924  46.361  -6.929  1.00  0.00           H  
ATOM   3409 2HH1 ARG A 229      -9.916  46.799  -8.302  1.00  0.00           H  
ATOM   3410 1HH2 ARG A 229      -7.340  46.387 -10.638  1.00  0.00           H  
ATOM   3411 2HH2 ARG A 229      -9.020  46.814 -10.402  1.00  0.00           H  
ATOM   3412  N   GLU A 230      -7.726  42.036  -6.418  1.00  0.00           N  
ATOM   3413  CA  GLU A 230      -9.110  41.975  -5.965  1.00  0.00           C  
ATOM   3414  C   GLU A 230      -9.217  41.184  -4.663  1.00  0.00           C  
ATOM   3415  O   GLU A 230      -9.952  41.565  -3.751  1.00  0.00           O  
ATOM   3416  CB  GLU A 230     -10.006  41.369  -7.038  1.00  0.00           C  
ATOM   3417  CG  GLU A 230     -11.458  41.291  -6.639  1.00  0.00           C  
ATOM   3418  CD  GLU A 230     -12.358  40.817  -7.744  1.00  0.00           C  
ATOM   3419  OE1 GLU A 230     -11.886  40.599  -8.835  1.00  0.00           O  
ATOM   3420  OE2 GLU A 230     -13.528  40.653  -7.478  1.00  0.00           O  
ATOM   3421  H   GLU A 230      -7.455  41.627  -7.301  1.00  0.00           H  
ATOM   3422  HA  GLU A 230      -9.453  42.992  -5.765  1.00  0.00           H  
ATOM   3423 1HB  GLU A 230      -9.934  41.960  -7.950  1.00  0.00           H  
ATOM   3424 2HB  GLU A 230      -9.664  40.359  -7.269  1.00  0.00           H  
ATOM   3425 1HG  GLU A 230     -11.541  40.602  -5.800  1.00  0.00           H  
ATOM   3426 2HG  GLU A 230     -11.787  42.272  -6.298  1.00  0.00           H  
ATOM   3427  N   ALA A 231      -8.500  40.059  -4.579  1.00  0.00           N  
ATOM   3428  CA  ALA A 231      -8.504  39.267  -3.358  1.00  0.00           C  
ATOM   3429  C   ALA A 231      -7.934  40.054  -2.201  1.00  0.00           C  
ATOM   3430  O   ALA A 231      -8.390  39.908  -1.072  1.00  0.00           O  
ATOM   3431  CB  ALA A 231      -7.716  38.015  -3.507  1.00  0.00           C  
ATOM   3432  H   ALA A 231      -7.911  39.783  -5.351  1.00  0.00           H  
ATOM   3433  HA  ALA A 231      -9.535  39.011  -3.121  1.00  0.00           H  
ATOM   3434 1HB  ALA A 231      -7.769  37.521  -2.580  1.00  0.00           H  
ATOM   3435 2HB  ALA A 231      -8.116  37.408  -4.282  1.00  0.00           H  
ATOM   3436 3HB  ALA A 231      -6.721  38.259  -3.718  1.00  0.00           H  
ATOM   3437  N   VAL A 232      -6.932  40.890  -2.469  1.00  0.00           N  
ATOM   3438  CA  VAL A 232      -6.368  41.706  -1.406  1.00  0.00           C  
ATOM   3439  C   VAL A 232      -7.454  42.614  -0.858  1.00  0.00           C  
ATOM   3440  O   VAL A 232      -7.710  42.640   0.347  1.00  0.00           O  
ATOM   3441  CB  VAL A 232      -5.175  42.554  -1.935  1.00  0.00           C  
ATOM   3442  CG1 VAL A 232      -4.747  43.592  -0.916  1.00  0.00           C  
ATOM   3443  CG2 VAL A 232      -3.992  41.629  -2.244  1.00  0.00           C  
ATOM   3444  H   VAL A 232      -6.563  40.940  -3.418  1.00  0.00           H  
ATOM   3445  HA  VAL A 232      -6.016  41.049  -0.617  1.00  0.00           H  
ATOM   3446  HB  VAL A 232      -5.478  43.078  -2.824  1.00  0.00           H  
ATOM   3447 1HG1 VAL A 232      -3.939  44.177  -1.298  1.00  0.00           H  
ATOM   3448 2HG1 VAL A 232      -5.586  44.249  -0.703  1.00  0.00           H  
ATOM   3449 3HG1 VAL A 232      -4.437  43.122  -0.039  1.00  0.00           H  
ATOM   3450 1HG2 VAL A 232      -3.171  42.210  -2.618  1.00  0.00           H  
ATOM   3451 2HG2 VAL A 232      -3.683  41.110  -1.337  1.00  0.00           H  
ATOM   3452 3HG2 VAL A 232      -4.285  40.908  -2.990  1.00  0.00           H  
ATOM   3453  N   GLU A 233      -8.168  43.301  -1.743  1.00  0.00           N  
ATOM   3454  CA  GLU A 233      -9.228  44.180  -1.271  1.00  0.00           C  
ATOM   3455  C   GLU A 233     -10.299  43.399  -0.492  1.00  0.00           C  
ATOM   3456  O   GLU A 233     -10.723  43.819   0.591  1.00  0.00           O  
ATOM   3457  CB  GLU A 233      -9.859  44.942  -2.443  1.00  0.00           C  
ATOM   3458  CG  GLU A 233     -10.957  45.920  -2.028  1.00  0.00           C  
ATOM   3459  CD  GLU A 233     -11.535  46.739  -3.174  1.00  0.00           C  
ATOM   3460  OE1 GLU A 233     -11.044  46.647  -4.274  1.00  0.00           O  
ATOM   3461  OE2 GLU A 233     -12.498  47.442  -2.934  1.00  0.00           O  
ATOM   3462  H   GLU A 233      -7.946  43.226  -2.738  1.00  0.00           H  
ATOM   3463  HA  GLU A 233      -8.788  44.908  -0.592  1.00  0.00           H  
ATOM   3464 1HB  GLU A 233      -9.085  45.499  -2.970  1.00  0.00           H  
ATOM   3465 2HB  GLU A 233     -10.285  44.228  -3.152  1.00  0.00           H  
ATOM   3466 1HG  GLU A 233     -11.762  45.341  -1.574  1.00  0.00           H  
ATOM   3467 2HG  GLU A 233     -10.559  46.592  -1.270  1.00  0.00           H  
ATOM   3468  N   ARG A 234     -10.727  42.250  -1.027  1.00  0.00           N  
ATOM   3469  CA  ARG A 234     -11.769  41.465  -0.371  1.00  0.00           C  
ATOM   3470  C   ARG A 234     -11.324  40.890   0.975  1.00  0.00           C  
ATOM   3471  O   ARG A 234     -12.080  40.936   1.947  1.00  0.00           O  
ATOM   3472  CB  ARG A 234     -12.229  40.339  -1.289  1.00  0.00           C  
ATOM   3473  CG  ARG A 234     -13.077  40.784  -2.503  1.00  0.00           C  
ATOM   3474  CD  ARG A 234     -13.409  39.629  -3.393  1.00  0.00           C  
ATOM   3475  NE  ARG A 234     -14.201  40.021  -4.566  1.00  0.00           N  
ATOM   3476  CZ  ARG A 234     -15.538  40.056  -4.641  1.00  0.00           C  
ATOM   3477  NH1 ARG A 234     -16.314  39.657  -3.645  1.00  0.00           N  
ATOM   3478  NH2 ARG A 234     -16.056  40.499  -5.763  1.00  0.00           N  
ATOM   3479  H   ARG A 234     -10.340  41.933  -1.918  1.00  0.00           H  
ATOM   3480  HA  ARG A 234     -12.620  42.120  -0.197  1.00  0.00           H  
ATOM   3481 1HB  ARG A 234     -11.357  39.814  -1.672  1.00  0.00           H  
ATOM   3482 2HB  ARG A 234     -12.823  39.618  -0.719  1.00  0.00           H  
ATOM   3483 1HG  ARG A 234     -14.012  41.216  -2.149  1.00  0.00           H  
ATOM   3484 2HG  ARG A 234     -12.524  41.525  -3.086  1.00  0.00           H  
ATOM   3485 1HD  ARG A 234     -12.479  39.185  -3.743  1.00  0.00           H  
ATOM   3486 2HD  ARG A 234     -13.981  38.895  -2.823  1.00  0.00           H  
ATOM   3487  HE  ARG A 234     -13.711  40.337  -5.414  1.00  0.00           H  
ATOM   3488 1HH1 ARG A 234     -15.911  39.251  -2.779  1.00  0.00           H  
ATOM   3489 2HH1 ARG A 234     -17.316  39.691  -3.740  1.00  0.00           H  
ATOM   3490 1HH2 ARG A 234     -15.404  40.771  -6.515  1.00  0.00           H  
ATOM   3491 2HH2 ARG A 234     -17.054  40.546  -5.887  1.00  0.00           H  
ATOM   3492  N   ALA A 235     -10.095  40.372   1.053  1.00  0.00           N  
ATOM   3493  CA  ALA A 235      -9.587  39.792   2.288  1.00  0.00           C  
ATOM   3494  C   ALA A 235      -9.540  40.849   3.377  1.00  0.00           C  
ATOM   3495  O   ALA A 235      -9.868  40.567   4.533  1.00  0.00           O  
ATOM   3496  CB  ALA A 235      -8.221  39.177   2.071  1.00  0.00           C  
ATOM   3497  H   ALA A 235      -9.498  40.363   0.233  1.00  0.00           H  
ATOM   3498  HA  ALA A 235     -10.276  39.009   2.602  1.00  0.00           H  
ATOM   3499 1HB  ALA A 235      -7.878  38.729   2.999  1.00  0.00           H  
ATOM   3500 2HB  ALA A 235      -8.280  38.409   1.299  1.00  0.00           H  
ATOM   3501 3HB  ALA A 235      -7.530  39.950   1.753  1.00  0.00           H  
ATOM   3502  N   ILE A 236      -9.188  42.083   3.001  1.00  0.00           N  
ATOM   3503  CA  ILE A 236      -9.150  43.195   3.939  1.00  0.00           C  
ATOM   3504  C   ILE A 236     -10.559  43.494   4.435  1.00  0.00           C  
ATOM   3505  O   ILE A 236     -10.803  43.596   5.635  1.00  0.00           O  
ATOM   3506  CB  ILE A 236      -8.517  44.436   3.296  1.00  0.00           C  
ATOM   3507  CG1 ILE A 236      -7.048  44.175   3.009  1.00  0.00           C  
ATOM   3508  CG2 ILE A 236      -8.677  45.637   4.199  1.00  0.00           C  
ATOM   3509  CD1 ILE A 236      -6.427  45.208   2.095  1.00  0.00           C  
ATOM   3510  H   ILE A 236      -8.917  42.258   2.026  1.00  0.00           H  
ATOM   3511  HA  ILE A 236      -8.540  42.911   4.802  1.00  0.00           H  
ATOM   3512  HB  ILE A 236      -9.008  44.632   2.341  1.00  0.00           H  
ATOM   3513 1HG1 ILE A 236      -6.508  44.159   3.954  1.00  0.00           H  
ATOM   3514 2HG1 ILE A 236      -6.952  43.207   2.559  1.00  0.00           H  
ATOM   3515 1HG2 ILE A 236      -8.234  46.495   3.725  1.00  0.00           H  
ATOM   3516 2HG2 ILE A 236      -9.733  45.826   4.378  1.00  0.00           H  
ATOM   3517 3HG2 ILE A 236      -8.174  45.447   5.152  1.00  0.00           H  
ATOM   3518 1HD1 ILE A 236      -5.388  44.962   1.929  1.00  0.00           H  
ATOM   3519 2HD1 ILE A 236      -6.955  45.208   1.144  1.00  0.00           H  
ATOM   3520 3HD1 ILE A 236      -6.500  46.192   2.546  1.00  0.00           H  
ATOM   3521  N   LYS A 237     -11.521  43.580   3.508  1.00  0.00           N  
ATOM   3522  CA  LYS A 237     -12.913  43.833   3.886  1.00  0.00           C  
ATOM   3523  C   LYS A 237     -13.494  42.684   4.723  1.00  0.00           C  
ATOM   3524  O   LYS A 237     -14.410  42.885   5.522  1.00  0.00           O  
ATOM   3525  CB  LYS A 237     -13.768  44.057   2.638  1.00  0.00           C  
ATOM   3526  CG  LYS A 237     -13.496  45.370   1.916  1.00  0.00           C  
ATOM   3527  CD  LYS A 237     -14.360  45.506   0.671  1.00  0.00           C  
ATOM   3528  CE  LYS A 237     -14.126  46.840  -0.023  1.00  0.00           C  
ATOM   3529  NZ  LYS A 237     -14.928  46.967  -1.270  1.00  0.00           N  
ATOM   3530  H   LYS A 237     -11.278  43.492   2.520  1.00  0.00           H  
ATOM   3531  HA  LYS A 237     -12.938  44.729   4.504  1.00  0.00           H  
ATOM   3532 1HB  LYS A 237     -13.599  43.245   1.930  1.00  0.00           H  
ATOM   3533 2HB  LYS A 237     -14.824  44.038   2.911  1.00  0.00           H  
ATOM   3534 1HG  LYS A 237     -13.705  46.205   2.587  1.00  0.00           H  
ATOM   3535 2HG  LYS A 237     -12.447  45.415   1.626  1.00  0.00           H  
ATOM   3536 1HD  LYS A 237     -14.127  44.699  -0.024  1.00  0.00           H  
ATOM   3537 2HD  LYS A 237     -15.412  45.432   0.949  1.00  0.00           H  
ATOM   3538 1HE  LYS A 237     -14.394  47.653   0.651  1.00  0.00           H  
ATOM   3539 2HE  LYS A 237     -13.070  46.939  -0.274  1.00  0.00           H  
ATOM   3540 1HZ  LYS A 237     -14.745  47.862  -1.699  1.00  0.00           H  
ATOM   3541 2HZ  LYS A 237     -14.674  46.228  -1.911  1.00  0.00           H  
ATOM   3542 3HZ  LYS A 237     -15.911  46.895  -1.048  1.00  0.00           H  
ATOM   3543  N   ALA A 238     -12.910  41.490   4.579  1.00  0.00           N  
ATOM   3544  CA  ALA A 238     -13.285  40.296   5.324  1.00  0.00           C  
ATOM   3545  C   ALA A 238     -12.721  40.310   6.751  1.00  0.00           C  
ATOM   3546  O   ALA A 238     -13.014  39.409   7.538  1.00  0.00           O  
ATOM   3547  CB  ALA A 238     -12.790  39.056   4.603  1.00  0.00           C  
ATOM   3548  H   ALA A 238     -12.200  41.387   3.857  1.00  0.00           H  
ATOM   3549  HA  ALA A 238     -14.371  40.265   5.389  1.00  0.00           H  
ATOM   3550 1HB  ALA A 238     -13.081  38.178   5.142  1.00  0.00           H  
ATOM   3551 2HB  ALA A 238     -13.212  39.026   3.599  1.00  0.00           H  
ATOM   3552 3HB  ALA A 238     -11.723  39.074   4.536  1.00  0.00           H  
ATOM   3553  N   GLY A 239     -11.915  41.320   7.090  1.00  0.00           N  
ATOM   3554  CA  GLY A 239     -11.332  41.439   8.418  1.00  0.00           C  
ATOM   3555  C   GLY A 239      -9.826  41.185   8.479  1.00  0.00           C  
ATOM   3556  O   GLY A 239      -9.238  41.226   9.562  1.00  0.00           O  
ATOM   3557  H   GLY A 239     -11.695  42.052   6.417  1.00  0.00           H  
ATOM   3558 1HA  GLY A 239     -11.532  42.443   8.790  1.00  0.00           H  
ATOM   3559 2HA  GLY A 239     -11.837  40.752   9.093  1.00  0.00           H  
ATOM   3560  N   ALA A 240      -9.187  40.900   7.348  1.00  0.00           N  
ATOM   3561  CA  ALA A 240      -7.751  40.678   7.384  1.00  0.00           C  
ATOM   3562  C   ALA A 240      -7.022  41.955   7.793  1.00  0.00           C  
ATOM   3563  O   ALA A 240      -7.425  43.062   7.440  1.00  0.00           O  
ATOM   3564  CB  ALA A 240      -7.239  40.195   6.050  1.00  0.00           C  
ATOM   3565  H   ALA A 240      -9.674  40.858   6.454  1.00  0.00           H  
ATOM   3566  HA  ALA A 240      -7.551  39.912   8.131  1.00  0.00           H  
ATOM   3567 1HB  ALA A 240      -6.182  40.008   6.132  1.00  0.00           H  
ATOM   3568 2HB  ALA A 240      -7.742  39.296   5.773  1.00  0.00           H  
ATOM   3569 3HB  ALA A 240      -7.417  40.941   5.306  1.00  0.00           H  
ATOM   3570  N   ASP A 241      -5.938  41.784   8.526  1.00  0.00           N  
ATOM   3571  CA  ASP A 241      -5.063  42.870   8.954  1.00  0.00           C  
ATOM   3572  C   ASP A 241      -4.061  43.217   7.868  1.00  0.00           C  
ATOM   3573  O   ASP A 241      -3.264  42.376   7.472  1.00  0.00           O  
ATOM   3574  CB  ASP A 241      -4.341  42.532  10.265  1.00  0.00           C  
ATOM   3575  CG  ASP A 241      -3.472  43.679  10.828  1.00  0.00           C  
ATOM   3576  OD1 ASP A 241      -3.280  44.663  10.138  1.00  0.00           O  
ATOM   3577  OD2 ASP A 241      -3.017  43.553  11.940  1.00  0.00           O  
ATOM   3578  H   ASP A 241      -5.700  40.845   8.798  1.00  0.00           H  
ATOM   3579  HA  ASP A 241      -5.678  43.751   9.134  1.00  0.00           H  
ATOM   3580 1HB  ASP A 241      -5.085  42.288  11.019  1.00  0.00           H  
ATOM   3581 2HB  ASP A 241      -3.721  41.665  10.132  1.00  0.00           H  
ATOM   3582  N   VAL A 242      -4.110  44.445   7.369  1.00  0.00           N  
ATOM   3583  CA  VAL A 242      -3.228  44.886   6.289  1.00  0.00           C  
ATOM   3584  C   VAL A 242      -1.738  44.778   6.652  1.00  0.00           C  
ATOM   3585  O   VAL A 242      -0.884  44.785   5.760  1.00  0.00           O  
ATOM   3586  CB  VAL A 242      -3.551  46.346   5.919  1.00  0.00           C  
ATOM   3587  CG1 VAL A 242      -4.964  46.455   5.364  1.00  0.00           C  
ATOM   3588  CG2 VAL A 242      -3.381  47.239   7.139  1.00  0.00           C  
ATOM   3589  H   VAL A 242      -4.780  45.092   7.759  1.00  0.00           H  
ATOM   3590  HA  VAL A 242      -3.423  44.276   5.415  1.00  0.00           H  
ATOM   3591  HB  VAL A 242      -2.871  46.671   5.132  1.00  0.00           H  
ATOM   3592 1HG1 VAL A 242      -5.175  47.494   5.108  1.00  0.00           H  
ATOM   3593 2HG1 VAL A 242      -5.052  45.837   4.471  1.00  0.00           H  
ATOM   3594 3HG1 VAL A 242      -5.677  46.115   6.115  1.00  0.00           H  
ATOM   3595 1HG2 VAL A 242      -3.610  48.270   6.870  1.00  0.00           H  
ATOM   3596 2HG2 VAL A 242      -4.058  46.910   7.928  1.00  0.00           H  
ATOM   3597 3HG2 VAL A 242      -2.352  47.177   7.495  1.00  0.00           H  
ATOM   3598  N   ASN A 243      -1.432  44.702   7.955  1.00  0.00           N  
ATOM   3599  CA  ASN A 243      -0.071  44.571   8.443  1.00  0.00           C  
ATOM   3600  C   ASN A 243       0.242  43.162   8.977  1.00  0.00           C  
ATOM   3601  O   ASN A 243       1.263  42.970   9.647  1.00  0.00           O  
ATOM   3602  CB  ASN A 243       0.202  45.612   9.510  1.00  0.00           C  
ATOM   3603  CG  ASN A 243       0.224  47.033   8.974  1.00  0.00           C  
ATOM   3604  OD1 ASN A 243       0.813  47.309   7.914  1.00  0.00           O  
ATOM   3605  ND2 ASN A 243      -0.417  47.925   9.699  1.00  0.00           N  
ATOM   3606  H   ASN A 243      -2.190  44.708   8.650  1.00  0.00           H  
ATOM   3607  HA  ASN A 243       0.608  44.749   7.611  1.00  0.00           H  
ATOM   3608 1HB  ASN A 243      -0.578  45.541  10.277  1.00  0.00           H  
ATOM   3609 2HB  ASN A 243       1.154  45.399   9.992  1.00  0.00           H  
ATOM   3610 1HD2 ASN A 243      -0.469  48.893   9.432  1.00  0.00           H  
ATOM   3611 2HD2 ASN A 243      -0.875  47.634  10.542  1.00  0.00           H  
ATOM   3612  N   THR A 244      -0.619  42.174   8.700  1.00  0.00           N  
ATOM   3613  CA  THR A 244      -0.344  40.809   9.148  1.00  0.00           C  
ATOM   3614  C   THR A 244       0.968  40.401   8.532  1.00  0.00           C  
ATOM   3615  O   THR A 244       1.220  40.751   7.397  1.00  0.00           O  
ATOM   3616  CB  THR A 244      -1.454  39.819   8.749  1.00  0.00           C  
ATOM   3617  OG1 THR A 244      -1.183  38.535   9.325  1.00  0.00           O  
ATOM   3618  CG2 THR A 244      -1.531  39.685   7.236  1.00  0.00           C  
ATOM   3619  H   THR A 244      -1.471  42.358   8.172  1.00  0.00           H  
ATOM   3620  HA  THR A 244      -0.250  40.793  10.234  1.00  0.00           H  
ATOM   3621  HB  THR A 244      -2.412  40.176   9.125  1.00  0.00           H  
ATOM   3622  HG1 THR A 244      -0.252  38.326   9.217  1.00  0.00           H  
ATOM   3623 1HG2 THR A 244      -2.321  38.983   6.972  1.00  0.00           H  
ATOM   3624 2HG2 THR A 244      -1.748  40.658   6.795  1.00  0.00           H  
ATOM   3625 3HG2 THR A 244      -0.579  39.319   6.854  1.00  0.00           H  
ATOM   3626  N   ALA A 245       1.810  39.667   9.234  1.00  0.00           N  
ATOM   3627  CA  ALA A 245       3.046  39.224   8.587  1.00  0.00           C  
ATOM   3628  C   ALA A 245       3.064  37.724   8.365  1.00  0.00           C  
ATOM   3629  O   ALA A 245       2.451  36.972   9.127  1.00  0.00           O  
ATOM   3630  CB  ALA A 245       4.243  39.635   9.403  1.00  0.00           C  
ATOM   3631  H   ALA A 245       1.611  39.424  10.194  1.00  0.00           H  
ATOM   3632  HA  ALA A 245       3.114  39.697   7.615  1.00  0.00           H  
ATOM   3633 1HB  ALA A 245       5.120  39.315   8.882  1.00  0.00           H  
ATOM   3634 2HB  ALA A 245       4.256  40.717   9.520  1.00  0.00           H  
ATOM   3635 3HB  ALA A 245       4.203  39.162  10.378  1.00  0.00           H  
ATOM   3636  N   ASP A 246       3.789  37.290   7.336  1.00  0.00           N  
ATOM   3637  CA  ASP A 246       4.009  35.872   7.115  1.00  0.00           C  
ATOM   3638  C   ASP A 246       5.151  35.395   7.997  1.00  0.00           C  
ATOM   3639  O   ASP A 246       5.696  36.159   8.801  1.00  0.00           O  
ATOM   3640  CB  ASP A 246       4.302  35.544   5.630  1.00  0.00           C  
ATOM   3641  CG  ASP A 246       5.674  35.994   5.042  1.00  0.00           C  
ATOM   3642  OD1 ASP A 246       6.613  36.316   5.795  1.00  0.00           O  
ATOM   3643  OD2 ASP A 246       5.777  35.977   3.833  1.00  0.00           O  
ATOM   3644  H   ASP A 246       4.178  37.968   6.686  1.00  0.00           H  
ATOM   3645  HA  ASP A 246       3.113  35.326   7.410  1.00  0.00           H  
ATOM   3646 1HB  ASP A 246       4.203  34.467   5.476  1.00  0.00           H  
ATOM   3647 2HB  ASP A 246       3.543  36.009   5.017  1.00  0.00           H  
ATOM   3648  N   GLU A 247       5.552  34.154   7.802  1.00  0.00           N  
ATOM   3649  CA  GLU A 247       6.562  33.472   8.597  1.00  0.00           C  
ATOM   3650  C   GLU A 247       7.973  34.103   8.570  1.00  0.00           C  
ATOM   3651  O   GLU A 247       8.813  33.766   9.410  1.00  0.00           O  
ATOM   3652  CB  GLU A 247       6.581  32.002   8.168  1.00  0.00           C  
ATOM   3653  CG  GLU A 247       5.242  31.250   8.502  1.00  0.00           C  
ATOM   3654  CD  GLU A 247       4.093  31.469   7.492  1.00  0.00           C  
ATOM   3655  OE1 GLU A 247       4.352  31.857   6.385  1.00  0.00           O  
ATOM   3656  OE2 GLU A 247       2.947  31.271   7.862  1.00  0.00           O  
ATOM   3657  H   GLU A 247       5.092  33.617   7.085  1.00  0.00           H  
ATOM   3658  HA  GLU A 247       6.222  33.500   9.634  1.00  0.00           H  
ATOM   3659 1HB  GLU A 247       6.757  31.935   7.093  1.00  0.00           H  
ATOM   3660 2HB  GLU A 247       7.397  31.483   8.671  1.00  0.00           H  
ATOM   3661 1HG  GLU A 247       5.452  30.182   8.553  1.00  0.00           H  
ATOM   3662 2HG  GLU A 247       4.906  31.567   9.488  1.00  0.00           H  
ATOM   3663  N   THR A 248       8.253  34.977   7.590  1.00  0.00           N  
ATOM   3664  CA  THR A 248       9.558  35.624   7.472  1.00  0.00           C  
ATOM   3665  C   THR A 248       9.460  37.132   7.768  1.00  0.00           C  
ATOM   3666  O   THR A 248      10.423  37.889   7.562  1.00  0.00           O  
ATOM   3667  CB  THR A 248      10.159  35.394   6.074  1.00  0.00           C  
ATOM   3668  OG1 THR A 248       9.299  35.927   5.061  1.00  0.00           O  
ATOM   3669  CG2 THR A 248      10.324  33.907   5.839  1.00  0.00           C  
ATOM   3670  H   THR A 248       7.530  35.242   6.918  1.00  0.00           H  
ATOM   3671  HA  THR A 248      10.231  35.186   8.206  1.00  0.00           H  
ATOM   3672  HB  THR A 248      11.129  35.879   6.006  1.00  0.00           H  
ATOM   3673  HG1 THR A 248       8.358  35.979   5.374  1.00  0.00           H  
ATOM   3674 1HG2 THR A 248      10.752  33.737   4.852  1.00  0.00           H  
ATOM   3675 2HG2 THR A 248      10.983  33.489   6.599  1.00  0.00           H  
ATOM   3676 3HG2 THR A 248       9.348  33.420   5.899  1.00  0.00           H  
ATOM   3677  N   GLY A 249       8.286  37.566   8.244  1.00  0.00           N  
ATOM   3678  CA  GLY A 249       8.058  38.961   8.582  1.00  0.00           C  
ATOM   3679  C   GLY A 249       7.498  39.808   7.438  1.00  0.00           C  
ATOM   3680  O   GLY A 249       7.402  41.029   7.560  1.00  0.00           O  
ATOM   3681  H   GLY A 249       7.514  36.907   8.377  1.00  0.00           H  
ATOM   3682 1HA  GLY A 249       7.372  39.002   9.430  1.00  0.00           H  
ATOM   3683 2HA  GLY A 249       8.989  39.400   8.928  1.00  0.00           H  
ATOM   3684  N   TYR A 250       7.092  39.187   6.330  1.00  0.00           N  
ATOM   3685  CA  TYR A 250       6.578  40.002   5.238  1.00  0.00           C  
ATOM   3686  C   TYR A 250       5.095  40.235   5.313  1.00  0.00           C  
ATOM   3687  O   TYR A 250       4.291  39.311   5.442  1.00  0.00           O  
ATOM   3688  CB  TYR A 250       6.955  39.355   3.913  1.00  0.00           C  
ATOM   3689  CG  TYR A 250       8.358  39.543   3.571  1.00  0.00           C  
ATOM   3690  CD1 TYR A 250       9.323  38.928   4.307  1.00  0.00           C  
ATOM   3691  CD2 TYR A 250       8.682  40.288   2.476  1.00  0.00           C  
ATOM   3692  CE1 TYR A 250      10.629  39.095   3.993  1.00  0.00           C  
ATOM   3693  CE2 TYR A 250       9.993  40.463   2.144  1.00  0.00           C  
ATOM   3694  CZ  TYR A 250      10.974  39.873   2.923  1.00  0.00           C  
ATOM   3695  OH  TYR A 250      12.297  40.047   2.657  1.00  0.00           O  
ATOM   3696  H   TYR A 250       7.119  38.166   6.229  1.00  0.00           H  
ATOM   3697  HA  TYR A 250       7.053  40.981   5.289  1.00  0.00           H  
ATOM   3698 1HB  TYR A 250       6.752  38.298   3.942  1.00  0.00           H  
ATOM   3699 2HB  TYR A 250       6.359  39.790   3.128  1.00  0.00           H  
ATOM   3700  HD1 TYR A 250       9.049  38.332   5.163  1.00  0.00           H  
ATOM   3701  HD2 TYR A 250       7.884  40.740   1.886  1.00  0.00           H  
ATOM   3702  HE1 TYR A 250      11.399  38.624   4.601  1.00  0.00           H  
ATOM   3703  HE2 TYR A 250      10.260  41.061   1.283  1.00  0.00           H  
ATOM   3704  HH  TYR A 250      12.717  40.440   3.467  1.00  0.00           H  
ATOM   3705  N   THR A 251       4.729  41.499   5.240  1.00  0.00           N  
ATOM   3706  CA  THR A 251       3.348  41.899   5.248  1.00  0.00           C  
ATOM   3707  C   THR A 251       2.891  41.928   3.815  1.00  0.00           C  
ATOM   3708  O   THR A 251       3.751  41.940   2.938  1.00  0.00           O  
ATOM   3709  CB  THR A 251       3.223  43.294   5.881  1.00  0.00           C  
ATOM   3710  OG1 THR A 251       3.945  44.245   5.054  1.00  0.00           O  
ATOM   3711  CG2 THR A 251       3.783  43.269   7.294  1.00  0.00           C  
ATOM   3712  H   THR A 251       5.445  42.226   5.189  1.00  0.00           H  
ATOM   3713  HA  THR A 251       2.786  41.173   5.796  1.00  0.00           H  
ATOM   3714  HB  THR A 251       2.204  43.595   5.945  1.00  0.00           H  
ATOM   3715  HG1 THR A 251       4.894  44.126   5.202  1.00  0.00           H  
ATOM   3716 1HG2 THR A 251       3.686  44.257   7.736  1.00  0.00           H  
ATOM   3717 2HG2 THR A 251       3.212  42.552   7.879  1.00  0.00           H  
ATOM   3718 3HG2 THR A 251       4.829  42.972   7.279  1.00  0.00           H  
ATOM   3719  N   PRO A 252       1.589  41.984   3.520  1.00  0.00           N  
ATOM   3720  CA  PRO A 252       1.051  42.123   2.194  1.00  0.00           C  
ATOM   3721  C   PRO A 252       1.702  43.297   1.470  1.00  0.00           C  
ATOM   3722  O   PRO A 252       1.845  43.284   0.250  1.00  0.00           O  
ATOM   3723  CB  PRO A 252      -0.439  42.365   2.455  1.00  0.00           C  
ATOM   3724  CG  PRO A 252      -0.706  41.654   3.737  1.00  0.00           C  
ATOM   3725  CD  PRO A 252       0.534  41.886   4.559  1.00  0.00           C  
ATOM   3726  HA  PRO A 252       1.230  41.186   1.663  1.00  0.00           H  
ATOM   3727 1HB  PRO A 252      -0.640  43.445   2.516  1.00  0.00           H  
ATOM   3728 2HB  PRO A 252      -1.036  41.974   1.618  1.00  0.00           H  
ATOM   3729 1HG  PRO A 252      -1.612  42.056   4.214  1.00  0.00           H  
ATOM   3730 2HG  PRO A 252      -0.895  40.587   3.548  1.00  0.00           H  
ATOM   3731 1HD  PRO A 252       0.428  42.821   5.128  1.00  0.00           H  
ATOM   3732 2HD  PRO A 252       0.689  41.034   5.238  1.00  0.00           H  
ATOM   3733  N   LEU A 253       2.108  44.331   2.225  1.00  0.00           N  
ATOM   3734  CA  LEU A 253       2.749  45.496   1.646  1.00  0.00           C  
ATOM   3735  C   LEU A 253       4.178  45.153   1.264  1.00  0.00           C  
ATOM   3736  O   LEU A 253       4.662  45.569   0.211  1.00  0.00           O  
ATOM   3737  CB  LEU A 253       2.698  46.682   2.604  1.00  0.00           C  
ATOM   3738  CG  LEU A 253       3.195  47.990   2.027  1.00  0.00           C  
ATOM   3739  CD1 LEU A 253       2.336  48.371   0.829  1.00  0.00           C  
ATOM   3740  CD2 LEU A 253       3.146  49.058   3.071  1.00  0.00           C  
ATOM   3741  H   LEU A 253       1.966  44.312   3.226  1.00  0.00           H  
ATOM   3742  HA  LEU A 253       2.236  45.765   0.733  1.00  0.00           H  
ATOM   3743 1HB  LEU A 253       1.671  46.816   2.914  1.00  0.00           H  
ATOM   3744 2HB  LEU A 253       3.297  46.449   3.488  1.00  0.00           H  
ATOM   3745  HG  LEU A 253       4.208  47.866   1.689  1.00  0.00           H  
ATOM   3746 1HD1 LEU A 253       2.700  49.300   0.425  1.00  0.00           H  
ATOM   3747 2HD1 LEU A 253       2.392  47.593   0.069  1.00  0.00           H  
ATOM   3748 3HD1 LEU A 253       1.299  48.497   1.144  1.00  0.00           H  
ATOM   3749 1HD2 LEU A 253       3.524  49.962   2.638  1.00  0.00           H  
ATOM   3750 2HD2 LEU A 253       2.137  49.213   3.412  1.00  0.00           H  
ATOM   3751 3HD2 LEU A 253       3.763  48.769   3.909  1.00  0.00           H  
ATOM   3752  N   HIS A 254       4.871  44.380   2.103  1.00  0.00           N  
ATOM   3753  CA  HIS A 254       6.236  44.015   1.723  1.00  0.00           C  
ATOM   3754  C   HIS A 254       6.188  43.083   0.520  1.00  0.00           C  
ATOM   3755  O   HIS A 254       7.032  43.158  -0.380  1.00  0.00           O  
ATOM   3756  CB  HIS A 254       6.985  43.219   2.791  1.00  0.00           C  
ATOM   3757  CG  HIS A 254       7.360  43.888   4.009  1.00  0.00           C  
ATOM   3758  ND1 HIS A 254       6.593  43.833   5.132  1.00  0.00           N  
ATOM   3759  CD2 HIS A 254       8.429  44.641   4.321  1.00  0.00           C  
ATOM   3760  CE1 HIS A 254       7.176  44.519   6.081  1.00  0.00           C  
ATOM   3761  NE2 HIS A 254       8.274  45.025   5.607  1.00  0.00           N  
ATOM   3762  H   HIS A 254       4.457  44.084   2.989  1.00  0.00           H  
ATOM   3763  HA  HIS A 254       6.811  44.898   1.461  1.00  0.00           H  
ATOM   3764 1HB  HIS A 254       6.397  42.348   3.053  1.00  0.00           H  
ATOM   3765 2HB  HIS A 254       7.882  42.877   2.355  1.00  0.00           H  
ATOM   3766  HD2 HIS A 254       9.256  44.916   3.676  1.00  0.00           H  
ATOM   3767  HE1 HIS A 254       6.803  44.657   7.088  1.00  0.00           H  
ATOM   3768  HE2 HIS A 254       8.903  45.639   6.133  1.00  0.00           H  
ATOM   3769  N   LEU A 255       5.201  42.187   0.503  1.00  0.00           N  
ATOM   3770  CA  LEU A 255       5.096  41.224  -0.575  1.00  0.00           C  
ATOM   3771  C   LEU A 255       4.769  41.948  -1.871  1.00  0.00           C  
ATOM   3772  O   LEU A 255       5.428  41.763  -2.895  1.00  0.00           O  
ATOM   3773  CB  LEU A 255       4.016  40.180  -0.264  1.00  0.00           C  
ATOM   3774  CG  LEU A 255       4.307  39.256   0.925  1.00  0.00           C  
ATOM   3775  CD1 LEU A 255       3.064  38.439   1.250  1.00  0.00           C  
ATOM   3776  CD2 LEU A 255       5.484  38.352   0.591  1.00  0.00           C  
ATOM   3777  H   LEU A 255       4.532  42.171   1.271  1.00  0.00           H  
ATOM   3778  HA  LEU A 255       6.046  40.701  -0.684  1.00  0.00           H  
ATOM   3779 1HB  LEU A 255       3.081  40.698  -0.060  1.00  0.00           H  
ATOM   3780 2HB  LEU A 255       3.875  39.553  -1.144  1.00  0.00           H  
ATOM   3781  HG  LEU A 255       4.549  39.857   1.802  1.00  0.00           H  
ATOM   3782 1HD1 LEU A 255       3.271  37.782   2.095  1.00  0.00           H  
ATOM   3783 2HD1 LEU A 255       2.243  39.110   1.504  1.00  0.00           H  
ATOM   3784 3HD1 LEU A 255       2.787  37.838   0.384  1.00  0.00           H  
ATOM   3785 1HD2 LEU A 255       5.691  37.696   1.437  1.00  0.00           H  
ATOM   3786 2HD2 LEU A 255       5.243  37.750  -0.285  1.00  0.00           H  
ATOM   3787 3HD2 LEU A 255       6.363  38.962   0.380  1.00  0.00           H  
ATOM   3788  N   ALA A 256       3.794  42.845  -1.822  1.00  0.00           N  
ATOM   3789  CA  ALA A 256       3.430  43.575  -3.015  1.00  0.00           C  
ATOM   3790  C   ALA A 256       4.572  44.465  -3.495  1.00  0.00           C  
ATOM   3791  O   ALA A 256       4.857  44.549  -4.697  1.00  0.00           O  
ATOM   3792  CB  ALA A 256       2.202  44.405  -2.735  1.00  0.00           C  
ATOM   3793  H   ALA A 256       3.265  43.005  -0.968  1.00  0.00           H  
ATOM   3794  HA  ALA A 256       3.208  42.852  -3.794  1.00  0.00           H  
ATOM   3795 1HB  ALA A 256       1.907  44.931  -3.630  1.00  0.00           H  
ATOM   3796 2HB  ALA A 256       1.411  43.744  -2.413  1.00  0.00           H  
ATOM   3797 3HB  ALA A 256       2.418  45.124  -1.943  1.00  0.00           H  
ATOM   3798  N   ALA A 257       5.260  45.127  -2.554  1.00  0.00           N  
ATOM   3799  CA  ALA A 257       6.340  46.023  -2.928  1.00  0.00           C  
ATOM   3800  C   ALA A 257       7.493  45.289  -3.608  1.00  0.00           C  
ATOM   3801  O   ALA A 257       8.050  45.774  -4.595  1.00  0.00           O  
ATOM   3802  CB  ALA A 257       6.839  46.765  -1.708  1.00  0.00           C  
ATOM   3803  H   ALA A 257       5.014  45.047  -1.569  1.00  0.00           H  
ATOM   3804  HA  ALA A 257       5.937  46.733  -3.621  1.00  0.00           H  
ATOM   3805 1HB  ALA A 257       7.615  47.463  -1.991  1.00  0.00           H  
ATOM   3806 2HB  ALA A 257       6.006  47.306  -1.264  1.00  0.00           H  
ATOM   3807 3HB  ALA A 257       7.239  46.051  -0.989  1.00  0.00           H  
ATOM   3808  N   ARG A 258       7.823  44.095  -3.105  1.00  0.00           N  
ATOM   3809  CA  ARG A 258       8.911  43.279  -3.637  1.00  0.00           C  
ATOM   3810  C   ARG A 258       8.600  42.684  -4.999  1.00  0.00           C  
ATOM   3811  O   ARG A 258       9.437  42.688  -5.902  1.00  0.00           O  
ATOM   3812  CB  ARG A 258       9.244  42.126  -2.701  1.00  0.00           C  
ATOM   3813  CG  ARG A 258      10.446  41.277  -3.143  1.00  0.00           C  
ATOM   3814  CD  ARG A 258      10.767  40.163  -2.179  1.00  0.00           C  
ATOM   3815  NE  ARG A 258       9.715  39.131  -2.130  1.00  0.00           N  
ATOM   3816  CZ  ARG A 258       9.579  38.225  -1.137  1.00  0.00           C  
ATOM   3817  NH1 ARG A 258      10.433  38.218  -0.138  1.00  0.00           N  
ATOM   3818  NH2 ARG A 258       8.595  37.346  -1.178  1.00  0.00           N  
ATOM   3819  H   ARG A 258       7.321  43.737  -2.291  1.00  0.00           H  
ATOM   3820  HA  ARG A 258       9.792  43.916  -3.733  1.00  0.00           H  
ATOM   3821 1HB  ARG A 258       9.444  42.504  -1.717  1.00  0.00           H  
ATOM   3822 2HB  ARG A 258       8.375  41.465  -2.622  1.00  0.00           H  
ATOM   3823 1HG  ARG A 258      10.213  40.821  -4.111  1.00  0.00           H  
ATOM   3824 2HG  ARG A 258      11.327  41.915  -3.247  1.00  0.00           H  
ATOM   3825 1HD  ARG A 258      11.696  39.683  -2.489  1.00  0.00           H  
ATOM   3826 2HD  ARG A 258      10.889  40.573  -1.178  1.00  0.00           H  
ATOM   3827  HE  ARG A 258       9.051  39.071  -2.924  1.00  0.00           H  
ATOM   3828 1HH1 ARG A 258      11.199  38.880  -0.135  1.00  0.00           H  
ATOM   3829 2HH1 ARG A 258      10.338  37.542   0.610  1.00  0.00           H  
ATOM   3830 1HH2 ARG A 258       7.946  37.357  -1.961  1.00  0.00           H  
ATOM   3831 2HH2 ARG A 258       8.491  36.666  -0.439  1.00  0.00           H  
ATOM   3832  N   GLU A 259       7.379  42.188  -5.168  1.00  0.00           N  
ATOM   3833  CA  GLU A 259       7.033  41.466  -6.382  1.00  0.00           C  
ATOM   3834  C   GLU A 259       6.581  42.379  -7.533  1.00  0.00           C  
ATOM   3835  O   GLU A 259       6.261  41.897  -8.620  1.00  0.00           O  
ATOM   3836  CB  GLU A 259       5.952  40.434  -6.070  1.00  0.00           C  
ATOM   3837  CG  GLU A 259       6.356  39.336  -5.048  1.00  0.00           C  
ATOM   3838  CD  GLU A 259       7.511  38.469  -5.474  1.00  0.00           C  
ATOM   3839  OE1 GLU A 259       7.533  38.034  -6.599  1.00  0.00           O  
ATOM   3840  OE2 GLU A 259       8.369  38.213  -4.648  1.00  0.00           O  
ATOM   3841  H   GLU A 259       6.693  42.242  -4.410  1.00  0.00           H  
ATOM   3842  HA  GLU A 259       7.921  40.930  -6.714  1.00  0.00           H  
ATOM   3843 1HB  GLU A 259       5.108  40.955  -5.638  1.00  0.00           H  
ATOM   3844 2HB  GLU A 259       5.614  39.956  -6.989  1.00  0.00           H  
ATOM   3845 1HG  GLU A 259       6.621  39.821  -4.109  1.00  0.00           H  
ATOM   3846 2HG  GLU A 259       5.483  38.706  -4.861  1.00  0.00           H  
ATOM   3847  N   GLY A 260       6.573  43.692  -7.304  1.00  0.00           N  
ATOM   3848  CA  GLY A 260       6.210  44.651  -8.343  1.00  0.00           C  
ATOM   3849  C   GLY A 260       4.715  44.907  -8.492  1.00  0.00           C  
ATOM   3850  O   GLY A 260       4.269  45.501  -9.481  1.00  0.00           O  
ATOM   3851  H   GLY A 260       6.838  44.032  -6.386  1.00  0.00           H  
ATOM   3852 1HA  GLY A 260       6.723  45.585  -8.149  1.00  0.00           H  
ATOM   3853 2HA  GLY A 260       6.600  44.295  -9.293  1.00  0.00           H  
ATOM   3854  N   HIS A 261       3.918  44.500  -7.515  1.00  0.00           N  
ATOM   3855  CA  HIS A 261       2.479  44.632  -7.657  1.00  0.00           C  
ATOM   3856  C   HIS A 261       2.004  46.019  -7.264  1.00  0.00           C  
ATOM   3857  O   HIS A 261       1.357  46.200  -6.233  1.00  0.00           O  
ATOM   3858  CB  HIS A 261       1.760  43.602  -6.806  1.00  0.00           C  
ATOM   3859  CG  HIS A 261       2.046  42.173  -7.170  1.00  0.00           C  
ATOM   3860  ND1 HIS A 261       1.888  41.666  -8.446  1.00  0.00           N  
ATOM   3861  CD2 HIS A 261       2.462  41.149  -6.407  1.00  0.00           C  
ATOM   3862  CE1 HIS A 261       2.213  40.374  -8.436  1.00  0.00           C  
ATOM   3863  NE2 HIS A 261       2.554  40.046  -7.206  1.00  0.00           N  
ATOM   3864  H   HIS A 261       4.311  44.115  -6.658  1.00  0.00           H  
ATOM   3865  HA  HIS A 261       2.200  44.466  -8.696  1.00  0.00           H  
ATOM   3866 1HB  HIS A 261       2.024  43.749  -5.768  1.00  0.00           H  
ATOM   3867 2HB  HIS A 261       0.695  43.764  -6.902  1.00  0.00           H  
ATOM   3868  HD2 HIS A 261       2.684  41.184  -5.351  1.00  0.00           H  
ATOM   3869  HE1 HIS A 261       2.189  39.696  -9.291  1.00  0.00           H  
ATOM   3870  HE2 HIS A 261       2.844  39.119  -6.855  1.00  0.00           H  
ATOM   3871  N   LEU A 262       2.284  46.995  -8.117  1.00  0.00           N  
ATOM   3872  CA  LEU A 262       1.971  48.398  -7.829  1.00  0.00           C  
ATOM   3873  C   LEU A 262       0.513  48.587  -7.421  1.00  0.00           C  
ATOM   3874  O   LEU A 262       0.214  49.322  -6.481  1.00  0.00           O  
ATOM   3875  CB  LEU A 262       2.251  49.267  -9.053  1.00  0.00           C  
ATOM   3876  CG  LEU A 262       2.014  50.776  -8.873  1.00  0.00           C  
ATOM   3877  CD1 LEU A 262       2.971  51.315  -7.832  1.00  0.00           C  
ATOM   3878  CD2 LEU A 262       2.218  51.472 -10.199  1.00  0.00           C  
ATOM   3879  H   LEU A 262       2.802  46.725  -8.954  1.00  0.00           H  
ATOM   3880  HA  LEU A 262       2.598  48.726  -7.007  1.00  0.00           H  
ATOM   3881 1HB  LEU A 262       3.292  49.126  -9.345  1.00  0.00           H  
ATOM   3882 2HB  LEU A 262       1.617  48.931  -9.873  1.00  0.00           H  
ATOM   3883  HG  LEU A 262       0.991  50.957  -8.521  1.00  0.00           H  
ATOM   3884 1HD1 LEU A 262       2.806  52.367  -7.728  1.00  0.00           H  
ATOM   3885 2HD1 LEU A 262       2.806  50.818  -6.877  1.00  0.00           H  
ATOM   3886 3HD1 LEU A 262       3.983  51.148  -8.168  1.00  0.00           H  
ATOM   3887 1HD2 LEU A 262       2.053  52.543 -10.076  1.00  0.00           H  
ATOM   3888 2HD2 LEU A 262       3.235  51.298 -10.552  1.00  0.00           H  
ATOM   3889 3HD2 LEU A 262       1.513  51.078 -10.929  1.00  0.00           H  
ATOM   3890  N   GLU A 263      -0.399  47.919  -8.131  1.00  0.00           N  
ATOM   3891  CA  GLU A 263      -1.830  48.028  -7.850  1.00  0.00           C  
ATOM   3892  C   GLU A 263      -2.168  47.546  -6.438  1.00  0.00           C  
ATOM   3893  O   GLU A 263      -3.110  48.045  -5.807  1.00  0.00           O  
ATOM   3894  CB  GLU A 263      -2.640  47.249  -8.888  1.00  0.00           C  
ATOM   3895  CG  GLU A 263      -2.607  47.857 -10.288  1.00  0.00           C  
ATOM   3896  CD  GLU A 263      -3.432  47.088 -11.299  1.00  0.00           C  
ATOM   3897  OE1 GLU A 263      -3.917  46.032 -10.968  1.00  0.00           O  
ATOM   3898  OE2 GLU A 263      -3.575  47.565 -12.401  1.00  0.00           O  
ATOM   3899  H   GLU A 263      -0.082  47.330  -8.888  1.00  0.00           H  
ATOM   3900  HA  GLU A 263      -2.109  49.082  -7.915  1.00  0.00           H  
ATOM   3901 1HB  GLU A 263      -2.278  46.221  -8.940  1.00  0.00           H  
ATOM   3902 2HB  GLU A 263      -3.679  47.218  -8.579  1.00  0.00           H  
ATOM   3903 1HG  GLU A 263      -2.986  48.877 -10.231  1.00  0.00           H  
ATOM   3904 2HG  GLU A 263      -1.572  47.904 -10.626  1.00  0.00           H  
ATOM   3905  N   ILE A 264      -1.429  46.544  -5.959  1.00  0.00           N  
ATOM   3906  CA  ILE A 264      -1.668  46.026  -4.633  1.00  0.00           C  
ATOM   3907  C   ILE A 264      -1.111  46.983  -3.625  1.00  0.00           C  
ATOM   3908  O   ILE A 264      -1.749  47.269  -2.618  1.00  0.00           O  
ATOM   3909  CB  ILE A 264      -1.148  44.620  -4.397  1.00  0.00           C  
ATOM   3910  CG1 ILE A 264      -1.952  43.703  -5.239  1.00  0.00           C  
ATOM   3911  CG2 ILE A 264      -1.266  44.285  -2.929  1.00  0.00           C  
ATOM   3912  CD1 ILE A 264      -1.488  42.300  -5.286  1.00  0.00           C  
ATOM   3913  H   ILE A 264      -0.634  46.200  -6.482  1.00  0.00           H  
ATOM   3914  HA  ILE A 264      -2.736  45.960  -4.498  1.00  0.00           H  
ATOM   3915  HB  ILE A 264      -0.120  44.548  -4.713  1.00  0.00           H  
ATOM   3916 1HG1 ILE A 264      -2.948  43.730  -4.861  1.00  0.00           H  
ATOM   3917 2HG1 ILE A 264      -1.955  44.092  -6.258  1.00  0.00           H  
ATOM   3918 1HG2 ILE A 264      -0.912  43.272  -2.747  1.00  0.00           H  
ATOM   3919 2HG2 ILE A 264      -0.674  44.989  -2.345  1.00  0.00           H  
ATOM   3920 3HG2 ILE A 264      -2.293  44.370  -2.652  1.00  0.00           H  
ATOM   3921 1HD1 ILE A 264      -2.156  41.737  -5.916  1.00  0.00           H  
ATOM   3922 2HD1 ILE A 264      -0.489  42.239  -5.672  1.00  0.00           H  
ATOM   3923 3HD1 ILE A 264      -1.507  41.895  -4.311  1.00  0.00           H  
ATOM   3924  N   VAL A 265       0.068  47.520  -3.908  1.00  0.00           N  
ATOM   3925  CA  VAL A 265       0.655  48.476  -2.991  1.00  0.00           C  
ATOM   3926  C   VAL A 265      -0.336  49.622  -2.783  1.00  0.00           C  
ATOM   3927  O   VAL A 265      -0.618  50.005  -1.647  1.00  0.00           O  
ATOM   3928  CB  VAL A 265       1.990  49.022  -3.574  1.00  0.00           C  
ATOM   3929  CG1 VAL A 265       2.497  50.188  -2.756  1.00  0.00           C  
ATOM   3930  CG2 VAL A 265       3.038  47.903  -3.601  1.00  0.00           C  
ATOM   3931  H   VAL A 265       0.552  47.244  -4.762  1.00  0.00           H  
ATOM   3932  HA  VAL A 265       0.847  47.983  -2.039  1.00  0.00           H  
ATOM   3933  HB  VAL A 265       1.814  49.384  -4.580  1.00  0.00           H  
ATOM   3934 1HG1 VAL A 265       3.410  50.573  -3.184  1.00  0.00           H  
ATOM   3935 2HG1 VAL A 265       1.747  50.968  -2.760  1.00  0.00           H  
ATOM   3936 3HG1 VAL A 265       2.685  49.871  -1.751  1.00  0.00           H  
ATOM   3937 1HG2 VAL A 265       3.955  48.275  -4.021  1.00  0.00           H  
ATOM   3938 2HG2 VAL A 265       3.221  47.544  -2.588  1.00  0.00           H  
ATOM   3939 3HG2 VAL A 265       2.674  47.089  -4.215  1.00  0.00           H  
ATOM   3940  N   GLU A 266      -0.926  50.143  -3.856  1.00  0.00           N  
ATOM   3941  CA  GLU A 266      -1.885  51.224  -3.673  1.00  0.00           C  
ATOM   3942  C   GLU A 266      -3.195  50.811  -2.950  1.00  0.00           C  
ATOM   3943  O   GLU A 266      -3.649  51.515  -2.042  1.00  0.00           O  
ATOM   3944  CB  GLU A 266      -2.229  51.855  -5.029  1.00  0.00           C  
ATOM   3945  CG  GLU A 266      -1.085  52.663  -5.686  1.00  0.00           C  
ATOM   3946  CD  GLU A 266      -1.493  53.308  -7.010  1.00  0.00           C  
ATOM   3947  OE1 GLU A 266      -2.602  53.082  -7.438  1.00  0.00           O  
ATOM   3948  OE2 GLU A 266      -0.700  54.020  -7.588  1.00  0.00           O  
ATOM   3949  H   GLU A 266      -0.677  49.807  -4.790  1.00  0.00           H  
ATOM   3950  HA  GLU A 266      -1.401  51.989  -3.063  1.00  0.00           H  
ATOM   3951 1HB  GLU A 266      -2.509  51.059  -5.726  1.00  0.00           H  
ATOM   3952 2HB  GLU A 266      -3.090  52.512  -4.920  1.00  0.00           H  
ATOM   3953 1HG  GLU A 266      -0.772  53.447  -5.001  1.00  0.00           H  
ATOM   3954 2HG  GLU A 266      -0.231  51.999  -5.853  1.00  0.00           H  
ATOM   3955  N   VAL A 267      -3.802  49.656  -3.291  1.00  0.00           N  
ATOM   3956  CA  VAL A 267      -5.094  49.342  -2.649  1.00  0.00           C  
ATOM   3957  C   VAL A 267      -4.905  49.017  -1.176  1.00  0.00           C  
ATOM   3958  O   VAL A 267      -5.782  49.261  -0.349  1.00  0.00           O  
ATOM   3959  CB  VAL A 267      -5.771  48.146  -3.346  1.00  0.00           C  
ATOM   3960  CG1 VAL A 267      -5.153  46.837  -2.877  1.00  0.00           C  
ATOM   3961  CG2 VAL A 267      -7.267  48.165  -3.070  1.00  0.00           C  
ATOM   3962  H   VAL A 267      -3.418  49.047  -4.018  1.00  0.00           H  
ATOM   3963  HA  VAL A 267      -5.735  50.217  -2.725  1.00  0.00           H  
ATOM   3964  HB  VAL A 267      -5.598  48.218  -4.419  1.00  0.00           H  
ATOM   3965 1HG1 VAL A 267      -5.643  46.003  -3.380  1.00  0.00           H  
ATOM   3966 2HG1 VAL A 267      -4.090  46.831  -3.117  1.00  0.00           H  
ATOM   3967 3HG1 VAL A 267      -5.283  46.738  -1.800  1.00  0.00           H  
ATOM   3968 1HG2 VAL A 267      -7.739  47.318  -3.566  1.00  0.00           H  
ATOM   3969 2HG2 VAL A 267      -7.439  48.100  -1.995  1.00  0.00           H  
ATOM   3970 3HG2 VAL A 267      -7.695  49.093  -3.450  1.00  0.00           H  
ATOM   3971  N   LEU A 268      -3.759  48.460  -0.865  1.00  0.00           N  
ATOM   3972  CA  LEU A 268      -3.376  48.093   0.470  1.00  0.00           C  
ATOM   3973  C   LEU A 268      -3.050  49.324   1.335  1.00  0.00           C  
ATOM   3974  O   LEU A 268      -3.540  49.449   2.465  1.00  0.00           O  
ATOM   3975  CB  LEU A 268      -2.223  47.148   0.298  1.00  0.00           C  
ATOM   3976  CG  LEU A 268      -1.642  46.604   1.414  1.00  0.00           C  
ATOM   3977  CD1 LEU A 268      -2.638  45.791   2.234  1.00  0.00           C  
ATOM   3978  CD2 LEU A 268      -0.596  45.797   0.944  1.00  0.00           C  
ATOM   3979  H   LEU A 268      -3.095  48.247  -1.609  1.00  0.00           H  
ATOM   3980  HA  LEU A 268      -4.204  47.558   0.926  1.00  0.00           H  
ATOM   3981 1HB  LEU A 268      -2.547  46.326  -0.339  1.00  0.00           H  
ATOM   3982 2HB  LEU A 268      -1.430  47.687  -0.224  1.00  0.00           H  
ATOM   3983  HG  LEU A 268      -1.244  47.380   2.004  1.00  0.00           H  
ATOM   3984 1HD1 LEU A 268      -2.136  45.362   3.106  1.00  0.00           H  
ATOM   3985 2HD1 LEU A 268      -3.448  46.439   2.565  1.00  0.00           H  
ATOM   3986 3HD1 LEU A 268      -3.037  44.989   1.616  1.00  0.00           H  
ATOM   3987 1HD2 LEU A 268      -0.131  45.420   1.794  1.00  0.00           H  
ATOM   3988 2HD2 LEU A 268      -0.978  44.992   0.321  1.00  0.00           H  
ATOM   3989 3HD2 LEU A 268       0.086  46.409   0.365  1.00  0.00           H  
ATOM   3990  N   LEU A 269      -2.288  50.275   0.789  1.00  0.00           N  
ATOM   3991  CA  LEU A 269      -1.954  51.491   1.532  1.00  0.00           C  
ATOM   3992  C   LEU A 269      -3.214  52.284   1.868  1.00  0.00           C  
ATOM   3993  O   LEU A 269      -3.339  52.837   2.964  1.00  0.00           O  
ATOM   3994  CB  LEU A 269      -0.991  52.366   0.720  1.00  0.00           C  
ATOM   3995  CG  LEU A 269       0.438  51.827   0.578  1.00  0.00           C  
ATOM   3996  CD1 LEU A 269       1.201  52.671  -0.433  1.00  0.00           C  
ATOM   3997  CD2 LEU A 269       1.125  51.846   1.936  1.00  0.00           C  
ATOM   3998  H   LEU A 269      -1.900  50.151  -0.149  1.00  0.00           H  
ATOM   3999  HA  LEU A 269      -1.464  51.212   2.463  1.00  0.00           H  
ATOM   4000 1HB  LEU A 269      -1.398  52.493  -0.282  1.00  0.00           H  
ATOM   4001 2HB  LEU A 269      -0.930  53.346   1.192  1.00  0.00           H  
ATOM   4002  HG  LEU A 269       0.406  50.804   0.203  1.00  0.00           H  
ATOM   4003 1HD1 LEU A 269       2.217  52.288  -0.534  1.00  0.00           H  
ATOM   4004 2HD1 LEU A 269       0.699  52.623  -1.400  1.00  0.00           H  
ATOM   4005 3HD1 LEU A 269       1.236  53.705  -0.092  1.00  0.00           H  
ATOM   4006 1HD2 LEU A 269       2.141  51.462   1.835  1.00  0.00           H  
ATOM   4007 2HD2 LEU A 269       1.159  52.869   2.312  1.00  0.00           H  
ATOM   4008 3HD2 LEU A 269       0.569  51.221   2.634  1.00  0.00           H  
ATOM   4009  N   LYS A 270      -4.187  52.292   0.955  1.00  0.00           N  
ATOM   4010  CA  LYS A 270      -5.456  52.985   1.182  1.00  0.00           C  
ATOM   4011  C   LYS A 270      -6.236  52.420   2.379  1.00  0.00           C  
ATOM   4012  O   LYS A 270      -7.132  53.083   2.905  1.00  0.00           O  
ATOM   4013  CB  LYS A 270      -6.319  52.918  -0.079  1.00  0.00           C  
ATOM   4014  CG  LYS A 270      -5.816  53.778  -1.231  1.00  0.00           C  
ATOM   4015  CD  LYS A 270      -6.670  53.587  -2.476  1.00  0.00           C  
ATOM   4016  CE  LYS A 270      -6.147  54.416  -3.640  1.00  0.00           C  
ATOM   4017  NZ  LYS A 270      -6.949  54.209  -4.876  1.00  0.00           N  
ATOM   4018  H   LYS A 270      -4.038  51.838   0.050  1.00  0.00           H  
ATOM   4019  HA  LYS A 270      -5.228  54.025   1.412  1.00  0.00           H  
ATOM   4020 1HB  LYS A 270      -6.373  51.887  -0.429  1.00  0.00           H  
ATOM   4021 2HB  LYS A 270      -7.334  53.237   0.158  1.00  0.00           H  
ATOM   4022 1HG  LYS A 270      -5.843  54.829  -0.940  1.00  0.00           H  
ATOM   4023 2HG  LYS A 270      -4.786  53.509  -1.463  1.00  0.00           H  
ATOM   4024 1HD  LYS A 270      -6.669  52.534  -2.761  1.00  0.00           H  
ATOM   4025 2HD  LYS A 270      -7.696  53.886  -2.262  1.00  0.00           H  
ATOM   4026 1HE  LYS A 270      -6.175  55.472  -3.375  1.00  0.00           H  
ATOM   4027 2HE  LYS A 270      -5.112  54.143  -3.844  1.00  0.00           H  
ATOM   4028 1HZ  LYS A 270      -6.571  54.775  -5.622  1.00  0.00           H  
ATOM   4029 2HZ  LYS A 270      -6.915  53.235  -5.141  1.00  0.00           H  
ATOM   4030 3HZ  LYS A 270      -7.908  54.478  -4.704  1.00  0.00           H  
ATOM   4031  N   ASN A 271      -5.909  51.190   2.798  1.00  0.00           N  
ATOM   4032  CA  ASN A 271      -6.555  50.532   3.921  1.00  0.00           C  
ATOM   4033  C   ASN A 271      -5.694  50.580   5.191  1.00  0.00           C  
ATOM   4034  O   ASN A 271      -5.994  49.902   6.177  1.00  0.00           O  
ATOM   4035  CB  ASN A 271      -6.931  49.107   3.562  1.00  0.00           C  
ATOM   4036  CG  ASN A 271      -8.100  49.004   2.604  1.00  0.00           C  
ATOM   4037  OD1 ASN A 271      -9.252  49.124   3.042  1.00  0.00           O  
ATOM   4038  ND2 ASN A 271      -7.854  48.805   1.342  1.00  0.00           N  
ATOM   4039  H   ASN A 271      -5.146  50.689   2.352  1.00  0.00           H  
ATOM   4040  HA  ASN A 271      -7.475  51.070   4.146  1.00  0.00           H  
ATOM   4041 1HB  ASN A 271      -6.067  48.615   3.109  1.00  0.00           H  
ATOM   4042 2HB  ASN A 271      -7.182  48.566   4.470  1.00  0.00           H  
ATOM   4043 1HD2 ASN A 271      -8.606  48.741   0.690  1.00  0.00           H  
ATOM   4044 2HD2 ASN A 271      -6.905  48.756   0.999  1.00  0.00           H  
ATOM   4045  N   GLY A 272      -4.644  51.415   5.185  1.00  0.00           N  
ATOM   4046  CA  GLY A 272      -3.807  51.602   6.366  1.00  0.00           C  
ATOM   4047  C   GLY A 272      -2.518  50.775   6.466  1.00  0.00           C  
ATOM   4048  O   GLY A 272      -1.922  50.722   7.543  1.00  0.00           O  
ATOM   4049  H   GLY A 272      -4.402  51.942   4.345  1.00  0.00           H  
ATOM   4050 1HA  GLY A 272      -3.538  52.657   6.419  1.00  0.00           H  
ATOM   4051 2HA  GLY A 272      -4.413  51.406   7.250  1.00  0.00           H  
ATOM   4052  N   ALA A 273      -2.072  50.112   5.398  1.00  0.00           N  
ATOM   4053  CA  ALA A 273      -0.822  49.357   5.538  1.00  0.00           C  
ATOM   4054  C   ALA A 273       0.339  50.293   5.909  1.00  0.00           C  
ATOM   4055  O   ALA A 273       0.396  51.442   5.463  1.00  0.00           O  
ATOM   4056  CB  ALA A 273      -0.514  48.582   4.285  1.00  0.00           C  
ATOM   4057  H   ALA A 273      -2.574  50.121   4.509  1.00  0.00           H  
ATOM   4058  HA  ALA A 273      -0.945  48.647   6.353  1.00  0.00           H  
ATOM   4059 1HB  ALA A 273       0.390  48.007   4.446  1.00  0.00           H  
ATOM   4060 2HB  ALA A 273      -1.331  47.919   4.095  1.00  0.00           H  
ATOM   4061 3HB  ALA A 273      -0.382  49.248   3.450  1.00  0.00           H  
ATOM   4062  N   ASP A 274       1.250  49.791   6.744  1.00  0.00           N  
ATOM   4063  CA  ASP A 274       2.417  50.533   7.238  1.00  0.00           C  
ATOM   4064  C   ASP A 274       3.630  50.528   6.310  1.00  0.00           C  
ATOM   4065  O   ASP A 274       4.340  49.527   6.185  1.00  0.00           O  
ATOM   4066  CB  ASP A 274       2.802  50.020   8.631  1.00  0.00           C  
ATOM   4067  CG  ASP A 274       3.984  50.760   9.335  1.00  0.00           C  
ATOM   4068  OD1 ASP A 274       4.740  51.483   8.703  1.00  0.00           O  
ATOM   4069  OD2 ASP A 274       4.095  50.587  10.525  1.00  0.00           O  
ATOM   4070  H   ASP A 274       1.108  48.843   7.081  1.00  0.00           H  
ATOM   4071  HA  ASP A 274       2.105  51.571   7.357  1.00  0.00           H  
ATOM   4072 1HB  ASP A 274       1.930  50.106   9.279  1.00  0.00           H  
ATOM   4073 2HB  ASP A 274       3.028  48.967   8.569  1.00  0.00           H  
ATOM   4074  N   VAL A 275       3.886  51.680   5.707  1.00  0.00           N  
ATOM   4075  CA  VAL A 275       4.949  51.906   4.731  1.00  0.00           C  
ATOM   4076  C   VAL A 275       6.368  51.644   5.230  1.00  0.00           C  
ATOM   4077  O   VAL A 275       7.284  51.482   4.421  1.00  0.00           O  
ATOM   4078  CB  VAL A 275       4.873  53.362   4.233  1.00  0.00           C  
ATOM   4079  CG1 VAL A 275       3.596  53.586   3.436  1.00  0.00           C  
ATOM   4080  CG2 VAL A 275       4.946  54.318   5.414  1.00  0.00           C  
ATOM   4081  H   VAL A 275       3.268  52.455   5.916  1.00  0.00           H  
ATOM   4082  HA  VAL A 275       4.771  51.256   3.881  1.00  0.00           H  
ATOM   4083  HB  VAL A 275       5.709  53.550   3.560  1.00  0.00           H  
ATOM   4084 1HG1 VAL A 275       3.559  54.620   3.092  1.00  0.00           H  
ATOM   4085 2HG1 VAL A 275       3.582  52.917   2.576  1.00  0.00           H  
ATOM   4086 3HG1 VAL A 275       2.732  53.384   4.069  1.00  0.00           H  
ATOM   4087 1HG2 VAL A 275       4.893  55.345   5.055  1.00  0.00           H  
ATOM   4088 2HG2 VAL A 275       4.113  54.125   6.090  1.00  0.00           H  
ATOM   4089 3HG2 VAL A 275       5.886  54.168   5.945  1.00  0.00           H  
ATOM   4090  N   ASN A 276       6.567  51.653   6.551  1.00  0.00           N  
ATOM   4091  CA  ASN A 276       7.891  51.438   7.118  1.00  0.00           C  
ATOM   4092  C   ASN A 276       7.962  50.157   7.957  1.00  0.00           C  
ATOM   4093  O   ASN A 276       8.908  49.973   8.730  1.00  0.00           O  
ATOM   4094  CB  ASN A 276       8.322  52.637   7.943  1.00  0.00           C  
ATOM   4095  CG  ASN A 276       8.533  53.913   7.125  1.00  0.00           C  
ATOM   4096  OD1 ASN A 276       9.326  53.953   6.161  1.00  0.00           O  
ATOM   4097  ND2 ASN A 276       7.824  54.948   7.529  1.00  0.00           N  
ATOM   4098  H   ASN A 276       5.773  51.752   7.194  1.00  0.00           H  
ATOM   4099  HA  ASN A 276       8.599  51.313   6.303  1.00  0.00           H  
ATOM   4100 1HB  ASN A 276       7.552  52.830   8.694  1.00  0.00           H  
ATOM   4101 2HB  ASN A 276       9.245  52.396   8.473  1.00  0.00           H  
ATOM   4102 1HD2 ASN A 276       7.872  55.850   7.079  1.00  0.00           H  
ATOM   4103 2HD2 ASN A 276       7.209  54.840   8.309  1.00  0.00           H  
ATOM   4104  N   ALA A 277       6.989  49.258   7.801  1.00  0.00           N  
ATOM   4105  CA  ALA A 277       7.017  47.996   8.538  1.00  0.00           C  
ATOM   4106  C   ALA A 277       8.259  47.210   8.159  1.00  0.00           C  
ATOM   4107  O   ALA A 277       8.673  47.254   7.010  1.00  0.00           O  
ATOM   4108  CB  ALA A 277       5.775  47.177   8.232  1.00  0.00           C  
ATOM   4109  H   ALA A 277       6.191  49.456   7.190  1.00  0.00           H  
ATOM   4110  HA  ALA A 277       7.058  48.218   9.604  1.00  0.00           H  
ATOM   4111 1HB  ALA A 277       5.806  46.248   8.796  1.00  0.00           H  
ATOM   4112 2HB  ALA A 277       4.904  47.741   8.514  1.00  0.00           H  
ATOM   4113 3HB  ALA A 277       5.738  46.963   7.165  1.00  0.00           H  
ATOM   4114  N   LYS A 278       8.844  46.460   9.091  1.00  0.00           N  
ATOM   4115  CA  LYS A 278      10.049  45.689   8.754  1.00  0.00           C  
ATOM   4116  C   LYS A 278       9.908  44.164   8.805  1.00  0.00           C  
ATOM   4117  O   LYS A 278       9.224  43.624   9.680  1.00  0.00           O  
ATOM   4118  CB  LYS A 278      11.190  46.111   9.682  1.00  0.00           C  
ATOM   4119  CG  LYS A 278      11.687  47.533   9.462  1.00  0.00           C  
ATOM   4120  CD  LYS A 278      12.753  47.910  10.480  1.00  0.00           C  
ATOM   4121  CE  LYS A 278      13.325  49.292  10.198  1.00  0.00           C  
ATOM   4122  NZ  LYS A 278      14.362  49.678  11.193  1.00  0.00           N  
ATOM   4123  H   LYS A 278       8.479  46.439  10.033  1.00  0.00           H  
ATOM   4124  HA  LYS A 278      10.339  45.953   7.744  1.00  0.00           H  
ATOM   4125 1HB  LYS A 278      10.865  46.027  10.720  1.00  0.00           H  
ATOM   4126 2HB  LYS A 278      12.036  45.436   9.549  1.00  0.00           H  
ATOM   4127 1HG  LYS A 278      12.107  47.621   8.459  1.00  0.00           H  
ATOM   4128 2HG  LYS A 278      10.852  48.228   9.549  1.00  0.00           H  
ATOM   4129 1HD  LYS A 278      12.320  47.903  11.481  1.00  0.00           H  
ATOM   4130 2HD  LYS A 278      13.561  47.180  10.447  1.00  0.00           H  
ATOM   4131 1HE  LYS A 278      13.770  49.305   9.204  1.00  0.00           H  
ATOM   4132 2HE  LYS A 278      12.523  50.029  10.223  1.00  0.00           H  
ATOM   4133 1HZ  LYS A 278      14.715  50.599  10.972  1.00  0.00           H  
ATOM   4134 2HZ  LYS A 278      13.955  49.687  12.118  1.00  0.00           H  
ATOM   4135 3HZ  LYS A 278      15.120  49.012  11.166  1.00  0.00           H  
ATOM   4136  N   ASP A 279      10.626  43.483   7.893  1.00  0.00           N  
ATOM   4137  CA  ASP A 279      10.665  42.017   7.868  1.00  0.00           C  
ATOM   4138  C   ASP A 279      11.707  41.513   8.866  1.00  0.00           C  
ATOM   4139  O   ASP A 279      12.329  42.320   9.562  1.00  0.00           O  
ATOM   4140  CB  ASP A 279      11.020  41.460   6.475  1.00  0.00           C  
ATOM   4141  CG  ASP A 279      12.503  41.714   6.041  1.00  0.00           C  
ATOM   4142  OD1 ASP A 279      13.258  42.178   6.871  1.00  0.00           O  
ATOM   4143  OD2 ASP A 279      12.897  41.383   4.937  1.00  0.00           O  
ATOM   4144  H   ASP A 279      11.126  44.018   7.182  1.00  0.00           H  
ATOM   4145  HA  ASP A 279       9.690  41.642   8.167  1.00  0.00           H  
ATOM   4146 1HB  ASP A 279      10.836  40.388   6.472  1.00  0.00           H  
ATOM   4147 2HB  ASP A 279      10.346  41.905   5.726  1.00  0.00           H  
ATOM   4148  N   LYS A 280      11.963  40.195   8.901  1.00  0.00           N  
ATOM   4149  CA  LYS A 280      12.923  39.644   9.871  1.00  0.00           C  
ATOM   4150  C   LYS A 280      14.353  40.227   9.800  1.00  0.00           C  
ATOM   4151  O   LYS A 280      15.103  40.119  10.776  1.00  0.00           O  
ATOM   4152  CB  LYS A 280      12.991  38.126   9.698  1.00  0.00           C  
ATOM   4153  CG  LYS A 280      13.635  37.669   8.396  1.00  0.00           C  
ATOM   4154  CD  LYS A 280      13.644  36.151   8.286  1.00  0.00           C  
ATOM   4155  CE  LYS A 280      14.155  35.697   6.927  1.00  0.00           C  
ATOM   4156  NZ  LYS A 280      15.611  35.957   6.764  1.00  0.00           N  
ATOM   4157  H   LYS A 280      11.446  39.548   8.302  1.00  0.00           H  
ATOM   4158  HA  LYS A 280      12.536  39.869  10.864  1.00  0.00           H  
ATOM   4159 1HB  LYS A 280      13.558  37.691  10.522  1.00  0.00           H  
ATOM   4160 2HB  LYS A 280      11.985  37.709   9.738  1.00  0.00           H  
ATOM   4161 1HG  LYS A 280      13.082  38.082   7.552  1.00  0.00           H  
ATOM   4162 2HG  LYS A 280      14.660  38.034   8.349  1.00  0.00           H  
ATOM   4163 1HD  LYS A 280      14.284  35.734   9.064  1.00  0.00           H  
ATOM   4164 2HD  LYS A 280      12.633  35.770   8.429  1.00  0.00           H  
ATOM   4165 1HE  LYS A 280      13.973  34.629   6.809  1.00  0.00           H  
ATOM   4166 2HE  LYS A 280      13.615  36.223   6.140  1.00  0.00           H  
ATOM   4167 1HZ  LYS A 280      15.910  35.642   5.852  1.00  0.00           H  
ATOM   4168 2HZ  LYS A 280      15.788  36.948   6.853  1.00  0.00           H  
ATOM   4169 3HZ  LYS A 280      16.124  35.458   7.477  1.00  0.00           H  
ATOM   4170  N   ASP A 281      14.752  40.791   8.651  1.00  0.00           N  
ATOM   4171  CA  ASP A 281      16.095  41.325   8.463  1.00  0.00           C  
ATOM   4172  C   ASP A 281      16.107  42.852   8.395  1.00  0.00           C  
ATOM   4173  O   ASP A 281      17.094  43.460   7.959  1.00  0.00           O  
ATOM   4174  CB  ASP A 281      16.716  40.751   7.186  1.00  0.00           C  
ATOM   4175  CG  ASP A 281      17.011  39.261   7.289  1.00  0.00           C  
ATOM   4176  OD1 ASP A 281      17.661  38.867   8.229  1.00  0.00           O  
ATOM   4177  OD2 ASP A 281      16.584  38.530   6.427  1.00  0.00           O  
ATOM   4178  H   ASP A 281      14.080  40.944   7.902  1.00  0.00           H  
ATOM   4179  HA  ASP A 281      16.683  41.045   9.331  1.00  0.00           H  
ATOM   4180 1HB  ASP A 281      16.040  40.916   6.347  1.00  0.00           H  
ATOM   4181 2HB  ASP A 281      17.646  41.276   6.966  1.00  0.00           H  
ATOM   4182  N   GLY A 282      15.015  43.473   8.832  1.00  0.00           N  
ATOM   4183  CA  GLY A 282      14.927  44.919   8.903  1.00  0.00           C  
ATOM   4184  C   GLY A 282      14.524  45.619   7.602  1.00  0.00           C  
ATOM   4185  O   GLY A 282      14.568  46.849   7.528  1.00  0.00           O  
ATOM   4186  H   GLY A 282      14.198  42.927   9.119  1.00  0.00           H  
ATOM   4187 1HA  GLY A 282      14.216  45.162   9.683  1.00  0.00           H  
ATOM   4188 2HA  GLY A 282      15.881  45.313   9.239  1.00  0.00           H  
ATOM   4189  N   TYR A 283      14.122  44.875   6.578  1.00  0.00           N  
ATOM   4190  CA  TYR A 283      13.805  45.547   5.326  1.00  0.00           C  
ATOM   4191  C   TYR A 283      12.365  46.025   5.292  1.00  0.00           C  
ATOM   4192  O   TYR A 283      11.445  45.309   5.698  1.00  0.00           O  
ATOM   4193  CB  TYR A 283      14.062  44.628   4.133  1.00  0.00           C  
ATOM   4194  CG  TYR A 283      15.522  44.261   3.953  1.00  0.00           C  
ATOM   4195  CD1 TYR A 283      15.968  43.009   4.318  1.00  0.00           C  
ATOM   4196  CD2 TYR A 283      16.405  45.173   3.446  1.00  0.00           C  
ATOM   4197  CE1 TYR A 283      17.303  42.672   4.165  1.00  0.00           C  
ATOM   4198  CE2 TYR A 283      17.729  44.854   3.293  1.00  0.00           C  
ATOM   4199  CZ  TYR A 283      18.184  43.606   3.650  1.00  0.00           C  
ATOM   4200  OH  TYR A 283      19.515  43.295   3.497  1.00  0.00           O  
ATOM   4201  H   TYR A 283      14.039  43.855   6.663  1.00  0.00           H  
ATOM   4202  HA  TYR A 283      14.448  46.421   5.231  1.00  0.00           H  
ATOM   4203 1HB  TYR A 283      13.494  43.712   4.251  1.00  0.00           H  
ATOM   4204 2HB  TYR A 283      13.712  45.109   3.220  1.00  0.00           H  
ATOM   4205  HD1 TYR A 283      15.260  42.286   4.725  1.00  0.00           H  
ATOM   4206  HD2 TYR A 283      16.062  46.139   3.174  1.00  0.00           H  
ATOM   4207  HE1 TYR A 283      17.654  41.682   4.451  1.00  0.00           H  
ATOM   4208  HE2 TYR A 283      18.426  45.594   2.894  1.00  0.00           H  
ATOM   4209  HH  TYR A 283      20.035  44.111   3.550  1.00  0.00           H  
ATOM   4210  N   THR A 284      12.180  47.244   4.786  1.00  0.00           N  
ATOM   4211  CA  THR A 284      10.873  47.856   4.602  1.00  0.00           C  
ATOM   4212  C   THR A 284      10.405  47.650   3.170  1.00  0.00           C  
ATOM   4213  O   THR A 284      11.242  47.356   2.317  1.00  0.00           O  
ATOM   4214  CB  THR A 284      10.977  49.365   4.889  1.00  0.00           C  
ATOM   4215  OG1 THR A 284      11.887  49.957   3.934  1.00  0.00           O  
ATOM   4216  CG2 THR A 284      11.467  49.599   6.300  1.00  0.00           C  
ATOM   4217  H   THR A 284      12.997  47.795   4.526  1.00  0.00           H  
ATOM   4218  HA  THR A 284      10.193  47.387   5.283  1.00  0.00           H  
ATOM   4219  HB  THR A 284      10.025  49.842   4.799  1.00  0.00           H  
ATOM   4220  HG1 THR A 284      12.794  49.656   4.127  1.00  0.00           H  
ATOM   4221 1HG2 THR A 284      11.538  50.667   6.488  1.00  0.00           H  
ATOM   4222 2HG2 THR A 284      10.757  49.155   6.994  1.00  0.00           H  
ATOM   4223 3HG2 THR A 284      12.448  49.138   6.435  1.00  0.00           H  
ATOM   4224  N   PRO A 285       9.109  47.854   2.837  1.00  0.00           N  
ATOM   4225  CA  PRO A 285       8.588  47.824   1.483  1.00  0.00           C  
ATOM   4226  C   PRO A 285       9.383  48.785   0.592  1.00  0.00           C  
ATOM   4227  O   PRO A 285       9.547  48.551  -0.608  1.00  0.00           O  
ATOM   4228  CB  PRO A 285       7.145  48.311   1.693  1.00  0.00           C  
ATOM   4229  CG  PRO A 285       6.803  47.910   3.096  1.00  0.00           C  
ATOM   4230  CD  PRO A 285       8.047  48.138   3.865  1.00  0.00           C  
ATOM   4231  HA  PRO A 285       8.611  46.808   1.089  1.00  0.00           H  
ATOM   4232 1HB  PRO A 285       7.082  49.384   1.553  1.00  0.00           H  
ATOM   4233 2HB  PRO A 285       6.481  47.850   0.961  1.00  0.00           H  
ATOM   4234 1HG  PRO A 285       6.008  48.552   3.474  1.00  0.00           H  
ATOM   4235 2HG  PRO A 285       6.433  46.879   3.150  1.00  0.00           H  
ATOM   4236 1HD  PRO A 285       8.057  49.175   4.185  1.00  0.00           H  
ATOM   4237 2HD  PRO A 285       8.061  47.464   4.690  1.00  0.00           H  
ATOM   4238  N   LEU A 286       9.910  49.863   1.190  1.00  0.00           N  
ATOM   4239  CA  LEU A 286      10.679  50.853   0.457  1.00  0.00           C  
ATOM   4240  C   LEU A 286      12.004  50.212   0.047  1.00  0.00           C  
ATOM   4241  O   LEU A 286      12.447  50.363  -1.094  1.00  0.00           O  
ATOM   4242  CB  LEU A 286      10.920  52.104   1.315  1.00  0.00           C  
ATOM   4243  CG  LEU A 286      11.604  53.264   0.596  1.00  0.00           C  
ATOM   4244  CD1 LEU A 286      10.724  53.704  -0.536  1.00  0.00           C  
ATOM   4245  CD2 LEU A 286      11.873  54.415   1.541  1.00  0.00           C  
ATOM   4246  H   LEU A 286       9.765  50.014   2.177  1.00  0.00           H  
ATOM   4247  HA  LEU A 286      10.139  51.136  -0.444  1.00  0.00           H  
ATOM   4248 1HB  LEU A 286       9.961  52.456   1.683  1.00  0.00           H  
ATOM   4249 2HB  LEU A 286      11.535  51.832   2.171  1.00  0.00           H  
ATOM   4250  HG  LEU A 286      12.542  52.921   0.186  1.00  0.00           H  
ATOM   4251 1HD1 LEU A 286      11.214  54.513  -1.035  1.00  0.00           H  
ATOM   4252 2HD1 LEU A 286      10.560  52.878  -1.222  1.00  0.00           H  
ATOM   4253 3HD1 LEU A 286       9.766  54.050  -0.149  1.00  0.00           H  
ATOM   4254 1HD2 LEU A 286      12.379  55.201   1.005  1.00  0.00           H  
ATOM   4255 2HD2 LEU A 286      10.957  54.794   1.948  1.00  0.00           H  
ATOM   4256 3HD2 LEU A 286      12.495  54.084   2.342  1.00  0.00           H  
ATOM   4257  N   HIS A 287      12.628  49.455   0.973  1.00  0.00           N  
ATOM   4258  CA  HIS A 287      13.898  48.795   0.637  1.00  0.00           C  
ATOM   4259  C   HIS A 287      13.675  47.751  -0.426  1.00  0.00           C  
ATOM   4260  O   HIS A 287      14.460  47.632  -1.367  1.00  0.00           O  
ATOM   4261  CB  HIS A 287      14.520  47.961   1.783  1.00  0.00           C  
ATOM   4262  CG  HIS A 287      15.150  48.615   2.986  1.00  0.00           C  
ATOM   4263  ND1 HIS A 287      14.428  49.030   4.078  1.00  0.00           N  
ATOM   4264  CD2 HIS A 287      16.453  48.857   3.284  1.00  0.00           C  
ATOM   4265  CE1 HIS A 287      15.261  49.504   4.995  1.00  0.00           C  
ATOM   4266  NE2 HIS A 287      16.486  49.405   4.528  1.00  0.00           N  
ATOM   4267  H   HIS A 287      12.229  49.380   1.909  1.00  0.00           H  
ATOM   4268  HA  HIS A 287      14.622  49.513   0.259  1.00  0.00           H  
ATOM   4269 1HB  HIS A 287      13.753  47.287   2.165  1.00  0.00           H  
ATOM   4270 2HB  HIS A 287      15.283  47.325   1.341  1.00  0.00           H  
ATOM   4271  HD2 HIS A 287      17.322  48.648   2.668  1.00  0.00           H  
ATOM   4272  HE1 HIS A 287      14.987  49.904   5.973  1.00  0.00           H  
ATOM   4273  HE2 HIS A 287      17.339  49.688   5.021  1.00  0.00           H  
ATOM   4274  N   LEU A 288      12.609  46.976  -0.267  1.00  0.00           N  
ATOM   4275  CA  LEU A 288      12.363  45.873  -1.172  1.00  0.00           C  
ATOM   4276  C   LEU A 288      12.119  46.367  -2.580  1.00  0.00           C  
ATOM   4277  O   LEU A 288      12.708  45.856  -3.538  1.00  0.00           O  
ATOM   4278  CB  LEU A 288      11.147  45.112  -0.669  1.00  0.00           C  
ATOM   4279  CG  LEU A 288      11.365  44.395   0.651  1.00  0.00           C  
ATOM   4280  CD1 LEU A 288      10.068  43.881   1.146  1.00  0.00           C  
ATOM   4281  CD2 LEU A 288      12.359  43.274   0.465  1.00  0.00           C  
ATOM   4282  H   LEU A 288      11.992  47.140   0.530  1.00  0.00           H  
ATOM   4283  HA  LEU A 288      13.232  45.219  -1.170  1.00  0.00           H  
ATOM   4284 1HB  LEU A 288      10.321  45.812  -0.545  1.00  0.00           H  
ATOM   4285 2HB  LEU A 288      10.866  44.379  -1.414  1.00  0.00           H  
ATOM   4286  HG  LEU A 288      11.751  45.096   1.386  1.00  0.00           H  
ATOM   4287 1HD1 LEU A 288      10.234  43.387   2.099  1.00  0.00           H  
ATOM   4288 2HD1 LEU A 288       9.383  44.698   1.279  1.00  0.00           H  
ATOM   4289 3HD1 LEU A 288       9.649  43.181   0.441  1.00  0.00           H  
ATOM   4290 1HD2 LEU A 288      12.515  42.766   1.421  1.00  0.00           H  
ATOM   4291 2HD2 LEU A 288      11.975  42.566  -0.265  1.00  0.00           H  
ATOM   4292 3HD2 LEU A 288      13.306  43.685   0.114  1.00  0.00           H  
ATOM   4293  N   ALA A 289      11.319  47.420  -2.708  1.00  0.00           N  
ATOM   4294  CA  ALA A 289      11.091  47.995  -4.010  1.00  0.00           C  
ATOM   4295  C   ALA A 289      12.403  48.556  -4.563  1.00  0.00           C  
ATOM   4296  O   ALA A 289      12.705  48.394  -5.754  1.00  0.00           O  
ATOM   4297  CB  ALA A 289      10.016  49.054  -3.900  1.00  0.00           C  
ATOM   4298  H   ALA A 289      10.835  47.816  -1.901  1.00  0.00           H  
ATOM   4299  HA  ALA A 289      10.749  47.208  -4.682  1.00  0.00           H  
ATOM   4300 1HB  ALA A 289       9.817  49.486  -4.866  1.00  0.00           H  
ATOM   4301 2HB  ALA A 289       9.118  48.593  -3.516  1.00  0.00           H  
ATOM   4302 3HB  ALA A 289      10.342  49.829  -3.210  1.00  0.00           H  
ATOM   4303  N   ALA A 290      13.214  49.198  -3.702  1.00  0.00           N  
ATOM   4304  CA  ALA A 290      14.468  49.774  -4.170  1.00  0.00           C  
ATOM   4305  C   ALA A 290      15.409  48.687  -4.681  1.00  0.00           C  
ATOM   4306  O   ALA A 290      16.054  48.849  -5.718  1.00  0.00           O  
ATOM   4307  CB  ALA A 290      15.136  50.569  -3.052  1.00  0.00           C  
ATOM   4308  H   ALA A 290      12.955  49.322  -2.722  1.00  0.00           H  
ATOM   4309  HA  ALA A 290      14.241  50.442  -4.997  1.00  0.00           H  
ATOM   4310 1HB  ALA A 290      16.063  51.019  -3.411  1.00  0.00           H  
ATOM   4311 2HB  ALA A 290      14.457  51.353  -2.713  1.00  0.00           H  
ATOM   4312 3HB  ALA A 290      15.361  49.901  -2.220  1.00  0.00           H  
ATOM   4313  N   ARG A 291      15.449  47.554  -3.979  1.00  0.00           N  
ATOM   4314  CA  ARG A 291      16.318  46.435  -4.319  1.00  0.00           C  
ATOM   4315  C   ARG A 291      15.986  45.834  -5.665  1.00  0.00           C  
ATOM   4316  O   ARG A 291      16.888  45.483  -6.430  1.00  0.00           O  
ATOM   4317  CB  ARG A 291      16.223  45.348  -3.258  1.00  0.00           C  
ATOM   4318  CG  ARG A 291      16.877  45.692  -1.929  1.00  0.00           C  
ATOM   4319  CD  ARG A 291      16.517  44.715  -0.870  1.00  0.00           C  
ATOM   4320  NE  ARG A 291      17.146  43.422  -1.088  1.00  0.00           N  
ATOM   4321  CZ  ARG A 291      16.841  42.299  -0.411  1.00  0.00           C  
ATOM   4322  NH1 ARG A 291      15.916  42.325   0.523  1.00  0.00           N  
ATOM   4323  NH2 ARG A 291      17.473  41.170  -0.684  1.00  0.00           N  
ATOM   4324  H   ARG A 291      14.878  47.467  -3.141  1.00  0.00           H  
ATOM   4325  HA  ARG A 291      17.336  46.790  -4.389  1.00  0.00           H  
ATOM   4326 1HB  ARG A 291      15.176  45.122  -3.062  1.00  0.00           H  
ATOM   4327 2HB  ARG A 291      16.691  44.436  -3.629  1.00  0.00           H  
ATOM   4328 1HG  ARG A 291      17.961  45.688  -2.045  1.00  0.00           H  
ATOM   4329 2HG  ARG A 291      16.550  46.682  -1.608  1.00  0.00           H  
ATOM   4330 1HD  ARG A 291      16.841  45.093   0.099  1.00  0.00           H  
ATOM   4331 2HD  ARG A 291      15.437  44.570  -0.861  1.00  0.00           H  
ATOM   4332  HE  ARG A 291      17.864  43.363  -1.799  1.00  0.00           H  
ATOM   4333 1HH1 ARG A 291      15.433  43.187   0.731  1.00  0.00           H  
ATOM   4334 2HH1 ARG A 291      15.687  41.482   1.030  1.00  0.00           H  
ATOM   4335 1HH2 ARG A 291      18.184  41.150  -1.401  1.00  0.00           H  
ATOM   4336 2HH2 ARG A 291      17.244  40.328  -0.176  1.00  0.00           H  
ATOM   4337  N   GLU A 292      14.695  45.750  -5.969  1.00  0.00           N  
ATOM   4338  CA  GLU A 292      14.262  45.181  -7.234  1.00  0.00           C  
ATOM   4339  C   GLU A 292      14.093  46.250  -8.325  1.00  0.00           C  
ATOM   4340  O   GLU A 292      13.862  45.919  -9.490  1.00  0.00           O  
ATOM   4341  CB  GLU A 292      12.953  44.427  -7.036  1.00  0.00           C  
ATOM   4342  CG  GLU A 292      13.009  43.224  -6.075  1.00  0.00           C  
ATOM   4343  CD  GLU A 292      13.908  42.082  -6.536  1.00  0.00           C  
ATOM   4344  OE1 GLU A 292      14.001  41.853  -7.719  1.00  0.00           O  
ATOM   4345  OE2 GLU A 292      14.477  41.421  -5.689  1.00  0.00           O  
ATOM   4346  H   GLU A 292      13.996  46.047  -5.283  1.00  0.00           H  
ATOM   4347  HA  GLU A 292      15.021  44.476  -7.567  1.00  0.00           H  
ATOM   4348 1HB  GLU A 292      12.237  45.123  -6.610  1.00  0.00           H  
ATOM   4349 2HB  GLU A 292      12.565  44.095  -7.997  1.00  0.00           H  
ATOM   4350 1HG  GLU A 292      13.365  43.579  -5.104  1.00  0.00           H  
ATOM   4351 2HG  GLU A 292      11.997  42.851  -5.935  1.00  0.00           H  
ATOM   4352  N   GLY A 293      14.262  47.526  -7.960  1.00  0.00           N  
ATOM   4353  CA  GLY A 293      14.203  48.625  -8.914  1.00  0.00           C  
ATOM   4354  C   GLY A 293      12.785  49.054  -9.281  1.00  0.00           C  
ATOM   4355  O   GLY A 293      12.561  49.671 -10.328  1.00  0.00           O  
ATOM   4356  H   GLY A 293      14.386  47.750  -6.974  1.00  0.00           H  
ATOM   4357 1HA  GLY A 293      14.737  49.473  -8.491  1.00  0.00           H  
ATOM   4358 2HA  GLY A 293      14.738  48.338  -9.818  1.00  0.00           H  
ATOM   4359  N   HIS A 294      11.813  48.763  -8.418  1.00  0.00           N  
ATOM   4360  CA  HIS A 294      10.427  49.091  -8.725  1.00  0.00           C  
ATOM   4361  C   HIS A 294      10.173  50.566  -8.451  1.00  0.00           C  
ATOM   4362  O   HIS A 294       9.499  50.931  -7.489  1.00  0.00           O  
ATOM   4363  CB  HIS A 294       9.461  48.253  -7.889  1.00  0.00           C  
ATOM   4364  CG  HIS A 294       9.525  46.773  -8.140  1.00  0.00           C  
ATOM   4365  ND1 HIS A 294       9.407  46.215  -9.398  1.00  0.00           N  
ATOM   4366  CD2 HIS A 294       9.686  45.741  -7.285  1.00  0.00           C  
ATOM   4367  CE1 HIS A 294       9.511  44.897  -9.300  1.00  0.00           C  
ATOM   4368  NE2 HIS A 294       9.679  44.590  -8.032  1.00  0.00           N  
ATOM   4369  H   HIS A 294      12.046  48.328  -7.530  1.00  0.00           H  
ATOM   4370  HA  HIS A 294      10.226  48.901  -9.777  1.00  0.00           H  
ATOM   4371 1HB  HIS A 294       9.655  48.417  -6.840  1.00  0.00           H  
ATOM   4372 2HB  HIS A 294       8.455  48.588  -8.097  1.00  0.00           H  
ATOM   4373  HD2 HIS A 294       9.805  45.801  -6.203  1.00  0.00           H  
ATOM   4374  HE1 HIS A 294       9.463  44.187 -10.123  1.00  0.00           H  
ATOM   4375  HE2 HIS A 294       9.793  43.651  -7.651  1.00  0.00           H  
ATOM   4376  N   LEU A 295      10.689  51.403  -9.349  1.00  0.00           N  
ATOM   4377  CA  LEU A 295      10.651  52.853  -9.190  1.00  0.00           C  
ATOM   4378  C   LEU A 295       9.245  53.346  -8.879  1.00  0.00           C  
ATOM   4379  O   LEU A 295       9.089  54.196  -8.002  1.00  0.00           O  
ATOM   4380  CB  LEU A 295      11.166  53.536 -10.463  1.00  0.00           C  
ATOM   4381  CG  LEU A 295      11.275  55.065 -10.400  1.00  0.00           C  
ATOM   4382  CD1 LEU A 295      12.305  55.458  -9.349  1.00  0.00           C  
ATOM   4383  CD2 LEU A 295      11.659  55.604 -11.770  1.00  0.00           C  
ATOM   4384  H   LEU A 295      11.204  50.977 -10.113  1.00  0.00           H  
ATOM   4385  HA  LEU A 295      11.300  53.125  -8.377  1.00  0.00           H  
ATOM   4386 1HB  LEU A 295      12.155  53.143 -10.693  1.00  0.00           H  
ATOM   4387 2HB  LEU A 295      10.498  53.286 -11.287  1.00  0.00           H  
ATOM   4388  HG  LEU A 295      10.315  55.486 -10.100  1.00  0.00           H  
ATOM   4389 1HD1 LEU A 295      12.382  56.544  -9.304  1.00  0.00           H  
ATOM   4390 2HD1 LEU A 295      11.996  55.076  -8.376  1.00  0.00           H  
ATOM   4391 3HD1 LEU A 295      13.274  55.036  -9.614  1.00  0.00           H  
ATOM   4392 1HD2 LEU A 295      11.735  56.691 -11.725  1.00  0.00           H  
ATOM   4393 2HD2 LEU A 295      12.619  55.185 -12.070  1.00  0.00           H  
ATOM   4394 3HD2 LEU A 295      10.897  55.324 -12.498  1.00  0.00           H  
ATOM   4395  N   GLU A 296       8.229  52.839  -9.575  1.00  0.00           N  
ATOM   4396  CA  GLU A 296       6.857  53.306  -9.365  1.00  0.00           C  
ATOM   4397  C   GLU A 296       6.370  53.019  -7.941  1.00  0.00           C  
ATOM   4398  O   GLU A 296       5.598  53.798  -7.375  1.00  0.00           O  
ATOM   4399  CB  GLU A 296       5.917  52.648 -10.368  1.00  0.00           C  
ATOM   4400  CG  GLU A 296       6.114  53.110 -11.806  1.00  0.00           C  
ATOM   4401  CD  GLU A 296       5.261  52.355 -12.798  1.00  0.00           C  
ATOM   4402  OE1 GLU A 296       4.833  51.272 -12.481  1.00  0.00           O  
ATOM   4403  OE2 GLU A 296       5.039  52.866 -13.872  1.00  0.00           O  
ATOM   4404  H   GLU A 296       8.418  52.124 -10.265  1.00  0.00           H  
ATOM   4405  HA  GLU A 296       6.834  54.386  -9.520  1.00  0.00           H  
ATOM   4406 1HB  GLU A 296       6.039  51.566 -10.328  1.00  0.00           H  
ATOM   4407 2HB  GLU A 296       4.892  52.873 -10.084  1.00  0.00           H  
ATOM   4408 1HG  GLU A 296       5.871  54.171 -11.866  1.00  0.00           H  
ATOM   4409 2HG  GLU A 296       7.165  52.992 -12.071  1.00  0.00           H  
ATOM   4410  N   ILE A 297       6.790  51.892  -7.375  1.00  0.00           N  
ATOM   4411  CA  ILE A 297       6.373  51.508  -6.040  1.00  0.00           C  
ATOM   4412  C   ILE A 297       7.067  52.382  -5.040  1.00  0.00           C  
ATOM   4413  O   ILE A 297       6.465  52.826  -4.066  1.00  0.00           O  
ATOM   4414  CB  ILE A 297       6.593  50.035  -5.755  1.00  0.00           C  
ATOM   4415  CG1 ILE A 297       5.635  49.244  -6.603  1.00  0.00           C  
ATOM   4416  CG2 ILE A 297       6.449  49.776  -4.319  1.00  0.00           C  
ATOM   4417  CD1 ILE A 297       5.836  47.800  -6.607  1.00  0.00           C  
ATOM   4418  H   ILE A 297       7.487  51.323  -7.843  1.00  0.00           H  
ATOM   4419  HA  ILE A 297       5.303  51.691  -5.948  1.00  0.00           H  
ATOM   4420  HB  ILE A 297       7.591  49.760  -6.067  1.00  0.00           H  
ATOM   4421 1HG1 ILE A 297       4.640  49.437  -6.253  1.00  0.00           H  
ATOM   4422 2HG1 ILE A 297       5.725  49.593  -7.632  1.00  0.00           H  
ATOM   4423 1HG2 ILE A 297       6.627  48.742  -4.132  1.00  0.00           H  
ATOM   4424 2HG2 ILE A 297       7.177  50.368  -3.795  1.00  0.00           H  
ATOM   4425 3HG2 ILE A 297       5.464  50.047  -3.996  1.00  0.00           H  
ATOM   4426 1HD1 ILE A 297       5.094  47.359  -7.250  1.00  0.00           H  
ATOM   4427 2HD1 ILE A 297       6.818  47.561  -6.964  1.00  0.00           H  
ATOM   4428 3HD1 ILE A 297       5.723  47.414  -5.628  1.00  0.00           H  
ATOM   4429  N   VAL A 298       8.346  52.636  -5.288  1.00  0.00           N  
ATOM   4430  CA  VAL A 298       9.124  53.476  -4.405  1.00  0.00           C  
ATOM   4431  C   VAL A 298       8.470  54.846  -4.300  1.00  0.00           C  
ATOM   4432  O   VAL A 298       8.232  55.332  -3.198  1.00  0.00           O  
ATOM   4433  CB  VAL A 298      10.568  53.569  -4.942  1.00  0.00           C  
ATOM   4434  CG1 VAL A 298      11.358  54.593  -4.244  1.00  0.00           C  
ATOM   4435  CG2 VAL A 298      11.218  52.220  -4.756  1.00  0.00           C  
ATOM   4436  H   VAL A 298       8.773  52.236  -6.125  1.00  0.00           H  
ATOM   4437  HA  VAL A 298       9.144  53.016  -3.416  1.00  0.00           H  
ATOM   4438  HB  VAL A 298      10.545  53.834  -5.979  1.00  0.00           H  
ATOM   4439 1HG1 VAL A 298      12.357  54.613  -4.658  1.00  0.00           H  
ATOM   4440 2HG1 VAL A 298      10.892  55.557  -4.383  1.00  0.00           H  
ATOM   4441 3HG1 VAL A 298      11.406  54.359  -3.230  1.00  0.00           H  
ATOM   4442 1HG2 VAL A 298      12.211  52.227  -5.127  1.00  0.00           H  
ATOM   4443 2HG2 VAL A 298      11.236  51.962  -3.696  1.00  0.00           H  
ATOM   4444 3HG2 VAL A 298      10.645  51.491  -5.302  1.00  0.00           H  
ATOM   4445  N   GLU A 299       8.089  55.436  -5.434  1.00  0.00           N  
ATOM   4446  CA  GLU A 299       7.414  56.725  -5.394  1.00  0.00           C  
ATOM   4447  C   GLU A 299       6.112  56.663  -4.584  1.00  0.00           C  
ATOM   4448  O   GLU A 299       5.883  57.517  -3.725  1.00  0.00           O  
ATOM   4449  CB  GLU A 299       7.144  57.244  -6.806  1.00  0.00           C  
ATOM   4450  CG  GLU A 299       6.428  58.588  -6.827  1.00  0.00           C  
ATOM   4451  CD  GLU A 299       6.216  59.173  -8.213  1.00  0.00           C  
ATOM   4452  OE1 GLU A 299       6.801  58.698  -9.156  1.00  0.00           O  
ATOM   4453  OE2 GLU A 299       5.430  60.094  -8.316  1.00  0.00           O  
ATOM   4454  H   GLU A 299       8.295  54.992  -6.325  1.00  0.00           H  
ATOM   4455  HA  GLU A 299       8.075  57.436  -4.903  1.00  0.00           H  
ATOM   4456 1HB  GLU A 299       8.088  57.342  -7.346  1.00  0.00           H  
ATOM   4457 2HB  GLU A 299       6.532  56.518  -7.348  1.00  0.00           H  
ATOM   4458 1HG  GLU A 299       5.456  58.454  -6.354  1.00  0.00           H  
ATOM   4459 2HG  GLU A 299       6.991  59.289  -6.224  1.00  0.00           H  
ATOM   4460  N   VAL A 300       5.273  55.638  -4.794  1.00  0.00           N  
ATOM   4461  CA  VAL A 300       4.032  55.562  -4.018  1.00  0.00           C  
ATOM   4462  C   VAL A 300       4.284  55.430  -2.530  1.00  0.00           C  
ATOM   4463  O   VAL A 300       3.653  56.120  -1.723  1.00  0.00           O  
ATOM   4464  CB  VAL A 300       3.186  54.363  -4.487  1.00  0.00           C  
ATOM   4465  CG1 VAL A 300       2.028  54.122  -3.529  1.00  0.00           C  
ATOM   4466  CG2 VAL A 300       2.676  54.609  -5.899  1.00  0.00           C  
ATOM   4467  H   VAL A 300       5.477  54.934  -5.509  1.00  0.00           H  
ATOM   4468  HA  VAL A 300       3.475  56.482  -4.192  1.00  0.00           H  
ATOM   4469  HB  VAL A 300       3.805  53.466  -4.475  1.00  0.00           H  
ATOM   4470 1HG1 VAL A 300       1.441  53.271  -3.876  1.00  0.00           H  
ATOM   4471 2HG1 VAL A 300       2.418  53.912  -2.533  1.00  0.00           H  
ATOM   4472 3HG1 VAL A 300       1.395  55.008  -3.494  1.00  0.00           H  
ATOM   4473 1HG2 VAL A 300       2.079  53.757  -6.223  1.00  0.00           H  
ATOM   4474 2HG2 VAL A 300       2.061  55.510  -5.911  1.00  0.00           H  
ATOM   4475 3HG2 VAL A 300       3.522  54.738  -6.574  1.00  0.00           H  
ATOM   4476  N   LEU A 301       5.214  54.567  -2.162  1.00  0.00           N  
ATOM   4477  CA  LEU A 301       5.515  54.363  -0.767  1.00  0.00           C  
ATOM   4478  C   LEU A 301       6.022  55.640  -0.124  1.00  0.00           C  
ATOM   4479  O   LEU A 301       5.610  55.964   0.989  1.00  0.00           O  
ATOM   4480  CB  LEU A 301       6.559  53.251  -0.612  1.00  0.00           C  
ATOM   4481  CG  LEU A 301       6.071  51.831  -0.929  1.00  0.00           C  
ATOM   4482  CD1 LEU A 301       7.265  50.890  -1.010  1.00  0.00           C  
ATOM   4483  CD2 LEU A 301       5.091  51.380   0.144  1.00  0.00           C  
ATOM   4484  H   LEU A 301       5.718  54.033  -2.870  1.00  0.00           H  
ATOM   4485  HA  LEU A 301       4.598  54.059  -0.261  1.00  0.00           H  
ATOM   4486 1HB  LEU A 301       7.398  53.467  -1.272  1.00  0.00           H  
ATOM   4487 2HB  LEU A 301       6.922  53.255   0.416  1.00  0.00           H  
ATOM   4488  HG  LEU A 301       5.575  51.825  -1.900  1.00  0.00           H  
ATOM   4489 1HD1 LEU A 301       6.918  49.881  -1.236  1.00  0.00           H  
ATOM   4490 2HD1 LEU A 301       7.939  51.225  -1.798  1.00  0.00           H  
ATOM   4491 3HD1 LEU A 301       7.792  50.887  -0.057  1.00  0.00           H  
ATOM   4492 1HD2 LEU A 301       4.743  50.372  -0.082  1.00  0.00           H  
ATOM   4493 2HD2 LEU A 301       5.587  51.385   1.115  1.00  0.00           H  
ATOM   4494 3HD2 LEU A 301       4.239  52.061   0.168  1.00  0.00           H  
ATOM   4495  N   LEU A 302       6.863  56.395  -0.835  1.00  0.00           N  
ATOM   4496  CA  LEU A 302       7.387  57.652  -0.308  1.00  0.00           C  
ATOM   4497  C   LEU A 302       6.272  58.683  -0.151  1.00  0.00           C  
ATOM   4498  O   LEU A 302       6.180  59.359   0.876  1.00  0.00           O  
ATOM   4499  CB  LEU A 302       8.469  58.145  -1.252  1.00  0.00           C  
ATOM   4500  CG  LEU A 302       9.709  57.275  -1.271  1.00  0.00           C  
ATOM   4501  CD1 LEU A 302      10.546  57.639  -2.426  1.00  0.00           C  
ATOM   4502  CD2 LEU A 302      10.476  57.466   0.006  1.00  0.00           C  
ATOM   4503  H   LEU A 302       7.174  56.077  -1.753  1.00  0.00           H  
ATOM   4504  HA  LEU A 302       7.829  57.470   0.668  1.00  0.00           H  
ATOM   4505 1HB  LEU A 302       8.068  58.196  -2.265  1.00  0.00           H  
ATOM   4506 2HB  LEU A 302       8.757  59.129  -0.940  1.00  0.00           H  
ATOM   4507  HG  LEU A 302       9.420  56.248  -1.369  1.00  0.00           H  
ATOM   4508 1HD1 LEU A 302      11.399  57.017  -2.461  1.00  0.00           H  
ATOM   4509 2HD1 LEU A 302       9.964  57.504  -3.330  1.00  0.00           H  
ATOM   4510 3HD1 LEU A 302      10.857  58.636  -2.346  1.00  0.00           H  
ATOM   4511 1HD2 LEU A 302      11.355  56.857  -0.020  1.00  0.00           H  
ATOM   4512 2HD2 LEU A 302      10.767  58.507   0.105  1.00  0.00           H  
ATOM   4513 3HD2 LEU A 302       9.858  57.184   0.853  1.00  0.00           H  
ATOM   4514  N   ARG A 303       5.363  58.759  -1.128  1.00  0.00           N  
ATOM   4515  CA  ARG A 303       4.222  59.672  -1.043  1.00  0.00           C  
ATOM   4516  C   ARG A 303       3.335  59.331   0.151  1.00  0.00           C  
ATOM   4517  O   ARG A 303       2.754  60.210   0.790  1.00  0.00           O  
ATOM   4518  CB  ARG A 303       3.397  59.647  -2.318  1.00  0.00           C  
ATOM   4519  CG  ARG A 303       4.024  60.339  -3.526  1.00  0.00           C  
ATOM   4520  CD  ARG A 303       3.138  60.233  -4.720  1.00  0.00           C  
ATOM   4521  NE  ARG A 303       3.692  60.896  -5.902  1.00  0.00           N  
ATOM   4522  CZ  ARG A 303       3.553  62.197  -6.197  1.00  0.00           C  
ATOM   4523  NH1 ARG A 303       2.872  63.010  -5.412  1.00  0.00           N  
ATOM   4524  NH2 ARG A 303       4.115  62.634  -7.299  1.00  0.00           N  
ATOM   4525  H   ARG A 303       5.476  58.189  -1.968  1.00  0.00           H  
ATOM   4526  HA  ARG A 303       4.607  60.683  -0.911  1.00  0.00           H  
ATOM   4527 1HB  ARG A 303       3.214  58.610  -2.601  1.00  0.00           H  
ATOM   4528 2HB  ARG A 303       2.430  60.110  -2.132  1.00  0.00           H  
ATOM   4529 1HG  ARG A 303       4.184  61.393  -3.304  1.00  0.00           H  
ATOM   4530 2HG  ARG A 303       4.980  59.872  -3.760  1.00  0.00           H  
ATOM   4531 1HD  ARG A 303       3.001  59.177  -4.958  1.00  0.00           H  
ATOM   4532 2HD  ARG A 303       2.174  60.682  -4.497  1.00  0.00           H  
ATOM   4533  HE  ARG A 303       4.242  60.346  -6.576  1.00  0.00           H  
ATOM   4534 1HH1 ARG A 303       2.445  62.656  -4.568  1.00  0.00           H  
ATOM   4535 2HH1 ARG A 303       2.779  63.985  -5.655  1.00  0.00           H  
ATOM   4536 1HH2 ARG A 303       4.630  61.954  -7.876  1.00  0.00           H  
ATOM   4537 2HH2 ARG A 303       4.039  63.601  -7.568  1.00  0.00           H  
ATOM   4538  N   ALA A 304       3.268  58.039   0.464  1.00  0.00           N  
ATOM   4539  CA  ALA A 304       2.480  57.489   1.552  1.00  0.00           C  
ATOM   4540  C   ALA A 304       3.189  57.604   2.915  1.00  0.00           C  
ATOM   4541  O   ALA A 304       2.642  57.160   3.928  1.00  0.00           O  
ATOM   4542  CB  ALA A 304       2.146  56.041   1.243  1.00  0.00           C  
ATOM   4543  H   ALA A 304       3.756  57.373  -0.133  1.00  0.00           H  
ATOM   4544  HA  ALA A 304       1.553  58.056   1.614  1.00  0.00           H  
ATOM   4545 1HB  ALA A 304       1.520  55.630   2.033  1.00  0.00           H  
ATOM   4546 2HB  ALA A 304       1.616  55.998   0.293  1.00  0.00           H  
ATOM   4547 3HB  ALA A 304       3.060  55.469   1.166  1.00  0.00           H  
ATOM   4548  N   GLY A 305       4.401  58.181   2.951  1.00  0.00           N  
ATOM   4549  CA  GLY A 305       5.127  58.384   4.201  1.00  0.00           C  
ATOM   4550  C   GLY A 305       6.312  57.449   4.470  1.00  0.00           C  
ATOM   4551  O   GLY A 305       6.836  57.430   5.587  1.00  0.00           O  
ATOM   4552  H   GLY A 305       4.840  58.520   2.097  1.00  0.00           H  
ATOM   4553 1HA  GLY A 305       5.492  59.411   4.209  1.00  0.00           H  
ATOM   4554 2HA  GLY A 305       4.423  58.307   5.027  1.00  0.00           H  
ATOM   4555  N   ALA A 306       6.733  56.653   3.489  1.00  0.00           N  
ATOM   4556  CA  ALA A 306       7.914  55.818   3.701  1.00  0.00           C  
ATOM   4557  C   ALA A 306       9.124  56.719   3.889  1.00  0.00           C  
ATOM   4558  O   ALA A 306       9.207  57.777   3.262  1.00  0.00           O  
ATOM   4559  CB  ALA A 306       8.167  54.861   2.546  1.00  0.00           C  
ATOM   4560  H   ALA A 306       6.257  56.631   2.592  1.00  0.00           H  
ATOM   4561  HA  ALA A 306       7.759  55.239   4.606  1.00  0.00           H  
ATOM   4562 1HB  ALA A 306       9.033  54.266   2.788  1.00  0.00           H  
ATOM   4563 2HB  ALA A 306       7.339  54.216   2.399  1.00  0.00           H  
ATOM   4564 3HB  ALA A 306       8.348  55.415   1.644  1.00  0.00           H  
ATOM   4565  N   VAL A 307      10.075  56.299   4.713  1.00  0.00           N  
ATOM   4566  CA  VAL A 307      11.288  57.103   4.912  1.00  0.00           C  
ATOM   4567  C   VAL A 307      12.506  56.263   4.616  1.00  0.00           C  
ATOM   4568  O   VAL A 307      12.412  55.037   4.599  1.00  0.00           O  
ATOM   4569  CB  VAL A 307      11.390  57.621   6.357  1.00  0.00           C  
ATOM   4570  CG1 VAL A 307      10.172  58.476   6.681  1.00  0.00           C  
ATOM   4571  CG2 VAL A 307      11.536  56.450   7.315  1.00  0.00           C  
ATOM   4572  H   VAL A 307       9.936  55.424   5.220  1.00  0.00           H  
ATOM   4573  HA  VAL A 307      11.273  57.956   4.230  1.00  0.00           H  
ATOM   4574  HB  VAL A 307      12.269  58.263   6.443  1.00  0.00           H  
ATOM   4575 1HG1 VAL A 307      10.257  58.862   7.692  1.00  0.00           H  
ATOM   4576 2HG1 VAL A 307      10.119  59.308   5.975  1.00  0.00           H  
ATOM   4577 3HG1 VAL A 307       9.265  57.875   6.598  1.00  0.00           H  
ATOM   4578 1HG2 VAL A 307      11.623  56.821   8.335  1.00  0.00           H  
ATOM   4579 2HG2 VAL A 307      10.673  55.816   7.236  1.00  0.00           H  
ATOM   4580 3HG2 VAL A 307      12.427  55.888   7.057  1.00  0.00           H  
ATOM   4581  N   ASN A 308      13.677  56.892   4.470  1.00  0.00           N  
ATOM   4582  CA  ASN A 308      14.916  56.170   4.138  1.00  0.00           C  
ATOM   4583  C   ASN A 308      15.489  55.424   5.371  1.00  0.00           C  
ATOM   4584  O   ASN A 308      16.582  55.712   5.853  1.00  0.00           O  
ATOM   4585  CB  ASN A 308      15.953  57.169   3.623  1.00  0.00           C  
ATOM   4586  CG  ASN A 308      17.079  56.531   2.916  1.00  0.00           C  
ATOM   4587  OD1 ASN A 308      16.835  55.589   2.144  1.00  0.00           O  
ATOM   4588  ND2 ASN A 308      18.300  56.943   3.202  1.00  0.00           N  
ATOM   4589  H   ASN A 308      13.717  57.917   4.522  1.00  0.00           H  
ATOM   4590  HA  ASN A 308      14.695  55.430   3.367  1.00  0.00           H  
ATOM   4591 1HB  ASN A 308      15.471  57.867   2.939  1.00  0.00           H  
ATOM   4592 2HB  ASN A 308      16.341  57.748   4.462  1.00  0.00           H  
ATOM   4593 1HD2 ASN A 308      19.097  56.436   2.831  1.00  0.00           H  
ATOM   4594 2HD2 ASN A 308      18.436  57.689   3.857  1.00  0.00           H  
ATOM   4595  N   ALA A 309      14.711  54.473   5.877  1.00  0.00           N  
ATOM   4596  CA  ALA A 309      14.999  53.662   7.059  1.00  0.00           C  
ATOM   4597  C   ALA A 309      16.190  52.731   6.884  1.00  0.00           C  
ATOM   4598  O   ALA A 309      16.427  52.221   5.798  1.00  0.00           O  
ATOM   4599  CB  ALA A 309      13.773  52.834   7.397  1.00  0.00           C  
ATOM   4600  H   ALA A 309      13.828  54.326   5.401  1.00  0.00           H  
ATOM   4601  HA  ALA A 309      15.222  54.340   7.883  1.00  0.00           H  
ATOM   4602 1HB  ALA A 309      13.962  52.251   8.294  1.00  0.00           H  
ATOM   4603 2HB  ALA A 309      12.922  53.495   7.558  1.00  0.00           H  
ATOM   4604 3HB  ALA A 309      13.557  52.165   6.566  1.00  0.00           H  
ATOM   4605  N   GLN A 310      16.908  52.463   7.973  1.00  0.00           N  
ATOM   4606  CA  GLN A 310      17.989  51.472   7.961  1.00  0.00           C  
ATOM   4607  C   GLN A 310      17.494  50.048   8.226  1.00  0.00           C  
ATOM   4608  O   GLN A 310      16.594  49.841   9.049  1.00  0.00           O  
ATOM   4609  CB  GLN A 310      19.056  51.811   9.008  1.00  0.00           C  
ATOM   4610  CG  GLN A 310      19.874  53.052   8.727  1.00  0.00           C  
ATOM   4611  CD  GLN A 310      20.830  53.403   9.862  1.00  0.00           C  
ATOM   4612  OE1 GLN A 310      20.382  53.801  10.943  1.00  0.00           O  
ATOM   4613  NE2 GLN A 310      22.136  53.249   9.643  1.00  0.00           N  
ATOM   4614  H   GLN A 310      16.696  52.948   8.832  1.00  0.00           H  
ATOM   4615  HA  GLN A 310      18.450  51.493   6.983  1.00  0.00           H  
ATOM   4616 1HB  GLN A 310      18.584  51.931   9.978  1.00  0.00           H  
ATOM   4617 2HB  GLN A 310      19.741  50.969   9.084  1.00  0.00           H  
ATOM   4618 1HG  GLN A 310      20.476  52.861   7.839  1.00  0.00           H  
ATOM   4619 2HG  GLN A 310      19.205  53.895   8.558  1.00  0.00           H  
ATOM   4620 1HE2 GLN A 310      22.793  53.466  10.362  1.00  0.00           H  
ATOM   4621 2HE2 GLN A 310      22.473  52.881   8.752  1.00  0.00           H  
ATOM   4622  N   ASP A 311      18.120  49.074   7.556  1.00  0.00           N  
ATOM   4623  CA  ASP A 311      17.854  47.647   7.770  1.00  0.00           C  
ATOM   4624  C   ASP A 311      18.715  47.097   8.910  1.00  0.00           C  
ATOM   4625  O   ASP A 311      19.461  47.849   9.544  1.00  0.00           O  
ATOM   4626  CB  ASP A 311      18.115  46.829   6.485  1.00  0.00           C  
ATOM   4627  CG  ASP A 311      19.607  46.758   6.071  1.00  0.00           C  
ATOM   4628  OD1 ASP A 311      20.432  47.120   6.891  1.00  0.00           O  
ATOM   4629  OD2 ASP A 311      19.913  46.365   4.964  1.00  0.00           O  
ATOM   4630  H   ASP A 311      18.800  49.348   6.850  1.00  0.00           H  
ATOM   4631  HA  ASP A 311      16.810  47.533   8.050  1.00  0.00           H  
ATOM   4632 1HB  ASP A 311      17.740  45.811   6.619  1.00  0.00           H  
ATOM   4633 2HB  ASP A 311      17.552  47.248   5.671  1.00  0.00           H  
ATOM   4634  N   LYS A 312      18.659  45.778   9.138  1.00  0.00           N  
ATOM   4635  CA  LYS A 312      19.432  45.088  10.179  1.00  0.00           C  
ATOM   4636  C   LYS A 312      20.945  45.307  10.094  1.00  0.00           C  
ATOM   4637  O   LYS A 312      21.656  45.119  11.082  1.00  0.00           O  
ATOM   4638  CB  LYS A 312      19.137  43.588  10.128  1.00  0.00           C  
ATOM   4639  CG  LYS A 312      19.904  42.761  11.151  1.00  0.00           C  
ATOM   4640  CD  LYS A 312      19.494  41.297  11.098  1.00  0.00           C  
ATOM   4641  CE  LYS A 312      20.306  40.458  12.074  1.00  0.00           C  
ATOM   4642  NZ  LYS A 312      19.906  39.025  12.042  1.00  0.00           N  
ATOM   4643  H   LYS A 312      18.032  45.192   8.587  1.00  0.00           H  
ATOM   4644  HA  LYS A 312      19.106  45.479  11.142  1.00  0.00           H  
ATOM   4645 1HB  LYS A 312      18.072  43.421  10.293  1.00  0.00           H  
ATOM   4646 2HB  LYS A 312      19.379  43.203   9.137  1.00  0.00           H  
ATOM   4647 1HG  LYS A 312      20.974  42.837  10.953  1.00  0.00           H  
ATOM   4648 2HG  LYS A 312      19.710  43.148  12.151  1.00  0.00           H  
ATOM   4649 1HD  LYS A 312      18.436  41.206  11.346  1.00  0.00           H  
ATOM   4650 2HD  LYS A 312      19.647  40.913  10.089  1.00  0.00           H  
ATOM   4651 1HE  LYS A 312      21.363  40.533  11.826  1.00  0.00           H  
ATOM   4652 2HE  LYS A 312      20.165  40.838  13.085  1.00  0.00           H  
ATOM   4653 1HZ  LYS A 312      20.466  38.504  12.702  1.00  0.00           H  
ATOM   4654 2HZ  LYS A 312      18.930  38.941  12.289  1.00  0.00           H  
ATOM   4655 3HZ  LYS A 312      20.051  38.655  11.113  1.00  0.00           H  
ATOM   4656  N   PHE A 313      21.446  45.618   8.900  1.00  0.00           N  
ATOM   4657  CA  PHE A 313      22.859  45.715   8.638  1.00  0.00           C  
ATOM   4658  C   PHE A 313      23.292  47.183   8.520  1.00  0.00           C  
ATOM   4659  O   PHE A 313      24.434  47.475   8.151  1.00  0.00           O  
ATOM   4660  CB  PHE A 313      23.117  44.979   7.337  1.00  0.00           C  
ATOM   4661  CG  PHE A 313      22.533  43.596   7.384  1.00  0.00           C  
ATOM   4662  CD1 PHE A 313      21.353  43.337   6.689  1.00  0.00           C  
ATOM   4663  CD2 PHE A 313      23.108  42.574   8.115  1.00  0.00           C  
ATOM   4664  CE1 PHE A 313      20.769  42.094   6.717  1.00  0.00           C  
ATOM   4665  CE2 PHE A 313      22.522  41.319   8.143  1.00  0.00           C  
ATOM   4666  CZ  PHE A 313      21.350  41.083   7.438  1.00  0.00           C  
ATOM   4667  H   PHE A 313      20.824  45.864   8.133  1.00  0.00           H  
ATOM   4668  HA  PHE A 313      23.408  45.246   9.455  1.00  0.00           H  
ATOM   4669 1HB  PHE A 313      22.655  45.526   6.506  1.00  0.00           H  
ATOM   4670 2HB  PHE A 313      24.184  44.909   7.145  1.00  0.00           H  
ATOM   4671  HD1 PHE A 313      20.887  44.144   6.114  1.00  0.00           H  
ATOM   4672  HD2 PHE A 313      24.026  42.763   8.672  1.00  0.00           H  
ATOM   4673  HE1 PHE A 313      19.845  41.916   6.164  1.00  0.00           H  
ATOM   4674  HE2 PHE A 313      22.982  40.517   8.721  1.00  0.00           H  
ATOM   4675  HZ  PHE A 313      20.886  40.096   7.459  1.00  0.00           H  
ATOM   4676  N   GLY A 314      22.384  48.106   8.867  1.00  0.00           N  
ATOM   4677  CA  GLY A 314      22.662  49.539   8.881  1.00  0.00           C  
ATOM   4678  C   GLY A 314      22.503  50.272   7.539  1.00  0.00           C  
ATOM   4679  O   GLY A 314      22.863  51.453   7.441  1.00  0.00           O  
ATOM   4680  H   GLY A 314      21.440  47.810   9.119  1.00  0.00           H  
ATOM   4681 1HA  GLY A 314      22.001  50.003   9.614  1.00  0.00           H  
ATOM   4682 2HA  GLY A 314      23.673  49.692   9.247  1.00  0.00           H  
ATOM   4683  N   LYS A 315      21.966  49.614   6.506  1.00  0.00           N  
ATOM   4684  CA  LYS A 315      21.871  50.286   5.202  1.00  0.00           C  
ATOM   4685  C   LYS A 315      20.460  50.727   4.847  1.00  0.00           C  
ATOM   4686  O   LYS A 315      19.470  50.134   5.291  1.00  0.00           O  
ATOM   4687  CB  LYS A 315      22.454  49.400   4.107  1.00  0.00           C  
ATOM   4688  CG  LYS A 315      23.963  49.163   4.271  1.00  0.00           C  
ATOM   4689  CD  LYS A 315      24.524  48.202   3.231  1.00  0.00           C  
ATOM   4690  CE  LYS A 315      24.576  48.827   1.835  1.00  0.00           C  
ATOM   4691  NZ  LYS A 315      25.291  47.951   0.874  1.00  0.00           N  
ATOM   4692  H   LYS A 315      21.628  48.648   6.622  1.00  0.00           H  
ATOM   4693  HA  LYS A 315      22.479  51.191   5.234  1.00  0.00           H  
ATOM   4694 1HB  LYS A 315      21.948  48.431   4.121  1.00  0.00           H  
ATOM   4695 2HB  LYS A 315      22.271  49.857   3.130  1.00  0.00           H  
ATOM   4696 1HG  LYS A 315      24.487  50.118   4.196  1.00  0.00           H  
ATOM   4697 2HG  LYS A 315      24.149  48.745   5.263  1.00  0.00           H  
ATOM   4698 1HD  LYS A 315      25.533  47.905   3.523  1.00  0.00           H  
ATOM   4699 2HD  LYS A 315      23.900  47.308   3.197  1.00  0.00           H  
ATOM   4700 1HE  LYS A 315      23.558  48.985   1.475  1.00  0.00           H  
ATOM   4701 2HE  LYS A 315      25.087  49.789   1.881  1.00  0.00           H  
ATOM   4702 1HZ  LYS A 315      25.298  48.386  -0.054  1.00  0.00           H  
ATOM   4703 2HZ  LYS A 315      26.237  47.806   1.172  1.00  0.00           H  
ATOM   4704 3HZ  LYS A 315      24.825  47.067   0.802  1.00  0.00           H  
ATOM   4705  N   THR A 316      20.369  51.787   4.041  1.00  0.00           N  
ATOM   4706  CA  THR A 316      19.072  52.324   3.644  1.00  0.00           C  
ATOM   4707  C   THR A 316      18.719  52.090   2.170  1.00  0.00           C  
ATOM   4708  O   THR A 316      19.618  51.814   1.377  1.00  0.00           O  
ATOM   4709  CB  THR A 316      19.098  53.832   3.913  1.00  0.00           C  
ATOM   4710  OG1 THR A 316      20.045  54.498   3.020  1.00  0.00           O  
ATOM   4711  CG2 THR A 316      19.506  54.089   5.305  1.00  0.00           C  
ATOM   4712  H   THR A 316      21.228  52.276   3.744  1.00  0.00           H  
ATOM   4713  HA  THR A 316      18.327  51.862   4.278  1.00  0.00           H  
ATOM   4714  HB  THR A 316      18.146  54.228   3.794  1.00  0.00           H  
ATOM   4715  HG1 THR A 316      20.966  54.259   3.308  1.00  0.00           H  
ATOM   4716 1HG2 THR A 316      19.505  55.161   5.489  1.00  0.00           H  
ATOM   4717 2HG2 THR A 316      18.805  53.612   5.964  1.00  0.00           H  
ATOM   4718 3HG2 THR A 316      20.507  53.692   5.470  1.00  0.00           H  
ATOM   4719  N   PRO A 317      17.431  52.192   1.751  1.00  0.00           N  
ATOM   4720  CA  PRO A 317      16.979  52.127   0.370  1.00  0.00           C  
ATOM   4721  C   PRO A 317      17.805  53.034  -0.526  1.00  0.00           C  
ATOM   4722  O   PRO A 317      18.140  52.673  -1.652  1.00  0.00           O  
ATOM   4723  CB  PRO A 317      15.524  52.599   0.463  1.00  0.00           C  
ATOM   4724  CG  PRO A 317      15.092  52.185   1.828  1.00  0.00           C  
ATOM   4725  CD  PRO A 317      16.298  52.431   2.694  1.00  0.00           C  
ATOM   4726  HA  PRO A 317      17.010  51.091   0.012  1.00  0.00           H  
ATOM   4727 1HB  PRO A 317      15.471  53.687   0.310  1.00  0.00           H  
ATOM   4728 2HB  PRO A 317      14.926  52.133  -0.334  1.00  0.00           H  
ATOM   4729 1HG  PRO A 317      14.217  52.772   2.143  1.00  0.00           H  
ATOM   4730 2HG  PRO A 317      14.781  51.129   1.824  1.00  0.00           H  
ATOM   4731 1HD  PRO A 317      16.281  53.468   3.060  1.00  0.00           H  
ATOM   4732 2HD  PRO A 317      16.297  51.722   3.535  1.00  0.00           H  
ATOM   4733  N   PHE A 318      18.200  54.196   0.009  1.00  0.00           N  
ATOM   4734  CA  PHE A 318      19.022  55.103  -0.761  1.00  0.00           C  
ATOM   4735  C   PHE A 318      20.375  54.476  -1.018  1.00  0.00           C  
ATOM   4736  O   PHE A 318      20.821  54.422  -2.167  1.00  0.00           O  
ATOM   4737  CB  PHE A 318      19.194  56.437  -0.082  1.00  0.00           C  
ATOM   4738  CG  PHE A 318      19.943  57.345  -0.920  1.00  0.00           C  
ATOM   4739  CD1 PHE A 318      19.316  57.950  -1.978  1.00  0.00           C  
ATOM   4740  CD2 PHE A 318      21.271  57.599  -0.693  1.00  0.00           C  
ATOM   4741  CE1 PHE A 318      19.983  58.782  -2.791  1.00  0.00           C  
ATOM   4742  CE2 PHE A 318      21.940  58.449  -1.514  1.00  0.00           C  
ATOM   4743  CZ  PHE A 318      21.276  59.039  -2.571  1.00  0.00           C  
ATOM   4744  H   PHE A 318      17.891  54.489   0.931  1.00  0.00           H  
ATOM   4745  HA  PHE A 318      18.555  55.286  -1.723  1.00  0.00           H  
ATOM   4746 1HB  PHE A 318      18.223  56.878   0.126  1.00  0.00           H  
ATOM   4747 2HB  PHE A 318      19.732  56.310   0.852  1.00  0.00           H  
ATOM   4748  HD1 PHE A 318      18.278  57.748  -2.161  1.00  0.00           H  
ATOM   4749  HD2 PHE A 318      21.780  57.111   0.149  1.00  0.00           H  
ATOM   4750  HE1 PHE A 318      19.475  59.242  -3.625  1.00  0.00           H  
ATOM   4751  HE2 PHE A 318      22.993  58.649  -1.337  1.00  0.00           H  
ATOM   4752  HZ  PHE A 318      21.783  59.699  -3.238  1.00  0.00           H  
ATOM   4753  N   ASP A 319      21.014  53.947   0.030  1.00  0.00           N  
ATOM   4754  CA  ASP A 319      22.341  53.362  -0.139  1.00  0.00           C  
ATOM   4755  C   ASP A 319      22.263  52.250  -1.175  1.00  0.00           C  
ATOM   4756  O   ASP A 319      23.153  52.111  -2.019  1.00  0.00           O  
ATOM   4757  CB  ASP A 319      22.815  52.776   1.187  1.00  0.00           C  
ATOM   4758  CG  ASP A 319      23.078  53.830   2.218  1.00  0.00           C  
ATOM   4759  OD1 ASP A 319      23.621  54.865   1.908  1.00  0.00           O  
ATOM   4760  OD2 ASP A 319      22.613  53.624   3.328  1.00  0.00           O  
ATOM   4761  H   ASP A 319      20.587  53.992   0.960  1.00  0.00           H  
ATOM   4762  HA  ASP A 319      23.035  54.129  -0.484  1.00  0.00           H  
ATOM   4763 1HB  ASP A 319      22.074  52.081   1.562  1.00  0.00           H  
ATOM   4764 2HB  ASP A 319      23.730  52.211   1.022  1.00  0.00           H  
ATOM   4765  N   ILE A 320      21.159  51.507  -1.159  1.00  0.00           N  
ATOM   4766  CA  ILE A 320      20.949  50.436  -2.113  1.00  0.00           C  
ATOM   4767  C   ILE A 320      20.847  50.999  -3.531  1.00  0.00           C  
ATOM   4768  O   ILE A 320      21.429  50.446  -4.471  1.00  0.00           O  
ATOM   4769  CB  ILE A 320      19.677  49.638  -1.772  1.00  0.00           C  
ATOM   4770  CG1 ILE A 320      19.865  48.869  -0.462  1.00  0.00           C  
ATOM   4771  CG2 ILE A 320      19.327  48.687  -2.906  1.00  0.00           C  
ATOM   4772  CD1 ILE A 320      18.580  48.315   0.110  1.00  0.00           C  
ATOM   4773  H   ILE A 320      20.460  51.686  -0.432  1.00  0.00           H  
ATOM   4774  HA  ILE A 320      21.819  49.773  -2.073  1.00  0.00           H  
ATOM   4775  HB  ILE A 320      18.847  50.326  -1.618  1.00  0.00           H  
ATOM   4776 1HG1 ILE A 320      20.553  48.040  -0.622  1.00  0.00           H  
ATOM   4777 2HG1 ILE A 320      20.313  49.526   0.285  1.00  0.00           H  
ATOM   4778 1HG2 ILE A 320      18.426  48.130  -2.648  1.00  0.00           H  
ATOM   4779 2HG2 ILE A 320      19.153  49.256  -3.818  1.00  0.00           H  
ATOM   4780 3HG2 ILE A 320      20.151  47.990  -3.064  1.00  0.00           H  
ATOM   4781 1HD1 ILE A 320      18.793  47.784   1.038  1.00  0.00           H  
ATOM   4782 2HD1 ILE A 320      17.888  49.134   0.311  1.00  0.00           H  
ATOM   4783 3HD1 ILE A 320      18.130  47.628  -0.605  1.00  0.00           H  
ATOM   4784  N   SER A 321      20.122  52.115  -3.695  1.00  0.00           N  
ATOM   4785  CA  SER A 321      19.995  52.731  -5.012  1.00  0.00           C  
ATOM   4786  C   SER A 321      21.322  53.299  -5.530  1.00  0.00           C  
ATOM   4787  O   SER A 321      21.489  53.451  -6.734  1.00  0.00           O  
ATOM   4788  CB  SER A 321      18.950  53.811  -4.989  1.00  0.00           C  
ATOM   4789  OG  SER A 321      19.364  54.928  -4.267  1.00  0.00           O  
ATOM   4790  H   SER A 321      19.639  52.521  -2.892  1.00  0.00           H  
ATOM   4791  HA  SER A 321      19.668  51.963  -5.713  1.00  0.00           H  
ATOM   4792 1HB  SER A 321      18.696  54.101  -6.002  1.00  0.00           H  
ATOM   4793 2HB  SER A 321      18.062  53.396  -4.529  1.00  0.00           H  
ATOM   4794  HG  SER A 321      19.951  54.600  -3.563  1.00  0.00           H  
ATOM   4795  N   ILE A 322      22.273  53.560  -4.628  1.00  0.00           N  
ATOM   4796  CA  ILE A 322      23.613  53.987  -5.028  1.00  0.00           C  
ATOM   4797  C   ILE A 322      24.471  52.777  -5.406  1.00  0.00           C  
ATOM   4798  O   ILE A 322      25.249  52.838  -6.362  1.00  0.00           O  
ATOM   4799  CB  ILE A 322      24.300  54.779  -3.900  1.00  0.00           C  
ATOM   4800  CG1 ILE A 322      23.508  56.049  -3.580  1.00  0.00           C  
ATOM   4801  CG2 ILE A 322      25.730  55.123  -4.287  1.00  0.00           C  
ATOM   4802  CD1 ILE A 322      23.307  56.960  -4.770  1.00  0.00           C  
ATOM   4803  H   ILE A 322      22.038  53.488  -3.639  1.00  0.00           H  
ATOM   4804  HA  ILE A 322      23.519  54.606  -5.916  1.00  0.00           H  
ATOM   4805  HB  ILE A 322      24.314  54.179  -2.991  1.00  0.00           H  
ATOM   4806 1HG1 ILE A 322      22.528  55.777  -3.189  1.00  0.00           H  
ATOM   4807 2HG1 ILE A 322      24.024  56.614  -2.803  1.00  0.00           H  
ATOM   4808 1HG2 ILE A 322      26.201  55.683  -3.479  1.00  0.00           H  
ATOM   4809 2HG2 ILE A 322      26.289  54.206  -4.466  1.00  0.00           H  
ATOM   4810 3HG2 ILE A 322      25.726  55.728  -5.194  1.00  0.00           H  
ATOM   4811 1HD1 ILE A 322      22.738  57.838  -4.465  1.00  0.00           H  
ATOM   4812 2HD1 ILE A 322      24.278  57.273  -5.157  1.00  0.00           H  
ATOM   4813 3HD1 ILE A 322      22.761  56.427  -5.548  1.00  0.00           H  
ATOM   4814  N   ASP A 323      24.348  51.675  -4.653  1.00  0.00           N  
ATOM   4815  CA  ASP A 323      25.058  50.443  -4.997  1.00  0.00           C  
ATOM   4816  C   ASP A 323      24.638  49.939  -6.383  1.00  0.00           C  
ATOM   4817  O   ASP A 323      25.461  49.428  -7.148  1.00  0.00           O  
ATOM   4818  CB  ASP A 323      24.764  49.313  -3.995  1.00  0.00           C  
ATOM   4819  CG  ASP A 323      25.418  49.429  -2.592  1.00  0.00           C  
ATOM   4820  OD1 ASP A 323      26.308  50.216  -2.389  1.00  0.00           O  
ATOM   4821  OD2 ASP A 323      25.004  48.667  -1.727  1.00  0.00           O  
ATOM   4822  H   ASP A 323      23.742  51.700  -3.835  1.00  0.00           H  
ATOM   4823  HA  ASP A 323      26.128  50.648  -5.009  1.00  0.00           H  
ATOM   4824 1HB  ASP A 323      23.681  49.257  -3.852  1.00  0.00           H  
ATOM   4825 2HB  ASP A 323      25.069  48.367  -4.440  1.00  0.00           H  
ATOM   4826  N   ASN A 324      23.352  50.089  -6.707  1.00  0.00           N  
ATOM   4827  CA  ASN A 324      22.832  49.656  -7.998  1.00  0.00           C  
ATOM   4828  C   ASN A 324      22.959  50.735  -9.075  1.00  0.00           C  
ATOM   4829  O   ASN A 324      22.907  51.931  -8.802  1.00  0.00           O  
ATOM   4830  CB  ASN A 324      21.385  49.227  -7.861  1.00  0.00           C  
ATOM   4831  CG  ASN A 324      21.230  47.959  -7.055  1.00  0.00           C  
ATOM   4832  OD1 ASN A 324      22.014  47.011  -7.201  1.00  0.00           O  
ATOM   4833  ND2 ASN A 324      20.229  47.920  -6.222  1.00  0.00           N  
ATOM   4834  H   ASN A 324      22.710  50.476  -6.013  1.00  0.00           H  
ATOM   4835  HA  ASN A 324      23.418  48.799  -8.330  1.00  0.00           H  
ATOM   4836 1HB  ASN A 324      20.822  50.025  -7.367  1.00  0.00           H  
ATOM   4837 2HB  ASN A 324      20.952  49.081  -8.849  1.00  0.00           H  
ATOM   4838 1HD2 ASN A 324      20.068  47.103  -5.671  1.00  0.00           H  
ATOM   4839 2HD2 ASN A 324      19.617  48.707  -6.146  1.00  0.00           H  
ATOM   4840  N   GLY A 325      23.044  50.320 -10.335  1.00  0.00           N  
ATOM   4841  CA  GLY A 325      23.162  51.275 -11.440  1.00  0.00           C  
ATOM   4842  C   GLY A 325      21.840  51.943 -11.841  1.00  0.00           C  
ATOM   4843  O   GLY A 325      21.350  51.728 -12.949  1.00  0.00           O  
ATOM   4844  H   GLY A 325      23.056  49.329 -10.529  1.00  0.00           H  
ATOM   4845 1HA  GLY A 325      23.882  52.045 -11.160  1.00  0.00           H  
ATOM   4846 2HA  GLY A 325      23.581  50.764 -12.307  1.00  0.00           H  
ATOM   4847  N   ASN A 326      21.262  52.743 -10.943  1.00  0.00           N  
ATOM   4848  CA  ASN A 326      19.979  53.391 -11.241  1.00  0.00           C  
ATOM   4849  C   ASN A 326      19.809  54.778 -10.601  1.00  0.00           C  
ATOM   4850  O   ASN A 326      19.268  54.920  -9.495  1.00  0.00           O  
ATOM   4851  CB  ASN A 326      18.842  52.471 -10.817  1.00  0.00           C  
ATOM   4852  CG  ASN A 326      17.478  52.978 -11.205  1.00  0.00           C  
ATOM   4853  OD1 ASN A 326      17.244  54.186 -11.327  1.00  0.00           O  
ATOM   4854  ND2 ASN A 326      16.560  52.062 -11.404  1.00  0.00           N  
ATOM   4855  H   ASN A 326      21.732  52.861 -10.043  1.00  0.00           H  
ATOM   4856  HA  ASN A 326      19.919  53.535 -12.321  1.00  0.00           H  
ATOM   4857 1HB  ASN A 326      18.989  51.486 -11.261  1.00  0.00           H  
ATOM   4858 2HB  ASN A 326      18.870  52.346  -9.732  1.00  0.00           H  
ATOM   4859 1HD2 ASN A 326      15.632  52.330 -11.667  1.00  0.00           H  
ATOM   4860 2HD2 ASN A 326      16.789  51.095 -11.299  1.00  0.00           H  
ATOM   4861  N   GLU A 327      20.205  55.813 -11.347  1.00  0.00           N  
ATOM   4862  CA  GLU A 327      20.157  57.183 -10.844  1.00  0.00           C  
ATOM   4863  C   GLU A 327      18.741  57.677 -10.569  1.00  0.00           C  
ATOM   4864  O   GLU A 327      18.529  58.416  -9.612  1.00  0.00           O  
ATOM   4865  CB  GLU A 327      20.843  58.150 -11.813  1.00  0.00           C  
ATOM   4866  CG  GLU A 327      22.362  58.009 -11.891  1.00  0.00           C  
ATOM   4867  CD  GLU A 327      23.004  58.980 -12.860  1.00  0.00           C  
ATOM   4868  OE1 GLU A 327      22.298  59.594 -13.623  1.00  0.00           O  
ATOM   4869  OE2 GLU A 327      24.205  59.114 -12.820  1.00  0.00           O  
ATOM   4870  H   GLU A 327      20.589  55.634 -12.265  1.00  0.00           H  
ATOM   4871  HA  GLU A 327      20.705  57.210  -9.902  1.00  0.00           H  
ATOM   4872 1HB  GLU A 327      20.435  58.015 -12.814  1.00  0.00           H  
ATOM   4873 2HB  GLU A 327      20.624  59.170 -11.507  1.00  0.00           H  
ATOM   4874 1HG  GLU A 327      22.778  58.184 -10.899  1.00  0.00           H  
ATOM   4875 2HG  GLU A 327      22.608  56.990 -12.185  1.00  0.00           H  
ATOM   4876  N   ASP A 328      17.771  57.279 -11.402  1.00  0.00           N  
ATOM   4877  CA  ASP A 328      16.396  57.749 -11.217  1.00  0.00           C  
ATOM   4878  C   ASP A 328      15.853  57.292  -9.868  1.00  0.00           C  
ATOM   4879  O   ASP A 328      15.163  58.038  -9.169  1.00  0.00           O  
ATOM   4880  CB  ASP A 328      15.483  57.201 -12.320  1.00  0.00           C  
ATOM   4881  CG  ASP A 328      15.724  57.815 -13.706  1.00  0.00           C  
ATOM   4882  OD1 ASP A 328      16.400  58.813 -13.803  1.00  0.00           O  
ATOM   4883  OD2 ASP A 328      15.216  57.272 -14.659  1.00  0.00           O  
ATOM   4884  H   ASP A 328      17.997  56.656 -12.164  1.00  0.00           H  
ATOM   4885  HA  ASP A 328      16.389  58.839 -11.246  1.00  0.00           H  
ATOM   4886 1HB  ASP A 328      15.614  56.121 -12.390  1.00  0.00           H  
ATOM   4887 2HB  ASP A 328      14.445  57.379 -12.044  1.00  0.00           H  
ATOM   4888  N   LEU A 329      16.208  56.074  -9.482  1.00  0.00           N  
ATOM   4889  CA  LEU A 329      15.779  55.536  -8.208  1.00  0.00           C  
ATOM   4890  C   LEU A 329      16.360  56.372  -7.092  1.00  0.00           C  
ATOM   4891  O   LEU A 329      15.643  56.783  -6.171  1.00  0.00           O  
ATOM   4892  CB  LEU A 329      16.219  54.075  -8.058  1.00  0.00           C  
ATOM   4893  CG  LEU A 329      15.880  53.412  -6.716  1.00  0.00           C  
ATOM   4894  CD1 LEU A 329      14.371  53.415  -6.515  1.00  0.00           C  
ATOM   4895  CD2 LEU A 329      16.432  51.994  -6.696  1.00  0.00           C  
ATOM   4896  H   LEU A 329      16.771  55.497 -10.102  1.00  0.00           H  
ATOM   4897  HA  LEU A 329      14.696  55.592  -8.143  1.00  0.00           H  
ATOM   4898 1HB  LEU A 329      15.748  53.488  -8.845  1.00  0.00           H  
ATOM   4899 2HB  LEU A 329      17.299  54.021  -8.190  1.00  0.00           H  
ATOM   4900  HG  LEU A 329      16.326  53.987  -5.904  1.00  0.00           H  
ATOM   4901 1HD1 LEU A 329      14.130  52.944  -5.562  1.00  0.00           H  
ATOM   4902 2HD1 LEU A 329      14.006  54.442  -6.514  1.00  0.00           H  
ATOM   4903 3HD1 LEU A 329      13.895  52.861  -7.323  1.00  0.00           H  
ATOM   4904 1HD2 LEU A 329      16.192  51.524  -5.743  1.00  0.00           H  
ATOM   4905 2HD2 LEU A 329      15.985  51.419  -7.508  1.00  0.00           H  
ATOM   4906 3HD2 LEU A 329      17.514  52.023  -6.825  1.00  0.00           H  
ATOM   4907  N   ALA A 330      17.668  56.628  -7.172  1.00  0.00           N  
ATOM   4908  CA  ALA A 330      18.329  57.437  -6.162  1.00  0.00           C  
ATOM   4909  C   ALA A 330      17.723  58.836  -6.118  1.00  0.00           C  
ATOM   4910  O   ALA A 330      17.519  59.399  -5.042  1.00  0.00           O  
ATOM   4911  CB  ALA A 330      19.818  57.513  -6.441  1.00  0.00           C  
ATOM   4912  H   ALA A 330      18.208  56.246  -7.955  1.00  0.00           H  
ATOM   4913  HA  ALA A 330      18.167  56.971  -5.193  1.00  0.00           H  
ATOM   4914 1HB  ALA A 330      20.305  58.098  -5.672  1.00  0.00           H  
ATOM   4915 2HB  ALA A 330      20.236  56.502  -6.450  1.00  0.00           H  
ATOM   4916 3HB  ALA A 330      19.981  57.981  -7.410  1.00  0.00           H  
ATOM   4917  N   GLN A 331      17.370  59.385  -7.286  1.00  0.00           N  
ATOM   4918  CA  GLN A 331      16.808  60.727  -7.338  1.00  0.00           C  
ATOM   4919  C   GLN A 331      15.511  60.801  -6.546  1.00  0.00           C  
ATOM   4920  O   GLN A 331      15.326  61.707  -5.738  1.00  0.00           O  
ATOM   4921  CB  GLN A 331      16.541  61.176  -8.773  1.00  0.00           C  
ATOM   4922  CG  GLN A 331      16.026  62.583  -8.845  1.00  0.00           C  
ATOM   4923  CD  GLN A 331      15.642  63.050 -10.236  1.00  0.00           C  
ATOM   4924  OE1 GLN A 331      15.954  62.420 -11.247  1.00  0.00           O  
ATOM   4925  NE2 GLN A 331      14.929  64.168 -10.295  1.00  0.00           N  
ATOM   4926  H   GLN A 331      17.538  58.881  -8.154  1.00  0.00           H  
ATOM   4927  HA  GLN A 331      17.521  61.414  -6.886  1.00  0.00           H  
ATOM   4928 1HB  GLN A 331      17.458  61.102  -9.353  1.00  0.00           H  
ATOM   4929 2HB  GLN A 331      15.808  60.519  -9.233  1.00  0.00           H
[truncated: 620,904 more chars]
