# Supplementary material for: Elfin UI: A Graphical Interface for Protein Design With Modular Building Blocks
Source: Front Bioeng Biotechnol. 2020 Oct 23;8:568318. doi: 10.3389/fbioe.2020.568318 (PMC7644802; doi:10.3389/fbioe.2020.568318)
Supplement: Supplementary file 2 [file Data_Sheet_2.ZIP › supplementary_data/design_Fig6a/2-SingleChainMiddleFixed-Elfin-solver-input.json]

{
    "pg_networks":{
        "pg_network.001":{
            "joint.004":{
                "occupant":"",
                "occupant_parent":"",
                "hinge":"",
                "tx_tol":0.0,
                "rt_tol":[],
                "neighbors":[
                    "joint.003"
                ],
                "rot":[
                    [
                        1.0,
                        0.0,
                        0.0
                    ],
                    [
                        0.0,
                        1.0,
                        0.0
                    ],
                    [
                        0.0,
                        0.0,
                        1.0
                    ]
                ],
                "tran":[
                    -90.83606719970703,
                    -56.96713447570801,
                    -101.39366149902344
                ]
            },
            "joint.002":{
                "occupant":"D14_j3_D79",
                "occupant_parent":"network",
                "hinge":"",
                "tx_tol":0.0,
                "rt_tol":[],
                "neighbors":[
                    "joint.003"
                ],
                "rot":[
                    [
                        1.0,
                        0.0,
                        0.0
                    ],
                    [
                        0.0,
                        1.0,
                        0.0
                    ],
                    [
                        0.0,
                        0.0,
                        1.0
                    ]
                ],
                "tran":[
                    0.0,
                    0.0,
                    0.0
                ]
            },
            "joint.003":{
                "occupant":"",
                "occupant_parent":"",
                "hinge":"joint.002",
                "tx_tol":5.0,
                "rt_tol":[],
                "neighbors":[
                    "joint.002",
                    "joint.004"
                ],
                "rot":[
                    [
                        1.0,
                        0.0,
                        0.0
                    ],
                    [
                        0.0,
                        1.0,
                        0.0
                    ],
                    [
                        0.0,
                        0.0,
                        1.0
                    ]
                ],
                "tran":[
                    -45.36176681518555,
                    9.60923433303833,
                    -58.8140869140625
                ]
            }
        },
        "pg_network":{
            "joint.001":{
                "occupant":"",
                "occupant_parent":"",
                "hinge":"joint",
                "tx_tol":5.0,
                "rt_tol":[],
                "neighbors":[
                    "joint"
                ],
                "rot":[
                    [
                        1.0,
                        0.0,
                        0.0
                    ],
                    [
                        0.0,
                        1.0,
                        0.0
                    ],
                    [
                        0.0,
                        0.0,
                        1.0
                    ]
                ],
                "tran":[
                    46.22513294219971,
                    -79.53528881072998,
                    109.79184150695801
                ]
            },
            "joint":{
                "occupant":"D79",
                "occupant_parent":"network",
                "hinge":"",
                "tx_tol":0.0,
                "rt_tol":[],
                "neighbors":[
                    "joint.001"
                ],
                "rot":[
                    [
                        1.0,
                        0.0,
                        0.0
                    ],
                    [
                        0.0,
                        1.0,
                        0.0
                    ],
                    [
                        0.0,
                        0.0,
                        1.0
                    ]
                ],
                "tran":[
                    21.467642784118652,
                    0.30133653432130814,
                    28.331353664398193
                ]
            }
        }
    },
    "networks":{
        "network":{
            "D14_j3_D79":{
                "module_name":"D14_j3_D79",
                "module_type":"single",
                "c_linkage":[
                    {
                        "terminus":"c",
                        "target_chain_id":"A",
                        "source_chain_id":"A",
                        "target_mod":"D79"
                    }
                ],
                "n_linkage":[],
                "rot":[
                    [
                        1.0,
                        0.0,
                        0.0
                    ],
                    [
                        0.0,
                        1.0,
                        0.0
                    ],
                    [
                        0.0,
                        0.0,
                        1.0
                    ]
                ],
                "tran":[
                    0.0,
                    0.0,
                    0.0
                ]
            },
            "D79":{
                "module_name":"D79",
                "module_type":"single",
                "c_linkage":[],
                "n_linkage":[
                    {
                        "terminus":"n",
                        "target_chain_id":"A",
                        "source_chain_id":"A",
                        "target_mod":"D14_j3_D79"
                    }
                ],
                "rot":[
                    [
                        0.4724915325641632,
                        0.8044119477272034,
                        0.3601016402244568
                    ],
                    [
                        -0.5800175070762634,
                        0.59144526720047,
                        -0.5601537227630615
                    ],
                    [
                        -0.663574755191803,
                        0.05580265447497368,
                        0.7460258603096008
                    ]
                ],
                "tran":[
                    21.467642784118652,
                    0.30133653432130814,
                    28.331353664398193
                ]
            }
        }
    },
    "version":"1.0",
    "exporter":"elfin-ui"
}
