# Supplementary material for: Elfin UI: A Graphical Interface for Protein Design With Modular Building Blocks
Source: Front Bioeng Biotechnol. 2020 Oct 23;8:568318. doi: 10.3389/fbioe.2020.568318 (PMC7644802; doi:10.3389/fbioe.2020.568318)
Supplement: Supplementary file 2 [file Data_Sheet_2.ZIP › supplementary_data/design_Fig6a/3-SingleChainMiddleFixed-Elfin-solver-output.json]

{
    "exporter":"elfin-ui",
    "networks":{
        "pg_network.001:dec.0":{
            "D79_j2_D14.001":{
                "module_name":"D79_j2_D14",
                "module_type":"single",
                "c_linkage":[],
                "n_linkage":[
                    {
                        "terminus":"n",
                        "target_chain_id":"A",
                        "target_mod":"D14_j2_D79.001",
                        "source_chain_id":"A"
                    }
                ],
                "rot":[
                    [
                        -0.6246781945228577,
                        -0.7804598808288574,
                        0.025682074949145317
                    ],
                    [
                        0.7073668241500854,
                        -0.5794934034347534,
                        -0.40474626421928406
                    ],
                    [
                        0.3307708203792572,
                        -0.2346695214509964,
                        0.914068341255188
                    ]
                ],
                "tran":[
                    -24.930033683776855,
                    1.81572824716568,
                    -43.13262462615967
                ]
            },
            "D14_j2_D79.001":{
                "module_name":"D14_j2_D79",
                "module_type":"single",
                "c_linkage":[
                    {
                        "terminus":"c",
                        "target_chain_id":"A",
                        "target_mod":"D79_j2_D14.001",
                        "source_chain_id":"A"
                    }
                ],
                "n_linkage":[
                    {
                        "terminus":"n",
                        "target_chain_id":"A",
                        "target_mod":"D14_j1_D14.001",
                        "source_chain_id":"A"
                    }
                ],
                "rot":[
                    [
                        0.29994696378707886,
                        0.20514917373657227,
                        0.9316362142562866
                    ],
                    [
                        -0.6833167672157288,
                        0.7276721596717834,
                        0.05976322665810585
                    ],
                    [
                        -0.6656653881072998,
                        -0.6545282602310181,
                        0.35844483971595764
                    ]
                ],
                "tran":[
                    -11.977909803390503,
                    -5.857148170471191,
                    -72.31689453125
                ]
            },
            "D14_j1_D14.002":{
                "module_name":"D14_j1_D14",
                "module_type":"single",
                "c_linkage":[
                    {
                        "terminus":"c",
                        "target_chain_id":"A",
                        "target_mod":"D14_j1_D14.001",
                        "source_chain_id":"A"
                    }
                ],
                "n_linkage":[],
                "rot":[
                    [
                        0.8077754974365234,
                        -0.11303669214248657,
                        0.578551173210144
                    ],
                    [
                        0.5063000321388245,
                        -0.36964163184165955,
                        -0.7791184782981873
                    ],
                    [
                        0.3019254803657532,
                        0.9222732782363892,
                        -0.2413570135831833
                    ]
                ],
                "tran":[
                    -73.7248182296753,
                    -46.619935035705566,
                    -94.47258949279785
                ]
            },
            "D14_j1_D14.001":{
                "module_name":"D14_j1_D14",
                "module_type":"single",
                "c_linkage":[
                    {
                        "terminus":"c",
                        "target_chain_id":"A",
                        "target_mod":"D14_j2_D79.001",
                        "source_chain_id":"A"
                    }
                ],
                "n_linkage":[
                    {
                        "terminus":"n",
                        "target_chain_id":"A",
                        "target_mod":"D14_j1_D14.002",
                        "source_chain_id":"A"
                    }
                ],
                "rot":[
                    [
                        0.6690394878387451,
                        0.1478988081216812,
                        0.7283626794815063
                    ],
                    [
                        0.36430367827415466,
                        0.7889389991760254,
                        -0.49483150243759155
                    ],
                    [
                        -0.6478187441825867,
                        0.5964069962501526,
                        0.4739512801170349
                    ]
                ],
                "tran":[
                    -40.52727222442627,
                    -38.17544221878052,
                    -69.44083213806152
                ]
            }
        },
        "pg_network:dec.0":{
            "D71.001":{
                "module_name":"D71",
                "module_type":"single",
                "c_linkage":[],
                "n_linkage":[
                    {
                        "terminus":"n",
                        "target_chain_id":"A",
                        "target_mod":"D71",
                        "source_chain_id":"A"
                    }
                ],
                "rot":[
                    [
                        0.8504359722137451,
                        0.4455043077468872,
                        -0.27979376912117004
                    ],
                    [
                        -0.2987380623817444,
                        -0.02881598100066185,
                        -0.9538999795913696
                    ],
                    [
                        -0.43302908539772034,
                        0.8948159217834473,
                        0.10858295857906342
                    ]
                ],
                "tran":[
                    44.36622142791748,
                    -84.3065357208252,
                    123.7575912475586
                ]
            },
            "D14_j2_D71":{
                "module_name":"D14_j2_D71",
                "module_type":"single",
                "c_linkage":[
                    {
                        "terminus":"c",
                        "target_chain_id":"A",
                        "target_mod":"D71",
                        "source_chain_id":"A"
                    }
                ],
                "n_linkage":[
                    {
                        "terminus":"n",
                        "target_chain_id":"A",
                        "target_mod":"D79_j2_D14",
                        "source_chain_id":"A"
                    }
                ],
                "rot":[
                    [
                        -0.02800356224179268,
                        0.8234489560127258,
                        -0.5666988492012024
                    ],
                    [
                        0.23416444659233093,
                        -0.5457425117492676,
                        -0.8045694828033447
                    ],
                    [
                        -0.9717935919761658,
                        -0.1552315652370453,
                        -0.1775396764278412
                    ]
                ],
                "tran":[
                    34.21889066696167,
                    -63.41362953186035,
                    76.69771194458008
                ]
            },
            "D71":{
                "module_name":"D71",
                "module_type":"single",
                "c_linkage":[
                    {
                        "terminus":"c",
                        "target_chain_id":"A",
                        "target_mod":"D71.001",
                        "source_chain_id":"A"
                    }
                ],
                "n_linkage":[
                    {
                        "terminus":"n",
                        "target_chain_id":"A",
                        "target_mod":"D14_j2_D71",
                        "source_chain_id":"A"
                    }
                ],
                "rot":[
                    [
                        0.596031129360199,
                        0.6994812488555908,
                        -0.3943004906177521
                    ],
                    [
                        -0.24260564148426056,
                        -0.3112317621707916,
                        -0.9188456535339355
                    ],
                    [
                        -0.7654341459274292,
                        0.6433201432228088,
                        -0.01580571010708809
                    ]
                ],
                "tran":[
                    45.1625919342041,
                    -80.6988525390625,
                    102.31216430664062
                ]
            },
            "D79_j2_D14":{
                "module_name":"D79_j2_D14",
                "module_type":"single",
                "c_linkage":[
                    {
                        "terminus":"c",
                        "target_chain_id":"A",
                        "target_mod":"D14_j2_D71",
                        "source_chain_id":"A"
                    }
                ],
                "n_linkage":[
                    {
                        "terminus":"n",
                        "target_chain_id":"A",
                        "target_mod":"D79.001",
                        "source_chain_id":"A"
                    }
                ],
                "rot":[
                    [
                        0.06645180284976959,
                        -0.9858573079109192,
                        -0.15384899079799652
                    ],
                    [
                        0.15485434234142303,
                        0.16251139342784882,
                        -0.9744794368743896
                    ],
                    [
                        0.9856998920440674,
                        0.040931712836027145,
                        0.16346347332000732
                    ]
                ],
                "tran":[
                    13.129178285598755,
                    -22.15430974960327,
                    69.6247673034668
                ]
            },
            "D79.001":{
                "module_name":"D79",
                "module_type":"single",
                "c_linkage":[
                    {
                        "terminus":"c",
                        "target_chain_id":"A",
                        "target_mod":"D79_j2_D14",
                        "source_chain_id":"A"
                    }
                ],
                "n_linkage":[],
                "rot":[
                    [
                        0.9638983011245728,
                        0.25838491320610046,
                        0.0643218383193016
                    ],
                    [
                        -0.1598058044910431,
                        0.7545865774154663,
                        -0.6364442110061646
                    ],
                    [
                        -0.21298395097255707,
                        0.6031884551048279,
                        0.768636167049408
                    ]
                ],
                "tran":[
                    21.430301666259766,
                    -2.766663134098053,
                    50.764708518981934
                ]
            }
        }
    },
    "pg_networks":{},
    "version":"1.0"
}
