# Supplementary material for: Elfin UI: A Graphical Interface for Protein Design With Modular Building Blocks
Source: Front Bioeng Biotechnol. 2020 Oct 23;8:568318. doi: 10.3389/fbioe.2020.568318 (PMC7644802; doi:10.3389/fbioe.2020.568318)
Supplement: Supplementary file 2 [file Data_Sheet_2.ZIP › supplementary_data/design_Fig5a/2-Dimer.json]

{
    "exporter":"elfin-ui",
    "networks":{
        "network":{
            "darp":{
                "module_name":"darp",
                "module_type":"single",
                "c_linkage":[
                    {
                        "target_chain_id":"A",
                        "source_chain_id":"A",
                        "terminus":"c",
                        "target_mod":"ank3_C2_01"
                    }
                ],
                "n_linkage":[
                    {
                        "target_chain_id":"A",
                        "source_chain_id":"A",
                        "terminus":"n",
                        "target_mod":"darp_j1_darp.001"
                    }
                ],
                "rot":[
                    [
                        0.5264270901679993,
                        0.08033270388841629,
                        -0.846416711807251
                    ],
                    [
                        -0.13086748123168945,
                        0.9913186430931091,
                        0.012692463584244251
                    ],
                    [
                        0.8400882482528687,
                        0.10408676415681839,
                        0.5323699116706848
                    ]
                ],
                "tran":[
                    -17.54384756088257,
                    -32.61063098907471,
                    8.148387670516968
                ]
            },
            "darp_j1_D14":{
                "module_name":"darp_j1_D14",
                "module_type":"single",
                "c_linkage":[
                    {
                        "target_chain_id":"A",
                        "source_chain_id":"A",
                        "terminus":"c",
                        "target_mod":"D14_j3_D54.001"
                    }
                ],
                "n_linkage":[
                    {
                        "target_chain_id":"A",
                        "source_chain_id":"A",
                        "terminus":"n",
                        "target_mod":"ank3_C2_01"
                    }
                ],
                "rot":[
                    [
                        -0.8843247294425964,
                        0.20292815566062927,
                        -0.4204641580581665
                    ],
                    [
                        -0.45390573143959045,
                        -0.1629217565059662,
                        0.8760286569595337
                    ],
                    [
                        0.10926812887191772,
                        0.9655448198318481,
                        0.23618590831756592
                    ]
                ],
                "tran":[
                    -23.31739902496338,
                    34.71451282501221,
                    16.154791116714478
                ]
            },
            "D14_j3_D54":{
                "module_name":"D14_j3_D54",
                "module_type":"single",
                "c_linkage":[],
                "n_linkage":[
                    {
                        "target_chain_id":"A",
                        "source_chain_id":"A",
                        "terminus":"n",
                        "target_mod":"darp_j1_D14.001"
                    }
                ],
                "rot":[
                    [
                        0.9293754696846008,
                        -0.3131992220878601,
                        -0.195364847779274
                    ],
                    [
                        -0.3622972071170807,
                        -0.8753364086151123,
                        -0.3201979100704193
                    ],
                    [
                        -0.0707242414355278,
                        0.36836424469947815,
                        -0.9269874095916748
                    ]
                ],
                "tran":[
                    36.05441331863403,
                    -56.40976428985596,
                    46.80008888244629
                ]
            },
            "ank3_C2_01":{
                "module_name":"ank3_C2_01",
                "module_type":"hub",
                "c_linkage":[
                    {
                        "target_chain_id":"A",
                        "source_chain_id":"A",
                        "terminus":"c",
                        "target_mod":"darp_j1_D14"
                    },
                    {
                        "target_chain_id":"A",
                        "source_chain_id":"B",
                        "terminus":"c",
                        "target_mod":"darp_j1_D14.001"
                    }
                ],
                "n_linkage":[
                    {
                        "target_chain_id":"A",
                        "source_chain_id":"A",
                        "terminus":"n",
                        "target_mod":"darp"
                    },
                    {
                        "target_chain_id":"A",
                        "source_chain_id":"B",
                        "terminus":"n",
                        "target_mod":"darp.001"
                    }
                ],
                "rot":[
                    [
                        1.0,
                        0.0,
                        0.0
                    ],
                    [
                        0.0,
                        1.0,
                        0.0
                    ],
                    [
                        0.0,
                        0.0,
                        1.0
                    ]
                ],
                "tran":[
                    0.0,
                    0.0,
                    0.0
                ]
            },
            "darp_j1_darp.001":{
                "module_name":"darp_j1_darp",
                "module_type":"single",
                "c_linkage":[
                    {
                        "target_chain_id":"A",
                        "source_chain_id":"A",
                        "terminus":"c",
                        "target_mod":"darp"
                    }
                ],
                "n_linkage":[],
                "rot":[
                    [
                        -0.7533746361732483,
                        0.5414883494377136,
                        0.37311896681785583
                    ],
                    [
                        -0.5743550062179565,
                        -0.26553040742874146,
                        -0.7743451595306396
                    ],
                    [
                        -0.32022443413734436,
                        -0.7976744174957275,
                        0.5110499262809753
                    ]
                ],
                "tran":[
                    -24.145331382751465,
                    -47.859864234924316,
                    29.25497531890869
                ]
            },
            "darp_j1_darp":{
                "module_name":"darp_j1_darp",
                "module_type":"single",
                "c_linkage":[
                    {
                        "target_chain_id":"A",
                        "source_chain_id":"A",
                        "terminus":"c",
                        "target_mod":"darp.001"
                    }
                ],
                "n_linkage":[],
                "rot":[
                    [
                        0.7533735632896423,
                        -0.5414884686470032,
                        -0.373119980096817
                    ],
                    [
                        0.5743562579154968,
                        0.26553043723106384,
                        0.7743438482284546
                    ],
                    [
                        -0.3202235698699951,
                        -0.7976740002632141,
                        0.5110509395599365
                    ]
                ],
                "tran":[
                    24.145307540893555,
                    47.85984992980957,
                    29.25499439239502
                ]
            },
            "darp.001":{
                "module_name":"darp",
                "module_type":"single",
                "c_linkage":[
                    {
                        "target_chain_id":"B",
                        "source_chain_id":"A",
                        "terminus":"c",
                        "target_mod":"ank3_C2_01"
                    }
                ],
                "n_linkage":[
                    {
                        "target_chain_id":"A",
                        "source_chain_id":"A",
                        "terminus":"n",
                        "target_mod":"darp_j1_darp"
                    }
                ],
                "rot":[
                    [
                        -0.5264273285865784,
                        -0.08033142983913422,
                        0.8464165329933167
                    ],
                    [
                        0.13086579740047455,
                        -0.9913187026977539,
                        -0.012691990472376347
                    ],
                    [
                        0.8400882482528687,
                        0.10408557206392288,
                        0.5323700904846191
                    ]
                ],
                "tran":[
                    17.54384756088257,
                    32.61063098907471,
                    8.148387670516968
                ]
            },
            "D14_j3_D54.001":{
                "module_name":"D14_j3_D54",
                "module_type":"single",
                "c_linkage":[],
                "n_linkage":[
                    {
                        "target_chain_id":"A",
                        "source_chain_id":"A",
                        "terminus":"n",
                        "target_mod":"darp_j1_D14"
                    }
                ],
                "rot":[
                    [
                        -0.9293758869171143,
                        0.3131996989250183,
                        0.19536422193050385
                    ],
                    [
                        0.3622974157333374,
                        0.8753363490104675,
                        0.3201981484889984
                    ],
                    [
                        -0.07072346657514572,
                        0.36836424469947815,
                        -0.9269879460334778
                    ]
                ],
                "tran":[
                    -36.05440378189087,
                    56.40975475311279,
                    46.80009841918945
                ]
            },
            "darp_j1_D14.001":{
                "module_name":"darp_j1_D14",
                "module_type":"single",
                "c_linkage":[
                    {
                        "target_chain_id":"A",
                        "source_chain_id":"A",
                        "terminus":"c",
                        "target_mod":"D14_j3_D54"
                    }
                ],
                "n_linkage":[
                    {
                        "target_chain_id":"B",
                        "source_chain_id":"A",
                        "terminus":"n",
                        "target_mod":"ank3_C2_01"
                    }
                ],
                "rot":[
                    [
                        0.8843245506286621,
                        -0.2029280662536621,
                        0.4204643964767456
                    ],
                    [
                        0.4539059102535248,
                        0.16292135417461395,
                        -0.8760285973548889
                    ],
                    [
                        0.10926814377307892,
                        0.9655448794364929,
                        0.23618558049201965
                    ]
                ],
                "tran":[
                    23.31739902496338,
                    -34.71451282501221,
                    16.154791116714478
                ]
            }
        }
    },
    "version":"1.0",
    "pg_networks":{}
}
