# Supplementary material for: Elfin UI: A Graphical Interface for Protein Design With Modular Building Blocks
Source: Front Bioeng Biotechnol. 2020 Oct 23;8:568318. doi: 10.3389/fbioe.2020.568318 (PMC7644802; doi:10.3389/fbioe.2020.568318)
Supplement: Supplementary file 2 [file Data_Sheet_2.ZIP › supplementary_data/design_Fig7a/3-Tetrameric_design.cif]

data_0
#
loop_
_atom_site.group_PDB
_atom_site.id
_atom_site.type_symbol
_atom_site.label_atom_id
_atom_site.label_alt_id
_atom_site.label_comp_id
_atom_site.label_asym_id
_atom_site.label_entity_id
_atom_site.label_seq_id
_atom_site.pdbx_PDB_ins_code
_atom_site.Cartn_x
_atom_site.Cartn_y
_atom_site.Cartn_z
_atom_site.occupancy
_atom_site.B_iso_or_equiv
_atom_site.auth_seq_id
_atom_site.auth_asym_id
_atom_site.pdbx_PDB_model_num
ATOM 1     N N    . SER A ? 1   ? -15.788  16.748   10.412  1.0 0.0 1    0 1 
ATOM 2     C CA   . SER A ? 1   ? -14.753  15.755   10.813  1.0 0.0 1    0 1 
ATOM 3     C C    . SER A ? 1   ? -13.792  15.519   9.653   1.0 0.0 1    0 1 
ATOM 4     O O    . SER A ? 1   ? -14.176  14.945   8.630   1.0 0.0 1    0 1 
ATOM 5     C CB   . SER A ? 1   ? -15.390  14.443   11.227  1.0 0.0 1    0 1 
ATOM 6     O OG   . SER A ? 1   ? -14.414  13.485   11.533  1.0 0.0 1    0 1 
ATOM 7     H HA   . SER A ? 1   ? -14.203  16.154   11.666  1.0 0.0 1    0 1 
ATOM 8     H 1HB  . SER A ? 1   ? -16.029  14.606   12.095  1.0 0.0 1    0 1 
ATOM 9     H 2HB  . SER A ? 1   ? -16.023  14.076   10.420  1.0 0.0 1    0 1 
ATOM 10    H HG   . SER A ? 1   ? -13.724  13.953   12.009  1.0 0.0 1    0 1 
ATOM 11    N N    . THR A ? 2   ? -12.558  15.995   9.791   1.0 0.0 2    0 1 
ATOM 12    C CA   . THR A ? 2   ? -11.586  15.887   8.710   1.0 0.0 2    0 1 
ATOM 13    C C    . THR A ? 2   ? -11.302  14.396   8.625   1.0 0.0 2    0 1 
ATOM 14    O O    . THR A ? 2   ? -11.154  13.827   7.541   1.0 0.0 2    0 1 
ATOM 15    C CB   . THR A ? 2   ? -10.299  16.692   8.969   1.0 0.0 2    0 1 
ATOM 16    O OG1  . THR A ? 2   ? -10.621  18.082   9.110   1.0 0.0 2    0 1 
ATOM 17    C CG2  . THR A ? 2   ? -9.320   16.517   7.818   1.0 0.0 2    0 1 
ATOM 18    H H    . THR A ? 2   ? -12.285  16.440   10.657  1.0 0.0 2    0 1 
ATOM 19    H HA   . THR A ? 2   ? -12.036  16.285   7.800   1.0 0.0 2    0 1 
ATOM 20    H HB   . THR A ? 2   ? -9.833   16.346   9.891   1.0 0.0 2    0 1 
ATOM 21    H HG1  . THR A ? 2   ? -9.907   18.530   9.568   1.0 0.0 2    0 1 
ATOM 22    H 1HG2 . THR A ? 2   ? -8.416   17.092   8.019   1.0 0.0 2    0 1 
ATOM 23    H 2HG2 . THR A ? 2   ? -9.064   15.462   7.716   1.0 0.0 2    0 1 
ATOM 24    H 3HG2 . THR A ? 2   ? -9.777   16.870   6.895   1.0 0.0 2    0 1 
ATOM 25    N N    . GLU A ? 3   ? -11.221  13.785   9.801   1.0 0.0 3    0 1 
ATOM 26    C CA   . GLU A ? 3   ? -10.879  12.378   9.951   1.0 0.0 3    0 1 
ATOM 27    C C    . GLU A ? 3   ? -11.940  11.590   9.179   1.0 0.0 3    0 1 
ATOM 28    O O    . GLU A ? 3   ? -11.627  10.658   8.442   1.0 0.0 3    0 1 
ATOM 29    C CB   . GLU A ? 3   ? -10.843  11.961   11.423  1.0 0.0 3    0 1 
ATOM 30    C CG   . GLU A ? 3   ? -9.717   12.593   12.228  1.0 0.0 3    0 1 
ATOM 31    C CD   . GLU A ? 3   ? -10.034  13.991   12.680  1.0 0.0 3    0 1 
ATOM 32    O OE1  . GLU A ? 3   ? -11.100  14.467   12.371  1.0 0.0 3    0 1 
ATOM 33    O OE2  . GLU A ? 3   ? -9.210   14.584   13.335  1.0 0.0 3    0 1 
ATOM 34    H H    . GLU A ? 3   ? -11.408  14.337   10.625  1.0 0.0 3    0 1 
ATOM 35    H HA   . GLU A ? 3   ? -9.887   12.215   9.533   1.0 0.0 3    0 1 
ATOM 36    H 1HB  . GLU A ? 3   ? -11.786  12.227   11.900  1.0 0.0 3    0 1 
ATOM 37    H 2HB  . GLU A ? 3   ? -10.736  10.878   11.491  1.0 0.0 3    0 1 
ATOM 38    H 1HG  . GLU A ? 3   ? -9.520   11.976   13.105  1.0 0.0 3    0 1 
ATOM 39    H 2HG  . GLU A ? 3   ? -8.814   12.609   11.619  1.0 0.0 3    0 1 
ATOM 40    N N    . GLY A ? 4   ? -13.197  11.991   9.350   1.0 0.0 4    0 1 
ATOM 41    C CA   . GLY A ? 4   ? -14.290  11.374   8.627   1.0 0.0 4    0 1 
ATOM 42    C C    . GLY A ? 4   ? -14.047  11.507   7.136   1.0 0.0 4    0 1 
ATOM 43    O O    . GLY A ? 4   ? -14.092  10.517   6.410   1.0 0.0 4    0 1 
ATOM 44    H H    . GLY A ? 4   ? -13.397  12.741   9.996   1.0 0.0 4    0 1 
ATOM 45    H 1HA  . GLY A ? 4   ? -14.366  10.323   8.910   1.0 0.0 4    0 1 
ATOM 46    H 2HA  . GLY A ? 4   ? -15.228  11.851   8.906   1.0 0.0 4    0 1 
ATOM 47    N N    . LYS A ? 5   ? -13.779  12.731   6.683   1.0 0.0 5    0 1 
ATOM 48    C CA   . LYS A ? 5   ? -13.530  12.996   5.268   1.0 0.0 5    0 1 
ATOM 49    C C    . LYS A ? 5   ? -12.412  12.117   4.706   1.0 0.0 5    0 1 
ATOM 50    O O    . LYS A ? 5   ? -12.528  11.597   3.596   1.0 0.0 5    0 1 
ATOM 51    C CB   . LYS A ? 5   ? -13.187  14.472   5.059   1.0 0.0 5    0 1 
ATOM 52    C CG   . LYS A ? 5   ? -12.953  14.864   3.607   1.0 0.0 5    0 1 
ATOM 53    C CD   . LYS A ? 5   ? -12.678  16.355   3.474   1.0 0.0 5    0 1 
ATOM 54    C CE   . LYS A ? 5   ? -12.401  16.741   2.029   1.0 0.0 5    0 1 
ATOM 55    N NZ   . LYS A ? 5   ? -12.131  18.197   1.884   1.0 0.0 5    0 1 
ATOM 56    H H    . LYS A ? 5   ? -13.747  13.497   7.341   1.0 0.0 5    0 1 
ATOM 57    H HA   . LYS A ? 5   ? -14.437  12.766   4.707   1.0 0.0 5    0 1 
ATOM 58    H 1HB  . LYS A ? 5   ? -13.996  15.092   5.447   1.0 0.0 5    0 1 
ATOM 59    H 2HB  . LYS A ? 5   ? -12.287  14.720   5.622   1.0 0.0 5    0 1 
ATOM 60    H 1HG  . LYS A ? 5   ? -12.101  14.310   3.213   1.0 0.0 5    0 1 
ATOM 61    H 2HG  . LYS A ? 5   ? -13.833  14.612   3.016   1.0 0.0 5    0 1 
ATOM 62    H 1HD  . LYS A ? 5   ? -13.541  16.918   3.833   1.0 0.0 5    0 1 
ATOM 63    H 2HD  . LYS A ? 5   ? -11.814  16.621   4.083   1.0 0.0 5    0 1 
ATOM 64    H 1HE  . LYS A ? 5   ? -11.539  16.185   1.663   1.0 0.0 5    0 1 
ATOM 65    H 2HE  . LYS A ? 5   ? -13.262  16.482   1.412   1.0 0.0 5    0 1 
ATOM 66    H 1HZ  . LYS A ? 5   ? -11.953  18.412   0.913   1.0 0.0 5    0 1 
ATOM 67    H 2HZ  . LYS A ? 5   ? -12.932  18.723   2.203   1.0 0.0 5    0 1 
ATOM 68    H 3HZ  . LYS A ? 5   ? -11.323  18.446   2.437   1.0 0.0 5    0 1 
ATOM 69    N N    . MET A ? 6   ? -11.328  11.958   5.465   1.0 0.0 6    0 1 
ATOM 70    C CA   . MET A ? 6   ? -10.202  11.144   5.017   1.0 0.0 6    0 1 
ATOM 71    C C    . MET A ? 6   ? -10.595  9.670    4.959   1.0 0.0 6    0 1 
ATOM 72    O O    . MET A ? 6   ? -10.110  8.917    4.109   1.0 0.0 6    0 1 
ATOM 73    C CB   . MET A ? 6   ? -9.001   11.344   5.939   1.0 0.0 6    0 1 
ATOM 74    C CG   . MET A ? 6   ? -8.347   12.715   5.833   1.0 0.0 6    0 1 
ATOM 75    S SD   . MET A ? 6   ? -6.803   12.822   6.759   1.0 0.0 6    0 1 
ATOM 76    C CE   . MET A ? 6   ? -7.418   12.894   8.438   1.0 0.0 6    0 1 
ATOM 77    H H    . MET A ? 6   ? -11.283  12.406   6.370   1.0 0.0 6    0 1 
ATOM 78    H HA   . MET A ? 6   ? -9.913   11.473   4.020   1.0 0.0 6    0 1 
ATOM 79    H 1HB  . MET A ? 6   ? -9.309   11.200   6.974   1.0 0.0 6    0 1 
ATOM 80    H 2HB  . MET A ? 6   ? -8.242   10.594   5.716   1.0 0.0 6    0 1 
ATOM 81    H 1HG  . MET A ? 6   ? -8.139   12.939   4.788   1.0 0.0 6    0 1 
ATOM 82    H 2HG  . MET A ? 6   ? -9.030   13.474   6.215   1.0 0.0 6    0 1 
ATOM 83    H 1HE  . MET A ? 6   ? -6.579   12.962   9.131   1.0 0.0 6    0 1 
ATOM 84    H 2HE  . MET A ? 6   ? -8.058   13.770   8.554   1.0 0.0 6    0 1 
ATOM 85    H 3HE  . MET A ? 6   ? -7.994   11.993   8.654   1.0 0.0 6    0 1 
ATOM 86    N N    . LEU A ? 7   ? -11.472  9.254    5.865   1.0 0.0 7    0 1 
ATOM 87    C CA   . LEU A ? 7   ? -11.928  7.872    5.890   1.0 0.0 7    0 1 
ATOM 88    C C    . LEU A ? 7   ? -12.711  7.646    4.603   1.0 0.0 7    0 1 
ATOM 89    O O    . LEU A ? 7   ? -12.580  6.606    3.948   1.0 0.0 7    0 1 
ATOM 90    C CB   . LEU A ? 7   ? -12.803  7.593    7.118   1.0 0.0 7    0 1 
ATOM 91    C CG   . LEU A ? 7   ? -13.307  6.151    7.263   1.0 0.0 7    0 1 
ATOM 92    C CD1  . LEU A ? 7   ? -12.117  5.204    7.351   1.0 0.0 7    0 1 
ATOM 93    C CD2  . LEU A ? 7   ? -14.186  6.041    8.499   1.0 0.0 7    0 1 
ATOM 94    H H    . LEU A ? 7   ? -11.831  9.903    6.550   1.0 0.0 7    0 1 
ATOM 95    H HA   . LEU A ? 7   ? -11.057  7.221    5.939   1.0 0.0 7    0 1 
ATOM 96    H 1HB  . LEU A ? 7   ? -12.233  7.836    8.013   1.0 0.0 7    0 1 
ATOM 97    H 2HB  . LEU A ? 7   ? -13.675  8.246    7.079   1.0 0.0 7    0 1 
ATOM 98    H HG   . LEU A ? 7   ? -13.885  5.877    6.380   1.0 0.0 7    0 1 
ATOM 99    H 1HD1 . LEU A ? 7   ? -12.475  4.179    7.454   1.0 0.0 7    0 1 
ATOM 100   H 2HD1 . LEU A ? 7   ? -11.516  5.289    6.446   1.0 0.0 7    0 1 
ATOM 101   H 3HD1 . LEU A ? 7   ? -11.509  5.464    8.217   1.0 0.0 7    0 1 
ATOM 102   H 1HD2 . LEU A ? 7   ? -14.545  5.017    8.601   1.0 0.0 7    0 1 
ATOM 103   H 2HD2 . LEU A ? 7   ? -13.608  6.313    9.382   1.0 0.0 7    0 1 
ATOM 104   H 3HD2 . LEU A ? 7   ? -15.038  6.715    8.401   1.0 0.0 7    0 1 
ATOM 105   N N    . ILE A ? 8   ? -13.525  8.632    4.237   1.0 0.0 8    0 1 
ATOM 106   C CA   . ILE A ? 8   ? -14.332  8.553    3.020   1.0 0.0 8    0 1 
ATOM 107   C C    . ILE A ? 8   ? -13.444  8.425    1.780   1.0 0.0 8    0 1 
ATOM 108   O O    . ILE A ? 8   ? -13.708  7.614    0.891   1.0 0.0 8    0 1 
ATOM 109   C CB   . ILE A ? 8   ? -15.238  9.790    2.880   1.0 0.0 8    0 1 
ATOM 110   C CG1  . ILE A ? 8   ? -16.314  9.789    3.969   1.0 0.0 8    0 1 
ATOM 111   C CG2  . ILE A ? 8   ? -15.874  9.830    1.499   1.0 0.0 8    0 1 
ATOM 112   C CD1  . ILE A ? 8   ? -17.069  11.094   4.084   1.0 0.0 8    0 1 
ATOM 113   H H    . ILE A ? 8   ? -13.586  9.458    4.814   1.0 0.0 8    0 1 
ATOM 114   H HA   . ILE A ? 8   ? -14.964  7.667    3.080   1.0 0.0 8    0 1 
ATOM 115   H HB   . ILE A ? 8   ? -14.646  10.693   3.024   1.0 0.0 8    0 1 
ATOM 116   H 1HG1 . ILE A ? 8   ? -17.033  8.995    3.769   1.0 0.0 8    0 1 
ATOM 117   H 2HG1 . ILE A ? 8   ? -15.855  9.576    4.935   1.0 0.0 8    0 1 
ATOM 118   H 1HG2 . ILE A ? 8   ? -16.512  10.710   1.418   1.0 0.0 8    0 1 
ATOM 119   H 2HG2 . ILE A ? 8   ? -15.094  9.876    0.741   1.0 0.0 8    0 1 
ATOM 120   H 3HG2 . ILE A ? 8   ? -16.474  8.932    1.349   1.0 0.0 8    0 1 
ATOM 121   H 1HD1 . ILE A ? 8   ? -17.813  11.016   4.876   1.0 0.0 8    0 1 
ATOM 122   H 2HD1 . ILE A ? 8   ? -16.371  11.898   4.319   1.0 0.0 8    0 1 
ATOM 123   H 3HD1 . ILE A ? 8   ? -17.567  11.310   3.139   1.0 0.0 8    0 1 
ATOM 124   N N    . ILE A ? 9   ? -12.389  9.229    1.731   1.0 0.0 9    0 1 
ATOM 125   C CA   . ILE A ? 9   ? -11.416  9.163    0.643   1.0 0.0 9    0 1 
ATOM 126   C C    . ILE A ? 9   ? -10.727  7.798    0.579   1.0 0.0 9    0 1 
ATOM 127   O O    . ILE A ? 9   ? -10.627  7.196    -0.491  1.0 0.0 9    0 1 
ATOM 128   C CB   . ILE A ? 9   ? -10.353  10.266   0.797   1.0 0.0 9    0 1 
ATOM 129   C CG1  . ILE A ? 9   ? -10.981  11.646   0.586   1.0 0.0 9    0 1 
ATOM 130   C CG2  . ILE A ? 9   ? -9.210   10.043   -0.181  1.0 0.0 9    0 1 
ATOM 131   C CD1  . ILE A ? 9   ? -10.087  12.793   0.997   1.0 0.0 9    0 1 
ATOM 132   H H    . ILE A ? 9   ? -12.256  9.906    2.469   1.0 0.0 9    0 1 
ATOM 133   H HA   . ILE A ? 9   ? -11.940  9.315    -0.300  1.0 0.0 9    0 1 
ATOM 134   H HB   . ILE A ? 9   ? -9.958   10.252   1.812   1.0 0.0 9    0 1 
ATOM 135   H 1HG1 . ILE A ? 9   ? -11.236  11.772   -0.466  1.0 0.0 9    0 1 
ATOM 136   H 2HG1 . ILE A ? 9   ? -11.907  11.716   1.156   1.0 0.0 9    0 1 
ATOM 137   H 1HG2 . ILE A ? 9   ? -8.468   10.832   -0.059  1.0 0.0 9    0 1 
ATOM 138   H 2HG2 . ILE A ? 9   ? -8.747   9.076    0.015   1.0 0.0 9    0 1 
ATOM 139   H 3HG2 . ILE A ? 9   ? -9.594   10.061   -1.201  1.0 0.0 9    0 1 
ATOM 140   H 1HD1 . ILE A ? 9   ? -10.601  13.738   0.818   1.0 0.0 9    0 1 
ATOM 141   H 2HD1 . ILE A ? 9   ? -9.847   12.706   2.058   1.0 0.0 9    0 1 
ATOM 142   H 3HD1 . ILE A ? 9   ? -9.168   12.765   0.414   1.0 0.0 9    0 1 
ATOM 143   N N    . ALA A ? 10  ? -10.245  7.309    1.720   1.0 0.0 10   0 1 
ATOM 144   C CA   . ALA A ? 10  ? -9.605   5.995    1.759   1.0 0.0 10   0 1 
ATOM 145   C C    . ALA A ? 10  ? -10.541  4.867    1.300   1.0 0.0 10   0 1 
ATOM 146   O O    . ALA A ? 10  ? -10.117  3.943    0.595   1.0 0.0 10   0 1 
ATOM 147   C CB   . ALA A ? 10  ? -9.094   5.711    3.164   1.0 0.0 10   0 1 
ATOM 148   H H    . ALA A ? 10  ? -10.319  7.846    2.573   1.0 0.0 10   0 1 
ATOM 149   H HA   . ALA A ? 10  ? -8.761   6.008    1.069   1.0 0.0 10   0 1 
ATOM 150   H 1HB  . ALA A ? 10  ? -8.604   4.738    3.183   1.0 0.0 10   0 1 
ATOM 151   H 2HB  . ALA A ? 10  ? -8.381   6.483    3.455   1.0 0.0 10   0 1 
ATOM 152   H 3HB  . ALA A ? 10  ? -9.930   5.710    3.861   1.0 0.0 10   0 1 
ATOM 153   N N    . ALA A ? 11  ? -11.808  4.935    1.701   1.0 0.0 11   0 1 
ATOM 154   C CA   . ALA A ? 11  ? -12.788  3.938    1.277   1.0 0.0 11   0 1 
ATOM 155   C C    . ALA A ? 11  ? -12.967  4.000    -0.229  1.0 0.0 11   0 1 
ATOM 156   O O    . ALA A ? 11  ? -12.883  2.987    -0.920  1.0 0.0 11   0 1 
ATOM 157   C CB   . ALA A ? 11  ? -14.119  4.151    1.983   1.0 0.0 11   0 1 
ATOM 158   H H    . ALA A ? 11  ? -12.102  5.688    2.307   1.0 0.0 11   0 1 
ATOM 159   H HA   . ALA A ? 11  ? -12.416  2.955    1.565   1.0 0.0 11   0 1 
ATOM 160   H 1HB  . ALA A ? 11  ? -14.837  3.406    1.639   1.0 0.0 11   0 1 
ATOM 161   H 2HB  . ALA A ? 11  ? -13.980  4.052    3.059   1.0 0.0 11   0 1 
ATOM 162   H 3HB  . ALA A ? 11  ? -14.495  5.148    1.756   1.0 0.0 11   0 1 
ATOM 163   N N    . ARG A ? 12  ? -13.211  5.207    -0.717  1.0 0.0 12   0 1 
ATOM 164   C CA   . ARG A ? 12  ? -13.421  5.488    -2.127  1.0 0.0 12   0 1 
ATOM 165   C C    . ARG A ? 12  ? -12.271  5.026    -3.023  1.0 0.0 12   0 1 
ATOM 166   O O    . ARG A ? 12  ? -12.503  4.494    -4.115  1.0 0.0 12   0 1 
ATOM 167   C CB   . ARG A ? 12  ? -13.633  6.981    -2.327  1.0 0.0 12   0 1 
ATOM 168   C CG   . ARG A ? 12  ? -13.913  7.401    -3.761  1.0 0.0 12   0 1 
ATOM 169   C CD   . ARG A ? 12  ? -14.138  8.865    -3.871  1.0 0.0 12   0 1 
ATOM 170   N NE   . ARG A ? 12  ? -12.943  9.624    -3.538  1.0 0.0 12   0 1 
ATOM 171   C CZ   . ARG A ? 12  ? -12.923  10.945   -3.276  1.0 0.0 12   0 1 
ATOM 172   N NH1  . ARG A ? 12  ? -14.040  11.639   -3.312  1.0 0.0 12   0 1 
ATOM 173   N NH2  . ARG A ? 12  ? -11.782  11.544   -2.983  1.0 0.0 12   0 1 
ATOM 174   H H    . ARG A ? 12  ? -13.248  5.968    -0.054  1.0 0.0 12   0 1 
ATOM 175   H HA   . ARG A ? 12  ? -14.310  4.948    -2.457  1.0 0.0 12   0 1 
ATOM 176   H 1HB  . ARG A ? 12  ? -14.470  7.315    -1.716  1.0 0.0 12   0 1 
ATOM 177   H 2HB  . ARG A ? 12  ? -12.748  7.522    -1.992  1.0 0.0 12   0 1 
ATOM 178   H 1HG  . ARG A ? 12  ? -13.064  7.136    -4.391  1.0 0.0 12   0 1 
ATOM 179   H 2HG  . ARG A ? 12  ? -14.806  6.889    -4.122  1.0 0.0 12   0 1 
ATOM 180   H 1HD  . ARG A ? 12  ? -14.426  9.113    -4.892  1.0 0.0 12   0 1 
ATOM 181   H 2HD  . ARG A ? 12  ? -14.932  9.164    -3.188  1.0 0.0 12   0 1 
ATOM 182   H HE   . ARG A ? 12  ? -12.064  9.124    -3.501  1.0 0.0 12   0 1 
ATOM 183   H 1HH1 . ARG A ? 12  ? -14.912  11.181   -3.536  1.0 0.0 12   0 1 
ATOM 184   H 2HH1 . ARG A ? 12  ? -14.025  12.629   -3.116  1.0 0.0 12   0 1 
ATOM 185   H 1HH2 . ARG A ? 12  ? -10.924  11.011   -2.956  1.0 0.0 12   0 1 
ATOM 186   H 2HH2 . ARG A ? 12  ? -11.768  12.534   -2.787  1.0 0.0 12   0 1 
ATOM 187   N N    . GLU A ? 13  ? -11.035  5.222    -2.562  1.0 0.0 13   0 1 
ATOM 188   C CA   . GLU A ? 13  ? -9.861   4.839    -3.341  1.0 0.0 13   0 1 
ATOM 189   C C    . GLU A ? 13  ? -9.356   3.415    -3.130  1.0 0.0 13   0 1 
ATOM 190   O O    . GLU A ? 13  ? -8.334   3.029    -3.686  1.0 0.0 13   0 1 
ATOM 191   C CB   . GLU A ? 13  ? -8.721   5.813    -3.037  1.0 0.0 13   0 1 
ATOM 192   C CG   . GLU A ? 13  ? -8.982   7.245    -3.481  1.0 0.0 13   0 1 
ATOM 193   C CD   . GLU A ? 13  ? -7.853   8.178    -3.142  1.0 0.0 13   0 1 
ATOM 194   O OE1  . GLU A ? 13  ? -6.748   7.714    -2.995  1.0 0.0 13   0 1 
ATOM 195   O OE2  . GLU A ? 13  ? -8.095   9.357    -3.031  1.0 0.0 13   0 1 
ATOM 196   H H    . GLU A ? 13  ? -10.907  5.643    -1.654  1.0 0.0 13   0 1 
ATOM 197   H HA   . GLU A ? 13  ? -10.120  4.880    -4.400  1.0 0.0 13   0 1 
ATOM 198   H 1HB  . GLU A ? 13  ? -8.529   5.825    -1.964  1.0 0.0 13   0 1 
ATOM 199   H 2HB  . GLU A ? 13  ? -7.810   5.472    -3.528  1.0 0.0 13   0 1 
ATOM 200   H 1HG  . GLU A ? 13  ? -9.137   7.258    -4.559  1.0 0.0 13   0 1 
ATOM 201   H 2HG  . GLU A ? 13  ? -9.896   7.601    -3.006  1.0 0.0 13   0 1 
ATOM 202   N N    . GLY A ? 14  ? -10.074  2.638    -2.327  1.0 0.0 14   0 1 
ATOM 203   C CA   . GLY A ? 14  ? -9.689   1.260    -2.087  1.0 0.0 14   0 1 
ATOM 204   C C    . GLY A ? 14  ? -8.553   1.006    -1.115  1.0 0.0 14   0 1 
ATOM 205   O O    . GLY A ? 14  ? -8.035   -0.112   -1.035  1.0 0.0 14   0 1 
ATOM 206   H H    . GLY A ? 14  ? -10.898  3.004    -1.872  1.0 0.0 14   0 1 
ATOM 207   H 1HA  . GLY A ? 14  ? -10.547  0.703    -1.708  1.0 0.0 14   0 1 
ATOM 208   H 2HA  . GLY A ? 14  ? -9.397   0.796    -3.029  1.0 0.0 14   0 1 
ATOM 209   N N    . MET A ? 15  ? -8.167   2.026    -0.360  1.0 0.0 15   0 1 
ATOM 210   C CA   . MET A ? 15  ? -7.006   1.902    0.504   1.0 0.0 15   0 1 
ATOM 211   C C    . MET A ? 15  ? -7.425   1.276    1.833   1.0 0.0 15   0 1 
ATOM 212   O O    . MET A ? 15  ? -7.415   1.940    2.865   1.0 0.0 15   0 1 
ATOM 213   C CB   . MET A ? 15  ? -6.352   3.265    0.723   1.0 0.0 15   0 1 
ATOM 214   C CG   . MET A ? 15  ? -5.758   3.887    -0.533  1.0 0.0 15   0 1 
ATOM 215   S SD   . MET A ? 15  ? -4.974   5.480    -0.215  1.0 0.0 15   0 1 
ATOM 216   C CE   . MET A ? 15  ? -6.410   6.522    0.025   1.0 0.0 15   0 1 
ATOM 217   H H    . MET A ? 15  ? -8.677   2.898    -0.376  1.0 0.0 15   0 1 
ATOM 218   H HA   . MET A ? 15  ? -6.286   1.238    0.022   1.0 0.0 15   0 1 
ATOM 219   H 1HB  . MET A ? 15  ? -7.087   3.961    1.124   1.0 0.0 15   0 1 
ATOM 220   H 2HB  . MET A ? 15  ? -5.553   3.171    1.460   1.0 0.0 15   0 1 
ATOM 221   H 1HG  . MET A ? 15  ? -5.012   3.214    -0.955  1.0 0.0 15   0 1 
ATOM 222   H 2HG  . MET A ? 15  ? -6.544   4.032    -1.274  1.0 0.0 15   0 1 
ATOM 223   H 1HE  . MET A ? 15  ? -6.089   7.543    0.231   1.0 0.0 15   0 1 
ATOM 224   H 2HE  . MET A ? 15  ? -7.024   6.509    -0.877  1.0 0.0 15   0 1 
ATOM 225   H 3HE  . MET A ? 15  ? -6.994   6.148    0.867   1.0 0.0 15   0 1 
ATOM 226   N N    . ILE A ? 16  ? -7.783   -0.007   1.802   1.0 0.0 16   0 1 
ATOM 227   C CA   . ILE A ? 16  ? -8.226   -0.710   3.003   1.0 0.0 16   0 1 
ATOM 228   C C    . ILE A ? 16  ? -7.278   -0.542   4.189   1.0 0.0 16   0 1 
ATOM 229   O O    . ILE A ? 16  ? -7.727   -0.405   5.327   1.0 0.0 16   0 1 
ATOM 230   C CB   . ILE A ? 16  ? -8.398   -2.211   2.708   1.0 0.0 16   0 1 
ATOM 231   C CG1  . ILE A ? 16  ? -9.061   -2.916   3.895   1.0 0.0 16   0 1 
ATOM 232   C CG2  . ILE A ? 16  ? -7.054   -2.848   2.390   1.0 0.0 16   0 1 
ATOM 233   C CD1  . ILE A ? 16  ? -10.466  -2.439   4.181   1.0 0.0 16   0 1 
ATOM 234   H H    . ILE A ? 16  ? -7.747   -0.506   0.925   1.0 0.0 16   0 1 
ATOM 235   H HA   . ILE A ? 16  ? -9.184   -0.296   3.313   1.0 0.0 16   0 1 
ATOM 236   H HB   . ILE A ? 16  ? -9.062   -2.341   1.855   1.0 0.0 16   0 1 
ATOM 237   H 1HG1 . ILE A ? 16  ? -9.096   -3.988   3.708   1.0 0.0 16   0 1 
ATOM 238   H 2HG1 . ILE A ? 16  ? -8.460   -2.761   4.792   1.0 0.0 16   0 1 
ATOM 239   H 1HG2 . ILE A ? 16  ? -7.194   -3.909   2.185   1.0 0.0 16   0 1 
ATOM 240   H 2HG2 . ILE A ? 16  ? -6.620   -2.364   1.516   1.0 0.0 16   0 1 
ATOM 241   H 3HG2 . ILE A ? 16  ? -6.384   -2.728   3.241   1.0 0.0 16   0 1 
ATOM 242   H 1HD1 . ILE A ? 16  ? -10.869  -2.984   5.036   1.0 0.0 16   0 1 
ATOM 243   H 2HD1 . ILE A ? 16  ? -10.450  -1.372   4.407   1.0 0.0 16   0 1 
ATOM 244   H 3HD1 . ILE A ? 16  ? -11.095  -2.616   3.310   1.0 0.0 16   0 1 
ATOM 245   N N    . ILE A ? 17  ? -5.969   -0.554   3.944   1.0 0.0 17   0 1 
ATOM 246   C CA   . ILE A ? 17  ? -5.035   -0.403   5.054   1.0 0.0 17   0 1 
ATOM 247   C C    . ILE A ? 17  ? -5.198   0.975    5.694   1.0 0.0 17   0 1 
ATOM 248   O O    . ILE A ? 17  ? -4.985   1.133    6.895   1.0 0.0 17   0 1 
ATOM 249   C CB   . ILE A ? 17  ? -3.581   -0.593   4.586   1.0 0.0 17   0 1 
ATOM 250   C CG1  . ILE A ? 17  ? -2.650   -0.764   5.790   1.0 0.0 17   0 1 
ATOM 251   C CG2  . ILE A ? 17  ? -3.139   0.585    3.731   1.0 0.0 17   0 1 
ATOM 252   C CD1  . ILE A ? 17  ? -2.918   -2.015   6.595   1.0 0.0 17   0 1 
ATOM 253   H H    . ILE A ? 17  ? -5.607   -0.667   3.008   1.0 0.0 17   0 1 
ATOM 254   H HA   . ILE A ? 17  ? -5.257   -1.165   5.800   1.0 0.0 17   0 1 
ATOM 255   H HB   . ILE A ? 17  ? -3.505   -1.506   3.997   1.0 0.0 17   0 1 
ATOM 256   H 1HG1 . ILE A ? 17  ? -1.616   -0.792   5.449   1.0 0.0 17   0 1 
ATOM 257   H 2HG1 . ILE A ? 17  ? -2.752   0.095    6.453   1.0 0.0 17   0 1 
ATOM 258   H 1HG2 . ILE A ? 17  ? -2.109   0.434    3.409   1.0 0.0 17   0 1 
ATOM 259   H 2HG2 . ILE A ? 17  ? -3.784   0.662    2.857   1.0 0.0 17   0 1 
ATOM 260   H 3HG2 . ILE A ? 17  ? -3.207   1.503    4.314   1.0 0.0 17   0 1 
ATOM 261   H 1HD1 . ILE A ? 17  ? -2.219   -2.066   7.431   1.0 0.0 17   0 1 
ATOM 262   H 2HD1 . ILE A ? 17  ? -3.939   -1.991   6.977   1.0 0.0 17   0 1 
ATOM 263   H 3HD1 . ILE A ? 17  ? -2.787   -2.891   5.961   1.0 0.0 17   0 1 
ATOM 264   N N    . VAL A ? 18  ? -5.577   1.968    4.895   1.0 0.0 18   0 1 
ATOM 265   C CA   . VAL A ? 18  ? -5.731   3.323    5.415   1.0 0.0 18   0 1 
ATOM 266   C C    . VAL A ? 18  ? -7.081   3.420    6.118   1.0 0.0 18   0 1 
ATOM 267   O O    . VAL A ? 18  ? -7.194   4.078    7.153   1.0 0.0 18   0 1 
ATOM 268   C CB   . VAL A ? 18  ? -5.650   4.363    4.282   1.0 0.0 18   0 1 
ATOM 269   C CG1  . VAL A ? 18  ? -5.949   5.756    4.815   1.0 0.0 18   0 1 
ATOM 270   C CG2  . VAL A ? 18  ? -4.275   4.317    3.634   1.0 0.0 18   0 1 
ATOM 271   H H    . VAL A ? 18  ? -5.761   1.793    3.918   1.0 0.0 18   0 1 
ATOM 272   H HA   . VAL A ? 18  ? -4.925   3.516    6.121   1.0 0.0 18   0 1 
ATOM 273   H HB   . VAL A ? 18  ? -6.412   4.134    3.536   1.0 0.0 18   0 1 
ATOM 274   H 1HG1 . VAL A ? 18  ? -5.888   6.479    4.001   1.0 0.0 18   0 1 
ATOM 275   H 2HG1 . VAL A ? 18  ? -6.952   5.775    5.242   1.0 0.0 18   0 1 
ATOM 276   H 3HG1 . VAL A ? 18  ? -5.221   6.015    5.584   1.0 0.0 18   0 1 
ATOM 277   H 1HG2 . VAL A ? 18  ? -4.225   5.054    2.833   1.0 0.0 18   0 1 
ATOM 278   H 2HG2 . VAL A ? 18  ? -3.513   4.540    4.381   1.0 0.0 18   0 1 
ATOM 279   H 3HG2 . VAL A ? 18  ? -4.099   3.323    3.223   1.0 0.0 18   0 1 
ATOM 280   N N    . VAL A ? 19  ? -8.097   2.756    5.568   1.0 0.0 19   0 1 
ATOM 281   C CA   . VAL A ? 19  ? -9.419   2.755    6.180   1.0 0.0 19   0 1 
ATOM 282   C C    . VAL A ? 19  ? -9.331   2.186    7.595   1.0 0.0 19   0 1 
ATOM 283   O O    . VAL A ? 19  ? -9.889   2.741    8.543   1.0 0.0 19   0 1 
ATOM 284   C CB   . VAL A ? 19  ? -10.405  1.919    5.342   1.0 0.0 19   0 1 
ATOM 285   C CG1  . VAL A ? 19  ? -11.719  1.741    6.087   1.0 0.0 19   0 1 
ATOM 286   C CG2  . VAL A ? 19  ? -10.635  2.587    3.995   1.0 0.0 19   0 1 
ATOM 287   H H    . VAL A ? 19  ? -7.951   2.243    4.710   1.0 0.0 19   0 1 
ATOM 288   H HA   . VAL A ? 19  ? -9.783   3.783    6.221   1.0 0.0 19   0 1 
ATOM 289   H HB   . VAL A ? 19  ? -9.985   0.925    5.188   1.0 0.0 19   0 1 
ATOM 290   H 1HG1 . VAL A ? 19  ? -12.404  1.147    5.480   1.0 0.0 19   0 1 
ATOM 291   H 2HG1 . VAL A ? 19  ? -11.535  1.229    7.031   1.0 0.0 19   0 1 
ATOM 292   H 3HG1 . VAL A ? 19  ? -12.162  2.717    6.282   1.0 0.0 19   0 1 
ATOM 293   H 1HG2 . VAL A ? 19  ? -11.332  1.991    3.407   1.0 0.0 19   0 1 
ATOM 294   H 2HG2 . VAL A ? 19  ? -11.049  3.584    4.149   1.0 0.0 19   0 1 
ATOM 295   H 3HG2 . VAL A ? 19  ? -9.687   2.667    3.462   1.0 0.0 19   0 1 
ATOM 296   N N    . ILE A ? 20  ? -8.626   1.068    7.727   1.0 0.0 20   0 1 
ATOM 297   C CA   . ILE A ? 20  ? -8.483   0.410    9.014   1.0 0.0 20   0 1 
ATOM 298   C C    . ILE A ? 20  ? -7.888   1.369    10.036  1.0 0.0 20   0 1 
ATOM 299   O O    . ILE A ? 20  ? -8.420   1.515    11.131  1.0 0.0 20   0 1 
ATOM 300   C CB   . ILE A ? 20  ? -7.598   -0.844   8.899   1.0 0.0 20   0 1 
ATOM 301   C CG1  . ILE A ? 20  ? -8.305   -1.923   8.075   1.0 0.0 20   0 1 
ATOM 302   C CG2  . ILE A ? 20  ? -7.241   -1.372   10.280  1.0 0.0 20   0 1 
ATOM 303   C CD1  . ILE A ? 20  ? -7.405   -3.067   7.665   1.0 0.0 20   0 1 
ATOM 304   H H    . ILE A ? 20  ? -8.178   0.666    6.916   1.0 0.0 20   0 1 
ATOM 305   H HA   . ILE A ? 20  ? -9.473   0.111    9.363   1.0 0.0 20   0 1 
ATOM 306   H HB   . ILE A ? 20  ? -6.680   -0.594   8.368   1.0 0.0 20   0 1 
ATOM 307   H 1HG1 . ILE A ? 20  ? -9.136   -2.332   8.649   1.0 0.0 20   0 1 
ATOM 308   H 2HG1 . ILE A ? 20  ? -8.721   -1.477   7.171   1.0 0.0 20   0 1 
ATOM 309   H 1HG2 . ILE A ? 20  ? -6.616   -2.259   10.180  1.0 0.0 20   0 1 
ATOM 310   H 2HG2 . ILE A ? 20  ? -6.699   -0.607   10.833  1.0 0.0 20   0 1 
ATOM 311   H 3HG2 . ILE A ? 20  ? -8.154   -1.631   10.817  1.0 0.0 20   0 1 
ATOM 312   H 1HD1 . ILE A ? 20  ? -7.977   -3.790   7.084   1.0 0.0 20   0 1 
ATOM 313   H 2HD1 . ILE A ? 20  ? -6.583   -2.683   7.059   1.0 0.0 20   0 1 
ATOM 314   H 3HD1 . ILE A ? 20  ? -7.005   -3.551   8.554   1.0 0.0 20   0 1 
ATOM 315   N N    . VAL A ? 21  ? -6.786   2.022    9.676   1.0 0.0 21   0 1 
ATOM 316   C CA   . VAL A ? 21  ? -6.101   2.923    10.610  1.0 0.0 21   0 1 
ATOM 317   C C    . VAL A ? 21  ? -6.936   4.137    10.993  1.0 0.0 21   0 1 
ATOM 318   O O    . VAL A ? 21  ? -7.124   4.419    12.177  1.0 0.0 21   0 1 
ATOM 319   C CB   . VAL A ? 21  ? -4.776   3.410    9.993   1.0 0.0 21   0 1 
ATOM 320   C CG1  . VAL A ? 21  ? -4.144   4.483    10.867  1.0 0.0 21   0 1 
ATOM 321   C CG2  . VAL A ? 21  ? -3.828   2.235    9.811   1.0 0.0 21   0 1 
ATOM 322   H H    . VAL A ? 21  ? -6.411   1.900    8.746   1.0 0.0 21   0 1 
ATOM 323   H HA   . VAL A ? 21  ? -5.894   2.375    11.530  1.0 0.0 21   0 1 
ATOM 324   H HB   . VAL A ? 21  ? -4.983   3.864    9.024   1.0 0.0 21   0 1 
ATOM 325   H 1HG1 . VAL A ? 21  ? -3.209   4.815    10.415  1.0 0.0 21   0 1 
ATOM 326   H 2HG1 . VAL A ? 21  ? -4.826   5.329    10.954  1.0 0.0 21   0 1 
ATOM 327   H 3HG1 . VAL A ? 21  ? -3.943   4.074    11.857  1.0 0.0 21   0 1 
ATOM 328   H 1HG2 . VAL A ? 21  ? -2.894   2.586    9.373   1.0 0.0 21   0 1 
ATOM 329   H 2HG2 . VAL A ? 21  ? -3.626   1.776    10.779  1.0 0.0 21   0 1 
ATOM 330   H 3HG2 . VAL A ? 21  ? -4.284   1.498    9.149   1.0 0.0 21   0 1 
ATOM 331   N N    . LEU A ? 22  ? -7.423   4.860    9.989   1.0 0.0 22   0 1 
ATOM 332   C CA   . LEU A ? 22  ? -8.212   6.063    10.213  1.0 0.0 22   0 1 
ATOM 333   C C    . LEU A ? 22  ? -9.452   5.832    11.064  1.0 0.0 22   0 1 
ATOM 334   O O    . LEU A ? 22  ? -9.793   6.660    11.914  1.0 0.0 22   0 1 
ATOM 335   C CB   . LEU A ? 22  ? -8.633   6.657    8.863   1.0 0.0 22   0 1 
ATOM 336   C CG   . LEU A ? 22  ? -7.504   7.267    8.023   1.0 0.0 22   0 1 
ATOM 337   C CD1  . LEU A ? 22  ? -8.042   7.654    6.652   1.0 0.0 22   0 1 
ATOM 338   C CD2  . LEU A ? 22  ? -6.930   8.477    8.746   1.0 0.0 22   0 1 
ATOM 339   H H    . LEU A ? 22  ? -7.241   4.561    9.041   1.0 0.0 22   0 1 
ATOM 340   H HA   . LEU A ? 22  ? -7.596   6.787    10.744  1.0 0.0 22   0 1 
ATOM 341   H 1HB  . LEU A ? 22  ? -9.101   5.874    8.270   1.0 0.0 22   0 1 
ATOM 342   H 2HB  . LEU A ? 22  ? -9.372   7.439    9.043   1.0 0.0 22   0 1 
ATOM 343   H HG   . LEU A ? 22  ? -6.718   6.526    7.876   1.0 0.0 22   0 1 
ATOM 344   H 1HD1 . LEU A ? 22  ? -7.239   8.087    6.055   1.0 0.0 22   0 1 
ATOM 345   H 2HD1 . LEU A ? 22  ? -8.428   6.767    6.150   1.0 0.0 22   0 1 
ATOM 346   H 3HD1 . LEU A ? 22  ? -8.842   8.384    6.768   1.0 0.0 22   0 1 
ATOM 347   H 1HD2 . LEU A ? 22  ? -6.126   8.910    8.150   1.0 0.0 22   0 1 
ATOM 348   H 2HD2 . LEU A ? 22  ? -7.714   9.220    8.892   1.0 0.0 22   0 1 
ATOM 349   H 3HD2 . LEU A ? 22  ? -6.536   8.169    9.715   1.0 0.0 22   0 1 
ATOM 350   N N    . LEU A ? 23  ? -10.131  4.716    10.835  1.0 0.0 23   0 1 
ATOM 351   C CA   . LEU A ? 23  ? -11.274  4.361    11.656  1.0 0.0 23   0 1 
ATOM 352   C C    . LEU A ? 23  ? -10.847  4.103    13.103  1.0 0.0 23   0 1 
ATOM 353   O O    . LEU A ? 23  ? -11.458  4.632    14.036  1.0 0.0 23   0 1 
ATOM 354   C CB   . LEU A ? 23  ? -11.968  3.118    11.084  1.0 0.0 23   0 1 
ATOM 355   C CG   . LEU A ? 23  ? -13.268  2.701    11.784  1.0 0.0 23   0 1 
ATOM 356   C CD1  . LEU A ? 23  ? -14.138  1.914    10.814  1.0 0.0 23   0 1 
ATOM 357   C CD2  . LEU A ? 23  ? -12.937  1.873    13.017  1.0 0.0 23   0 1 
ATOM 358   H H    . LEU A ? 23  ? -9.856   4.101    10.082  1.0 0.0 23   0 1 
ATOM 359   H HA   . LEU A ? 23  ? -11.977  5.193    11.647  1.0 0.0 23   0 1 
ATOM 360   H 1HB  . LEU A ? 23  ? -12.201  3.302    10.036  1.0 0.0 23   0 1 
ATOM 361   H 2HB  . LEU A ? 23  ? -11.277  2.278    11.140  1.0 0.0 23   0 1 
ATOM 362   H HG   . LEU A ? 23  ? -13.822  3.591    12.083  1.0 0.0 23   0 1 
ATOM 363   H 1HD1 . LEU A ? 23  ? -15.061  1.618    11.311  1.0 0.0 23   0 1 
ATOM 364   H 2HD1 . LEU A ? 23  ? -14.375  2.536    9.951   1.0 0.0 23   0 1 
ATOM 365   H 3HD1 . LEU A ? 23  ? -13.602  1.025    10.484  1.0 0.0 23   0 1 
ATOM 366   H 1HD2 . LEU A ? 23  ? -13.861  1.578    13.515  1.0 0.0 23   0 1 
ATOM 367   H 2HD2 . LEU A ? 23  ? -12.384  0.982    12.720  1.0 0.0 23   0 1 
ATOM 368   H 3HD2 . LEU A ? 23  ? -12.330  2.466    13.702  1.0 0.0 23   0 1 
ATOM 369   N N    . GLU A ? 24  ? -9.799   3.306    13.300  1.0 0.0 24   0 1 
ATOM 370   C CA   . GLU A ? 24  ? -9.348   3.025    14.660  1.0 0.0 24   0 1 
ATOM 371   C C    . GLU A ? 24  ? -8.810   4.266    15.361  1.0 0.0 24   0 1 
ATOM 372   O O    . GLU A ? 24  ? -8.808   4.342    16.588  1.0 0.0 24   0 1 
ATOM 373   C CB   . GLU A ? 24  ? -8.269   1.940    14.642  1.0 0.0 24   0 1 
ATOM 374   C CG   . GLU A ? 24  ? -8.771   0.562    14.234  1.0 0.0 24   0 1 
ATOM 375   C CD   . GLU A ? 24  ? -7.682   -0.475   14.213  1.0 0.0 24   0 1 
ATOM 376   O OE1  . GLU A ? 24  ? -6.547   -0.121   14.429  1.0 0.0 24   0 1 
ATOM 377   O OE2  . GLU A ? 24  ? -7.985   -1.621   13.981  1.0 0.0 24   0 1 
ATOM 378   H H    . GLU A ? 24  ? -9.305   2.891    12.523  1.0 0.0 24   0 1 
ATOM 379   H HA   . GLU A ? 24  ? -10.200  2.668    15.240  1.0 0.0 24   0 1 
ATOM 380   H 1HB  . GLU A ? 24  ? -7.477   2.225    13.951  1.0 0.0 24   0 1 
ATOM 381   H 2HB  . GLU A ? 24  ? -7.824   1.853    15.634  1.0 0.0 24   0 1 
ATOM 382   H 1HG  . GLU A ? 24  ? -9.544   0.245    14.934  1.0 0.0 24   0 1 
ATOM 383   H 2HG  . GLU A ? 24  ? -9.221   0.629    13.245  1.0 0.0 24   0 1 
ATOM 384   N N    . LYS A ? 25  ? -8.350   5.242    14.584  1.0 0.0 25   0 1 
ATOM 385   C CA   . LYS A ? 25  ? -7.819   6.459    15.173  1.0 0.0 25   0 1 
ATOM 386   C C    . LYS A ? 25  ? -8.947   7.462    15.435  1.0 0.0 25   0 1 
ATOM 387   O O    . LYS A ? 25  ? -8.699   8.606    15.806  1.0 0.0 25   0 1 
ATOM 388   C CB   . LYS A ? 25  ? -6.755   7.075    14.263  1.0 0.0 25   0 1 
ATOM 389   C CG   . LYS A ? 25  ? -5.543   6.184    14.020  1.0 0.0 25   0 1 
ATOM 390   C CD   . LYS A ? 25  ? -4.772   5.937    15.308  1.0 0.0 25   0 1 
ATOM 391   C CE   . LYS A ? 25  ? -3.507   5.131    15.051  1.0 0.0 25   0 1 
ATOM 392   N NZ   . LYS A ? 25  ? -2.762   4.849    16.307  1.0 0.0 25   0 1 
ATOM 393   H H    . LYS A ? 25  ? -8.368   5.149    13.578  1.0 0.0 25   0 1 
ATOM 394   H HA   . LYS A ? 25  ? -7.366   6.210    16.133  1.0 0.0 25   0 1 
ATOM 395   H 1HB  . LYS A ? 25  ? -7.196   7.311    13.295  1.0 0.0 25   0 1 
ATOM 396   H 2HB  . LYS A ? 25  ? -6.401   8.010    14.699  1.0 0.0 25   0 1 
ATOM 397   H 1HG  . LYS A ? 25  ? -5.871   5.227    13.613  1.0 0.0 25   0 1 
ATOM 398   H 2HG  . LYS A ? 25  ? -4.882   6.659    13.296  1.0 0.0 25   0 1 
ATOM 399   H 1HD  . LYS A ? 25  ? -4.499   6.892    15.758  1.0 0.0 25   0 1 
ATOM 400   H 2HD  . LYS A ? 25  ? -5.402   5.391    16.010  1.0 0.0 25   0 1 
ATOM 401   H 1HE  . LYS A ? 25  ? -3.769   4.185    14.578  1.0 0.0 25   0 1 
ATOM 402   H 2HE  . LYS A ? 25  ? -2.856   5.682    14.373  1.0 0.0 25   0 1 
ATOM 403   H 1HZ  . LYS A ? 25  ? -1.931   4.314    16.094  1.0 0.0 25   0 1 
ATOM 404   H 2HZ  . LYS A ? 25  ? -2.497   5.720    16.745  1.0 0.0 25   0 1 
ATOM 405   H 3HZ  . LYS A ? 25  ? -3.349   4.321    16.936  1.0 0.0 25   0 1 
ATOM 406   N N    . GLY A ? 26  ? -10.186  7.023    15.218  1.0 0.0 26   0 1 
ATOM 407   C CA   . GLY A ? 26  ? -11.338  7.874    15.474  1.0 0.0 26   0 1 
ATOM 408   C C    . GLY A ? 26  ? -12.269  8.355    14.374  1.0 0.0 26   0 1 
ATOM 409   O O    . GLY A ? 26  ? -13.304  8.945    14.684  1.0 0.0 26   0 1 
ATOM 410   H H    . GLY A ? 26  ? -10.333  6.086    14.870  1.0 0.0 26   0 1 
ATOM 411   H 1HA  . GLY A ? 26  ? -12.010  7.375    16.172  1.0 0.0 26   0 1 
ATOM 412   H 2HA  . GLY A ? 26  ? -11.009  8.797    15.947  1.0 0.0 26   0 1 
ATOM 413   N N    . ALA A ? 27  ? -11.938  8.123    13.107  1.0 0.0 27   0 1 
ATOM 414   C CA   . ALA A ? 27  ? -12.841  8.538    12.027  1.0 0.0 27   0 1 
ATOM 415   C C    . ALA A ? 27  ? -14.174  7.783    12.088  1.0 0.0 27   0 1 
ATOM 416   O O    . ALA A ? 27  ? -14.198  6.568    12.271  1.0 0.0 27   0 1 
ATOM 417   C CB   . ALA A ? 27  ? -12.177  8.327    10.674  1.0 0.0 27   0 1 
ATOM 418   H H    . ALA A ? 27  ? -11.071  7.662    12.873  1.0 0.0 27   0 1 
ATOM 419   H HA   . ALA A ? 27  ? -13.059  9.598    12.158  1.0 0.0 27   0 1 
ATOM 420   H 1HB  . ALA A ? 27  ? -12.857  8.641    9.882   1.0 0.0 27   0 1 
ATOM 421   H 2HB  . ALA A ? 27  ? -11.262  8.917    10.622  1.0 0.0 27   0 1 
ATOM 422   H 3HB  . ALA A ? 27  ? -11.937  7.273    10.548  1.0 0.0 27   0 1 
ATOM 423   N N    . ASP A ? 28  ? -15.285  8.506    11.950  1.0 0.0 28   0 1 
ATOM 424   C CA   . ASP A ? 28  ? -16.608  7.890    12.055  1.0 0.0 28   0 1 
ATOM 425   C C    . ASP A ? 28  ? -16.947  7.171    10.752  1.0 0.0 28   0 1 
ATOM 426   O O    . ASP A ? 28  ? -16.978  7.785    9.688   1.0 0.0 28   0 1 
ATOM 427   C CB   . ASP A ? 28  ? -17.677  8.939    12.369  1.0 0.0 28   0 1 
ATOM 428   C CG   . ASP A ? 28  ? -19.055  8.332    12.595  1.0 0.0 28   0 1 
ATOM 429   O OD1  . ASP A ? 28  ? -19.210  7.156    12.362  1.0 0.0 28   0 1 
ATOM 430   O OD2  . ASP A ? 28  ? -19.940  9.049    12.997  1.0 0.0 28   0 1 
ATOM 431   H H    . ASP A ? 28  ? -15.216  9.498    11.771  1.0 0.0 28   0 1 
ATOM 432   H HA   . ASP A ? 28  ? -16.588  7.164    12.867  1.0 0.0 28   0 1 
ATOM 433   H 1HB  . ASP A ? 28  ? -17.391  9.496    13.261  1.0 0.0 28   0 1 
ATOM 434   H 2HB  . ASP A ? 28  ? -17.741  9.652    11.545  1.0 0.0 28   0 1 
ATOM 435   N N    . PRO A ? 29  ? -17.205  5.856    10.820  1.0 0.0 29   0 1 
ATOM 436   C CA   . PRO A ? 29  ? -17.555  5.064    9.632   1.0 0.0 29   0 1 
ATOM 437   C C    . PRO A ? 29  ? -18.879  5.532    9.044   1.0 0.0 29   0 1 
ATOM 438   O O    . PRO A ? 29  ? -19.217  5.210    7.905   1.0 0.0 29   0 1 
ATOM 439   C CB   . PRO A ? 29  ? -17.654  3.636    10.177  1.0 0.0 29   0 1 
ATOM 440   C CG   . PRO A ? 29  ? -17.967  3.817    11.623  1.0 0.0 29   0 1 
ATOM 441   C CD   . PRO A ? 29  ? -17.214  5.060    12.016  1.0 0.0 29   0 1 
ATOM 442   H HA   . PRO A ? 29  ? -16.745  5.144    8.893   1.0 0.0 29   0 1 
ATOM 443   H 1HB  . PRO A ? 29  ? -18.435  3.080    9.637   1.0 0.0 29   0 1 
ATOM 444   H 2HB  . PRO A ? 29  ? -16.707  3.102    10.009  1.0 0.0 29   0 1 
ATOM 445   H 1HG  . PRO A ? 29  ? -19.053  3.916    11.767  1.0 0.0 29   0 1 
ATOM 446   H 2HG  . PRO A ? 29  ? -17.651  2.931    12.194  1.0 0.0 29   0 1 
ATOM 447   H 1HD  . PRO A ? 29  ? -17.755  5.577    12.823  1.0 0.0 29   0 1 
ATOM 448   H 2HD  . PRO A ? 29  ? -16.200  4.787    12.342  1.0 0.0 29   0 1 
ATOM 449   N N    . ASN A ? 30  ? -19.622  6.303    9.834   1.0 0.0 30   0 1 
ATOM 450   C CA   . ASN A ? 30  ? -20.842  6.947    9.361   1.0 0.0 30   0 1 
ATOM 451   C C    . ASN A ? 30  ? -20.742  8.442    9.050   1.0 0.0 30   0 1 
ATOM 452   O O    . ASN A ? 30  ? -21.754  9.117    8.890   1.0 0.0 30   0 1 
ATOM 453   C CB   . ASN A ? 30  ? -21.947  6.716    10.375  1.0 0.0 30   0 1 
ATOM 454   C CG   . ASN A ? 30  ? -22.374  5.276    10.446  1.0 0.0 30   0 1 
ATOM 455   O OD1  . ASN A ? 30  ? -23.121  4.794    9.586   1.0 0.0 30   0 1 
ATOM 456   N ND2  . ASN A ? 30  ? -21.915  4.579    11.454  1.0 0.0 30   0 1 
ATOM 457   H H    . ASN A ? 30  ? -19.329  6.444    10.790  1.0 0.0 30   0 1 
ATOM 458   H HA   . ASN A ? 30  ? -21.126  6.495    8.410   1.0 0.0 30   0 1 
ATOM 459   H 1HB  . ASN A ? 30  ? -21.607  7.031    11.362  1.0 0.0 30   0 1 
ATOM 460   H 2HB  . ASN A ? 30  ? -22.812  7.327    10.116  1.0 0.0 30   0 1 
ATOM 461   H 1HD2 . ASN A ? 30  ? -22.166  3.616    11.552  1.0 0.0 30   0 1 
ATOM 462   H 2HD2 . ASN A ? 30  ? -21.314  5.010    12.126  1.0 0.0 30   0 1 
ATOM 463   N N    . ALA A ? 31  ? -19.520  8.950    8.952   1.0 0.0 31   0 1 
ATOM 464   C CA   . ALA A ? 31  ? -19.309  10.328   8.560   1.0 0.0 31   0 1 
ATOM 465   C C    . ALA A ? 31  ? -19.827  10.465   7.131   1.0 0.0 31   0 1 
ATOM 466   O O    . ALA A ? 31  ? -19.777  9.512    6.363   1.0 0.0 31   0 1 
ATOM 467   C CB   . ALA A ? 31  ? -17.842  10.718   8.664   1.0 0.0 31   0 1 
ATOM 468   H H    . ALA A ? 31  ? -18.719  8.369    9.155   1.0 0.0 31   0 1 
ATOM 469   H HA   . ALA A ? 31  ? -19.843  10.967   9.264   1.0 0.0 31   0 1 
ATOM 470   H 1HB  . ALA A ? 31  ? -17.714  11.748   8.332   1.0 0.0 31   0 1 
ATOM 471   H 2HB  . ALA A ? 31  ? -17.514  10.627   9.700   1.0 0.0 31   0 1 
ATOM 472   H 3HB  . ALA A ? 31  ? -17.245  10.058   8.036   1.0 0.0 31   0 1 
ATOM 473   N N    . SER A ? 32  ? -20.330  11.645   6.783   1.0 0.0 32   0 1 
ATOM 474   C CA   . SER A ? 32  ? -20.889  11.880   5.456   1.0 0.0 32   0 1 
ATOM 475   C C    . SER A ? 32  ? -20.102  12.983   4.772   1.0 0.0 32   0 1 
ATOM 476   O O    . SER A ? 32  ? -19.550  13.858   5.439   1.0 0.0 32   0 1 
ATOM 477   C CB   . SER A ? 32  ? -22.354  12.260   5.548   1.0 0.0 32   0 1 
ATOM 478   O OG   . SER A ? 32  ? -22.516  13.472   6.233   1.0 0.0 32   0 1 
ATOM 479   H H    . SER A ? 32  ? -20.324  12.398   7.454   1.0 0.0 32   0 1 
ATOM 480   H HA   . SER A ? 32  ? -20.808  10.958   4.879   1.0 0.0 32   0 1 
ATOM 481   H 1HB  . SER A ? 32  ? -22.771  12.348   4.546   1.0 0.0 32   0 1 
ATOM 482   H 2HB  . SER A ? 32  ? -22.902  11.473   6.063   1.0 0.0 32   0 1 
ATOM 483   H HG   . SER A ? 32  ? -22.320  14.164   5.597   1.0 0.0 32   0 1 
ATOM 484   N N    . ASP A ? 33  ? -20.022  12.937   3.445   1.0 0.0 33   0 1 
ATOM 485   C CA   . ASP A ? 33  ? -19.384  14.032   2.716   1.0 0.0 33   0 1 
ATOM 486   C C    . ASP A ? 33  ? -20.411  15.106   2.379   1.0 0.0 33   0 1 
ATOM 487   O O    . ASP A ? 33  ? -21.535  15.088   2.894   1.0 0.0 33   0 1 
ATOM 488   C CB   . ASP A ? 33  ? -18.723  13.521   1.433   1.0 0.0 33   0 1 
ATOM 489   C CG   . ASP A ? 33  ? -19.731  13.028   0.404   1.0 0.0 33   0 1 
ATOM 490   O OD1  . ASP A ? 33  ? -20.907  13.198   0.623   1.0 0.0 33   0 1 
ATOM 491   O OD2  . ASP A ? 33  ? -19.315  12.485   -0.592  1.0 0.0 33   0 1 
ATOM 492   H H    . ASP A ? 33  ? -20.397  12.153   2.928   1.0 0.0 33   0 1 
ATOM 493   H HA   . ASP A ? 33  ? -18.614  14.468   3.352   1.0 0.0 33   0 1 
ATOM 494   H 1HB  . ASP A ? 33  ? -18.131  14.320   0.986   1.0 0.0 33   0 1 
ATOM 495   H 2HB  . ASP A ? 33  ? -18.043  12.704   1.675   1.0 0.0 33   0 1 
ATOM 496   N N    . LYS A ? 34  ? -20.023  16.037   1.518   1.0 0.0 34   0 1 
ATOM 497   C CA   . LYS A ? 34  ? -20.880  17.151   1.140   1.0 0.0 34   0 1 
ATOM 498   C C    . LYS A ? 34  ? -22.193  16.728   0.495   1.0 0.0 34   0 1 
ATOM 499   O O    . LYS A ? 34  ? -23.150  17.497   0.489   1.0 0.0 34   0 1 
ATOM 500   C CB   . LYS A ? 34  ? -20.124  18.084   0.193   1.0 0.0 34   0 1 
ATOM 501   C CG   . LYS A ? 34  ? -18.983  18.853   0.845   1.0 0.0 34   0 1 
ATOM 502   C CD   . LYS A ? 34  ? -18.273  19.747   -0.161  1.0 0.0 34   0 1 
ATOM 503   C CE   . LYS A ? 34  ? -17.135  20.519   0.490   1.0 0.0 34   0 1 
ATOM 504   N NZ   . LYS A ? 34  ? -16.410  21.373   -0.489  1.0 0.0 34   0 1 
ATOM 505   H H    . LYS A ? 34  ? -19.101  15.967   1.114   1.0 0.0 34   0 1 
ATOM 506   H HA   . LYS A ? 34  ? -21.138  17.711   2.039   1.0 0.0 34   0 1 
ATOM 507   H 1HB  . LYS A ? 34  ? -19.709  17.506   -0.633  1.0 0.0 34   0 1 
ATOM 508   H 2HB  . LYS A ? 34  ? -20.817  18.810   -0.233  1.0 0.0 34   0 1 
ATOM 509   H 1HG  . LYS A ? 34  ? -19.376  19.472   1.653   1.0 0.0 34   0 1 
ATOM 510   H 2HG  . LYS A ? 34  ? -18.265  18.151   1.266   1.0 0.0 34   0 1 
ATOM 511   H 1HD  . LYS A ? 34  ? -17.870  19.135   -0.970  1.0 0.0 34   0 1 
ATOM 512   H 2HD  . LYS A ? 34  ? -18.984  20.455   -0.584  1.0 0.0 34   0 1 
ATOM 513   H 1HE  . LYS A ? 34  ? -17.532  21.152   1.282   1.0 0.0 34   0 1 
ATOM 514   H 2HE  . LYS A ? 34  ? -16.428  19.819   0.935   1.0 0.0 34   0 1 
ATOM 515   H 1HZ  . LYS A ? 34  ? -15.665  21.867   -0.019  1.0 0.0 34   0 1 
ATOM 516   H 2HZ  . LYS A ? 34  ? -16.021  20.794   -1.220  1.0 0.0 34   0 1 
ATOM 517   H 3HZ  . LYS A ? 34  ? -17.051  22.040   -0.894  1.0 0.0 34   0 1 
ATOM 518   N N    . ASP A ? 35  ? -22.245  15.511   -0.046  1.0 0.0 35   0 1 
ATOM 519   C CA   . ASP A ? 35  ? -23.464  15.028   -0.696  1.0 0.0 35   0 1 
ATOM 520   C C    . ASP A ? 35  ? -24.192  13.976   0.137   1.0 0.0 35   0 1 
ATOM 521   O O    . ASP A ? 35  ? -25.073  13.280   -0.365  1.0 0.0 35   0 1 
ATOM 522   C CB   . ASP A ? 35  ? -23.134  14.446   -2.072  1.0 0.0 35   0 1 
ATOM 523   C CG   . ASP A ? 35  ? -22.624  15.494   -3.053  1.0 0.0 35   0 1 
ATOM 524   O OD1  . ASP A ? 35  ? -23.194  16.558   -3.104  1.0 0.0 35   0 1 
ATOM 525   O OD2  . ASP A ? 35  ? -21.670  15.220   -3.741  1.0 0.0 35   0 1 
ATOM 526   H H    . ASP A ? 35  ? -21.434  14.909   -0.011  1.0 0.0 35   0 1 
ATOM 527   H HA   . ASP A ? 35  ? -24.143  15.870   -0.826  1.0 0.0 35   0 1 
ATOM 528   H 1HB  . ASP A ? 35  ? -22.375  13.669   -1.967  1.0 0.0 35   0 1 
ATOM 529   H 2HB  . ASP A ? 35  ? -24.024  13.978   -2.493  1.0 0.0 35   0 1 
ATOM 530   N N    . GLY A ? 36  ? -23.813  13.864   1.408   1.0 0.0 36   0 1 
ATOM 531   C CA   . GLY A ? 36  ? -24.452  12.911   2.299   1.0 0.0 36   0 1 
ATOM 532   C C    . GLY A ? 36  ? -23.991  11.465   2.187   1.0 0.0 36   0 1 
ATOM 533   O O    . GLY A ? 36  ? -24.640  10.574   2.734   1.0 0.0 36   0 1 
ATOM 534   H H    . GLY A ? 36  ? -23.071  14.450   1.764   1.0 0.0 36   0 1 
ATOM 535   H 1HA  . GLY A ? 36  ? -24.293  13.215   3.333   1.0 0.0 36   0 1 
ATOM 536   H 2HA  . GLY A ? 36  ? -25.528  12.914   2.123   1.0 0.0 36   0 1 
ATOM 537   N N    . ARG A ? 37  ? -22.885  11.225   1.486   1.0 0.0 37   0 1 
ATOM 538   C CA   . ARG A ? 37  ? -22.417  9.855    1.234   1.0 0.0 37   0 1 
ATOM 539   C C    . ARG A ? 37  ? -21.384  9.453    2.288   1.0 0.0 37   0 1 
ATOM 540   O O    . ARG A ? 37  ? -20.526  10.254   2.641   1.0 0.0 37   0 1 
ATOM 541   C CB   . ARG A ? 37  ? -21.803  9.734    -0.153  1.0 0.0 37   0 1 
ATOM 542   C CG   . ARG A ? 37  ? -22.774  9.950    -1.303  1.0 0.0 37   0 1 
ATOM 543   C CD   . ARG A ? 37  ? -22.102  9.819    -2.621  1.0 0.0 37   0 1 
ATOM 544   N NE   . ARG A ? 37  ? -23.023  10.045   -3.724  1.0 0.0 37   0 1 
ATOM 545   C CZ   . ARG A ? 37  ? -22.682  9.998    -5.027  1.0 0.0 37   0 1 
ATOM 546   N NH1  . ARG A ? 37  ? -21.442  9.733    -5.373  1.0 0.0 37   0 1 
ATOM 547   N NH2  . ARG A ? 37  ? -23.595  10.219   -5.957  1.0 0.0 37   0 1 
ATOM 548   H H    . ARG A ? 37  ? -22.353  12.002   1.120   1.0 0.0 37   0 1 
ATOM 549   H HA   . ARG A ? 37  ? -23.274  9.182    1.290   1.0 0.0 37   0 1 
ATOM 550   H 1HB  . ARG A ? 37  ? -21.000  10.462   -0.259  1.0 0.0 37   0 1 
ATOM 551   H 2HB  . ARG A ? 37  ? -21.366  8.743    -0.273  1.0 0.0 37   0 1 
ATOM 552   H 1HG  . ARG A ? 37  ? -23.572  9.210    -1.249  1.0 0.0 37   0 1 
ATOM 553   H 2HG  . ARG A ? 37  ? -23.202  10.951   -1.235  1.0 0.0 37   0 1 
ATOM 554   H 1HD  . ARG A ? 37  ? -21.297  10.549   -2.694  1.0 0.0 37   0 1 
ATOM 555   H 2HD  . ARG A ? 37  ? -21.691  8.815    -2.721  1.0 0.0 37   0 1 
ATOM 556   H HE   . ARG A ? 37  ? -23.986  10.252   -3.497  1.0 0.0 37   0 1 
ATOM 557   H 1HH1 . ARG A ? 37  ? -20.744  9.565    -4.662  1.0 0.0 37   0 1 
ATOM 558   H 2HH1 . ARG A ? 37  ? -21.186  9.699    -6.349  1.0 0.0 37   0 1 
ATOM 559   H 1HH2 . ARG A ? 37  ? -24.548  10.423   -5.691  1.0 0.0 37   0 1 
ATOM 560   H 2HH2 . ARG A ? 37  ? -23.339  10.185   -6.932  1.0 0.0 37   0 1 
ATOM 561   N N    . THR A ? 38  ? -21.458  8.216    2.780   1.0 0.0 38   0 1 
ATOM 562   C CA   . THR A ? 38  ? -20.516  7.734    3.799   1.0 0.0 38   0 1 
ATOM 563   C C    . THR A ? 38  ? -19.418  6.888    3.123   1.0 0.0 38   0 1 
ATOM 564   O O    . THR A ? 38  ? -19.543  6.523    1.950   1.0 0.0 38   0 1 
ATOM 565   C CB   . THR A ? 38  ? -21.232  6.907    4.883   1.0 0.0 38   0 1 
ATOM 566   O OG1  . THR A ? 38  ? -21.785  5.722    4.297   1.0 0.0 38   0 1 
ATOM 567   C CG2  . THR A ? 38  ? -22.347  7.720    5.524   1.0 0.0 38   0 1 
ATOM 568   H H    . THR A ? 38  ? -22.181  7.595    2.445   1.0 0.0 38   0 1 
ATOM 569   H HA   . THR A ? 38  ? -20.055  8.597    4.278   1.0 0.0 38   0 1 
ATOM 570   H HB   . THR A ? 38  ? -20.515  6.616    5.651   1.0 0.0 38   0 1 
ATOM 571   H HG1  . THR A ? 38  ? -22.415  5.967    3.614   1.0 0.0 38   0 1 
ATOM 572   H 1HG2 . THR A ? 38  ? -22.841  7.120    6.288   1.0 0.0 38   0 1 
ATOM 573   H 2HG2 . THR A ? 38  ? -21.927  8.616    5.981   1.0 0.0 38   0 1 
ATOM 574   H 3HG2 . THR A ? 38  ? -23.072  8.006    4.763   1.0 0.0 38   0 1 
ATOM 575   N N    . PRO A ? 39  ? -18.337  6.559    3.857   1.0 0.0 39   0 1 
ATOM 576   C CA   . PRO A ? 39  ? -17.292  5.672    3.332   1.0 0.0 39   0 1 
ATOM 577   C C    . PRO A ? 39  ? -17.888  4.399    2.739   1.0 0.0 39   0 1 
ATOM 578   O O    . PRO A ? 39  ? -17.371  3.843    1.765   1.0 0.0 39   0 1 
ATOM 579   C CB   . PRO A ? 39  ? -16.441  5.370    4.569   1.0 0.0 39   0 1 
ATOM 580   C CG   . PRO A ? 39  ? -16.578  6.590    5.414   1.0 0.0 39   0 1 
ATOM 581   C CD   . PRO A ? 39  ? -18.020  6.993    5.260   1.0 0.0 39   0 1 
ATOM 582   H HA   . PRO A ? 39  ? -16.706  6.212    2.573   1.0 0.0 39   0 1 
ATOM 583   H 1HB  . PRO A ? 39  ? -16.810  4.462    5.068   1.0 0.0 39   0 1 
ATOM 584   H 2HB  . PRO A ? 39  ? -15.401  5.172    4.271   1.0 0.0 39   0 1 
ATOM 585   H 1HG  . PRO A ? 39  ? -16.311  6.363    6.457   1.0 0.0 39   0 1 
ATOM 586   H 2HG  . PRO A ? 39  ? -15.882  7.370    5.071   1.0 0.0 39   0 1 
ATOM 587   H 1HD  . PRO A ? 39  ? -18.633  6.453    5.996   1.0 0.0 39   0 1 
ATOM 588   H 2HD  . PRO A ? 39  ? -18.115  8.080    5.398   1.0 0.0 39   0 1 
ATOM 589   N N    . LEU A ? 40  ? -18.973  3.927    3.347   1.0 0.0 40   0 1 
ATOM 590   C CA   . LEU A ? 40  ? -19.620  2.710    2.898   1.0 0.0 40   0 1 
ATOM 591   C C    . LEU A ? 40  ? -20.249  2.894    1.506   1.0 0.0 40   0 1 
ATOM 592   O O    . LEU A ? 40  ? -20.290  1.953    0.710   1.0 0.0 40   0 1 
ATOM 593   C CB   . LEU A ? 40  ? -20.694  2.287    3.909   1.0 0.0 40   0 1 
ATOM 594   C CG   . LEU A ? 40  ? -21.375  0.941    3.632   1.0 0.0 40   0 1 
ATOM 595   C CD1  . LEU A ? 40  ? -20.327  -0.163   3.608   1.0 0.0 40   0 1 
ATOM 596   C CD2  . LEU A ? 40  ? -22.426  0.675    4.699   1.0 0.0 40   0 1 
ATOM 597   H H    . LEU A ? 40  ? -19.357  4.425    4.138   1.0 0.0 40   0 1 
ATOM 598   H HA   . LEU A ? 40  ? -18.869  1.923    2.830   1.0 0.0 40   0 1 
ATOM 599   H 1HB  . LEU A ? 40  ? -20.238  2.231    4.896   1.0 0.0 40   0 1 
ATOM 600   H 2HB  . LEU A ? 40  ? -21.469  3.053    3.932   1.0 0.0 40   0 1 
ATOM 601   H HG   . LEU A ? 40  ? -21.852  0.969    2.652   1.0 0.0 40   0 1 
ATOM 602   H 1HD1 . LEU A ? 40  ? -20.811  -1.120   3.411   1.0 0.0 40   0 1 
ATOM 603   H 2HD1 . LEU A ? 40  ? -19.599  0.043    2.823   1.0 0.0 40   0 1 
ATOM 604   H 3HD1 . LEU A ? 40  ? -19.820  -0.205   4.571   1.0 0.0 40   0 1 
ATOM 605   H 1HD2 . LEU A ? 40  ? -22.911  -0.282   4.502   1.0 0.0 40   0 1 
ATOM 606   H 2HD2 . LEU A ? 40  ? -21.950  0.645    5.679   1.0 0.0 40   0 1 
ATOM 607   H 3HD2 . LEU A ? 40  ? -23.171  1.470    4.682   1.0 0.0 40   0 1 
ATOM 608   N N    . HIS A ? 41  ? -20.742  4.096    1.207   1.0 0.0 41   0 1 
ATOM 609   C CA   . HIS A ? 41  ? -21.371  4.337    -0.089  1.0 0.0 41   0 1 
ATOM 610   C C    . HIS A ? 41  ? -20.344  4.186    -1.218  1.0 0.0 41   0 1 
ATOM 611   O O    . HIS A ? 41  ? -20.618  3.547    -2.234  1.0 0.0 41   0 1 
ATOM 612   C CB   . HIS A ? 41  ? -22.001  5.733    -0.137  1.0 0.0 41   0 1 
ATOM 613   C CG   . HIS A ? 41  ? -23.230  5.867    0.708   1.0 0.0 41   0 1 
ATOM 614   N ND1  . HIS A ? 41  ? -23.177  6.050    2.074   1.0 0.0 41   0 1 
ATOM 615   C CD2  . HIS A ? 41  ? -24.544  5.844    0.381   1.0 0.0 41   0 1 
ATOM 616   C CE1  . HIS A ? 41  ? -24.407  6.135    2.551   1.0 0.0 41   0 1 
ATOM 617   N NE2  . HIS A ? 41  ? -25.254  6.013    1.544   1.0 0.0 41   0 1 
ATOM 618   H H    . HIS A ? 41  ? -20.686  4.852    1.874   1.0 0.0 41   0 1 
ATOM 619   H HA   . HIS A ? 41  ? -22.162  3.605    -0.251  1.0 0.0 41   0 1 
ATOM 620   H 1HB  . HIS A ? 41  ? -21.274  6.472    0.199   1.0 0.0 41   0 1 
ATOM 621   H 2HB  . HIS A ? 41  ? -22.266  5.977    -1.165  1.0 0.0 41   0 1 
ATOM 622   H HD2  . HIS A ? 41  ? -24.960  5.716    -0.618  1.0 0.0 41   0 1 
ATOM 623   H HE1  . HIS A ? 41  ? -24.677  6.281    3.596   1.0 0.0 41   0 1 
ATOM 624   H HE2  . HIS A ? 41  ? -26.261  6.039    1.613   1.0 0.0 41   0 1 
ATOM 625   N N    . TYR A ? 42  ? -19.175  4.799    -1.045  1.0 0.0 42   0 1 
ATOM 626   C CA   . TYR A ? 42  ? -18.111  4.744    -2.054  1.0 0.0 42   0 1 
ATOM 627   C C    . TYR A ? 42  ? -17.374  3.409    -2.140  1.0 0.0 42   0 1 
ATOM 628   O O    . TYR A ? 42  ? -16.961  2.991    -3.227  1.0 0.0 42   0 1 
ATOM 629   C CB   . TYR A ? 42  ? -17.100  5.862    -1.791  1.0 0.0 42   0 1 
ATOM 630   C CG   . TYR A ? 42  ? -17.633  7.248    -2.081  1.0 0.0 42   0 1 
ATOM 631   C CD1  . TYR A ? 42  ? -17.731  8.182    -1.060  1.0 0.0 42   0 1 
ATOM 632   C CD2  . TYR A ? 42  ? -18.024  7.585    -3.369  1.0 0.0 42   0 1 
ATOM 633   C CE1  . TYR A ? 42  ? -18.217  9.447    -1.325  1.0 0.0 42   0 1 
ATOM 634   C CE2  . TYR A ? 42  ? -18.511  8.850    -3.634  1.0 0.0 42   0 1 
ATOM 635   C CZ   . TYR A ? 42  ? -18.608  9.779    -2.618  1.0 0.0 42   0 1 
ATOM 636   O OH   . TYR A ? 42  ? -19.093  11.039   -2.882  1.0 0.0 42   0 1 
ATOM 637   H H    . TYR A ? 42  ? -19.017  5.316    -0.192  1.0 0.0 42   0 1 
ATOM 638   H HA   . TYR A ? 42  ? -18.558  4.892    -3.037  1.0 0.0 42   0 1 
ATOM 639   H 1HB  . TYR A ? 42  ? -16.785  5.831    -0.747  1.0 0.0 42   0 1 
ATOM 640   H 2HB  . TYR A ? 42  ? -16.214  5.703    -2.405  1.0 0.0 42   0 1 
ATOM 641   H HD1  . TYR A ? 42  ? -17.423  7.917    -0.048  1.0 0.0 42   0 1 
ATOM 642   H HD2  . TYR A ? 42  ? -17.948  6.851    -4.171  1.0 0.0 42   0 1 
ATOM 643   H HE1  . TYR A ? 42  ? -18.294  10.181   -0.523  1.0 0.0 42   0 1 
ATOM 644   H HE2  . TYR A ? 42  ? -18.819  9.114    -4.646  1.0 0.0 42   0 1 
ATOM 645   H HH   . TYR A ? 42  ? -19.094  11.556   -2.073  1.0 0.0 42   0 1 
ATOM 646   N N    . ALA A ? 43  ? -17.191  2.762    -0.992  1.0 0.0 43   0 1 
ATOM 647   C CA   . ALA A ? 43  ? -16.641  1.412    -0.935  1.0 0.0 43   0 1 
ATOM 648   C C    . ALA A ? 43  ? -17.523  0.430    -1.723  1.0 0.0 43   0 1 
ATOM 649   O O    . ALA A ? 43  ? -17.014  -0.442   -2.441  1.0 0.0 43   0 1 
ATOM 650   C CB   . ALA A ? 43  ? -16.497  0.961    0.511   1.0 0.0 43   0 1 
ATOM 651   H H    . ALA A ? 43  ? -17.442  3.226    -0.131  1.0 0.0 43   0 1 
ATOM 652   H HA   . ALA A ? 43  ? -15.647  1.431    -1.381  1.0 0.0 43   0 1 
ATOM 653   H 1HB  . ALA A ? 43  ? -16.083  -0.047   0.539   1.0 0.0 43   0 1 
ATOM 654   H 2HB  . ALA A ? 43  ? -15.829  1.642    1.040   1.0 0.0 43   0 1 
ATOM 655   H 3HB  . ALA A ? 43  ? -17.473  0.966    0.993   1.0 0.0 43   0 1 
ATOM 656   N N    . ALA A ? 44  ? -18.841  0.550    -1.578  1.0 0.0 44   0 1 
ATOM 657   C CA   . ALA A ? 44  ? -19.756  -0.266   -2.368  1.0 0.0 44   0 1 
ATOM 658   C C    . ALA A ? 44  ? -19.661  0.118    -3.833  1.0 0.0 44   0 1 
ATOM 659   O O    . ALA A ? 44  ? -19.495  -0.739   -4.703  1.0 0.0 44   0 1 
ATOM 660   C CB   . ALA A ? 44  ? -21.185  -0.114   -1.868  1.0 0.0 44   0 1 
ATOM 661   H H    . ALA A ? 44  ? -19.220  1.213    -0.917  1.0 0.0 44   0 1 
ATOM 662   H HA   . ALA A ? 44  ? -19.465  -1.309   -2.250  1.0 0.0 44   0 1 
ATOM 663   H 1HB  . ALA A ? 44  ? -21.851  -0.722   -2.480  1.0 0.0 44   0 1 
ATOM 664   H 2HB  . ALA A ? 44  ? -21.244  -0.444   -0.830  1.0 0.0 44   0 1 
ATOM 665   H 3HB  . ALA A ? 44  ? -21.484  0.931    -1.934  1.0 0.0 44   0 1 
ATOM 666   N N    . GLU A ? 45  ? -19.761  1.413    -4.108  1.0 0.0 45   0 1 
ATOM 667   C CA   . GLU A ? 45  ? -19.806  1.873    -5.484  1.0 0.0 45   0 1 
ATOM 668   C C    . GLU A ? 45  ? -18.601  1.421    -6.312  1.0 0.0 45   0 1 
ATOM 669   O O    . GLU A ? 45  ? -18.757  1.020    -7.463  1.0 0.0 45   0 1 
ATOM 670   C CB   . GLU A ? 45  ? -19.903  3.400    -5.512  1.0 0.0 45   0 1 
ATOM 671   C CG   . GLU A ? 45  ? -20.018  3.997    -6.907  1.0 0.0 45   0 1 
ATOM 672   C CD   . GLU A ? 45  ? -20.170  5.493    -6.892  1.0 0.0 45   0 1 
ATOM 673   O OE1  . GLU A ? 45  ? -20.199  6.058    -5.825  1.0 0.0 45   0 1 
ATOM 674   O OE2  . GLU A ? 45  ? -20.258  6.072    -7.950  1.0 0.0 45   0 1 
ATOM 675   H H    . GLU A ? 45  ? -19.808  2.090    -3.360  1.0 0.0 45   0 1 
ATOM 676   H HA   . GLU A ? 45  ? -20.690  1.452    -5.962  1.0 0.0 45   0 1 
ATOM 677   H 1HB  . GLU A ? 45  ? -20.772  3.720    -4.938  1.0 0.0 45   0 1 
ATOM 678   H 2HB  . GLU A ? 45  ? -19.021  3.829    -5.036  1.0 0.0 45   0 1 
ATOM 679   H 1HG  . GLU A ? 45  ? -19.126  3.740    -7.476  1.0 0.0 45   0 1 
ATOM 680   H 2HG  . GLU A ? 45  ? -20.877  3.555    -7.410  1.0 0.0 45   0 1 
ATOM 681   N N    . ASN A ? 46  ? -17.405  1.488    -5.730  1.0 0.0 46   0 1 
ATOM 682   C CA   . ASN A ? 46  ? -16.188  1.164    -6.475  1.0 0.0 46   0 1 
ATOM 683   C C    . ASN A ? 46  ? -15.695  -0.268   -6.295  1.0 0.0 46   0 1 
ATOM 684   O O    . ASN A ? 46  ? -14.555  -0.579   -6.638  1.0 0.0 46   0 1 
ATOM 685   C CB   . ASN A ? 46  ? -15.085  2.135    -6.097  1.0 0.0 46   0 1 
ATOM 686   C CG   . ASN A ? 46  ? -15.344  3.528    -6.600  1.0 0.0 46   0 1 
ATOM 687   O OD1  . ASN A ? 46  ? -16.058  3.721    -7.591  1.0 0.0 46   0 1 
ATOM 688   N ND2  . ASN A ? 46  ? -14.779  4.504    -5.935  1.0 0.0 46   0 1 
ATOM 689   H H    . ASN A ? 46  ? -17.329  1.765    -4.762  1.0 0.0 46   0 1 
ATOM 690   H HA   . ASN A ? 46  ? -16.399  1.261    -7.541  1.0 0.0 46   0 1 
ATOM 691   H 1HB  . ASN A ? 46  ? -14.983  2.166    -5.012  1.0 0.0 46   0 1 
ATOM 692   H 2HB  . ASN A ? 46  ? -14.136  1.785    -6.505  1.0 0.0 46   0 1 
ATOM 693   H 1HD2 . ASN A ? 46  ? -14.917  5.452    -6.224  1.0 0.0 46   0 1 
ATOM 694   H 2HD2 . ASN A ? 46  ? -14.210  4.302    -5.139  1.0 0.0 46   0 1 
ATOM 695   N N    . GLY A ? 47  ? -16.551  -1.130   -5.758  1.0 0.0 47   0 1 
ATOM 696   C CA   . GLY A ? 47  ? -16.225  -2.544   -5.672  1.0 0.0 47   0 1 
ATOM 697   C C    . GLY A ? 47  ? -15.236  -3.000   -4.614  1.0 0.0 47   0 1 
ATOM 698   O O    . GLY A ? 47  ? -14.621  -4.046   -4.763  1.0 0.0 47   0 1 
ATOM 699   H H    . GLY A ? 47  ? -17.440  -0.808   -5.401  1.0 0.0 47   0 1 
ATOM 700   H 1HA  . GLY A ? 47  ? -17.135  -3.118   -5.494  1.0 0.0 47   0 1 
ATOM 701   H 2HA  . GLY A ? 47  ? -15.816  -2.881   -6.625  1.0 0.0 47   0 1 
ATOM 702   N N    . HIS A ? 48  ? -15.072  -2.238   -3.539  1.0 0.0 48   0 1 
ATOM 703   C CA   . HIS A ? 48  ? -14.029  -2.554   -2.562  1.0 0.0 48   0 1 
ATOM 704   C C    . HIS A ? 48  ? -14.603  -3.421   -1.434  1.0 0.0 48   0 1 
ATOM 705   O O    . HIS A ? 48  ? -14.748  -2.950   -0.312  1.0 0.0 48   0 1 
ATOM 706   C CB   . HIS A ? 48  ? -13.419  -1.274   -1.981  1.0 0.0 48   0 1 
ATOM 707   C CG   . HIS A ? 48  ? -12.698  -0.439   -2.992  1.0 0.0 48   0 1 
ATOM 708   N ND1  . HIS A ? 48  ? -11.771  -0.965   -3.867  1.0 0.0 48   0 1 
ATOM 709   C CD2  . HIS A ? 48  ? -12.766  0.885    -3.268  1.0 0.0 48   0 1 
ATOM 710   C CE1  . HIS A ? 48  ? -11.300  0.000    -4.638  1.0 0.0 48   0 1 
ATOM 711   N NE2  . HIS A ? 48  ? -11.888  1.131    -4.294  1.0 0.0 48   0 1 
ATOM 712   H H    . HIS A ? 48  ? -15.665  -1.435   -3.385  1.0 0.0 48   0 1 
ATOM 713   H HA   . HIS A ? 48  ? -13.231  -3.114   -3.050  1.0 0.0 48   0 1 
ATOM 714   H 1HB  . HIS A ? 48  ? -14.206  -0.666   -1.534  1.0 0.0 48   0 1 
ATOM 715   H 2HB  . HIS A ? 48  ? -12.717  -1.533   -1.189  1.0 0.0 48   0 1 
ATOM 716   H HD2  . HIS A ? 48  ? -13.400  1.618    -2.768  1.0 0.0 48   0 1 
ATOM 717   H HE1  . HIS A ? 48  ? -10.555  -0.118   -5.424  1.0 0.0 48   0 1 
ATOM 718   H HE2  . HIS A ? 48  ? -11.723  2.035    -4.715  1.0 0.0 48   0 1 
ATOM 719   N N    . LEU A ? 49  ? -14.904  -4.691   -1.733  1.0 0.0 49   0 1 
ATOM 720   C CA   . LEU A ? 49  ? -15.520  -5.607   -0.758  1.0 0.0 49   0 1 
ATOM 721   C C    . LEU A ? 49  ? -14.910  -5.690   0.628   1.0 0.0 49   0 1 
ATOM 722   O O    . LEU A ? 49  ? -15.633  -5.694   1.618   1.0 0.0 49   0 1 
ATOM 723   C CB   . LEU A ? 49  ? -15.522  -7.022   -1.350  1.0 0.0 49   0 1 
ATOM 724   C CG   . LEU A ? 49  ? -16.128  -8.115   -0.459  1.0 0.0 49   0 1 
ATOM 725   C CD1  . LEU A ? 49  ? -17.600  -7.813   -0.215  1.0 0.0 49   0 1 
ATOM 726   C CD2  . LEU A ? 49  ? -15.951  -9.470   -1.127  1.0 0.0 49   0 1 
ATOM 727   H H    . LEU A ? 49  ? -14.699  -5.027   -2.663  1.0 0.0 49   0 1 
ATOM 728   H HA   . LEU A ? 49  ? -16.543  -5.278   -0.571  1.0 0.0 49   0 1 
ATOM 729   H 1HB  . LEU A ? 49  ? -16.083  -7.007   -2.283  1.0 0.0 49   0 1 
ATOM 730   H 2HB  . LEU A ? 49  ? -14.494  -7.308   -1.572  1.0 0.0 49   0 1 
ATOM 731   H HG   . LEU A ? 49  ? -15.623  -8.117   0.507   1.0 0.0 49   0 1 
ATOM 732   H 1HD1 . LEU A ? 49  ? -18.031  -8.589   0.418   1.0 0.0 49   0 1 
ATOM 733   H 2HD1 . LEU A ? 49  ? -17.696  -6.847   0.281   1.0 0.0 49   0 1 
ATOM 734   H 3HD1 . LEU A ? 49  ? -18.129  -7.787   -1.167  1.0 0.0 49   0 1 
ATOM 735   H 1HD2 . LEU A ? 49  ? -16.381  -10.247  -0.494  1.0 0.0 49   0 1 
ATOM 736   H 2HD2 . LEU A ? 49  ? -16.456  -9.469   -2.093  1.0 0.0 49   0 1 
ATOM 737   H 3HD2 . LEU A ? 49  ? -14.889  -9.668   -1.273  1.0 0.0 49   0 1 
ATOM 738   N N    . ILE A ? 50  ? -13.589  -5.795   0.708   1.0 0.0 50   0 1 
ATOM 739   C CA   . ILE A ? 50  ? -12.919  -5.874   2.001   1.0 0.0 50   0 1 
ATOM 740   C C    . ILE A ? 50  ? -13.167  -4.665   2.882   1.0 0.0 50   0 1 
ATOM 741   O O    . ILE A ? 50  ? -13.140  -4.785   4.105   1.0 0.0 50   0 1 
ATOM 742   C CB   . ILE A ? 50  ? -11.401  -6.046   1.809   1.0 0.0 50   0 1 
ATOM 743   C CG1  . ILE A ? 50  ? -10.744  -6.485   3.120   1.0 0.0 50   0 1 
ATOM 744   C CG2  . ILE A ? 50  ? -10.779  -4.753   1.305   1.0 0.0 50   0 1 
ATOM 745   C CD1  . ILE A ? 50  ? -9.314   -6.949   2.960   1.0 0.0 50   0 1 
ATOM 746   H H    . ILE A ? 50  ? -13.034  -5.822   -0.136  1.0 0.0 50   0 1 
ATOM 747   H HA   . ILE A ? 50  ? -13.306  -6.740   2.539   1.0 0.0 50   0 1 
ATOM 748   H HB   . ILE A ? 50  ? -11.214  -6.836   1.082   1.0 0.0 50   0 1 
ATOM 749   H 1HG1 . ILE A ? 50  ? -10.757  -5.658   3.829   1.0 0.0 50   0 1 
ATOM 750   H 2HG1 . ILE A ? 50  ? -11.318  -7.301   3.560   1.0 0.0 50   0 1 
ATOM 751   H 1HG2 . ILE A ? 50  ? -9.706   -4.892   1.175   1.0 0.0 50   0 1 
ATOM 752   H 2HG2 . ILE A ? 50  ? -11.227  -4.482   0.350   1.0 0.0 50   0 1 
ATOM 753   H 3HG2 . ILE A ? 50  ? -10.957  -3.957   2.028   1.0 0.0 50   0 1 
ATOM 754   H 1HD1 . ILE A ? 50  ? -8.916   -7.244   3.932   1.0 0.0 50   0 1 
ATOM 755   H 2HD1 . ILE A ? 50  ? -9.281   -7.801   2.281   1.0 0.0 50   0 1 
ATOM 756   H 3HD1 . ILE A ? 50  ? -8.711   -6.137   2.555   1.0 0.0 50   0 1 
ATOM 757   N N    . ILE A ? 51  ? -13.407  -3.510   2.262   1.0 0.0 51   0 1 
ATOM 758   C CA   . ILE A ? 51  ? -13.698  -2.285   3.000   1.0 0.0 51   0 1 
ATOM 759   C C    . ILE A ? 51  ? -15.171  -2.243   3.394   1.0 0.0 51   0 1 
ATOM 760   O O    . ILE A ? 51  ? -15.525  -1.767   4.464   1.0 0.0 51   0 1 
ATOM 761   C CB   . ILE A ? 51  ? -13.346  -1.038   2.168   1.0 0.0 51   0 1 
ATOM 762   C CG1  . ILE A ? 51  ? -11.837  -0.971   1.919   1.0 0.0 51   0 1 
ATOM 763   C CG2  . ILE A ? 51  ? -13.830  0.222    2.868   1.0 0.0 51   0 1 
ATOM 764   C CD1  . ILE A ? 51  ? -11.432  0.077    0.907   1.0 0.0 51   0 1 
ATOM 765   H H    . ILE A ? 51  ? -13.387  -3.483   1.252   1.0 0.0 51   0 1 
ATOM 766   H HA   . ILE A ? 51  ? -13.094  -2.275   3.905   1.0 0.0 51   0 1 
ATOM 767   H HB   . ILE A ? 51  ? -13.824  -1.106   1.191   1.0 0.0 51   0 1 
ATOM 768   H 1HG1 . ILE A ? 51  ? -11.323  -0.758   2.856   1.0 0.0 51   0 1 
ATOM 769   H 2HG1 . ILE A ? 51  ? -11.483  -1.940   1.566   1.0 0.0 51   0 1 
ATOM 770   H 1HG2 . ILE A ? 51  ? -13.573  1.094    2.267   1.0 0.0 51   0 1 
ATOM 771   H 2HG2 . ILE A ? 51  ? -14.911  0.176    2.995   1.0 0.0 51   0 1 
ATOM 772   H 3HG2 . ILE A ? 51  ? -13.353  0.302    3.845   1.0 0.0 51   0 1 
ATOM 773   H 1HD1 . ILE A ? 51  ? -10.348  0.063    0.784   1.0 0.0 51   0 1 
ATOM 774   H 2HD1 . ILE A ? 51  ? -11.908  -0.138   -0.050  1.0 0.0 51   0 1 
ATOM 775   H 3HD1 . ILE A ? 51  ? -11.744  1.060    1.256   1.0 0.0 51   0 1 
ATOM 776   N N    . VAL A ? 52  ? -16.028  -2.738   2.508   1.0 0.0 52   0 1 
ATOM 777   C CA   . VAL A ? 52  ? -17.443  -2.836   2.804   1.0 0.0 52   0 1 
ATOM 778   C C    . VAL A ? 52  ? -17.552  -3.704   4.046   1.0 0.0 52   0 1 
ATOM 779   O O    . VAL A ? 52  ? -18.225  -3.335   5.009   1.0 0.0 52   0 1 
ATOM 780   C CB   . VAL A ? 52  ? -18.227  -3.459   1.634   1.0 0.0 52   0 1 
ATOM 781   C CG1  . VAL A ? 52  ? -19.661  -3.750   2.048   1.0 0.0 52   0 1 
ATOM 782   C CG2  . VAL A ? 52  ? -18.191  -2.527   0.432   1.0 0.0 52   0 1 
ATOM 783   H H    . VAL A ? 52  ? -15.691  -3.055   1.610   1.0 0.0 52   0 1 
ATOM 784   H HA   . VAL A ? 52  ? -17.831  -1.832   2.975   1.0 0.0 52   0 1 
ATOM 785   H HB   . VAL A ? 52  ? -17.769  -4.413   1.369   1.0 0.0 52   0 1 
ATOM 786   H 1HG1 . VAL A ? 52  ? -20.201  -4.190   1.209   1.0 0.0 52   0 1 
ATOM 787   H 2HG1 . VAL A ? 52  ? -19.664  -4.447   2.886   1.0 0.0 52   0 1 
ATOM 788   H 3HG1 . VAL A ? 52  ? -20.149  -2.822   2.345   1.0 0.0 52   0 1 
ATOM 789   H 1HG2 . VAL A ? 52  ? -18.746  -2.975   -0.392  1.0 0.0 52   0 1 
ATOM 790   H 2HG2 . VAL A ? 52  ? -18.643  -1.572   0.699   1.0 0.0 52   0 1 
ATOM 791   H 3HG2 . VAL A ? 52  ? -17.157  -2.367   0.127   1.0 0.0 52   0 1 
ATOM 792   N N    . LEU A ? 53  ? -16.864  -4.847   4.030   1.0 0.0 53   0 1 
ATOM 793   C CA   . LEU A ? 53  ? -16.943  -5.794   5.142   1.0 0.0 53   0 1 
ATOM 794   C C    . LEU A ? 53  ? -16.469  -5.160   6.435   1.0 0.0 53   0 1 
ATOM 795   O O    . LEU A ? 53  ? -17.119  -5.296   7.476   1.0 0.0 53   0 1 
ATOM 796   C CB   . LEU A ? 53  ? -16.102  -7.041   4.843   1.0 0.0 53   0 1 
ATOM 797   C CG   . LEU A ? 53  ? -16.646  -7.963   3.744   1.0 0.0 53   0 1 
ATOM 798   C CD1  . LEU A ? 53  ? -15.612  -9.034   3.422   1.0 0.0 53   0 1 
ATOM 799   C CD2  . LEU A ? 53  ? -17.954  -8.587   4.206   1.0 0.0 53   0 1 
ATOM 800   H H    . LEU A ? 53  ? -16.278  -5.068   3.238   1.0 0.0 53   0 1 
ATOM 801   H HA   . LEU A ? 53  ? -17.985  -6.086   5.275   1.0 0.0 53   0 1 
ATOM 802   H 1HB  . LEU A ? 53  ? -15.104  -6.724   4.545   1.0 0.0 53   0 1 
ATOM 803   H 2HB  . LEU A ? 53  ? -16.015  -7.629   5.757   1.0 0.0 53   0 1 
ATOM 804   H HG   . LEU A ? 53  ? -16.820  -7.384   2.837   1.0 0.0 53   0 1 
ATOM 805   H 1HD1 . LEU A ? 53  ? -15.999  -9.689   2.641   1.0 0.0 53   0 1 
ATOM 806   H 2HD1 . LEU A ? 53  ? -14.694  -8.561   3.075   1.0 0.0 53   0 1 
ATOM 807   H 3HD1 . LEU A ? 53  ? -15.405  -9.620   4.316   1.0 0.0 53   0 1 
ATOM 808   H 1HD2 . LEU A ? 53  ? -18.341  -9.242   3.425   1.0 0.0 53   0 1 
ATOM 809   H 2HD2 . LEU A ? 53  ? -17.780  -9.167   5.113   1.0 0.0 53   0 1 
ATOM 810   H 3HD2 . LEU A ? 53  ? -18.679  -7.800   4.413   1.0 0.0 53   0 1 
ATOM 811   N N    . LEU A ? 54  ? -15.333  -4.473   6.358   1.0 0.0 54   0 1 
ATOM 812   C CA   . LEU A ? 54  ? -14.743  -3.802   7.510   1.0 0.0 54   0 1 
ATOM 813   C C    . LEU A ? 54  ? -15.723  -2.775   8.084   1.0 0.0 54   0 1 
ATOM 814   O O    . LEU A ? 54  ? -16.058  -2.813   9.266   1.0 0.0 54   0 1 
ATOM 815   C CB   . LEU A ? 54  ? -13.431  -3.113   7.113   1.0 0.0 54   0 1 
ATOM 816   C CG   . LEU A ? 54  ? -12.742  -2.306   8.220   1.0 0.0 54   0 1 
ATOM 817   C CD1  . LEU A ? 54  ? -12.356  -3.237   9.362   1.0 0.0 54   0 1 
ATOM 818   C CD2  . LEU A ? 54  ? -11.518  -1.604   7.650   1.0 0.0 54   0 1 
ATOM 819   H H    . LEU A ? 54  ? -14.865  -4.417   5.464   1.0 0.0 54   0 1 
ATOM 820   H HA   . LEU A ? 54  ? -14.528  -4.548   8.273   1.0 0.0 54   0 1 
ATOM 821   H 1HB  . LEU A ? 54  ? -12.730  -3.873   6.771   1.0 0.0 54   0 1 
ATOM 822   H 2HB  . LEU A ? 54  ? -13.632  -2.434   6.284   1.0 0.0 54   0 1 
ATOM 823   H HG   . LEU A ? 54  ? -13.436  -1.563   8.615   1.0 0.0 54   0 1 
ATOM 824   H 1HD1 . LEU A ? 54  ? -11.866  -2.663   10.149  1.0 0.0 54   0 1 
ATOM 825   H 2HD1 . LEU A ? 54  ? -13.252  -3.711   9.764   1.0 0.0 54   0 1 
ATOM 826   H 3HD1 . LEU A ? 54  ? -11.674  -4.002   8.993   1.0 0.0 54   0 1 
ATOM 827   H 1HD2 . LEU A ? 54  ? -11.029  -1.030   8.437   1.0 0.0 54   0 1 
ATOM 828   H 2HD2 . LEU A ? 54  ? -10.823  -2.346   7.256   1.0 0.0 54   0 1 
ATOM 829   H 3HD2 . LEU A ? 54  ? -11.825  -0.932   6.848   1.0 0.0 54   0 1 
ATOM 830   N N    . LEU A ? 55  ? -16.181  -1.863   7.229   1.0 0.0 55   0 1 
ATOM 831   C CA   . LEU A ? 55  ? -17.050  -0.766   7.650   1.0 0.0 55   0 1 
ATOM 832   C C    . LEU A ? 55  ? -18.363  -1.253   8.248   1.0 0.0 55   0 1 
ATOM 833   O O    . LEU A ? 55  ? -18.841  -0.703   9.236   1.0 0.0 55   0 1 
ATOM 834   C CB   . LEU A ? 55  ? -17.346  0.151    6.457   1.0 0.0 55   0 1 
ATOM 835   C CG   . LEU A ? 55  ? -16.159  0.974    5.940   1.0 0.0 55   0 1 
ATOM 836   C CD1  . LEU A ? 55  ? -16.558  1.689    4.656   1.0 0.0 55   0 1 
ATOM 837   C CD2  . LEU A ? 55  ? -15.726  1.968    7.007   1.0 0.0 55   0 1 
ATOM 838   H H    . LEU A ? 55  ? -15.918  -1.936   6.256   1.0 0.0 55   0 1 
ATOM 839   H HA   . LEU A ? 55  ? -16.534  -0.193   8.418   1.0 0.0 55   0 1 
ATOM 840   H 1HB  . LEU A ? 55  ? -17.711  -0.459   5.632   1.0 0.0 55   0 1 
ATOM 841   H 2HB  . LEU A ? 55  ? -18.134  0.849    6.742   1.0 0.0 55   0 1 
ATOM 842   H HG   . LEU A ? 55  ? -15.329  0.307    5.706   1.0 0.0 55   0 1 
ATOM 843   H 1HD1 . LEU A ? 55  ? -15.714  2.274    4.288   1.0 0.0 55   0 1 
ATOM 844   H 2HD1 . LEU A ? 55  ? -16.844  0.954    3.903   1.0 0.0 55   0 1 
ATOM 845   H 3HD1 . LEU A ? 55  ? -17.399  2.352    4.855   1.0 0.0 55   0 1 
ATOM 846   H 1HD2 . LEU A ? 55  ? -14.882  2.552    6.640   1.0 0.0 55   0 1 
ATOM 847   H 2HD2 . LEU A ? 55  ? -16.556  2.636    7.241   1.0 0.0 55   0 1 
ATOM 848   H 3HD2 . LEU A ? 55  ? -15.430  1.429    7.907   1.0 0.0 55   0 1 
ATOM 849   N N    . LEU A ? 56  ? -18.951  -2.282   7.654   1.0 0.0 56   0 1 
ATOM 850   C CA   . LEU A ? 56  ? -20.196  -2.819   8.180   1.0 0.0 56   0 1 
ATOM 851   C C    . LEU A ? 56  ? -20.006  -3.356   9.600   1.0 0.0 56   0 1 
ATOM 852   O O    . LEU A ? 56  ? -20.820  -3.083   10.487  1.0 0.0 56   0 1 
ATOM 853   C CB   . LEU A ? 56  ? -20.717  -3.934   7.265   1.0 0.0 56   0 1 
ATOM 854   C CG   . LEU A ? 56  ? -21.232  -3.483   5.893   1.0 0.0 56   0 1 
ATOM 855   C CD1  . LEU A ? 56  ? -21.527  -4.704   5.033   1.0 0.0 56   0 1 
ATOM 856   C CD2  . LEU A ? 56  ? -22.478  -2.628   6.074   1.0 0.0 56   0 1 
ATOM 857   H H    . LEU A ? 56  ? -18.543  -2.703   6.832   1.0 0.0 56   0 1 
ATOM 858   H HA   . LEU A ? 56  ? -20.932  -2.017   8.214   1.0 0.0 56   0 1 
ATOM 859   H 1HB  . LEU A ? 56  ? -19.914  -4.650   7.098   1.0 0.0 56   0 1 
ATOM 860   H 2HB  . LEU A ? 56  ? -21.534  -4.447   7.773   1.0 0.0 56   0 1 
ATOM 861   H HG   . LEU A ? 56  ? -20.462  -2.899   5.389   1.0 0.0 56   0 1 
ATOM 862   H 1HD1 . LEU A ? 56  ? -21.893  -4.383   4.058   1.0 0.0 56   0 1 
ATOM 863   H 2HD1 . LEU A ? 56  ? -20.615  -5.287   4.904   1.0 0.0 56   0 1 
ATOM 864   H 3HD1 . LEU A ? 56  ? -22.285  -5.317   5.520   1.0 0.0 56   0 1 
ATOM 865   H 1HD2 . LEU A ? 56  ? -22.844  -2.306   5.098   1.0 0.0 56   0 1 
ATOM 866   H 2HD2 . LEU A ? 56  ? -23.250  -3.211   6.576   1.0 0.0 56   0 1 
ATOM 867   H 3HD2 . LEU A ? 56  ? -22.234  -1.753   6.676   1.0 0.0 56   0 1 
ATOM 868   N N    . GLU A ? 57  ? -18.929  -4.106   9.821   1.0 0.0 57   0 1 
ATOM 869   C CA   . GLU A ? 57  ? -18.659  -4.646   11.147  1.0 0.0 57   0 1 
ATOM 870   C C    . GLU A ? 57  ? -18.314  -3.559   12.158  1.0 0.0 57   0 1 
ATOM 871   O O    . GLU A ? 57  ? -18.521  -3.744   13.359  1.0 0.0 57   0 1 
ATOM 872   C CB   . GLU A ? 57  ? -17.517  -5.662   11.076  1.0 0.0 57   0 1 
ATOM 873   C CG   . GLU A ? 57  ? -17.856  -6.938   10.319  1.0 0.0 57   0 1 
ATOM 874   C CD   . GLU A ? 57  ? -18.950  -7.734   10.974  1.0 0.0 57   0 1 
ATOM 875   O OE1  . GLU A ? 57  ? -19.498  -7.268   11.945  1.0 0.0 57   0 1 
ATOM 876   O OE2  . GLU A ? 57  ? -19.239  -8.809   10.503  1.0 0.0 57   0 1 
ATOM 877   H H    . GLU A ? 57  ? -18.289  -4.309   9.066   1.0 0.0 57   0 1 
ATOM 878   H HA   . GLU A ? 57  ? -19.557  -5.150   11.507  1.0 0.0 57   0 1 
ATOM 879   H 1HB  . GLU A ? 57  ? -16.653  -5.205   10.593  1.0 0.0 57   0 1 
ATOM 880   H 2HB  . GLU A ? 57  ? -17.216  -5.942   12.086  1.0 0.0 57   0 1 
ATOM 881   H 1HG  . GLU A ? 57  ? -18.168  -6.676   9.308   1.0 0.0 57   0 1 
ATOM 882   H 2HG  . GLU A ? 57  ? -16.960  -7.553   10.245  1.0 0.0 57   0 1 
ATOM 883   N N    . LYS A ? 58  ? -17.790  -2.433   11.682  1.0 0.0 58   0 1 
ATOM 884   C CA   . LYS A ? 58  ? -17.463  -1.315   12.569  1.0 0.0 58   0 1 
ATOM 885   C C    . LYS A ? 58  ? -18.644  -0.376   12.790  1.0 0.0 58   0 1 
ATOM 886   O O    . LYS A ? 58  ? -18.491  0.687    13.389  1.0 0.0 58   0 1 
ATOM 887   C CB   . LYS A ? 58  ? -16.277  -0.528   12.009  1.0 0.0 58   0 1 
ATOM 888   C CG   . LYS A ? 58  ? -14.991  -1.334   11.880  1.0 0.0 58   0 1 
ATOM 889   C CD   . LYS A ? 58  ? -14.478  -1.777   13.242  1.0 0.0 58   0 1 
ATOM 890   C CE   . LYS A ? 58  ? -13.142  -2.496   13.124  1.0 0.0 58   0 1 
ATOM 891   N NZ   . LYS A ? 58  ? -12.645  -2.969   14.445  1.0 0.0 58   0 1 
ATOM 892   H H    . LYS A ? 58  ? -17.612  -2.344   10.692  1.0 0.0 58   0 1 
ATOM 893   H HA   . LYS A ? 58  ? -17.189  -1.717   13.546  1.0 0.0 58   0 1 
ATOM 894   H 1HB  . LYS A ? 58  ? -16.530  -0.141   11.022  1.0 0.0 58   0 1 
ATOM 895   H 2HB  . LYS A ? 58  ? -16.072  0.328    12.653  1.0 0.0 58   0 1 
ATOM 896   H 1HG  . LYS A ? 58  ? -15.175  -2.216   11.266  1.0 0.0 58   0 1 
ATOM 897   H 2HG  . LYS A ? 58  ? -14.229  -0.727   11.394  1.0 0.0 58   0 1 
ATOM 898   H 1HD  . LYS A ? 58  ? -14.357  -0.906   13.887  1.0 0.0 58   0 1 
ATOM 899   H 2HD  . LYS A ? 58  ? -15.202  -2.450   13.702  1.0 0.0 58   0 1 
ATOM 900   H 1HE  . LYS A ? 58  ? -13.248  -3.354   12.461  1.0 0.0 58   0 1 
ATOM 901   H 2HE  . LYS A ? 58  ? -12.403  -1.821   12.693  1.0 0.0 58   0 1 
ATOM 902   H 1HZ  . LYS A ? 58  ? -11.759  -3.438   14.323  1.0 0.0 58   0 1 
ATOM 903   H 2HZ  . LYS A ? 58  ? -12.525  -2.178   15.062  1.0 0.0 58   0 1 
ATOM 904   H 3HZ  . LYS A ? 58  ? -13.314  -3.611   14.846  1.0 0.0 58   0 1 
ATOM 905   N N    . GLY A ? 59  ? -19.814  -0.765   12.292  1.0 0.0 59   0 1 
ATOM 906   C CA   . GLY A ? 59  ? -21.016  -0.003   12.574  1.0 0.0 59   0 1 
ATOM 907   C C    . GLY A ? 59  ? -21.513  0.921    11.475  1.0 0.0 59   0 1 
ATOM 908   O O    . GLY A ? 59  ? -22.438  1.702    11.712  1.0 0.0 59   0 1 
ATOM 909   H H    . GLY A ? 59  ? -19.878  -1.590   11.714  1.0 0.0 59   0 1 
ATOM 910   H 1HA  . GLY A ? 59  ? -21.833  -0.686   12.805  1.0 0.0 59   0 1 
ATOM 911   H 2HA  . GLY A ? 59  ? -20.856  0.616    13.456  1.0 0.0 59   0 1 
ATOM 912   N N    . ALA A ? 60  ? -20.920  0.849    10.284  1.0 0.0 60   0 1 
ATOM 913   C CA   . ALA A ? 60  ? -21.401  1.660    9.162   1.0 0.0 60   0 1 
ATOM 914   C C    . ALA A ? 60  ? -22.814  1.213    8.805   1.0 0.0 60   0 1 
ATOM 915   O O    . ALA A ? 60  ? -23.067  0.019    8.668   1.0 0.0 60   0 1 
ATOM 916   C CB   . ALA A ? 60  ? -20.475  1.540    7.960   1.0 0.0 60   0 1 
ATOM 917   H H    . ALA A ? 60  ? -20.132  0.235    10.143  1.0 0.0 60   0 1 
ATOM 918   H HA   . ALA A ? 60  ? -21.398  2.706    9.474   1.0 0.0 60   0 1 
ATOM 919   H 1HB  . ALA A ? 60  ? -20.870  2.134    7.136   1.0 0.0 60   0 1 
ATOM 920   H 2HB  . ALA A ? 60  ? -19.483  1.905    8.228   1.0 0.0 60   0 1 
ATOM 921   H 3HB  . ALA A ? 60  ? -20.407  0.497    7.656   1.0 0.0 60   0 1 
ATOM 922   N N    . ASP A ? 61  ? -23.726  2.171    8.654   1.0 0.0 61   0 1 
ATOM 923   C CA   . ASP A ? 61  ? -25.113  1.878    8.301   1.0 0.0 61   0 1 
ATOM 924   C C    . ASP A ? 61  ? -25.400  1.764    6.797   1.0 0.0 61   0 1 
ATOM 925   O O    . ASP A ? 61  ? -25.305  2.743    6.059   1.0 0.0 61   0 1 
ATOM 926   C CB   . ASP A ? 61  ? -26.022  2.957    8.896   1.0 0.0 61   0 1 
ATOM 927   C CG   . ASP A ? 61  ? -27.500  2.690    8.647   1.0 0.0 61   0 1 
ATOM 928   O OD1  . ASP A ? 61  ? -27.804  1.781    7.911   1.0 0.0 61   0 1 
ATOM 929   O OD2  . ASP A ? 61  ? -28.311  3.396    9.196   1.0 0.0 61   0 1 
ATOM 930   H H    . ASP A ? 61  ? -23.444  3.133    8.789   1.0 0.0 61   0 1 
ATOM 931   H HA   . ASP A ? 61  ? -25.381  0.910    8.724   1.0 0.0 61   0 1 
ATOM 932   H 1HB  . ASP A ? 61  ? -25.855  3.020    9.972   1.0 0.0 61   0 1 
ATOM 933   H 2HB  . ASP A ? 61  ? -25.765  3.926    8.467   1.0 0.0 61   0 1 
ATOM 934   N N    . PRO A ? 62  ? -25.776  0.555    6.336   1.0 0.0 62   0 1 
ATOM 935   C CA   . PRO A ? 62  ? -26.083  0.244    4.936   1.0 0.0 62   0 1 
ATOM 936   C C    . PRO A ? 62  ? -27.458  0.677    4.433   1.0 0.0 62   0 1 
ATOM 937   O O    . PRO A ? 62  ? -27.803  0.421    3.286   1.0 0.0 62   0 1 
ATOM 938   C CB   . PRO A ? 62  ? -25.961  -1.283   4.922   1.0 0.0 62   0 1 
ATOM 939   C CG   . PRO A ? 62  ? -26.394  -1.697   6.288   1.0 0.0 62   0 1 
ATOM 940   C CD   . PRO A ? 62  ? -25.863  -0.617   7.192   1.0 0.0 62   0 1 
ATOM 941   H HA   . PRO A ? 62  ? -25.355  0.750    4.286   1.0 0.0 62   0 1 
ATOM 942   H 1HB  . PRO A ? 62  ? -26.595  -1.704   4.128   1.0 0.0 62   0 1 
ATOM 943   H 2HB  . PRO A ? 62  ? -24.925  -1.576   4.696   1.0 0.0 62   0 1 
ATOM 944   H 1HG  . PRO A ? 62  ? -27.490  -1.782   6.329   1.0 0.0 62   0 1 
ATOM 945   H 2HG  . PRO A ? 62  ? -25.988  -2.690   6.530   1.0 0.0 62   0 1 
ATOM 946   H 1HD  . PRO A ? 62  ? -26.564  -0.456   8.024   1.0 0.0 62   0 1 
ATOM 947   H 2HD  . PRO A ? 62  ? -24.872  -0.909   7.571   1.0 0.0 62   0 1 
ATOM 948   N N    . ASN A ? 63  ? -28.245  1.325    5.289   1.0 0.0 63   0 1 
ATOM 949   C CA   . ASN A ? 63  ? -29.493  1.939    4.850   1.0 0.0 63   0 1 
ATOM 950   C C    . ASN A ? 63  ? -29.442  3.458    4.828   1.0 0.0 63   0 1 
ATOM 951   O O    . ASN A ? 63  ? -30.447  4.116    4.563   1.0 0.0 63   0 1 
ATOM 952   C CB   . ASN A ? 63  ? -30.639  1.471    5.728   1.0 0.0 63   0 1 
ATOM 953   C CG   . ASN A ? 63  ? -30.933  0.006    5.562   1.0 0.0 63   0 1 
ATOM 954   O OD1  . ASN A ? 63  ? -31.561  -0.407   4.580   1.0 0.0 63   0 1 
ATOM 955   N ND2  . ASN A ? 63  ? -30.490  -0.789   6.503   1.0 0.0 63   0 1 
ATOM 956   H H    . ASN A ? 63  ? -27.977  1.395    6.260   1.0 0.0 63   0 1 
ATOM 957   H HA   . ASN A ? 63  ? -29.687  1.630    3.821   1.0 0.0 63   0 1 
ATOM 958   H 1HB  . ASN A ? 63  ? -30.400  1.666    6.774   1.0 0.0 63   0 1 
ATOM 959   H 2HB  . ASN A ? 63  ? -31.538  2.039    5.486   1.0 0.0 63   0 1 
ATOM 960   H 1HD2 . ASN A ? 63  ? -30.656  -1.773   6.446   1.0 0.0 63   0 1 
ATOM 961   H 2HD2 . ASN A ? 63  ? -29.987  -0.411   7.280   1.0 0.0 63   0 1 
ATOM 962   N N    . ALA A ? 64  ? -28.272  4.019    5.117   1.0 0.0 64   0 1 
ATOM 963   C CA   . ALA A ? 64  ? -28.124  5.467    5.085   1.0 0.0 64   0 1 
ATOM 964   C C    . ALA A ? 64  ? -28.259  5.849    3.616   1.0 0.0 64   0 1 
ATOM 965   O O    . ALA A ? 64  ? -27.678  5.204    2.744   1.0 0.0 64   0 1 
ATOM 966   C CB   . ALA A ? 64  ? -26.793  5.918    5.669   1.0 0.0 64   0 1 
ATOM 967   H H    . ALA A ? 64  ? -27.476  3.449    5.363   1.0 0.0 64   0 1 
ATOM 968   H HA   . ALA A ? 64  ? -28.900  5.901    5.716   1.0 0.0 64   0 1 
ATOM 969   H 1HB  . ALA A ? 64  ? -26.704  7.001    5.578   1.0 0.0 64   0 1 
ATOM 970   H 2HB  . ALA A ? 64  ? -26.743  5.637    6.720   1.0 0.0 64   0 1 
ATOM 971   H 3HB  . ALA A ? 64  ? -25.978  5.441    5.126   1.0 0.0 64   0 1 
ATOM 972   N N    . LYS A ? 65  ? -29.029  6.899    3.360   1.0 0.0 65   0 1 
ATOM 973   C CA   . LYS A ? 65  ? -29.303  7.404    2.013   1.0 0.0 65   0 1 
ATOM 974   C C    . LYS A ? 65  ? -28.534  8.704    1.801   1.0 0.0 65   0 1 
ATOM 975   O O    . LYS A ? 65  ? -28.499  9.552    2.691   1.0 0.0 65   0 1 
ATOM 976   C CB   . LYS A ? 65  ? -30.801  7.625    1.800   1.0 0.0 65   0 1 
ATOM 977   C CG   . LYS A ? 65  ? -31.637  6.353    1.839   1.0 0.0 65   0 1 
ATOM 978   C CD   . LYS A ? 65  ? -33.108  6.649    1.590   1.0 0.0 65   0 1 
ATOM 979   C CE   . LYS A ? 65  ? -33.946  5.380    1.640   1.0 0.0 65   0 1 
ATOM 980   N NZ   . LYS A ? 65  ? -35.390  5.657    1.408   1.0 0.0 65   0 1 
ATOM 981   H H    . LYS A ? 65  ? -29.446  7.366    4.154   1.0 0.0 65   0 1 
ATOM 982   H HA   . LYS A ? 65  ? -28.961  6.664    1.291   1.0 0.0 65   0 1 
ATOM 983   H 1HB  . LYS A ? 65  ? -31.182  8.299    2.568   1.0 0.0 65   0 1 
ATOM 984   H 2HB  . LYS A ? 65  ? -30.965  8.104    0.834   1.0 0.0 65   0 1 
ATOM 985   H 1HG  . LYS A ? 65  ? -31.280  5.659    1.076   1.0 0.0 65   0 1 
ATOM 986   H 2HG  . LYS A ? 65  ? -31.531  5.878    2.814   1.0 0.0 65   0 1 
ATOM 987   H 1HD  . LYS A ? 65  ? -33.472  7.346    2.346   1.0 0.0 65   0 1 
ATOM 988   H 2HD  . LYS A ? 65  ? -33.225  7.111    0.609   1.0 0.0 65   0 1 
ATOM 989   H 1HE  . LYS A ? 65  ? -33.595  4.683    0.881   1.0 0.0 65   0 1 
ATOM 990   H 2HE  . LYS A ? 65  ? -33.833  4.908    2.616   1.0 0.0 65   0 1 
ATOM 991   H 1HZ  . LYS A ? 65  ? -35.910  4.792    1.450   1.0 0.0 65   0 1 
ATOM 992   H 2HZ  . LYS A ? 65  ? -35.731  6.289    2.118   1.0 0.0 65   0 1 
ATOM 993   H 3HZ  . LYS A ? 65  ? -35.510  6.078    0.497   1.0 0.0 65   0 1 
ATOM 994   N N    . ASP A ? 66  ? -27.908  8.876    0.637   1.0 0.0 66   0 1 
ATOM 995   C CA   . ASP A ? 66  ? -27.249  10.144   0.381   1.0 0.0 66   0 1 
ATOM 996   C C    . ASP A ? 66  ? -28.233  11.152   -0.195  1.0 0.0 66   0 1 
ATOM 997   O O    . ASP A ? 66  ? -29.435  10.902   -0.216  1.0 0.0 66   0 1 
ATOM 998   C CB   . ASP A ? 66  ? -26.072  9.956    -0.580  1.0 0.0 66   0 1 
ATOM 999   C CG   . ASP A ? 66  ? -26.511  9.566    -1.985  1.0 0.0 66   0 1 
ATOM 1000  O OD1  . ASP A ? 66  ? -27.692  9.572    -2.240  1.0 0.0 66   0 1 
ATOM 1001  O OD2  . ASP A ? 66  ? -25.662  9.265    -2.789  1.0 0.0 66   0 1 
ATOM 1002  H H    . ASP A ? 66  ? -27.881  8.155    -0.070  1.0 0.0 66   0 1 
ATOM 1003  H HA   . ASP A ? 66  ? -26.867  10.532   1.327   1.0 0.0 66   0 1 
ATOM 1004  H 1HB  . ASP A ? 66  ? -25.498  10.881   -0.638  1.0 0.0 66   0 1 
ATOM 1005  H 2HB  . ASP A ? 66  ? -25.408  9.182    -0.194  1.0 0.0 66   0 1 
ATOM 1006  N N    . SER A ? 67  ? -27.724  12.283   -0.670  1.0 0.0 67   0 1 
ATOM 1007  C CA   . SER A ? 67  ? -28.562  13.334   -1.246  1.0 0.0 67   0 1 
ATOM 1008  C C    . SER A ? 67  ? -29.333  12.923   -2.494  1.0 0.0 67   0 1 
ATOM 1009  O O    . SER A ? 67  ? -30.267  13.609   -2.902  1.0 0.0 67   0 1 
ATOM 1010  C CB   . SER A ? 67  ? -27.698  14.535   -1.576  1.0 0.0 67   0 1 
ATOM 1011  O OG   . SER A ? 67  ? -26.798  14.238   -2.609  1.0 0.0 67   0 1 
ATOM 1012  H H    . SER A ? 67  ? -26.724  12.418   -0.630  1.0 0.0 67   0 1 
ATOM 1013  H HA   . SER A ? 67  ? -29.312  13.622   -0.508  1.0 0.0 67   0 1 
ATOM 1014  H 1HB  . SER A ? 67  ? -28.333  15.370   -1.873  1.0 0.0 67   0 1 
ATOM 1015  H 2HB  . SER A ? 67  ? -27.148  14.843   -0.688  1.0 0.0 67   0 1 
ATOM 1016  H HG   . SER A ? 67  ? -26.073  13.760   -2.199  1.0 0.0 67   0 1 
ATOM 1017  N N    . ASP A ? 68  ? -28.932  11.815   -3.103  1.0 0.0 68   0 1 
ATOM 1018  C CA   . ASP A ? 68  ? -29.608  11.280   -4.288  1.0 0.0 68   0 1 
ATOM 1019  C C    . ASP A ? 68  ? -30.619  10.241   -3.847  1.0 0.0 68   0 1 
ATOM 1020  O O    . ASP A ? 68  ? -31.333  9.666    -4.667  1.0 0.0 68   0 1 
ATOM 1021  C CB   . ASP A ? 68  ? -28.610  10.659   -5.268  1.0 0.0 68   0 1 
ATOM 1022  C CG   . ASP A ? 68  ? -27.671  11.686   -5.888  1.0 0.0 68   0 1 
ATOM 1023  O OD1  . ASP A ? 68  ? -28.134  12.742   -6.249  1.0 0.0 68   0 1 
ATOM 1024  O OD2  . ASP A ? 68  ? -26.502  11.404   -5.995  1.0 0.0 68   0 1 
ATOM 1025  H H    . ASP A ? 68  ? -28.130  11.325   -2.732  1.0 0.0 68   0 1 
ATOM 1026  H HA   . ASP A ? 68  ? -30.119  12.101   -4.794  1.0 0.0 68   0 1 
ATOM 1027  H 1HB  . ASP A ? 68  ? -28.012  9.908    -4.751  1.0 0.0 68   0 1 
ATOM 1028  H 2HB  . ASP A ? 68  ? -29.151  10.153   -6.068  1.0 0.0 68   0 1 
ATOM 1029  N N    . GLY A ? 69  ? -30.657  9.984    -2.539  1.0 0.0 69   0 1 
ATOM 1030  C CA   . GLY A ? 69  ? -31.541  8.956    -2.010  1.0 0.0 69   0 1 
ATOM 1031  C C    . GLY A ? 69  ? -30.966  7.550    -2.039  1.0 0.0 69   0 1 
ATOM 1032  O O    . GLY A ? 69  ? -31.650  6.587    -1.695  1.0 0.0 69   0 1 
ATOM 1033  H H    . GLY A ? 69  ? -30.071  10.503   -1.902  1.0 0.0 69   0 1 
ATOM 1034  H 1HA  . GLY A ? 69  ? -31.796  9.194    -0.977  1.0 0.0 69   0 1 
ATOM 1035  H 2HA  . GLY A ? 69  ? -32.471  8.949    -2.577  1.0 0.0 69   0 1 
ATOM 1036  N N    . ARG A ? 70  ? -29.702  7.424    -2.429  1.0 0.0 70   0 1 
ATOM 1037  C CA   . ARG A ? 70  ? -29.101  6.102    -2.608  1.0 0.0 70   0 1 
ATOM 1038  C C    . ARG A ? 70  ? -28.336  5.559    -1.410  1.0 0.0 70   0 1 
ATOM 1039  O O    . ARG A ? 70  ? -27.634  6.288    -0.711  1.0 0.0 70   0 1 
ATOM 1040  C CB   . ARG A ? 70  ? -28.155  6.133    -3.799  1.0 0.0 70   0 1 
ATOM 1041  C CG   . ARG A ? 70  ? -28.824  6.383    -5.141  1.0 0.0 70   0 1 
ATOM 1042  C CD   . ARG A ? 70  ? -27.839  6.400    -6.252  1.0 0.0 70   0 1 
ATOM 1043  N NE   . ARG A ? 70  ? -28.472  6.660    -7.535  1.0 0.0 70   0 1 
ATOM 1044  C CZ   . ARG A ? 70  ? -27.816  6.742    -8.709  1.0 0.0 70   0 1 
ATOM 1045  N NH1  . ARG A ? 70  ? -26.512  6.581    -8.746  1.0 0.0 70   0 1 
ATOM 1046  N NH2  . ARG A ? 70  ? -28.484  6.983    -9.824  1.0 0.0 70   0 1 
ATOM 1047  H H    . ARG A ? 70  ? -29.144  8.247    -2.607  1.0 0.0 70   0 1 
ATOM 1048  H HA   . ARG A ? 70  ? -29.896  5.383    -2.803  1.0 0.0 70   0 1 
ATOM 1049  H 1HB  . ARG A ? 70  ? -27.410  6.913    -3.652  1.0 0.0 70   0 1 
ATOM 1050  H 2HB  . ARG A ? 70  ? -27.625  5.183    -3.868  1.0 0.0 70   0 1 
ATOM 1051  H 1HG  . ARG A ? 70  ? -29.551  5.594    -5.339  1.0 0.0 70   0 1 
ATOM 1052  H 2HG  . ARG A ? 70  ? -29.333  7.348    -5.120  1.0 0.0 70   0 1 
ATOM 1053  H 1HD  . ARG A ? 70  ? -27.100  7.181    -6.072  1.0 0.0 70   0 1 
ATOM 1054  H 2HD  . ARG A ? 70  ? -27.338  5.434    -6.309  1.0 0.0 70   0 1 
ATOM 1055  H HE   . ARG A ? 70  ? -29.475  6.789    -7.547  1.0 0.0 70   0 1 
ATOM 1056  H 1HH1 . ARG A ? 70  ? -26.001  6.397    -7.894  1.0 0.0 70   0 1 
ATOM 1057  H 2HH1 . ARG A ? 70  ? -26.020  6.642    -9.626  1.0 0.0 70   0 1 
ATOM 1058  H 1HH2 . ARG A ? 70  ? -29.487  7.106    -9.795  1.0 0.0 70   0 1 
ATOM 1059  H 2HH2 . ARG A ? 70  ? -27.993  7.044    -10.703 1.0 0.0 70   0 1 
ATOM 1060  N N    . THR A ? 71  ? -28.493  4.257    -1.190  1.0 0.0 71   0 1 
ATOM 1061  C CA   . THR A ? 71  ? -27.781  3.539    -0.145  1.0 0.0 71   0 1 
ATOM 1062  C C    . THR A ? 71  ? -26.624  2.817    -0.816  1.0 0.0 71   0 1 
ATOM 1063  O O    . THR A ? 71  ? -26.582  2.703    -2.040  1.0 0.0 71   0 1 
ATOM 1064  C CB   . THR A ? 71  ? -28.687  2.542    0.601   1.0 0.0 71   0 1 
ATOM 1065  O OG1  . THR A ? 71  ? -29.132  1.526    -0.307  1.0 0.0 71   0 1 
ATOM 1066  C CG2  . THR A ? 71  ? -29.894  3.255    1.189   1.0 0.0 71   0 1 
ATOM 1067  H H    . THR A ? 71  ? -29.139  3.754    -1.779  1.0 0.0 71   0 1 
ATOM 1068  H HA   . THR A ? 71  ? -27.415  4.262    0.584   1.0 0.0 71   0 1 
ATOM 1069  H HB   . THR A ? 71  ? -28.123  2.070    1.405   1.0 0.0 71   0 1 
ATOM 1070  H HG1  . THR A ? 71  ? -29.626  1.932    -1.024  1.0 0.0 71   0 1 
ATOM 1071  H 1HG2 . THR A ? 71  ? -30.523  2.535    1.713   1.0 0.0 71   0 1 
ATOM 1072  H 2HG2 . THR A ? 71  ? -29.559  4.021    1.889   1.0 0.0 71   0 1 
ATOM 1073  H 3HG2 . THR A ? 71  ? -30.467  3.722    0.389   1.0 0.0 71   0 1 
ATOM 1074  N N    . PRO A ? 72  ? -25.664  2.324    -0.025  1.0 0.0 72   0 1 
ATOM 1075  C CA   . PRO A ? 72  ? -24.579  1.526    -0.605  1.0 0.0 72   0 1 
ATOM 1076  C C    . PRO A ? 72  ? -25.093  0.376    -1.478  1.0 0.0 72   0 1 
ATOM 1077  O O    . PRO A ? 72  ? -24.447  -0.032   -2.441  1.0 0.0 72   0 1 
ATOM 1078  C CB   . PRO A ? 72  ? -23.850  1.002    0.636   1.0 0.0 72   0 1 
ATOM 1079  C CG   . PRO A ? 72  ? -24.098  2.043    1.673   1.0 0.0 72   0 1 
ATOM 1080  C CD   . PRO A ? 72  ? -25.518  2.481    1.431   1.0 0.0 72   0 1 
ATOM 1081  H HA   . PRO A ? 72  ? -23.927  2.181    -1.201  1.0 0.0 72   0 1 
ATOM 1082  H 1HB  . PRO A ? 72  ? -24.247  0.015    0.917   1.0 0.0 72   0 1 
ATOM 1083  H 2HB  . PRO A ? 72  ? -22.781  0.866    0.415   1.0 0.0 72   0 1 
ATOM 1084  H 1HG  . PRO A ? 72  ? -23.951  1.620    2.678   1.0 0.0 72   0 1 
ATOM 1085  H 2HG  . PRO A ? 72  ? -23.377  2.866    1.566   1.0 0.0 72   0 1 
ATOM 1086  H 1HD  . PRO A ? 72  ? -26.205  1.821    1.981   1.0 0.0 72   0 1 
ATOM 1087  H 2HD  . PRO A ? 72  ? -25.640  3.525    1.755   1.0 0.0 72   0 1 
ATOM 1088  N N    . LEU A ? 73  ? -26.270  -0.134   -1.132  1.0 0.0 73   0 1 
ATOM 1089  C CA   . LEU A ? 73  ? -26.899  -1.216   -1.878  1.0 0.0 73   0 1 
ATOM 1090  C C    . LEU A ? 73  ? -27.339  -0.793   -3.279  1.0 0.0 73   0 1 
ATOM 1091  O O    . LEU A ? 73  ? -27.299  -1.605   -4.209  1.0 0.0 73   0 1 
ATOM 1092  C CB   . LEU A ? 73  ? -28.112  -1.742   -1.100  1.0 0.0 73   0 1 
ATOM 1093  C CG   . LEU A ? 73  ? -28.804  -2.972   -1.700  1.0 0.0 73   0 1 
ATOM 1094  C CD1  . LEU A ? 73  ? -27.807  -4.118   -1.801  1.0 0.0 73   0 1 
ATOM 1095  C CD2  . LEU A ? 73  ? -29.995  -3.358   -0.835  1.0 0.0 73   0 1 
ATOM 1096  H H    . LEU A ? 73  ? -26.742  0.245    -0.323  1.0 0.0 73   0 1 
ATOM 1097  H HA   . LEU A ? 73  ? -26.175  -2.022   -1.996  1.0 0.0 73   0 1 
ATOM 1098  H 1HB  . LEU A ? 73  ? -27.792  -2.001   -0.092  1.0 0.0 73   0 1 
ATOM 1099  H 2HB  . LEU A ? 73  ? -28.853  -0.946   -1.031  1.0 0.0 73   0 1 
ATOM 1100  H HG   . LEU A ? 73  ? -29.149  -2.740   -2.709  1.0 0.0 73   0 1 
ATOM 1101  H 1HD1 . LEU A ? 73  ? -28.299  -4.993   -2.228  1.0 0.0 73   0 1 
ATOM 1102  H 2HD1 . LEU A ? 73  ? -26.976  -3.822   -2.442  1.0 0.0 73   0 1 
ATOM 1103  H 3HD1 . LEU A ? 73  ? -27.432  -4.362   -0.808  1.0 0.0 73   0 1 
ATOM 1104  H 1HD2 . LEU A ? 73  ? -30.487  -4.232   -1.262  1.0 0.0 73   0 1 
ATOM 1105  H 2HD2 . LEU A ? 73  ? -29.651  -3.591   0.173   1.0 0.0 73   0 1 
ATOM 1106  H 3HD2 . LEU A ? 73  ? -30.700  -2.527   -0.795  1.0 0.0 73   0 1 
ATOM 1107  N N    . HIS A ? 74  ? -27.760  0.461    -3.433  1.0 0.0 74   0 1 
ATOM 1108  C CA   . HIS A ? 74  ? -28.150  0.985    -4.746  1.0 0.0 74   0 1 
ATOM 1109  C C    . HIS A ? 74  ? -26.942  0.978    -5.665  1.0 0.0 74   0 1 
ATOM 1110  O O    . HIS A ? 74  ? -27.041  0.651    -6.850  1.0 0.0 74   0 1 
ATOM 1111  C CB   . HIS A ? 74  ? -28.717  2.404    -4.637  1.0 0.0 74   0 1 
ATOM 1112  C CG   . HIS A ? 74  ? -30.068  2.464    -3.995  1.0 0.0 74   0 1 
ATOM 1113  N ND1  . HIS A ? 74  ? -30.246  2.404    -2.629  1.0 0.0 74   0 1 
ATOM 1114  C CD2  . HIS A ? 74  ? -31.306  2.578    -4.531  1.0 0.0 74   0 1 
ATOM 1115  C CE1  . HIS A ? 74  ? -31.536  2.479    -2.352  1.0 0.0 74   0 1 
ATOM 1116  N NE2  . HIS A ? 74  ? -32.200  2.585    -3.488  1.0 0.0 74   0 1 
ATOM 1117  H H    . HIS A ? 74  ? -27.813  1.067    -2.626  1.0 0.0 74   0 1 
ATOM 1118  H HA   . HIS A ? 74  ? -28.926  0.350    -5.175  1.0 0.0 74   0 1 
ATOM 1119  H 1HB  . HIS A ? 74  ? -28.035  3.025    -4.056  1.0 0.0 74   0 1 
ATOM 1120  H 2HB  . HIS A ? 74  ? -28.792  2.843    -5.632  1.0 0.0 74   0 1 
ATOM 1121  H HD2  . HIS A ? 74  ? -31.548  2.651    -5.592  1.0 0.0 74   0 1 
ATOM 1122  H HE1  . HIS A ? 74  ? -31.977  2.458    -1.356  1.0 0.0 74   0 1 
ATOM 1123  H HE2  . HIS A ? 74  ? -33.203  2.660    -3.582  1.0 0.0 74   0 1 
ATOM 1124  N N    . TYR A ? 75  ? -25.806  1.370    -5.092  1.0 0.0 75   0 1 
ATOM 1125  C CA   . TYR A ? 75  ? -24.534  1.429    -5.808  1.0 0.0 75   0 1 
ATOM 1126  C C    . TYR A ? 75  ? -23.933  0.064    -6.107  1.0 0.0 75   0 1 
ATOM 1127  O O    . TYR A ? 75  ? -23.430  -0.160   -7.208  1.0 0.0 75   0 1 
ATOM 1128  C CB   . TYR A ? 75  ? -23.530  2.267    -5.013  1.0 0.0 75   0 1 
ATOM 1129  C CG   . TYR A ? 75  ? -23.854  3.744    -4.987  1.0 0.0 75   0 1 
ATOM 1130  C CD1  . TYR A ? 75  ? -24.114  4.376    -3.780  1.0 0.0 75   0 1 
ATOM 1131  C CD2  . TYR A ? 75  ? -23.890  4.467    -6.170  1.0 0.0 75   0 1 
ATOM 1132  C CE1  . TYR A ? 75  ? -24.409  5.726    -3.756  1.0 0.0 75   0 1 
ATOM 1133  C CE2  . TYR A ? 75  ? -24.185  5.817    -6.146  1.0 0.0 75   0 1 
ATOM 1134  C CZ   . TYR A ? 75  ? -24.444  6.445    -4.945  1.0 0.0 75   0 1 
ATOM 1135  O OH   . TYR A ? 75  ? -24.738  7.789    -4.921  1.0 0.0 75   0 1 
ATOM 1136  H H    . TYR A ? 75  ? -25.837  1.636    -4.119  1.0 0.0 75   0 1 
ATOM 1137  H HA   . TYR A ? 75  ? -24.703  1.905    -6.774  1.0 0.0 75   0 1 
ATOM 1138  H 1HB  . TYR A ? 75  ? -23.492  1.909    -3.983  1.0 0.0 75   0 1 
ATOM 1139  H 2HB  . TYR A ? 75  ? -22.535  2.144    -5.439  1.0 0.0 75   0 1 
ATOM 1140  H HD1  . TYR A ? 75  ? -24.086  3.808    -2.850  1.0 0.0 75   0 1 
ATOM 1141  H HD2  . TYR A ? 75  ? -23.686  3.971    -7.118  1.0 0.0 75   0 1 
ATOM 1142  H HE1  . TYR A ? 75  ? -24.614  6.222    -2.807  1.0 0.0 75   0 1 
ATOM 1143  H HE2  . TYR A ? 75  ? -24.214  6.385    -7.076  1.0 0.0 75   0 1 
ATOM 1144  H HH   . TYR A ? 75  ? -24.891  8.066    -4.015  1.0 0.0 75   0 1 
ATOM 1145  N N    . ALA A ? 76  ? -23.970  -0.840   -5.137  1.0 0.0 76   0 1 
ATOM 1146  C CA   . ALA A ? 76  ? -23.482  -2.197   -5.347  1.0 0.0 76   0 1 
ATOM 1147  C C    . ALA A ? 76  ? -24.318  -2.877   -6.433  1.0 0.0 76   0 1 
ATOM 1148  O O    . ALA A ? 76  ? -23.781  -3.572   -7.297  1.0 0.0 76   0 1 
ATOM 1149  C CB   . ALA A ? 76  ? -23.526  -2.993   -4.051  1.0 0.0 76   0 1 
ATOM 1150  H H    . ALA A ? 76  ? -24.342  -0.586   -4.232  1.0 0.0 76   0 1 
ATOM 1151  H HA   . ALA A ? 76  ? -22.441  -2.137   -5.669  1.0 0.0 76   0 1 
ATOM 1152  H 1HB  . ALA A ? 76  ? -23.168  -4.006   -4.234  1.0 0.0 76   0 1 
ATOM 1153  H 2HB  . ALA A ? 76  ? -22.890  -2.512   -3.307  1.0 0.0 76   0 1 
ATOM 1154  H 3HB  . ALA A ? 76  ? -24.550  -3.031   -3.682  1.0 0.0 76   0 1 
ATOM 1155  N N    . ALA A ? 77  ? -25.633  -2.672   -6.395  1.0 0.0 77   0 1 
ATOM 1156  C CA   . ALA A ? 77  ? -26.527  -3.247   -7.402  1.0 0.0 77   0 1 
ATOM 1157  C C    . ALA A ? 77  ? -26.264  -2.666   -8.793  1.0 0.0 77   0 1 
ATOM 1158  O O    . ALA A ? 77  ? -26.163  -3.402   -9.777  1.0 0.0 77   0 1 
ATOM 1159  C CB   . ALA A ? 77  ? -27.979  -3.023   -7.005  1.0 0.0 77   0 1 
ATOM 1160  H H    . ALA A ? 77  ? -26.024  -2.107   -5.654  1.0 0.0 77   0 1 
ATOM 1161  H HA   . ALA A ? 77  ? -26.340  -4.320   -7.448  1.0 0.0 77   0 1 
ATOM 1162  H 1HB  . ALA A ? 77  ? -28.634  -3.460   -7.759  1.0 0.0 77   0 1 
ATOM 1163  H 2HB  . ALA A ? 77  ? -28.170  -3.495   -6.041  1.0 0.0 77   0 1 
ATOM 1164  H 3HB  . ALA A ? 77  ? -28.174  -1.954   -6.930  1.0 0.0 77   0 1 
ATOM 1165  N N    . GLU A ? 78  ? -26.151  -1.344   -8.865  1.0 0.0 78   0 1 
ATOM 1166  C CA   . GLU A ? 78  ? -25.963  -0.651   -10.131 1.0 0.0 78   0 1 
ATOM 1167  C C    . GLU A ? 78  ? -24.680  -1.066   -10.851 1.0 0.0 78   0 1 
ATOM 1168  O O    . GLU A ? 78  ? -24.676  -1.263   -12.071 1.0 0.0 78   0 1 
ATOM 1169  C CB   . GLU A ? 78  ? -25.953  0.861    -9.897  1.0 0.0 78   0 1 
ATOM 1170  C CG   . GLU A ? 78  ? -25.817  1.692    -11.165 1.0 0.0 78   0 1 
ATOM 1171  C CD   . GLU A ? 78  ? -25.872  3.172    -10.904 1.0 0.0 78   0 1 
ATOM 1172  O OE1  . GLU A ? 78  ? -26.026  3.550    -9.767  1.0 0.0 78   0 1 
ATOM 1173  O OE2  . GLU A ? 78  ? -25.760  3.925    -11.842 1.0 0.0 78   0 1 
ATOM 1174  H H    . GLU A ? 78  ? -26.200  -0.805   -8.012  1.0 0.0 78   0 1 
ATOM 1175  H HA   . GLU A ? 78  ? -26.793  -0.902   -10.792 1.0 0.0 78   0 1 
ATOM 1176  H 1HB  . GLU A ? 78  ? -26.876  1.159    -9.400  1.0 0.0 78   0 1 
ATOM 1177  H 2HB  . GLU A ? 78  ? -25.127  1.122    -9.236  1.0 0.0 78   0 1 
ATOM 1178  H 1HG  . GLU A ? 78  ? -24.866  1.455    -11.643 1.0 0.0 78   0 1 
ATOM 1179  H 2HG  . GLU A ? 78  ? -26.615  1.420    -11.854 1.0 0.0 78   0 1 
ATOM 1180  N N    . ASN A ? 79  ? -23.593  -1.184   -10.100 1.0 0.0 79   0 1 
ATOM 1181  C CA   . ASN A ? 79  ? -22.291  -1.488   -10.688 1.0 0.0 79   0 1 
ATOM 1182  C C    . ASN A ? 79  ? -21.873  -2.951   -10.678 1.0 0.0 79   0 1 
ATOM 1183  O O    . ASN A ? 79  ? -20.703  -3.260   -10.896 1.0 0.0 79   0 1 
ATOM 1184  C CB   . ASN A ? 79  ? -21.225  -0.659   -9.995  1.0 0.0 79   0 1 
ATOM 1185  C CG   . ASN A ? 79  ? -21.336  0.807    -10.312 1.0 0.0 79   0 1 
ATOM 1186  O OD1  . ASN A ? 79  ? -21.864  1.189    -11.363 1.0 0.0 79   0 1 
ATOM 1187  N ND2  . ASN A ? 79  ? -20.849  1.635    -9.424  1.0 0.0 79   0 1 
ATOM 1188  H H    . ASN A ? 79  ? -23.664  -1.061   -9.100  1.0 0.0 79   0 1 
ATOM 1189  H HA   . ASN A ? 79  ? -22.319  -1.226   -11.748 1.0 0.0 79   0 1 
ATOM 1190  H 1HB  . ASN A ? 79  ? -21.305  -0.792   -8.915  1.0 0.0 79   0 1 
ATOM 1191  H 2HB  . ASN A ? 79  ? -20.238  -1.010   -10.296 1.0 0.0 79   0 1 
ATOM 1192  H 1HD2 . ASN A ? 79  ? -20.895  2.622    -9.583  1.0 0.0 79   0 1 
ATOM 1193  H 2HD2 . ASN A ? 79  ? -20.430  1.282    -8.588  1.0 0.0 79   0 1 
ATOM 1194  N N    . GLY A ? 80  ? -22.820  -3.843   -10.413 1.0 0.0 80   0 1 
ATOM 1195  C CA   . GLY A ? 80  ? -22.560  -5.270   -10.503 1.0 0.0 80   0 1 
ATOM 1196  C C    . GLY A ? 80  ? -21.745  -5.938   -9.414  1.0 0.0 80   0 1 
ATOM 1197  O O    . GLY A ? 80  ? -21.142  -6.990   -9.645  1.0 0.0 80   0 1 
ATOM 1198  H H    . GLY A ? 80  ? -23.742  -3.527   -10.142 1.0 0.0 80   0 1 
ATOM 1199  H 1HA  . GLY A ? 80  ? -23.505  -5.812   -10.534 1.0 0.0 80   0 1 
ATOM 1200  H 2HA  . GLY A ? 80  ? -22.035  -5.486   -11.433 1.0 0.0 80   0 1 
ATOM 1201  N N    . HIS A ? 81  ? -21.723  -5.360   -8.220  1.0 0.0 81   0 1 
ATOM 1202  C CA   . HIS A ? 81  ? -20.853  -5.877   -7.175  1.0 0.0 81   0 1 
ATOM 1203  C C    . HIS A ? 81  ? -21.589  -6.898   -6.309  1.0 0.0 81   0 1 
ATOM 1204  O O    . HIS A ? 81  ? -21.953  -6.632   -5.168  1.0 0.0 81   0 1 
ATOM 1205  C CB   . HIS A ? 81  ? -20.323  -4.737   -6.300  1.0 0.0 81   0 1 
ATOM 1206  C CG   . HIS A ? 81  ? -19.438  -3.777   -7.033  1.0 0.0 81   0 1 
ATOM 1207  N ND1  . HIS A ? 81  ? -18.392  -4.191   -7.831  1.0 0.0 81   0 1 
ATOM 1208  C CD2  . HIS A ? 81  ? -19.441  -2.425   -7.088  1.0 0.0 81   0 1 
ATOM 1209  C CE1  . HIS A ? 81  ? -17.791  -3.133   -8.347  1.0 0.0 81   0 1 
ATOM 1210  N NE2  . HIS A ? 81  ? -18.408  -2.050   -7.911  1.0 0.0 81   0 1 
ATOM 1211  H H    . HIS A ? 81  ? -22.305  -4.559   -8.024  1.0 0.0 81   0 1 
ATOM 1212  H HA   . HIS A ? 81  ? -19.999  -6.379   -7.629  1.0 0.0 81   0 1 
ATOM 1213  H 1HB  . HIS A ? 81  ? -21.161  -4.178   -5.883  1.0 0.0 81   0 1 
ATOM 1214  H 2HB  . HIS A ? 81  ? -19.759  -5.151   -5.465  1.0 0.0 81   0 1 
ATOM 1215  H HD2  . HIS A ? 81  ? -20.134  -1.757   -6.575  1.0 0.0 81   0 1 
ATOM 1216  H HE1  . HIS A ? 81  ? -16.932  -3.151   -9.018  1.0 0.0 81   0 1 
ATOM 1217  H HE2  . HIS A ? 81  ? -18.164  -1.097   -8.143  1.0 0.0 81   0 1 
ATOM 1218  N N    . LYS A ? 82  ? -21.780  -8.082   -6.878  1.0 0.0 82   0 1 
ATOM 1219  C CA   . LYS A ? 82  ? -22.490  -9.187   -6.235  1.0 0.0 82   0 1 
ATOM 1220  C C    . LYS A ? 82  ? -22.126  -9.546   -4.792  1.0 0.0 82   0 1 
ATOM 1221  O O    . LYS A ? 82  ? -23.002  -9.691   -3.934  1.0 0.0 82   0 1 
ATOM 1222  C CB   . LYS A ? 82  ? -22.318  -10.437  -7.100  1.0 0.0 82   0 1 
ATOM 1223  C CG   . LYS A ? 82  ? -23.029  -11.674  -6.566  1.0 0.0 82   0 1 
ATOM 1224  C CD   . LYS A ? 82  ? -22.858  -12.857  -7.506  1.0 0.0 82   0 1 
ATOM 1225  C CE   . LYS A ? 82  ? -21.431  -13.384  -7.482  1.0 0.0 82   0 1 
ATOM 1226  N NZ   . LYS A ? 82  ? -21.275  -14.609  -8.312  1.0 0.0 82   0 1 
ATOM 1227  H H    . LYS A ? 82  ? -21.407  -8.210   -7.808  1.0 0.0 82   0 1 
ATOM 1228  H HA   . LYS A ? 82  ? -23.548  -8.929   -6.172  1.0 0.0 82   0 1 
ATOM 1229  H 1HB  . LYS A ? 82  ? -22.696  -10.240  -8.103  1.0 0.0 82   0 1 
ATOM 1230  H 2HB  . LYS A ? 82  ? -21.258  -10.674  -7.190  1.0 0.0 82   0 1 
ATOM 1231  H 1HG  . LYS A ? 82  ? -22.621  -11.935  -5.589  1.0 0.0 82   0 1 
ATOM 1232  H 2HG  . LYS A ? 82  ? -24.091  -11.461  -6.452  1.0 0.0 82   0 1 
ATOM 1233  H 1HD  . LYS A ? 82  ? -23.537  -13.658  -7.210  1.0 0.0 82   0 1 
ATOM 1234  H 2HD  . LYS A ? 82  ? -23.106  -12.553  -8.523  1.0 0.0 82   0 1 
ATOM 1235  H 1HE  . LYS A ? 82  ? -20.754  -12.617  -7.857  1.0 0.0 82   0 1 
ATOM 1236  H 2HE  . LYS A ? 82  ? -21.147  -13.617  -6.456  1.0 0.0 82   0 1 
ATOM 1237  H 1HZ  . LYS A ? 82  ? -20.317  -14.926  -8.269  1.0 0.0 82   0 1 
ATOM 1238  H 2HZ  . LYS A ? 82  ? -21.885  -15.334  -7.961  1.0 0.0 82   0 1 
ATOM 1239  H 3HZ  . LYS A ? 82  ? -21.517  -14.400  -9.270  1.0 0.0 82   0 1 
ATOM 1240  N N    . GLU A ? 83  ? -20.836  -9.709   -4.532  1.0 0.0 83   0 1 
ATOM 1241  C CA   . GLU A ? 83  ? -20.350  -10.036  -3.198  1.0 0.0 83   0 1 
ATOM 1242  C C    . GLU A ? 83  ? -20.676  -8.951   -2.176  1.0 0.0 83   0 1 
ATOM 1243  O O    . GLU A ? 83  ? -20.992  -9.250   -1.025  1.0 0.0 83   0 1 
ATOM 1244  C CB   . GLU A ? 83  ? -18.838  -10.268  -3.235  1.0 0.0 83   0 1 
ATOM 1245  C CG   . GLU A ? 83  ? -18.414  -11.538  -3.960  1.0 0.0 83   0 1 
ATOM 1246  C CD   . GLU A ? 83  ? -16.921  -11.697  -4.037  1.0 0.0 83   0 1 
ATOM 1247  O OE1  . GLU A ? 83  ? -16.240  -10.703  -4.110  1.0 0.0 83   0 1 
ATOM 1248  O OE2  . GLU A ? 83  ? -16.462  -12.815  -4.023  1.0 0.0 83   0 1 
ATOM 1249  H H    . GLU A ? 83  ? -20.172  -9.604   -5.285  1.0 0.0 83   0 1 
ATOM 1250  H HA   . GLU A ? 83  ? -20.841  -10.951  -2.866  1.0 0.0 83   0 1 
ATOM 1251  H 1HB  . GLU A ? 83  ? -18.352  -9.425   -3.726  1.0 0.0 83   0 1 
ATOM 1252  H 2HB  . GLU A ? 83  ? -18.453  -10.321  -2.216  1.0 0.0 83   0 1 
ATOM 1253  H 1HG  . GLU A ? 83  ? -18.834  -12.398  -3.439  1.0 0.0 83   0 1 
ATOM 1254  H 2HG  . GLU A ? 83  ? -18.826  -11.522  -4.968  1.0 0.0 83   0 1 
ATOM 1255  N N    . ILE A ? 84  ? -20.584  -7.694   -2.603  1.0 0.0 84   0 1 
ATOM 1256  C CA   . ILE A ? 84  ? -20.940  -6.550   -1.771  1.0 0.0 84   0 1 
ATOM 1257  C C    . ILE A ? 84  ? -22.447  -6.460   -1.548  1.0 0.0 84   0 1 
ATOM 1258  O O    . ILE A ? 84  ? -22.900  -6.094   -0.464  1.0 0.0 84   0 1 
ATOM 1259  C CB   . ILE A ? 84  ? -20.438  -5.239   -2.404  1.0 0.0 84   0 1 
ATOM 1260  C CG1  . ILE A ? 84  ? -18.907  -5.197   -2.400  1.0 0.0 84   0 1 
ATOM 1261  C CG2  . ILE A ? 84  ? -21.008  -4.039   -1.664  1.0 0.0 84   0 1 
ATOM 1262  C CD1  . ILE A ? 84  ? -18.326  -4.073   -3.227  1.0 0.0 84   0 1 
ATOM 1263  H H    . ILE A ? 84  ? -20.254  -7.534   -3.545  1.0 0.0 84   0 1 
ATOM 1264  H HA   . ILE A ? 84  ? -20.466  -6.670   -0.799  1.0 0.0 84   0 1 
ATOM 1265  H HB   . ILE A ? 84  ? -20.752  -5.195   -3.446  1.0 0.0 84   0 1 
ATOM 1266  H 1HG1 . ILE A ? 84  ? -18.549  -5.089   -1.377  1.0 0.0 84   0 1 
ATOM 1267  H 2HG1 . ILE A ? 84  ? -18.516  -6.140   -2.785  1.0 0.0 84   0 1 
ATOM 1268  H 1HG2 . ILE A ? 84  ? -20.642  -3.121   -2.124  1.0 0.0 84   0 1 
ATOM 1269  H 2HG2 . ILE A ? 84  ? -22.096  -4.063   -1.717  1.0 0.0 84   0 1 
ATOM 1270  H 3HG2 . ILE A ? 84  ? -20.694  -4.072   -0.620  1.0 0.0 84   0 1 
ATOM 1271  H 1HD1 . ILE A ? 84  ? -17.237  -4.109   -3.176  1.0 0.0 84   0 1 
ATOM 1272  H 2HD1 . ILE A ? 84  ? -18.644  -4.182   -4.265  1.0 0.0 84   0 1 
ATOM 1273  H 3HD1 . ILE A ? 84  ? -18.675  -3.118   -2.838  1.0 0.0 84   0 1 
ATOM 1274  N N    . VAL A ? 85  ? -23.225  -6.775   -2.578  1.0 0.0 85   0 1 
ATOM 1275  C CA   . VAL A ? 85  ? -24.670  -6.813   -2.408  1.0 0.0 85   0 1 
ATOM 1276  C C    . VAL A ? 85  ? -24.959  -7.811   -1.286  1.0 0.0 85   0 1 
ATOM 1277  O O    . VAL A ? 85  ? -25.718  -7.523   -0.359  1.0 0.0 85   0 1 
ATOM 1278  C CB   . VAL A ? 85  ? -25.377  -7.242   -3.708  1.0 0.0 85   0 1 
ATOM 1279  C CG1  . VAL A ? 85  ? -26.857  -7.485   -3.453  1.0 0.0 85   0 1 
ATOM 1280  C CG2  . VAL A ? 85  ? -25.182  -6.179   -4.778  1.0 0.0 85   0 1 
ATOM 1281  H H    . VAL A ? 85  ? -22.831  -6.990   -3.482  1.0 0.0 85   0 1 
ATOM 1282  H HA   . VAL A ? 85  ? -25.015  -5.812   -2.147  1.0 0.0 85   0 1 
ATOM 1283  H HB   . VAL A ? 85  ? -24.950  -8.185   -4.049  1.0 0.0 85   0 1 
ATOM 1284  H 1HG1 . VAL A ? 85  ? -27.341  -7.787   -4.382  1.0 0.0 85   0 1 
ATOM 1285  H 2HG1 . VAL A ? 85  ? -26.974  -8.274   -2.710  1.0 0.0 85   0 1 
ATOM 1286  H 3HG1 . VAL A ? 85  ? -27.319  -6.569   -3.086  1.0 0.0 85   0 1 
ATOM 1287  H 1HG2 . VAL A ? 85  ? -25.683  -6.489   -5.694  1.0 0.0 85   0 1 
ATOM 1288  H 2HG2 . VAL A ? 85  ? -25.603  -5.234   -4.434  1.0 0.0 85   0 1 
ATOM 1289  H 3HG2 . VAL A ? 85  ? -24.117  -6.051   -4.973  1.0 0.0 85   0 1 
ATOM 1290  N N    . GLU A ? 86  ? -24.321  -8.976   -1.357  1.0 0.0 86   0 1 
ATOM 1291  C CA   . GLU A ? 86  ? -24.539  -10.001  -0.353  1.0 0.0 86   0 1 
ATOM 1292  C C    . GLU A ? 86  ? -24.186  -9.460   1.021   1.0 0.0 86   0 1 
ATOM 1293  O O    . GLU A ? 86  ? -24.966  -9.596   1.955   1.0 0.0 86   0 1 
ATOM 1294  C CB   . GLU A ? 86  ? -23.706  -11.247  -0.661  1.0 0.0 86   0 1 
ATOM 1295  C CG   . GLU A ? 86  ? -23.898  -12.391  0.325   1.0 0.0 86   0 1 
ATOM 1296  C CD   . GLU A ? 86  ? -23.075  -13.602  -0.016  1.0 0.0 86   0 1 
ATOM 1297  O OE1  . GLU A ? 86  ? -22.379  -13.565  -1.002  1.0 0.0 86   0 1 
ATOM 1298  O OE2  . GLU A ? 86  ? -23.143  -14.565  0.711   1.0 0.0 86   0 1 
ATOM 1299  H H    . GLU A ? 86  ? -23.675  -9.158   -2.113  1.0 0.0 86   0 1 
ATOM 1300  H HA   . GLU A ? 86  ? -25.597  -10.271  -0.359  1.0 0.0 86   0 1 
ATOM 1301  H 1HB  . GLU A ? 86  ? -23.958  -11.617  -1.655  1.0 0.0 86   0 1 
ATOM 1302  H 2HB  . GLU A ? 86  ? -22.648  -10.985  -0.667  1.0 0.0 86   0 1 
ATOM 1303  H 1HG  . GLU A ? 86  ? -23.622  -12.048  1.322   1.0 0.0 86   0 1 
ATOM 1304  H 2HG  . GLU A ? 86  ? -24.951  -12.667  0.345   1.0 0.0 86   0 1 
ATOM 1305  N N    . ALA A ? 87  ? -23.007  -8.852   1.136   1.0 0.0 87   0 1 
ATOM 1306  C CA   . ALA A ? 87  ? -22.515  -8.332   2.410   1.0 0.0 87   0 1 
ATOM 1307  C C    . ALA A ? 87  ? -23.482  -7.312   2.997   1.0 0.0 87   0 1 
ATOM 1308  O O    . ALA A ? 87  ? -23.783  -7.348   4.184   1.0 0.0 87   0 1 
ATOM 1309  C CB   . ALA A ? 87  ? -21.136  -7.712   2.234   1.0 0.0 87   0 1 
ATOM 1310  H H    . ALA A ? 87  ? -22.436  -8.750   0.309   1.0 0.0 87   0 1 
ATOM 1311  H HA   . ALA A ? 87  ? -22.422  -9.162   3.111   1.0 0.0 87   0 1 
ATOM 1312  H 1HB  . ALA A ? 87  ? -20.785  -7.328   3.192   1.0 0.0 87   0 1 
ATOM 1313  H 2HB  . ALA A ? 87  ? -20.441  -8.469   1.870   1.0 0.0 87   0 1 
ATOM 1314  H 3HB  . ALA A ? 87  ? -21.193  -6.897   1.516   1.0 0.0 87   0 1 
ATOM 1315  N N    . LEU A ? 88  ? -23.952  -6.397   2.153   1.0 0.0 88   0 1 
ATOM 1316  C CA   . LEU A ? 88  ? -24.875  -5.355   2.589   1.0 0.0 88   0 1 
ATOM 1317  C C    . LEU A ? 88  ? -26.236  -5.910   3.012   1.0 0.0 88   0 1 
ATOM 1318  O O    . LEU A ? 88  ? -26.807  -5.461   4.008   1.0 0.0 88   0 1 
ATOM 1319  C CB   . LEU A ? 88  ? -25.069  -4.332   1.463   1.0 0.0 88   0 1 
ATOM 1320  C CG   . LEU A ? 88  ? -23.847  -3.465   1.134   1.0 0.0 88   0 1 
ATOM 1321  C CD1  . LEU A ? 88  ? -24.135  -2.631   -0.108  1.0 0.0 88   0 1 
ATOM 1322  C CD2  . LEU A ? 88  ? -23.520  -2.576   2.325   1.0 0.0 88   0 1 
ATOM 1323  H H    . LEU A ? 88  ? -23.661  -6.424   1.186   1.0 0.0 88   0 1 
ATOM 1324  H HA   . LEU A ? 88  ? -24.446  -4.852   3.455   1.0 0.0 88   0 1 
ATOM 1325  H 1HB  . LEU A ? 88  ? -25.351  -4.864   0.555   1.0 0.0 88   0 1 
ATOM 1326  H 2HB  . LEU A ? 88  ? -25.886  -3.664   1.737   1.0 0.0 88   0 1 
ATOM 1327  H HG   . LEU A ? 88  ? -22.994  -4.107   0.914   1.0 0.0 88   0 1 
ATOM 1328  H 1HD1 . LEU A ? 88  ? -23.267  -2.015   -0.341  1.0 0.0 88   0 1 
ATOM 1329  H 2HD1 . LEU A ? 88  ? -24.347  -3.292   -0.948  1.0 0.0 88   0 1 
ATOM 1330  H 3HD1 . LEU A ? 88  ? -24.996  -1.990   0.076   1.0 0.0 88   0 1 
ATOM 1331  H 1HD2 . LEU A ? 88  ? -22.651  -1.960   2.092   1.0 0.0 88   0 1 
ATOM 1332  H 2HD2 . LEU A ? 88  ? -24.372  -1.933   2.544   1.0 0.0 88   0 1 
ATOM 1333  H 3HD2 . LEU A ? 88  ? -23.301  -3.198   3.193   1.0 0.0 88   0 1 
ATOM 1334  N N    . LEU A ? 89  ? -26.739  -6.889   2.268   1.0 0.0 89   0 1 
ATOM 1335  C CA   . LEU A ? 89  ? -28.021  -7.520   2.587   1.0 0.0 89   0 1 
ATOM 1336  C C    . LEU A ? 89  ? -27.954  -8.292   3.907   1.0 0.0 89   0 1 
ATOM 1337  O O    . LEU A ? 89  ? -28.895  -8.261   4.701   1.0 0.0 89   0 1 
ATOM 1338  C CB   . LEU A ? 89  ? -28.438  -8.468   1.456   1.0 0.0 89   0 1 
ATOM 1339  C CG   . LEU A ? 89  ? -28.819  -7.795   0.131   1.0 0.0 89   0 1 
ATOM 1340  C CD1  . LEU A ? 89  ? -29.035  -8.860   -0.936  1.0 0.0 89   0 1 
ATOM 1341  C CD2  . LEU A ? 89  ? -30.073  -6.957   0.329   1.0 0.0 89   0 1 
ATOM 1342  H H    . LEU A ? 89  ? -26.223  -7.204   1.459   1.0 0.0 89   0 1 
ATOM 1343  H HA   . LEU A ? 89  ? -28.774  -6.740   2.690   1.0 0.0 89   0 1 
ATOM 1344  H 1HB  . LEU A ? 89  ? -27.615  -9.152   1.255   1.0 0.0 89   0 1 
ATOM 1345  H 2HB  . LEU A ? 89  ? -29.296  -9.052   1.790   1.0 0.0 89   0 1 
ATOM 1346  H HG   . LEU A ? 89  ? -28.002  -7.154   -0.200  1.0 0.0 89   0 1 
ATOM 1347  H 1HD1 . LEU A ? 89  ? -29.306  -8.382   -1.878  1.0 0.0 89   0 1 
ATOM 1348  H 2HD1 . LEU A ? 89  ? -28.117  -9.432   -1.071  1.0 0.0 89   0 1 
ATOM 1349  H 3HD1 . LEU A ? 89  ? -29.838  -9.528   -0.625  1.0 0.0 89   0 1 
ATOM 1350  H 1HD2 . LEU A ? 89  ? -30.343  -6.478   -0.613  1.0 0.0 89   0 1 
ATOM 1351  H 2HD2 . LEU A ? 89  ? -30.891  -7.598   0.658   1.0 0.0 89   0 1 
ATOM 1352  H 3HD2 . LEU A ? 89  ? -29.884  -6.193   1.083   1.0 0.0 89   0 1 
ATOM 1353  N N    . GLU A ? 90  ? -26.844  -8.986   4.138   1.0 0.0 90   0 1 
ATOM 1354  C CA   . GLU A ? 90  ? -26.676  -9.742   5.378   1.0 0.0 90   0 1 
ATOM 1355  C C    . GLU A ? 90  ? -26.625  -8.832   6.585   1.0 0.0 90   0 1 
ATOM 1356  O O    . GLU A ? 90  ? -26.945  -9.255   7.696   1.0 0.0 90   0 1 
ATOM 1357  C CB   . GLU A ? 90  ? -25.402  -10.587  5.321   1.0 0.0 90   0 1 
ATOM 1358  C CG   . GLU A ? 90  ? -25.449  -11.730  4.317   1.0 0.0 90   0 1 
ATOM 1359  C CD   . GLU A ? 90  ? -26.487  -12.764  4.656   1.0 0.0 90   0 1 
ATOM 1360  O OE1  . GLU A ? 90  ? -26.502  -13.219  5.774   1.0 0.0 90   0 1 
ATOM 1361  O OE2  . GLU A ? 90  ? -27.267  -13.098  3.795   1.0 0.0 90   0 1 
ATOM 1362  H H    . GLU A ? 90  ? -26.104  -8.997   3.450   1.0 0.0 90   0 1 
ATOM 1363  H HA   . GLU A ? 90  ? -27.528  -10.411  5.494   1.0 0.0 90   0 1 
ATOM 1364  H 1HB  . GLU A ? 90  ? -24.554  -9.952   5.064   1.0 0.0 90   0 1 
ATOM 1365  H 2HB  . GLU A ? 90  ? -25.204  -11.014  6.305   1.0 0.0 90   0 1 
ATOM 1366  H 1HG  . GLU A ? 90  ? -25.667  -11.323  3.330   1.0 0.0 90   0 1 
ATOM 1367  H 2HG  . GLU A ? 90  ? -24.470  -12.205  4.276   1.0 0.0 90   0 1 
ATOM 1368  N N    . HIS A ? 91  ? -26.219  -7.580   6.380   1.0 0.0 91   0 1 
ATOM 1369  C CA   . HIS A ? 91  ? -26.210  -6.618   7.472   1.0 0.0 91   0 1 
ATOM 1370  C C    . HIS A ? 91  ? -27.435  -5.704   7.496   1.0 0.0 91   0 1 
ATOM 1371  O O    . HIS A ? 91  ? -27.413  -4.636   8.111   1.0 0.0 91   0 1 
ATOM 1372  C CB   . HIS A ? 91  ? -24.943  -5.760   7.399   1.0 0.0 91   0 1 
ATOM 1373  C CG   . HIS A ? 91  ? -23.679  -6.535   7.608   1.0 0.0 91   0 1 
ATOM 1374  N ND1  . HIS A ? 91  ? -23.080  -7.266   6.604   1.0 0.0 91   0 1 
ATOM 1375  C CD2  . HIS A ? 91  ? -22.901  -6.693   8.705   1.0 0.0 91   0 1 
ATOM 1376  C CE1  . HIS A ? 91  ? -21.987  -7.841   7.075   1.0 0.0 91   0 1 
ATOM 1377  N NE2  . HIS A ? 91  ? -21.856  -7.509   8.346   1.0 0.0 91   0 1 
ATOM 1378  H H    . HIS A ? 91  ? -25.914  -7.286   5.462   1.0 0.0 91   0 1 
ATOM 1379  H HA   . HIS A ? 91  ? -26.219  -7.167   8.415   1.0 0.0 91   0 1 
ATOM 1380  H 1HB  . HIS A ? 91  ? -24.888  -5.274   6.424   1.0 0.0 91   0 1 
ATOM 1381  H 2HB  . HIS A ? 91  ? -24.991  -4.975   8.153   1.0 0.0 91   0 1 
ATOM 1382  H HD1  . HIS A ? 91  ? -23.365  -7.299   5.646   1.0 0.0 91   0 1 
ATOM 1383  H HD2  . HIS A ? 91  ? -22.971  -6.311   9.723   1.0 0.0 91   0 1 
ATOM 1384  H HE1  . HIS A ? 91  ? -21.367  -8.465   6.432   1.0 0.0 91   0 1 
ATOM 1385  N N    . GLY A ? 92  ? -28.500  -6.127   6.824   1.0 0.0 92   0 1 
ATOM 1386  C CA   . GLY A ? 92  ? -29.766  -5.413   6.907   1.0 0.0 92   0 1 
ATOM 1387  C C    . GLY A ? 92  ? -30.115  -4.360   5.871   1.0 0.0 92   0 1 
ATOM 1388  O O    . GLY A ? 92  ? -31.113  -3.652   6.039   1.0 0.0 92   0 1 
ATOM 1389  H H    . GLY A ? 92  ? -28.437  -6.953   6.246   1.0 0.0 92   0 1 
ATOM 1390  H 1HA  . GLY A ? 92  ? -30.589  -6.126   6.871   1.0 0.0 92   0 1 
ATOM 1391  H 2HA  . GLY A ? 92  ? -29.829  -4.896   7.864   1.0 0.0 92   0 1 
ATOM 1392  N N    . ALA A ? 93  ? -29.328  -4.237   4.800   1.0 0.0 93   0 1 
ATOM 1393  C CA   . ALA A ? 93  ? -29.668  -3.279   3.745   1.0 0.0 93   0 1 
ATOM 1394  C C    . ALA A ? 93  ? -31.038  -3.635   3.164   1.0 0.0 93   0 1 
ATOM 1395  O O    . ALA A ? 93  ? -31.299  -4.786   2.842   1.0 0.0 93   0 1 
ATOM 1396  C CB   . ALA A ? 93  ? -28.605  -3.268   2.656   1.0 0.0 93   0 1 
ATOM 1397  H H    . ALA A ? 93  ? -28.494  -4.799   4.706   1.0 0.0 93   0 1 
ATOM 1398  H HA   . ALA A ? 93  ? -29.705  -2.285   4.189   1.0 0.0 93   0 1 
ATOM 1399  H 1HB  . ALA A ? 93  ? -28.889  -2.562   1.877   1.0 0.0 93   0 1 
ATOM 1400  H 2HB  . ALA A ? 93  ? -27.648  -2.970   3.085   1.0 0.0 93   0 1 
ATOM 1401  H 3HB  . ALA A ? 93  ? -28.514  -4.265   2.227   1.0 0.0 93   0 1 
ATOM 1402  N N    . ASP A ? 94  ? -31.912  -2.644   3.035   1.0 0.0 94   0 1 
ATOM 1403  C CA   . ASP A ? 94  ? -33.272  -2.878   2.555   1.0 0.0 94   0 1 
ATOM 1404  C C    . ASP A ? 94  ? -33.375  -2.975   1.037   1.0 0.0 94   0 1 
ATOM 1405  O O    . ASP A ? 94  ? -33.130  -1.997   0.324   1.0 0.0 94   0 1 
ATOM 1406  C CB   . ASP A ? 94  ? -34.197  -1.763   3.049   1.0 0.0 94   0 1 
ATOM 1407  C CG   . ASP A ? 94  ? -35.653  -1.985   2.661   1.0 0.0 94   0 1 
ATOM 1408  O OD1  . ASP A ? 94  ? -35.914  -2.890   1.904   1.0 0.0 94   0 1 
ATOM 1409  O OD2  . ASP A ? 94  ? -36.489  -1.247   3.124   1.0 0.0 94   0 1 
ATOM 1410  H H    . ASP A ? 94  ? -31.630  -1.704   3.274   1.0 0.0 94   0 1 
ATOM 1411  H HA   . ASP A ? 94  ? -33.620  -3.830   2.955   1.0 0.0 94   0 1 
ATOM 1412  H 1HB  . ASP A ? 94  ? -34.133  -1.691   4.135   1.0 0.0 94   0 1 
ATOM 1413  H 2HB  . ASP A ? 94  ? -33.868  -0.808   2.638   1.0 0.0 94   0 1 
ATOM 1414  N N    . PRO A ? 95  ? -33.757  -4.153   0.524   1.0 0.0 95   0 1 
ATOM 1415  C CA   . PRO A ? 95  ? -33.932  -4.383   -0.913  1.0 0.0 95   0 1 
ATOM 1416  C C    . PRO A ? 95  ? -34.902  -3.425   -1.600  1.0 0.0 95   0 1 
ATOM 1417  O O    . PRO A ? 95  ? -34.817  -3.218   -2.817  1.0 0.0 95   0 1 
ATOM 1418  C CB   . PRO A ? 95  ? -34.466  -5.818   -0.946  1.0 0.0 95   0 1 
ATOM 1419  C CG   . PRO A ? 95  ? -33.942  -6.433   0.306   1.0 0.0 95   0 1 
ATOM 1420  C CD   . PRO A ? 95  ? -33.998  -5.321   1.320   1.0 0.0 95   0 1 
ATOM 1421  H HA   . PRO A ? 95  ? -32.955  -4.307   -1.414  1.0 0.0 95   0 1 
ATOM 1422  H 1HB  . PRO A ? 95  ? -35.565  -5.810   -0.990  1.0 0.0 95   0 1 
ATOM 1423  H 2HB  . PRO A ? 95  ? -34.112  -6.331   -1.853  1.0 0.0 95   0 1 
ATOM 1424  H 1HG  . PRO A ? 95  ? -34.559  -7.298   0.592   1.0 0.0 95   0 1 
ATOM 1425  H 2HG  . PRO A ? 95  ? -32.921  -6.810   0.146   1.0 0.0 95   0 1 
ATOM 1426  H 1HD  . PRO A ? 95  ? -34.993  -5.300   1.788   1.0 0.0 95   0 1 
ATOM 1427  H 2HD  . PRO A ? 95  ? -33.216  -5.476   2.078   1.0 0.0 95   0 1 
ATOM 1428  N N    . ASN A ? 96  ? -35.818  -2.838   -0.828  1.0 0.0 96   0 1 
ATOM 1429  C CA   . ASN A ? 96  ? -36.806  -1.924   -1.394  1.0 0.0 96   0 1 
ATOM 1430  C C    . ASN A ? 96  ? -36.588  -0.452   -1.070  1.0 0.0 96   0 1 
ATOM 1431  O O    . ASN A ? 96  ? -37.488  0.372    -1.264  1.0 0.0 96   0 1 
ATOM 1432  C CB   . ASN A ? 96  ? -38.195  -2.341   -0.948  1.0 0.0 96   0 1 
ATOM 1433  C CG   . ASN A ? 96  ? -38.602  -3.679   -1.501  1.0 0.0 96   0 1 
ATOM 1434  O OD1  . ASN A ? 96  ? -38.769  -3.837   -2.716  1.0 0.0 96   0 1 
ATOM 1435  N ND2  . ASN A ? 96  ? -38.765  -4.645   -0.633  1.0 0.0 96   0 1 
ATOM 1436  H H    . ASN A ? 96  ? -35.832  -3.025   0.164   1.0 0.0 96   0 1 
ATOM 1437  H HA   . ASN A ? 96  ? -36.748  -1.980   -2.483  1.0 0.0 96   0 1 
ATOM 1438  H 1HB  . ASN A ? 96  ? -38.230  -2.386   0.142   1.0 0.0 96   0 1 
ATOM 1439  H 2HB  . ASN A ? 96  ? -38.920  -1.593   -1.268  1.0 0.0 96   0 1 
ATOM 1440  H 1HD2 . ASN A ? 96  ? -39.036  -5.556   -0.944  1.0 0.0 96   0 1 
ATOM 1441  H 2HD2 . ASN A ? 96  ? -38.620  -4.472   0.340   1.0 0.0 96   0 1 
ATOM 1442  N N    . ALA A ? 97  ? -35.416  -0.115   -0.559  1.0 0.0 97   0 1 
ATOM 1443  C CA   . ALA A ? 97  ? -35.083  1.294    -0.360  1.0 0.0 97   0 1 
ATOM 1444  C C    . ALA A ? 97  ? -35.080  1.977    -1.731  1.0 0.0 97   0 1 
ATOM 1445  O O    . ALA A ? 97  ? -34.438  1.498    -2.695  1.0 0.0 97   0 1 
ATOM 1446  C CB   . ALA A ? 97  ? -33.738  1.449    0.335   1.0 0.0 97   0 1 
ATOM 1447  H H    . ALA A ? 97  ? -34.742  -0.822   -0.303  1.0 0.0 97   0 1 
ATOM 1448  H HA   . ALA A ? 97  ? -35.834  1.729    0.296   1.0 0.0 97   0 1 
ATOM 1449  H 1HB  . ALA A ? 97  ? -33.506  2.509    0.445   1.0 0.0 97   0 1 
ATOM 1450  H 2HB  . ALA A ? 97  ? -33.781  0.982    1.319   1.0 0.0 97   0 1 
ATOM 1451  H 3HB  . ALA A ? 97  ? -32.963  0.969    -0.261  1.0 0.0 97   0 1 
ATOM 1452  N N    . LYS A ? 98  ? -35.781  3.095    -1.815  1.0 0.0 98   0 1 
ATOM 1453  C CA   . LYS A ? 98  ? -35.866  3.856    -3.054  1.0 0.0 98   0 1 
ATOM 1454  C C    . LYS A ? 98  ? -35.004  5.088    -3.062  1.0 0.0 98   0 1 
ATOM 1455  O O    . LYS A ? 98  ? -34.910  5.770    -2.029  1.0 0.0 98   0 1 
ATOM 1456  C CB   . LYS A ? 98  ? -37.317  4.255    -3.327  1.0 0.0 98   0 1 
ATOM 1457  C CG   . LYS A ? 98  ? -38.239  3.088    -3.654  1.0 0.0 98   0 1 
ATOM 1458  C CD   . LYS A ? 98  ? -39.672  3.556    -3.856  1.0 0.0 98   0 1 
ATOM 1459  C CE   . LYS A ? 98  ? -40.597  2.390    -4.173  1.0 0.0 98   0 1 
ATOM 1460  N NZ   . LYS A ? 98  ? -42.015  2.824    -4.303  1.0 0.0 98   0 1 
ATOM 1461  H H    . LYS A ? 98  ? -36.271  3.431    -0.998  1.0 0.0 98   0 1 
ATOM 1462  H HA   . LYS A ? 98  ? -35.515  3.226    -3.871  1.0 0.0 98   0 1 
ATOM 1463  H 1HB  . LYS A ? 98  ? -37.724  4.769    -2.455  1.0 0.0 98   0 1 
ATOM 1464  H 2HB  . LYS A ? 98  ? -37.351  4.953    -4.163  1.0 0.0 98   0 1 
ATOM 1465  H 1HG  . LYS A ? 98  ? -37.895  2.596    -4.565  1.0 0.0 98   0 1 
ATOM 1466  H 2HG  . LYS A ? 98  ? -38.214  2.365    -2.840  1.0 0.0 98   0 1 
ATOM 1467  H 1HD  . LYS A ? 98  ? -40.024  4.053    -2.951  1.0 0.0 98   0 1 
ATOM 1468  H 2HD  . LYS A ? 98  ? -39.709  4.270    -4.679  1.0 0.0 98   0 1 
ATOM 1469  H 1HE  . LYS A ? 98  ? -40.286  1.922    -5.106  1.0 0.0 98   0 1 
ATOM 1470  H 2HE  . LYS A ? 98  ? -40.530  1.647    -3.379  1.0 0.0 98   0 1 
ATOM 1471  H 1HZ  . LYS A ? 98  ? -42.594  2.023    -4.512  1.0 0.0 98   0 1 
ATOM 1472  H 2HZ  . LYS A ? 98  ? -42.321  3.243    -3.436  1.0 0.0 98   0 1 
ATOM 1473  H 3HZ  . LYS A ? 98  ? -42.093  3.499    -5.050  1.0 0.0 98   0 1 
ATOM 1474  N N    . ASP A ? 99  ? -34.388  5.391    -4.200  1.0 0.0 99   0 1 
ATOM 1475  C CA   . ASP A ? 99  ? -33.658  6.640    -4.273  1.0 0.0 99   0 1 
ATOM 1476  C C    . ASP A ? 99  ? -34.618  7.747    -4.738  1.0 0.0 99   0 1 
ATOM 1477  O O    . ASP A ? 99  ? -35.825  7.506    -4.861  1.0 0.0 99   0 1 
ATOM 1478  C CB   . ASP A ? 99  ? -32.468  6.521    -5.229  1.0 0.0 99   0 1 
ATOM 1479  C CG   . ASP A ? 99  ? -32.888  6.436    -6.690  1.0 0.0 99   0 1 
ATOM 1480  O OD1  . ASP A ? 99  ? -34.053  6.599    -6.964  1.0 0.0 99   0 1 
ATOM 1481  O OD2  . ASP A ? 99  ? -32.039  6.209    -7.519  1.0 0.0 99   0 1 
ATOM 1482  H H    . ASP A ? 99  ? -34.414  4.786    -5.009  1.0 0.0 99   0 1 
ATOM 1483  H HA   . ASP A ? 99  ? -33.276  6.877    -3.282  1.0 0.0 99   0 1 
ATOM 1484  H 1HB  . ASP A ? 99  ? -31.813  7.384    -5.104  1.0 0.0 99   0 1 
ATOM 1485  H 2HB  . ASP A ? 99  ? -31.889  5.632    -4.980  1.0 0.0 99   0 1 
ATOM 1486  N N    . SER A ? 100 ? -34.097  8.949    -4.979  1.0 0.0 100  0 1 
ATOM 1487  C CA   . SER A ? 100 ? -34.965  10.087   -5.301  1.0 0.0 100  0 1 
ATOM 1488  C C    . SER A ? 100 ? -35.708  9.946    -6.620  1.0 0.0 100  0 1 
ATOM 1489  O O    . SER A ? 100 ? -36.645  10.697   -6.879  1.0 0.0 100  0 1 
ATOM 1490  C CB   . SER A ? 100 ? -34.141  11.359   -5.334  1.0 0.0 100  0 1 
ATOM 1491  O OG   . SER A ? 100 ? -33.233  11.342   -6.401  1.0 0.0 100  0 1 
ATOM 1492  H H    . SER A ? 100 ? -33.097  9.087    -4.944  1.0 0.0 100  0 1 
ATOM 1493  H HA   . SER A ? 100 ? -35.724  10.174   -4.522  1.0 0.0 100  0 1 
ATOM 1494  H 1HB  . SER A ? 100 ? -34.804  12.219   -5.431  1.0 0.0 100  0 1 
ATOM 1495  H 2HB  . SER A ? 100 ? -33.601  11.467   -4.395  1.0 0.0 100  0 1 
ATOM 1496  H HG   . SER A ? 100 ? -32.624  10.623   -6.218  1.0 0.0 100  0 1 
ATOM 1497  N N    . ASP A ? 101 ? -35.283  9.003    -7.457  1.0 0.0 101  0 1 
ATOM 1498  C CA   . ASP A ? 101 ? -35.920  8.789    -8.756  1.0 0.0 101  0 1 
ATOM 1499  C C    . ASP A ? 101 ? -36.860  7.588    -8.716  1.0 0.0 101  0 1 
ATOM 1500  O O    . ASP A ? 101 ? -37.378  7.158    -9.746  1.0 0.0 101  0 1 
ATOM 1501  C CB   . ASP A ? 101 ? -34.864  8.581    -9.845  1.0 0.0 101  0 1 
ATOM 1502  C CG   . ASP A ? 101 ? -34.100  9.854    -10.180 1.0 0.0 101  0 1 
ATOM 1503  O OD1  . ASP A ? 101 ? -34.717  10.890   -10.260 1.0 0.0 101  0 1 
ATOM 1504  O OD2  . ASP A ? 101 ? -32.907  9.779    -10.353 1.0 0.0 101  0 1 
ATOM 1505  H H    . ASP A ? 101 ? -34.503  8.420    -7.190  1.0 0.0 101  0 1 
ATOM 1506  H HA   . ASP A ? 101 ? -36.508  9.673    -9.003  1.0 0.0 101  0 1 
ATOM 1507  H 1HB  . ASP A ? 101 ? -34.152  7.821    -9.521  1.0 0.0 101  0 1 
ATOM 1508  H 2HB  . ASP A ? 101 ? -35.345  8.213    -10.752 1.0 0.0 101  0 1 
ATOM 1509  N N    . GLY A ? 102 ? -37.072  7.052    -7.520  1.0 0.0 102  0 1 
ATOM 1510  C CA   . GLY A ? 102 ? -38.000  5.948    -7.347  1.0 0.0 102  0 1 
ATOM 1511  C C    . GLY A ? 102 ? -37.379  4.585    -7.605  1.0 0.0 102  0 1 
ATOM 1512  O O    . GLY A ? 102 ? -38.082  3.576    -7.603  1.0 0.0 102  0 1 
ATOM 1513  H H    . GLY A ? 102 ? -36.584  7.414    -6.713  1.0 0.0 102  0 1 
ATOM 1514  H 1HA  . GLY A ? 102 ? -38.394  5.962    -6.332  1.0 0.0 102  0 1 
ATOM 1515  H 2HA  . GLY A ? 102 ? -38.846  6.076    -8.022  1.0 0.0 102  0 1 
ATOM 1516  N N    . TYR A ? 103 ? -36.065  4.559    -7.803  1.0 0.0 103  0 1 
ATOM 1517  C CA   . TYR A ? 103 ? -35.344  3.324    -8.121  1.0 0.0 103  0 1 
ATOM 1518  C C    . TYR A ? 103 ? -34.884  2.522    -6.917  1.0 0.0 103  0 1 
ATOM 1519  O O    . TYR A ? 103 ? -34.241  3.042    -6.016  1.0 0.0 103  0 1 
ATOM 1520  C CB   . TYR A ? 103 ? -34.133  3.650    -8.999  1.0 0.0 103  0 1 
ATOM 1521  C CG   . TYR A ? 103 ? -34.484  3.926    -10.444 1.0 0.0 103  0 1 
ATOM 1522  C CD1  . TYR A ? 103 ? -34.993  5.163    -10.810 1.0 0.0 103  0 1 
ATOM 1523  C CD2  . TYR A ? 103 ? -34.296  2.942    -11.404 1.0 0.0 103  0 1 
ATOM 1524  C CE1  . TYR A ? 103 ? -35.313  5.416    -12.130 1.0 0.0 103  0 1 
ATOM 1525  C CE2  . TYR A ? 103 ? -34.616  3.195    -12.724 1.0 0.0 103  0 1 
ATOM 1526  C CZ   . TYR A ? 103 ? -35.123  4.426    -13.087 1.0 0.0 103  0 1 
ATOM 1527  O OH   . TYR A ? 103 ? -35.441  4.677    -14.402 1.0 0.0 103  0 1 
ATOM 1528  H H    . TYR A ? 103 ? -35.548  5.424    -7.730  1.0 0.0 103  0 1 
ATOM 1529  H HA   . TYR A ? 103 ? -36.010  2.670    -8.686  1.0 0.0 103  0 1 
ATOM 1530  H 1HB  . TYR A ? 103 ? -33.619  4.525    -8.600  1.0 0.0 103  0 1 
ATOM 1531  H 2HB  . TYR A ? 103 ? -33.430  2.817    -8.973  1.0 0.0 103  0 1 
ATOM 1532  H HD1  . TYR A ? 103 ? -35.141  5.937    -10.056 1.0 0.0 103  0 1 
ATOM 1533  H HD2  . TYR A ? 103 ? -33.896  1.970    -11.116 1.0 0.0 103  0 1 
ATOM 1534  H HE1  . TYR A ? 103 ? -35.713  6.388    -12.417 1.0 0.0 103  0 1 
ATOM 1535  H HE2  . TYR A ? 103 ? -34.469  2.421    -13.478 1.0 0.0 103  0 1 
ATOM 1536  H HH   . TYR A ? 103 ? -36.001  3.972    -14.735 1.0 0.0 103  0 1 
ATOM 1537  N N    . THR A ? 104 ? -35.216  1.239    -6.915  1.0 0.0 104  0 1 
ATOM 1538  C CA   . THR A ? 104 ? -34.740  0.311    -5.896  1.0 0.0 104  0 1 
ATOM 1539  C C    . THR A ? 104 ? -33.494  -0.393   -6.451  1.0 0.0 104  0 1 
ATOM 1540  O O    . THR A ? 104 ? -33.275  -0.406   -7.661  1.0 0.0 104  0 1 
ATOM 1541  C CB   . THR A ? 104 ? -35.818  -0.718   -5.507  1.0 0.0 104  0 1 
ATOM 1542  O OG1  . THR A ? 104 ? -36.161  -1.511   -6.652  1.0 0.0 104  0 1 
ATOM 1543  C CG2  . THR A ? 104 ? -37.064  -0.016   -4.990  1.0 0.0 104  0 1 
ATOM 1544  H H    . THR A ? 104 ? -35.822  0.898    -7.647  1.0 0.0 104  0 1 
ATOM 1545  H HA   . THR A ? 104 ? -34.482  0.880    -5.002  1.0 0.0 104  0 1 
ATOM 1546  H HB   . THR A ? 104 ? -35.429  -1.376   -4.730  1.0 0.0 104  0 1 
ATOM 1547  H HG1  . THR A ? 104 ? -36.626  -0.965   -7.290  1.0 0.0 104  0 1 
ATOM 1548  H 1HG2 . THR A ? 104 ? -37.814  -0.759   -4.720  1.0 0.0 104  0 1 
ATOM 1549  H 2HG2 . THR A ? 104 ? -36.809  0.578    -4.113  1.0 0.0 104  0 1 
ATOM 1550  H 3HG2 . THR A ? 104 ? -37.463  0.636    -5.766  1.0 0.0 104  0 1 
ATOM 1551  N N    . PRO A ? 105 ? -32.658  -0.965   -5.575  1.0 0.0 105  0 1 
ATOM 1552  C CA   . PRO A ? 105 ? -31.565  -1.795   -6.086  1.0 0.0 105  0 1 
ATOM 1553  C C    . PRO A ? 105 ? -32.052  -2.821   -7.121  1.0 0.0 105  0 1 
ATOM 1554  O O    . PRO A ? 105 ? -31.324  -3.180   -8.047  1.0 0.0 105  0 1 
ATOM 1555  C CB   . PRO A ? 105 ? -31.041  -2.479   -4.819  1.0 0.0 105  0 1 
ATOM 1556  C CG   . PRO A ? 105 ? -31.366  -1.520   -3.725  1.0 0.0 105  0 1 
ATOM 1557  C CD   . PRO A ? 105 ? -32.713  -0.963   -4.103  1.0 0.0 105  0 1 
ATOM 1558  H HA   . PRO A ? 105 ? -30.797  -1.146   -6.534  1.0 0.0 105  0 1 
ATOM 1559  H 1HB  . PRO A ? 105 ? -31.530  -3.456   -4.690  1.0 0.0 105  0 1 
ATOM 1560  H 2HB  . PRO A ? 105 ? -29.962  -2.670   -4.913  1.0 0.0 105  0 1 
ATOM 1561  H 1HG  . PRO A ? 105 ? -31.380  -2.040   -2.756  1.0 0.0 105  0 1 
ATOM 1562  H 2HG  . PRO A ? 105 ? -30.590  -0.743   -3.658  1.0 0.0 105  0 1 
ATOM 1563  H 1HD  . PRO A ? 105 ? -33.504  -1.625   -3.720  1.0 0.0 105  0 1 
ATOM 1564  H 2HD  . PRO A ? 105 ? -32.820  0.050    -3.690  1.0 0.0 105  0 1 
ATOM 1565  N N    . LEU A ? 106 ? -33.289  -3.279   -6.969  1.0 0.0 106  0 1 
ATOM 1566  C CA   . LEU A ? 106 ? -33.843  -4.265   -7.893  1.0 0.0 106  0 1 
ATOM 1567  C C    . LEU A ? 106 ? -34.059  -3.652   -9.269  1.0 0.0 106  0 1 
ATOM 1568  O O    . LEU A ? 106 ? -33.757  -4.278   -10.285 1.0 0.0 106  0 1 
ATOM 1569  C CB   . LEU A ? 106 ? -35.170  -4.815   -7.355  1.0 0.0 106  0 1 
ATOM 1570  C CG   . LEU A ? 106 ? -35.772  -5.987   -8.142  1.0 0.0 106  0 1 
ATOM 1571  C CD1  . LEU A ? 106 ? -34.823  -7.177   -8.087  1.0 0.0 106  0 1 
ATOM 1572  C CD2  . LEU A ? 106 ? -37.131  -6.344   -7.561  1.0 0.0 106  0 1 
ATOM 1573  H H    . LEU A ? 106 ? -33.862  -2.942   -6.207  1.0 0.0 106  0 1 
ATOM 1574  H HA   . LEU A ? 106 ? -33.134  -5.086   -7.986  1.0 0.0 106  0 1 
ATOM 1575  H 1HB  . LEU A ? 106 ? -35.018  -5.149   -6.330  1.0 0.0 106  0 1 
ATOM 1576  H 2HB  . LEU A ? 106 ? -35.903  -4.009   -7.349  1.0 0.0 106  0 1 
ATOM 1577  H HG   . LEU A ? 106 ? -35.888  -5.701   -9.188  1.0 0.0 106  0 1 
ATOM 1578  H 1HD1 . LEU A ? 106 ? -35.251  -8.009   -8.646  1.0 0.0 106  0 1 
ATOM 1579  H 2HD1 . LEU A ? 106 ? -33.865  -6.899   -8.527  1.0 0.0 106  0 1 
ATOM 1580  H 3HD1 . LEU A ? 106 ? -34.674  -7.475   -7.050  1.0 0.0 106  0 1 
ATOM 1581  H 1HD2 . LEU A ? 106 ? -37.560  -7.176   -8.120  1.0 0.0 106  0 1 
ATOM 1582  H 2HD2 . LEU A ? 106 ? -37.016  -6.631   -6.515  1.0 0.0 106  0 1 
ATOM 1583  H 3HD2 . LEU A ? 106 ? -37.794  -5.481   -7.629  1.0 0.0 106  0 1 
ATOM 1584  N N    . HIS A ? 107 ? -34.592  -2.431   -9.311  1.0 0.0 107  0 1 
ATOM 1585  C CA   . HIS A ? 107 ? -34.724  -1.696   -10.571 1.0 0.0 107  0 1 
ATOM 1586  C C    . HIS A ? 107 ? -33.373  -1.588   -11.265 1.0 0.0 107  0 1 
ATOM 1587  O O    . HIS A ? 107 ? -33.266  -1.789   -12.469 1.0 0.0 107  0 1 
ATOM 1588  C CB   . HIS A ? 107 ? -35.299  -0.295   -10.333 1.0 0.0 107  0 1 
ATOM 1589  C CG   . HIS A ? 107 ? -36.750  -0.295   -9.967  1.0 0.0 107  0 1 
ATOM 1590  N ND1  . HIS A ? 107 ? -37.190  -0.127   -8.671  1.0 0.0 107  0 1 
ATOM 1591  C CD2  . HIS A ? 107 ? -37.862  -0.443   -10.726 1.0 0.0 107  0 1 
ATOM 1592  C CE1  . HIS A ? 107 ? -38.511  -0.171   -8.649  1.0 0.0 107  0 1 
ATOM 1593  N NE2  . HIS A ? 107 ? -38.942  -0.362   -9.882  1.0 0.0 107  0 1 
ATOM 1594  H H    . HIS A ? 107 ? -34.913  -2.001   -8.455  1.0 0.0 107  0 1 
ATOM 1595  H HA   . HIS A ? 107 ? -35.404  -2.229   -11.233 1.0 0.0 107  0 1 
ATOM 1596  H 1HB  . HIS A ? 107 ? -34.744  0.194    -9.532  1.0 0.0 107  0 1 
ATOM 1597  H 2HB  . HIS A ? 107 ? -35.174  0.307    -11.233 1.0 0.0 107  0 1 
ATOM 1598  H HD2  . HIS A ? 107 ? -37.893  -0.599   -11.804 1.0 0.0 107  0 1 
ATOM 1599  H HE1  . HIS A ? 107 ? -39.138  -0.066   -7.763  1.0 0.0 107  0 1 
ATOM 1600  H HE2  . HIS A ? 107 ? -39.909  -0.437   -10.165 1.0 0.0 107  0 1 
ATOM 1601  N N    . LEU A ? 108 ? -32.351  -1.240   -10.487 1.0 0.0 108  0 1 
ATOM 1602  C CA   . LEU A ? 108 ? -30.999  -1.018   -10.999 1.0 0.0 108  0 1 
ATOM 1603  C C    . LEU A ? 108 ? -30.270  -2.286   -11.444 1.0 0.0 108  0 1 
ATOM 1604  O O    . LEU A ? 108 ? -29.607  -2.290   -12.479 1.0 0.0 108  0 1 
ATOM 1605  C CB   . LEU A ? 108 ? -30.161  -0.315   -9.924  1.0 0.0 108  0 1 
ATOM 1606  C CG   . LEU A ? 108 ? -30.633  1.089    -9.525  1.0 0.0 108  0 1 
ATOM 1607  C CD1  . LEU A ? 108 ? -29.868  1.551    -8.292  1.0 0.0 108  0 1 
ATOM 1608  C CD2  . LEU A ? 108 ? -30.424  2.046    -10.689 1.0 0.0 108  0 1 
ATOM 1609  H H    . LEU A ? 108 ? -32.528  -1.128   -9.499  1.0 0.0 108  0 1 
ATOM 1610  H HA   . LEU A ? 108 ? -31.064  -0.391   -11.889 1.0 0.0 108  0 1 
ATOM 1611  H 1HB  . LEU A ? 108 ? -30.159  -0.931   -9.027  1.0 0.0 108  0 1 
ATOM 1612  H 2HB  . LEU A ? 108 ? -29.135  -0.229   -10.284 1.0 0.0 108  0 1 
ATOM 1613  H HG   . LEU A ? 108 ? -31.692  1.057    -9.267  1.0 0.0 108  0 1 
ATOM 1614  H 1HD1 . LEU A ? 108 ? -30.204  2.549    -8.008  1.0 0.0 108  0 1 
ATOM 1615  H 2HD1 . LEU A ? 108 ? -30.051  0.860    -7.470  1.0 0.0 108  0 1 
ATOM 1616  H 3HD1 . LEU A ? 108 ? -28.802  1.578    -8.515  1.0 0.0 108  0 1 
ATOM 1617  H 1HD2 . LEU A ? 108 ? -30.761  3.043    -10.405 1.0 0.0 108  0 1 
ATOM 1618  H 2HD2 . LEU A ? 108 ? -29.365  2.080    -10.947 1.0 0.0 108  0 1 
ATOM 1619  H 3HD2 . LEU A ? 108 ? -30.996  1.701    -11.551 1.0 0.0 108  0 1 
ATOM 1620  N N    . ALA A ? 109 ? -30.379  -3.356   -10.665 1.0 0.0 109  0 1 
ATOM 1621  C CA   . ALA A ? 109 ? -29.754  -4.617   -11.043 1.0 0.0 109  0 1 
ATOM 1622  C C    . ALA A ? 109 ? -30.381  -5.099   -12.352 1.0 0.0 109  0 1 
ATOM 1623  O O    . ALA A ? 109 ? -29.685  -5.563   -13.255 1.0 0.0 109  0 1 
ATOM 1624  C CB   . ALA A ? 109 ? -29.914  -5.657   -9.944  1.0 0.0 109  0 1 
ATOM 1625  H H    . ALA A ? 109 ? -30.898  -3.304   -9.800  1.0 0.0 109  0 1 
ATOM 1626  H HA   . ALA A ? 109 ? -28.686  -4.442   -11.166 1.0 0.0 109  0 1 
ATOM 1627  H 1HB  . ALA A ? 109 ? -29.455  -6.594   -10.260 1.0 0.0 109  0 1 
ATOM 1628  H 2HB  . ALA A ? 109 ? -29.427  -5.303   -9.035  1.0 0.0 109  0 1 
ATOM 1629  H 3HB  . ALA A ? 109 ? -30.973  -5.819   -9.748  1.0 0.0 109  0 1 
ATOM 1630  N N    . ALA A ? 110 ? -31.701  -4.969   -12.449 1.0 0.0 110  0 1 
ATOM 1631  C CA   . ALA A ? 110 ? -32.437  -5.369   -13.645 1.0 0.0 110  0 1 
ATOM 1632  C C    . ALA A ? 110 ? -32.061  -4.509   -14.836 1.0 0.0 110  0 1 
ATOM 1633  O O    . ALA A ? 110 ? -31.817  -5.011   -15.928 1.0 0.0 110  0 1 
ATOM 1634  C CB   . ALA A ? 110 ? -33.936  -5.295   -13.395 1.0 0.0 110  0 1 
ATOM 1635  H H    . ALA A ? 110 ? -32.208  -4.581   -11.666 1.0 0.0 110  0 1 
ATOM 1636  H HA   . ALA A ? 110 ? -32.183  -6.405   -13.868 1.0 0.0 110  0 1 
ATOM 1637  H 1HB  . ALA A ? 110 ? -34.470  -5.594   -14.298 1.0 0.0 110  0 1 
ATOM 1638  H 2HB  . ALA A ? 110 ? -34.202  -5.965   -12.578 1.0 0.0 110  0 1 
ATOM 1639  H 3HB  . ALA A ? 110 ? -34.211  -4.275   -13.132 1.0 0.0 110  0 1 
ATOM 1640  N N    . ARG A ? 111 ? -32.034  -3.201   -14.615 1.0 0.0 111  0 1 
ATOM 1641  C CA   . ARG A ? 111 ? -31.763  -2.245   -15.672 1.0 0.0 111  0 1 
ATOM 1642  C C    . ARG A ? 111 ? -30.404  -2.480   -16.325 1.0 0.0 111  0 1 
ATOM 1643  O O    . ARG A ? 111 ? -30.263  -2.331   -17.541 1.0 0.0 111  0 1 
ATOM 1644  C CB   . ARG A ? 111 ? -31.818  -0.826   -15.124 1.0 0.0 111  0 1 
ATOM 1645  C CG   . ARG A ? 111 ? -31.653  0.269    -16.166 1.0 0.0 111  0 1 
ATOM 1646  C CD   . ARG A ? 111 ? -31.829  1.620    -15.575 1.0 0.0 111  0 1 
ATOM 1647  N NE   . ARG A ? 111 ? -31.645  2.672    -16.562 1.0 0.0 111  0 1 
ATOM 1648  C CZ   . ARG A ? 111 ? -31.708  3.991    -16.295 1.0 0.0 111  0 1 
ATOM 1649  N NH1  . ARG A ? 111 ? -31.949  4.403    -15.070 1.0 0.0 111  0 1 
ATOM 1650  N NH2  . ARG A ? 111 ? -31.526  4.871    -17.264 1.0 0.0 111  0 1 
ATOM 1651  H H    . ARG A ? 111 ? -32.208  -2.862   -13.679 1.0 0.0 111  0 1 
ATOM 1652  H HA   . ARG A ? 111 ? -32.523  -2.359   -16.446 1.0 0.0 111  0 1 
ATOM 1653  H 1HB  . ARG A ? 111 ? -32.773  -0.666   -14.625 1.0 0.0 111  0 1 
ATOM 1654  H 2HB  . ARG A ? 111 ? -31.033  -0.693   -14.379 1.0 0.0 111  0 1 
ATOM 1655  H 1HG  . ARG A ? 111 ? -30.654  0.212    -16.599 1.0 0.0 111  0 1 
ATOM 1656  H 2HG  . ARG A ? 111 ? -32.398  0.139    -16.952 1.0 0.0 111  0 1 
ATOM 1657  H 1HD  . ARG A ? 111 ? -32.835  1.710    -15.165 1.0 0.0 111  0 1 
ATOM 1658  H 2HD  . ARG A ? 111 ? -31.099  1.767    -14.780 1.0 0.0 111  0 1 
ATOM 1659  H HE   . ARG A ? 111 ? -31.458  2.394    -17.516 1.0 0.0 111  0 1 
ATOM 1660  H 1HH1 . ARG A ? 111 ? -32.088  3.731    -14.329 1.0 0.0 111  0 1 
ATOM 1661  H 2HH1 . ARG A ? 111 ? -31.996  5.392    -14.870 1.0 0.0 111  0 1 
ATOM 1662  H 1HH2 . ARG A ? 111 ? -31.340  4.554    -18.206 1.0 0.0 111  0 1 
ATOM 1663  H 2HH2 . ARG A ? 111 ? -31.573  5.859    -17.064 1.0 0.0 111  0 1 
ATOM 1664  N N    . ASN A ? 112 ? -29.407  -2.857   -15.526 1.0 0.0 112  0 1 
ATOM 1665  C CA   . ASN A ? 112 ? -28.075  -3.113   -16.070 1.0 0.0 112  0 1 
ATOM 1666  C C    . ASN A ? 112 ? -27.697  -4.564   -16.294 1.0 0.0 112  0 1 
ATOM 1667  O O    . ASN A ? 112 ? -26.521  -4.869   -16.482 1.0 0.0 112  0 1 
ATOM 1668  C CB   . ASN A ? 112 ? -27.037  -2.465   -15.172 1.0 0.0 112  0 1 
ATOM 1669  C CG   . ASN A ? 112 ? -27.070  -0.963   -15.242 1.0 0.0 112  0 1 
ATOM 1670  O OD1  . ASN A ? 112 ? -27.534  -0.385   -16.231 1.0 0.0 112  0 1 
ATOM 1671  N ND2  . ASN A ? 112 ? -26.586  -0.320   -14.210 1.0 0.0 112  0 1 
ATOM 1672  H H    . ASN A ? 112 ? -29.564  -2.971   -14.534 1.0 0.0 112  0 1 
ATOM 1673  H HA   . ASN A ? 112 ? -28.018  -2.671   -17.066 1.0 0.0 112  0 1 
ATOM 1674  H 1HB  . ASN A ? 112 ? -27.206  -2.773   -14.139 1.0 0.0 112  0 1 
ATOM 1675  H 2HB  . ASN A ? 112 ? -26.043  -2.808   -15.458 1.0 0.0 112  0 1 
ATOM 1676  H 1HD2 . ASN A ? 112 ? -26.582  0.680    -14.201 1.0 0.0 112  0 1 
ATOM 1677  H 2HD2 . ASN A ? 112 ? -26.221  -0.828   -13.431 1.0 0.0 112  0 1 
ATOM 1678  N N    . GLY A ? 113 ? -28.681  -5.458   -16.263 1.0 0.0 113  0 1 
ATOM 1679  C CA   . GLY A ? 113 ? -28.425  -6.855   -16.561 1.0 0.0 113  0 1 
ATOM 1680  C C    . GLY A ? 113 ? -27.748  -7.715   -15.510 1.0 0.0 113  0 1 
ATOM 1681  O O    . GLY A ? 113 ? -27.235  -8.786   -15.843 1.0 0.0 113  0 1 
ATOM 1682  H H    . GLY A ? 113 ? -29.620  -5.170   -16.029 1.0 0.0 113  0 1 
ATOM 1683  H 1HA  . GLY A ? 113 ? -29.364  -7.358   -16.792 1.0 0.0 113  0 1 
ATOM 1684  H 2HA  . GLY A ? 113 ? -27.796  -6.928   -17.448 1.0 0.0 113  0 1 
ATOM 1685  N N    . HIS A ? 114 ? -27.743  -7.280   -14.252 1.0 0.0 114  0 1 
ATOM 1686  C CA   . HIS A ? 114 ? -26.980  -7.984   -13.216 1.0 0.0 114  0 1 
ATOM 1687  C C    . HIS A ? 114 ? -27.861  -9.076   -12.604 1.0 0.0 114  0 1 
ATOM 1688  O O    . HIS A ? 114 ? -28.382  -8.929   -11.495 1.0 0.0 114  0 1 
ATOM 1689  C CB   . HIS A ? 114 ? -26.497  -7.021   -12.127 1.0 0.0 114  0 1 
ATOM 1690  C CG   . HIS A ? 114 ? -25.606  -5.932   -12.638 1.0 0.0 114  0 1 
ATOM 1691  N ND1  . HIS A ? 114 ? -24.452  -6.188   -13.348 1.0 0.0 114  0 1 
ATOM 1692  C CD2  . HIS A ? 114 ? -25.699  -4.585   -12.543 1.0 0.0 114  0 1 
ATOM 1693  C CE1  . HIS A ? 114 ? -23.873  -5.043   -13.668 1.0 0.0 114  0 1 
ATOM 1694  N NE2  . HIS A ? 114 ? -24.610  -4.057   -13.191 1.0 0.0 114  0 1 
ATOM 1695  H H    . HIS A ? 114 ? -28.266  -6.453   -14.001 1.0 0.0 114  0 1 
ATOM 1696  H HA   . HIS A ? 114 ? -26.101  -8.448   -13.664 1.0 0.0 114  0 1 
ATOM 1697  H 1HB  . HIS A ? 114 ? -27.358  -6.559   -11.642 1.0 0.0 114  0 1 
ATOM 1698  H 2HB  . HIS A ? 114 ? -25.953  -7.578   -11.364 1.0 0.0 114  0 1 
ATOM 1699  H HD2  . HIS A ? 114 ? -26.490  -4.025   -12.044 1.0 0.0 114  0 1 
ATOM 1700  H HE1  . HIS A ? 114 ? -22.946  -4.933   -14.230 1.0 0.0 114  0 1 
ATOM 1701  H HE2  . HIS A ? 114 ? -24.410  -3.071   -13.284 1.0 0.0 114  0 1 
ATOM 1702  N N    . LEU A ? 115 ? -27.994  -10.178  -13.335 1.0 0.0 115  0 1 
ATOM 1703  C CA   . LEU A ? 115 ? -28.848  -11.296  -12.956 1.0 0.0 115  0 1 
ATOM 1704  C C    . LEU A ? 115 ? -28.671  -11.898  -11.570 1.0 0.0 115  0 1 
ATOM 1705  O O    . LEU A ? 115 ? -29.656  -12.084  -10.861 1.0 0.0 115  0 1 
ATOM 1706  C CB   . LEU A ? 115 ? -28.656  -12.417  -13.986 1.0 0.0 115  0 1 
ATOM 1707  C CG   . LEU A ? 115 ? -29.391  -13.729  -13.685 1.0 0.0 115  0 1 
ATOM 1708  C CD1  . LEU A ? 115 ? -30.893  -13.479  -13.672 1.0 0.0 115  0 1 
ATOM 1709  C CD2  . LEU A ? 115 ? -29.019  -14.770  -14.731 1.0 0.0 115  0 1 
ATOM 1710  H H    . LEU A ? 115 ? -27.468  -10.230  -14.197 1.0 0.0 115  0 1 
ATOM 1711  H HA   . LEU A ? 115 ? -29.883  -10.957  -12.956 1.0 0.0 115  0 1 
ATOM 1712  H 1HB  . LEU A ? 115 ? -28.999  -12.060  -14.955 1.0 0.0 115  0 1 
ATOM 1713  H 2HB  . LEU A ? 115 ? -27.592  -12.642  -14.060 1.0 0.0 115  0 1 
ATOM 1714  H HG   . LEU A ? 115 ? -29.104  -14.089  -12.697 1.0 0.0 115  0 1 
ATOM 1715  H 1HD1 . LEU A ? 115 ? -31.415  -14.412  -13.458 1.0 0.0 115  0 1 
ATOM 1716  H 2HD1 . LEU A ? 115 ? -31.133  -12.745  -12.902 1.0 0.0 115  0 1 
ATOM 1717  H 3HD1 . LEU A ? 115 ? -31.207  -13.102  -14.644 1.0 0.0 115  0 1 
ATOM 1718  H 1HD2 . LEU A ? 115 ? -29.541  -15.703  -14.517 1.0 0.0 115  0 1 
ATOM 1719  H 2HD2 . LEU A ? 115 ? -29.307  -14.412  -15.719 1.0 0.0 115  0 1 
ATOM 1720  H 3HD2 . LEU A ? 115 ? -27.943  -14.942  -14.706 1.0 0.0 115  0 1 
ATOM 1721  N N    . GLU A ? 116 ? -27.442  -12.223  -11.179 1.0 0.0 116  0 1 
ATOM 1722  C CA   . GLU A ? 116 ? -27.233  -12.840  -9.871  1.0 0.0 116  0 1 
ATOM 1723  C C    . GLU A ? 116 ? -27.622  -11.898  -8.747  1.0 0.0 116  0 1 
ATOM 1724  O O    . GLU A ? 116 ? -28.083  -12.336  -7.692  1.0 0.0 116  0 1 
ATOM 1725  C CB   . GLU A ? 116 ? -25.772  -13.264  -9.706  1.0 0.0 116  0 1 
ATOM 1726  C CG   . GLU A ? 116 ? -25.353  -14.434  -10.585 1.0 0.0 116  0 1 
ATOM 1727  C CD   . GLU A ? 116 ? -23.932  -14.864  -10.348 1.0 0.0 116  0 1 
ATOM 1728  O OE1  . GLU A ? 116 ? -23.066  -14.023  -10.365 1.0 0.0 116  0 1 
ATOM 1729  O OE2  . GLU A ? 116 ? -23.712  -16.036  -10.150 1.0 0.0 116  0 1 
ATOM 1730  H H    . GLU A ? 116 ? -26.645  -12.047  -11.772 1.0 0.0 116  0 1 
ATOM 1731  H HA   . GLU A ? 116 ? -27.864  -13.728  -9.804  1.0 0.0 116  0 1 
ATOM 1732  H 1HB  . GLU A ? 116 ? -25.120  -12.421  -9.938  1.0 0.0 116  0 1 
ATOM 1733  H 2HB  . GLU A ? 116 ? -25.589  -13.543  -8.668  1.0 0.0 116  0 1 
ATOM 1734  H 1HG  . GLU A ? 116 ? -26.013  -15.278  -10.388 1.0 0.0 116  0 1 
ATOM 1735  H 2HG  . GLU A ? 116 ? -25.472  -14.151  -11.630 1.0 0.0 116  0 1 
ATOM 1736  N N    . ILE A ? 117 ? -27.421  -10.602  -8.968  1.0 0.0 117  0 1 
ATOM 1737  C CA   . ILE A ? 117 ? -27.777  -9.615   -7.952  1.0 0.0 117  0 1 
ATOM 1738  C C    . ILE A ? 117 ? -29.303  -9.548   -7.846  1.0 0.0 117  0 1 
ATOM 1739  O O    . ILE A ? 117 ? -29.858  -9.451   -6.748  1.0 0.0 117  0 1 
ATOM 1740  C CB   . ILE A ? 117 ? -27.207  -8.225   -8.291  1.0 0.0 117  0 1 
ATOM 1741  C CG1  . ILE A ? 117 ? -25.688  -8.210   -8.098  1.0 0.0 117  0 1 
ATOM 1742  C CG2  . ILE A ? 117 ? -27.866  -7.156   -7.433  1.0 0.0 117  0 1 
ATOM 1743  C CD1  . ILE A ? 117 ? -25.029  -6.925   -8.544  1.0 0.0 117  0 1 
ATOM 1744  H H    . ILE A ? 117 ? -27.019  -10.289  -9.839  1.0 0.0 117  0 1 
ATOM 1745  H HA   . ILE A ? 117 ? -27.356  -9.932   -6.999  1.0 0.0 117  0 1 
ATOM 1746  H HB   . ILE A ? 117 ? -27.394  -8.001   -9.341  1.0 0.0 117  0 1 
ATOM 1747  H 1HG1 . ILE A ? 117 ? -25.453  -8.367   -7.046  1.0 0.0 117  0 1 
ATOM 1748  H 2HG1 . ILE A ? 117 ? -25.242  -9.033   -8.658  1.0 0.0 117  0 1 
ATOM 1749  H 1HG2 . ILE A ? 117 ? -27.451  -6.181   -7.684  1.0 0.0 117  0 1 
ATOM 1750  H 2HG2 . ILE A ? 117 ? -28.939  -7.152   -7.618  1.0 0.0 117  0 1 
ATOM 1751  H 3HG2 . ILE A ? 117 ? -27.680  -7.369   -6.380  1.0 0.0 117  0 1 
ATOM 1752  H 1HD1 . ILE A ? 117 ? -23.953  -6.991   -8.377  1.0 0.0 117  0 1 
ATOM 1753  H 2HD1 . ILE A ? 117 ? -25.222  -6.767   -9.606  1.0 0.0 117  0 1 
ATOM 1754  H 3HD1 . ILE A ? 117 ? -25.434  -6.092   -7.973  1.0 0.0 117  0 1 
ATOM 1755  N N    . VAL A ? 118 ? -29.987  -9.614   -8.986  1.0 0.0 118  0 1 
ATOM 1756  C CA   . VAL A ? 118 ? -31.439  -9.642   -8.960  1.0 0.0 118  0 1 
ATOM 1757  C C    . VAL A ? 118 ? -31.904  -10.776  -8.049  1.0 0.0 118  0 1 
ATOM 1758  O O    . VAL A ? 118 ? -32.790  -10.581  -7.215  1.0 0.0 118  0 1 
ATOM 1759  C CB   . VAL A ? 118 ? -32.006  -9.840   -10.378 1.0 0.0 118  0 1 
ATOM 1760  C CG1  . VAL A ? 118 ? -33.490  -10.169  -10.317 1.0 0.0 118  0 1 
ATOM 1761  C CG2  . VAL A ? 118 ? -31.763  -8.591   -11.212 1.0 0.0 118  0 1 
ATOM 1762  H H    . VAL A ? 118 ? -29.510  -9.648   -9.875  1.0 0.0 118  0 1 
ATOM 1763  H HA   . VAL A ? 118 ? -31.797  -8.686   -8.576  1.0 0.0 118  0 1 
ATOM 1764  H HB   . VAL A ? 118 ? -31.507  -10.691  -10.843 1.0 0.0 118  0 1 
ATOM 1765  H 1HG1 . VAL A ? 118 ? -33.874  -10.306  -11.328 1.0 0.0 118  0 1 
ATOM 1766  H 2HG1 . VAL A ? 118 ? -33.637  -11.086  -9.747  1.0 0.0 118  0 1 
ATOM 1767  H 3HG1 . VAL A ? 118 ? -34.024  -9.350   -9.835  1.0 0.0 118  0 1 
ATOM 1768  H 1HG2 . VAL A ? 118 ? -32.166  -8.739   -12.213 1.0 0.0 118  0 1 
ATOM 1769  H 2HG2 . VAL A ? 118 ? -32.257  -7.740   -10.743 1.0 0.0 118  0 1 
ATOM 1770  H 3HG2 . VAL A ? 118 ? -30.692  -8.399   -11.276 1.0 0.0 118  0 1 
ATOM 1771  N N    . GLU A ? 119 ? -31.299  -11.950  -8.197  1.0 0.0 119  0 1 
ATOM 1772  C CA   . GLU A ? 119 ? -31.688  -13.123  -7.406  1.0 0.0 119  0 1 
ATOM 1773  C C    . GLU A ? 119 ? -31.459  -12.878  -5.926  1.0 0.0 119  0 1 
ATOM 1774  O O    . GLU A ? 119 ? -32.288  -13.251  -5.096  1.0 0.0 119  0 1 
ATOM 1775  C CB   . GLU A ? 119 ? -30.907  -14.360  -7.852  1.0 0.0 119  0 1 
ATOM 1776  C CG   . GLU A ? 119 ? -31.296  -14.889  -9.226  1.0 0.0 119  0 1 
ATOM 1777  C CD   . GLU A ? 119 ? -30.505  -16.101  -9.631  1.0 0.0 119  0 1 
ATOM 1778  O OE1  . GLU A ? 119 ? -29.597  -16.460  -8.921  1.0 0.0 119  0 1 
ATOM 1779  O OE2  . GLU A ? 119 ? -30.810  -16.670  -10.653 1.0 0.0 119  0 1 
ATOM 1780  H H    . GLU A ? 119 ? -30.551  -12.038  -8.872  1.0 0.0 119  0 1 
ATOM 1781  H HA   . GLU A ? 119 ? -32.752  -13.304  -7.559  1.0 0.0 119  0 1 
ATOM 1782  H 1HB  . GLU A ? 119 ? -29.841  -14.130  -7.872  1.0 0.0 119  0 1 
ATOM 1783  H 2HB  . GLU A ? 119 ? -31.054  -15.164  -7.130  1.0 0.0 119  0 1 
ATOM 1784  H 1HG  . GLU A ? 119 ? -32.355  -15.146  -9.218  1.0 0.0 119  0 1 
ATOM 1785  H 2HG  . GLU A ? 119 ? -31.147  -14.101  -9.962  1.0 0.0 119  0 1 
ATOM 1786  N N    . LEU A ? 120 ? -30.317  -12.269  -5.607  1.0 0.0 120  0 1 
ATOM 1787  C CA   . LEU A ? 120 ? -29.953  -11.956  -4.226  1.0 0.0 120  0 1 
ATOM 1788  C C    . LEU A ? 120 ? -30.965  -11.022  -3.586  1.0 0.0 120  0 1 
ATOM 1789  O O    . LEU A ? 120 ? -31.423  -11.261  -2.472  1.0 0.0 120  0 1 
ATOM 1790  C CB   . LEU A ? 120 ? -28.560  -11.316  -4.176  1.0 0.0 120  0 1 
ATOM 1791  C CG   . LEU A ? 120 ? -27.379  -12.276  -4.370  1.0 0.0 120  0 1 
ATOM 1792  C CD1  . LEU A ? 120 ? -26.086  -11.479  -4.464  1.0 0.0 120  0 1 
ATOM 1793  C CD2  . LEU A ? 120 ? -27.331  -13.261  -3.211  1.0 0.0 120  0 1 
ATOM 1794  H H    . LEU A ? 120 ? -29.684  -12.017  -6.353  1.0 0.0 120  0 1 
ATOM 1795  H HA   . LEU A ? 120 ? -29.932  -12.884  -3.655  1.0 0.0 120  0 1 
ATOM 1796  H 1HB  . LEU A ? 120 ? -28.499  -10.555  -4.953  1.0 0.0 120  0 1 
ATOM 1797  H 2HB  . LEU A ? 120 ? -28.436  -10.829  -3.209  1.0 0.0 120  0 1 
ATOM 1798  H HG   . LEU A ? 120 ? -27.503  -12.822  -5.305  1.0 0.0 120  0 1 
ATOM 1799  H 1HD1 . LEU A ? 120 ? -25.247  -12.161  -4.602  1.0 0.0 120  0 1 
ATOM 1800  H 2HD1 . LEU A ? 120 ? -26.140  -10.796  -5.312  1.0 0.0 120  0 1 
ATOM 1801  H 3HD1 . LEU A ? 120 ? -25.942  -10.908  -3.547  1.0 0.0 120  0 1 
ATOM 1802  H 1HD2 . LEU A ? 120 ? -26.492  -13.944  -3.349  1.0 0.0 120  0 1 
ATOM 1803  H 2HD2 . LEU A ? 120 ? -27.205  -12.717  -2.275  1.0 0.0 120  0 1 
ATOM 1804  H 3HD2 . LEU A ? 120 ? -28.260  -13.830  -3.178  1.0 0.0 120  0 1 
ATOM 1805  N N    . LEU A ? 121 ? -31.310  -9.957   -4.297  1.0 0.0 121  0 1 
ATOM 1806  C CA   . LEU A ? 121 ? -32.241  -8.959   -3.790  1.0 0.0 121  0 1 
ATOM 1807  C C    . LEU A ? 121 ? -33.624  -9.551   -3.559  1.0 0.0 121  0 1 
ATOM 1808  O O    . LEU A ? 121 ? -34.279  -9.251   -2.563  1.0 0.0 121  0 1 
ATOM 1809  C CB   . LEU A ? 121 ? -32.340  -7.784   -4.770  1.0 0.0 121  0 1 
ATOM 1810  C CG   . LEU A ? 121 ? -31.077  -6.923   -4.906  1.0 0.0 121  0 1 
ATOM 1811  C CD1  . LEU A ? 121 ? -31.225  -5.988   -6.099  1.0 0.0 121  0 1 
ATOM 1812  C CD2  . LEU A ? 121 ? -30.857  -6.138   -3.621  1.0 0.0 121  0 1 
ATOM 1813  H H    . LEU A ? 121 ? -30.914  -9.837   -5.220  1.0 0.0 121  0 1 
ATOM 1814  H HA   . LEU A ? 121 ? -31.866  -8.592   -2.834  1.0 0.0 121  0 1 
ATOM 1815  H 1HB  . LEU A ? 121 ? -32.581  -8.174   -5.757  1.0 0.0 121  0 1 
ATOM 1816  H 2HB  . LEU A ? 121 ? -33.153  -7.132   -4.451  1.0 0.0 121  0 1 
ATOM 1817  H HG   . LEU A ? 121 ? -30.216  -7.565   -5.091  1.0 0.0 121  0 1 
ATOM 1818  H 1HD1 . LEU A ? 121 ? -30.328  -5.376   -6.195  1.0 0.0 121  0 1 
ATOM 1819  H 2HD1 . LEU A ? 121 ? -31.362  -6.576   -7.007  1.0 0.0 121  0 1 
ATOM 1820  H 3HD1 . LEU A ? 121 ? -32.090  -5.342   -5.950  1.0 0.0 121  0 1 
ATOM 1821  H 1HD2 . LEU A ? 121 ? -29.960  -5.527   -3.717  1.0 0.0 121  0 1 
ATOM 1822  H 2HD2 . LEU A ? 121 ? -31.717  -5.494   -3.436  1.0 0.0 121  0 1 
ATOM 1823  H 3HD2 . LEU A ? 121 ? -30.737  -6.831   -2.788  1.0 0.0 121  0 1 
ATOM 1824  N N    . LEU A ? 122 ? -34.064  -10.400  -4.481  1.0 0.0 122  0 1 
ATOM 1825  C CA   . LEU A ? 122 ? -35.370  -11.038  -4.371  1.0 0.0 122  0 1 
ATOM 1826  C C    . LEU A ? 122 ? -35.434  -12.000  -3.188  1.0 0.0 122  0 1 
ATOM 1827  O O    . LEU A ? 122 ? -36.474  -12.139  -2.543  1.0 0.0 122  0 1 
ATOM 1828  C CB   . LEU A ? 122 ? -35.695  -11.793  -5.666  1.0 0.0 122  0 1 
ATOM 1829  C CG   . LEU A ? 122 ? -35.905  -10.921  -6.910  1.0 0.0 122  0 1 
ATOM 1830  C CD1  . LEU A ? 122 ? -36.014  -11.809  -8.142  1.0 0.0 122  0 1 
ATOM 1831  C CD2  . LEU A ? 122 ? -37.159  -10.077  -6.733  1.0 0.0 122  0 1 
ATOM 1832  H H    . LEU A ? 122 ? -33.481  -10.609  -5.279  1.0 0.0 122  0 1 
ATOM 1833  H HA   . LEU A ? 122 ? -36.121  -10.264  -4.219  1.0 0.0 122  0 1 
ATOM 1834  H 1HB  . LEU A ? 122 ? -34.880  -12.483  -5.880  1.0 0.0 122  0 1 
ATOM 1835  H 2HB  . LEU A ? 122 ? -36.604  -12.374  -5.511  1.0 0.0 122  0 1 
ATOM 1836  H HG   . LEU A ? 122 ? -35.043  -10.267  -7.046  1.0 0.0 122  0 1 
ATOM 1837  H 1HD1 . LEU A ? 122 ? -36.163  -11.189  -9.026  1.0 0.0 122  0 1 
ATOM 1838  H 2HD1 . LEU A ? 122 ? -35.097  -12.387  -8.256  1.0 0.0 122  0 1 
ATOM 1839  H 3HD1 . LEU A ? 122 ? -36.859  -12.487  -8.028  1.0 0.0 122  0 1 
ATOM 1840  H 1HD2 . LEU A ? 122 ? -37.308  -9.456   -7.617  1.0 0.0 122  0 1 
ATOM 1841  H 2HD2 . LEU A ? 122 ? -38.021  -10.730  -6.598  1.0 0.0 122  0 1 
ATOM 1842  H 3HD2 . LEU A ? 122 ? -37.046  -9.439   -5.856  1.0 0.0 122  0 1 
ATOM 1843  N N    . SER A ? 123 ? -34.316  -12.662  -2.907  1.0 0.0 123  0 1 
ATOM 1844  C CA   . SER A ? 123 ? -34.280  -13.644  -1.830  1.0 0.0 123  0 1 
ATOM 1845  C C    . SER A ? 123 ? -34.461  -12.967  -0.475  1.0 0.0 123  0 1 
ATOM 1846  O O    . SER A ? 123 ? -34.725  -13.637  0.525   1.0 0.0 123  0 1 
ATOM 1847  C CB   . SER A ? 123 ? -32.970  -14.406  -1.859  1.0 0.0 123  0 1 
ATOM 1848  O OG   . SER A ? 123 ? -31.917  -13.613  -1.385  1.0 0.0 123  0 1 
ATOM 1849  H H    . SER A ? 123 ? -33.479  -12.487  -3.443  1.0 0.0 123  0 1 
ATOM 1850  H HA   . SER A ? 123 ? -35.097  -14.350  -1.977  1.0 0.0 123  0 1 
ATOM 1851  H 1HB  . SER A ? 123 ? -33.057  -15.303  -1.246  1.0 0.0 123  0 1 
ATOM 1852  H 2HB  . SER A ? 123 ? -32.757  -14.726  -2.878  1.0 0.0 123  0 1 
ATOM 1853  H HG   . SER A ? 123 ? -31.946  -12.801  -1.897  1.0 0.0 123  0 1 
ATOM 1854  N N    . LYS A ? 124 ? -34.306  -11.644  -0.449  1.0 0.0 124  0 1 
ATOM 1855  C CA   . LYS A ? 124 ? -34.448  -10.879  0.788   1.0 0.0 124  0 1 
ATOM 1856  C C    . LYS A ? 124 ? -35.756  -10.089  0.821   1.0 0.0 124  0 1 
ATOM 1857  O O    . LYS A ? 124 ? -35.985  -9.273   1.714   1.0 0.0 124  0 1 
ATOM 1858  C CB   . LYS A ? 124 ? -33.260  -9.932   0.965   1.0 0.0 124  0 1 
ATOM 1859  C CG   . LYS A ? 124 ? -31.905  -10.624  1.013   1.0 0.0 124  0 1 
ATOM 1860  C CD   . LYS A ? 124 ? -31.782  -11.512  2.243   1.0 0.0 124  0 1 
ATOM 1861  C CE   . LYS A ? 124 ? -30.359  -12.021  2.419   1.0 0.0 124  0 1 
ATOM 1862  N NZ   . LYS A ? 124 ? -30.227  -12.906  3.608   1.0 0.0 124  0 1 
ATOM 1863  H H    . LYS A ? 124 ? -34.084  -11.156  -1.305  1.0 0.0 124  0 1 
ATOM 1864  H HA   . LYS A ? 124 ? -34.463  -11.577  1.626   1.0 0.0 124  0 1 
ATOM 1865  H 1HB  . LYS A ? 124 ? -33.241  -9.215   0.143   1.0 0.0 124  0 1 
ATOM 1866  H 2HB  . LYS A ? 124 ? -33.381  -9.366   1.889   1.0 0.0 124  0 1 
ATOM 1867  H 1HG  . LYS A ? 124 ? -31.776  -11.236  0.120   1.0 0.0 124  0 1 
ATOM 1868  H 2HG  . LYS A ? 124 ? -31.114  -9.875   1.036   1.0 0.0 124  0 1 
ATOM 1869  H 1HD  . LYS A ? 124 ? -32.069  -10.946  3.130   1.0 0.0 124  0 1 
ATOM 1870  H 2HD  . LYS A ? 124 ? -32.453  -12.365  2.145   1.0 0.0 124  0 1 
ATOM 1871  H 1HE  . LYS A ? 124 ? -30.060  -12.578  1.532   1.0 0.0 124  0 1 
ATOM 1872  H 2HE  . LYS A ? 124 ? -29.681  -11.175  2.534   1.0 0.0 124  0 1 
ATOM 1873  H 1HZ  . LYS A ? 124 ? -29.271  -13.221  3.689   1.0 0.0 124  0 1 
ATOM 1874  H 2HZ  . LYS A ? 124 ? -30.484  -12.393  4.440   1.0 0.0 124  0 1 
ATOM 1875  H 3HZ  . LYS A ? 124 ? -30.837  -13.704  3.504   1.0 0.0 124  0 1 
ATOM 1876  N N    . GLY A ? 125 ? -36.610  -10.331  -0.171  1.0 0.0 125  0 1 
ATOM 1877  C CA   . GLY A ? 125 ? -37.880  -9.635   -0.236  1.0 0.0 125  0 1 
ATOM 1878  C C    . GLY A ? 125 ? -38.076  -8.436   -1.140  1.0 0.0 125  0 1 
ATOM 1879  O O    . GLY A ? 125 ? -39.053  -7.712   -0.968  1.0 0.0 125  0 1 
ATOM 1880  H H    . GLY A ? 125 ? -36.380  -11.002  -0.890  1.0 0.0 125  0 1 
ATOM 1881  H 1HA  . GLY A ? 125 ? -38.661  -10.331  -0.540  1.0 0.0 125  0 1 
ATOM 1882  H 2HA  . GLY A ? 125 ? -38.145  -9.269   0.756   1.0 0.0 125  0 1 
ATOM 1883  N N    . ALA A ? 126 ? -37.183  -8.205   -2.097  1.0 0.0 126  0 1 
ATOM 1884  C CA   . ALA A ? 126 ? -37.377  -7.088   -3.017  1.0 0.0 126  0 1 
ATOM 1885  C C    . ALA A ? 126 ? -38.692  -7.300   -3.761  1.0 0.0 126  0 1 
ATOM 1886  O O    . ALA A ? 126 ? -39.030  -8.426   -4.117  1.0 0.0 126  0 1 
ATOM 1887  C CB   . ALA A ? 126 ? -36.212  -6.967   -3.988  1.0 0.0 126  0 1 
ATOM 1888  H H    . ALA A ? 126 ? -36.367  -8.791   -2.201  1.0 0.0 126  0 1 
ATOM 1889  H HA   . ALA A ? 126 ? -37.415  -6.169   -2.431  1.0 0.0 126  0 1 
ATOM 1890  H 1HB  . ALA A ? 126 ? -36.396  -6.142   -4.676  1.0 0.0 126  0 1 
ATOM 1891  H 2HB  . ALA A ? 126 ? -35.293  -6.779   -3.433  1.0 0.0 126  0 1 
ATOM 1892  H 3HB  . ALA A ? 126 ? -36.112  -7.893   -4.552  1.0 0.0 126  0 1 
ATOM 1893  N N    . ASP A ? 127 ? -39.439  -6.224   -3.978  1.0 0.0 127  0 1 
ATOM 1894  C CA   . ASP A ? 127 ? -40.751  -6.314   -4.616  1.0 0.0 127  0 1 
ATOM 1895  C C    . ASP A ? 127 ? -40.627  -6.191   -6.132  1.0 0.0 127  0 1 
ATOM 1896  O O    . ASP A ? 127 ? -40.280  -5.129   -6.644  1.0 0.0 127  0 1 
ATOM 1897  C CB   . ASP A ? 127 ? -41.686  -5.225   -4.082  1.0 0.0 127  0 1 
ATOM 1898  C CG   . ASP A ? 127 ? -43.099  -5.332   -4.640  1.0 0.0 127  0 1 
ATOM 1899  O OD1  . ASP A ? 127 ? -43.310  -6.131   -5.521  1.0 0.0 127  0 1 
ATOM 1900  O OD2  . ASP A ? 127 ? -43.954  -4.614   -4.179  1.0 0.0 127  0 1 
ATOM 1901  H H    . ASP A ? 127 ? -39.090  -5.318   -3.695  1.0 0.0 127  0 1 
ATOM 1902  H HA   . ASP A ? 127 ? -41.183  -7.288   -4.382  1.0 0.0 127  0 1 
ATOM 1903  H 1HB  . ASP A ? 127 ? -41.734  -5.288   -2.995  1.0 0.0 127  0 1 
ATOM 1904  H 2HB  . ASP A ? 127 ? -41.284  -4.244   -4.336  1.0 0.0 127  0 1 
ATOM 1905  N N    . VAL A ? 128 ? -40.920  -7.273   -6.871  1.0 0.0 128  0 1 
ATOM 1906  C CA   . VAL A ? 128 ? -40.844  -7.268   -8.336  1.0 0.0 128  0 1 
ATOM 1907  C C    . VAL A ? 128 ? -41.801  -6.297   -9.023  1.0 0.0 128  0 1 
ATOM 1908  O O    . VAL A ? 128 ? -41.609  -5.966   -10.189 1.0 0.0 128  0 1 
ATOM 1909  C CB   . VAL A ? 128 ? -41.128  -8.686   -8.867  1.0 0.0 128  0 1 
ATOM 1910  C CG1  . VAL A ? 128 ? -40.073  -9.662   -8.368  1.0 0.0 128  0 1 
ATOM 1911  C CG2  . VAL A ? 128 ? -42.518  -9.130   -8.439  1.0 0.0 128  0 1 
ATOM 1912  H H    . VAL A ? 128 ? -41.202  -8.118   -6.396  1.0 0.0 128  0 1 
ATOM 1913  H HA   . VAL A ? 128 ? -39.816  -7.021   -8.643  1.0 0.0 128  0 1 
ATOM 1914  H HB   . VAL A ? 128 ? -41.067  -8.676   -9.955  1.0 0.0 128  0 1 
ATOM 1915  H 1HG1 . VAL A ? 128 ? -40.289  -10.660  -8.753  1.0 0.0 128  0 1 
ATOM 1916  H 2HG1 . VAL A ? 128 ? -39.090  -9.345   -8.716  1.0 0.0 128  0 1 
ATOM 1917  H 3HG1 . VAL A ? 128 ? -40.084  -9.685   -7.278  1.0 0.0 128  0 1 
ATOM 1918  H 1HG2 . VAL A ? 128 ? -42.712  -10.133  -8.818  1.0 0.0 128  0 1 
ATOM 1919  H 2HG2 . VAL A ? 128 ? -42.581  -9.135   -7.351  1.0 0.0 128  0 1 
ATOM 1920  H 3HG2 . VAL A ? 128 ? -43.260  -8.441   -8.842  1.0 0.0 128  0 1 
ATOM 1921  N N    . ASN A ? 129 ? -42.817  -5.833   -8.302  1.0 0.0 129  0 1 
ATOM 1922  C CA   . ASN A ? 129 ? -43.785  -4.897   -8.870  1.0 0.0 129  0 1 
ATOM 1923  C C    . ASN A ? 129 ? -43.560  -3.431   -8.517  1.0 0.0 129  0 1 
ATOM 1924  O O    . ASN A ? 129 ? -44.368  -2.591   -8.892  1.0 0.0 129  0 1 
ATOM 1925  C CB   . ASN A ? 129 ? -45.187  -5.307   -8.458  1.0 0.0 129  0 1 
ATOM 1926  C CG   . ASN A ? 129 ? -45.607  -6.617   -9.064  1.0 0.0 129  0 1 
ATOM 1927  O OD1  . ASN A ? 129 ? -45.326  -6.892   -10.236 1.0 0.0 129  0 1 
ATOM 1928  N ND2  . ASN A ? 129 ? -46.275  -7.432   -8.287  1.0 0.0 129  0 1 
ATOM 1929  H H    . ASN A ? 129 ? -42.925  -6.130   -7.342  1.0 0.0 129  0 1 
ATOM 1930  H HA   . ASN A ? 129 ? -43.705  -4.934   -9.958  1.0 0.0 129  0 1 
ATOM 1931  H 1HB  . ASN A ? 129 ? -45.237  -5.390   -7.371  1.0 0.0 129  0 1 
ATOM 1932  H 2HB  . ASN A ? 129 ? -45.896  -4.536   -8.760  1.0 0.0 129  0 1 
ATOM 1933  H 1HD2 . ASN A ? 129 ? -46.581  -8.318   -8.637  1.0 0.0 129  0 1 
ATOM 1934  H 2HD2 . ASN A ? 129 ? -46.480  -7.169   -7.345  1.0 0.0 129  0 1 
ATOM 1935  N N    . ALA A ? 130 ? -42.494  -3.117   -7.794  1.0 0.0 130  0 1 
ATOM 1936  C CA   . ALA A ? 130 ? -42.267  -1.731   -7.419  1.0 0.0 130  0 1 
ATOM 1937  C C    . ALA A ? 130 ? -42.055  -0.931   -8.704  1.0 0.0 130  0 1 
ATOM 1938  O O    . ALA A ? 130 ? -41.460  -1.425   -9.661  1.0 0.0 130  0 1 
ATOM 1939  C CB   . ALA A ? 130 ? -41.075  -1.600   -6.482  1.0 0.0 130  0 1 
ATOM 1940  H H    . ALA A ? 130 ? -41.833  -3.822   -7.498  1.0 0.0 130  0 1 
ATOM 1941  H HA   . ALA A ? 130 ? -43.148  -1.365   -6.889  1.0 0.0 130  0 1 
ATOM 1942  H 1HB  . ALA A ? 130 ? -40.916  -0.549   -6.241  1.0 0.0 130  0 1 
ATOM 1943  H 2HB  . ALA A ? 130 ? -41.270  -2.157   -5.566  1.0 0.0 130  0 1 
ATOM 1944  H 3HB  . ALA A ? 130 ? -40.186  -1.999   -6.967  1.0 0.0 130  0 1 
ATOM 1945  N N    . THR A ? 131 ? -42.426  0.090    -8.719  1.0 0.0 131  0 1 
ATOM 1946  C CA   . THR A ? 131 ? -42.236  0.948    -9.876  1.0 0.0 131  0 1 
ATOM 1947  C C    . THR A ? 131 ? -41.507  2.221    -9.472  1.0 0.0 131  0 1 
ATOM 1948  O O    . THR A ? 131 ? -41.571  2.678    -8.326  1.0 0.0 131  0 1 
ATOM 1949  C CB   . THR A ? 131 ? -43.580  1.301    -10.540 1.0 0.0 131  0 1 
ATOM 1950  O OG1  . THR A ? 131 ? -44.405  2.009    -9.606  1.0 0.0 131  0 1 
ATOM 1951  C CG2  . THR A ? 131 ? -44.298  0.039    -10.992 1.0 0.0 131  0 1 
ATOM 1952  H HA   . THR A ? 131 ? -41.621  0.418    -10.602 1.0 0.0 131  0 1 
ATOM 1953  H HB   . THR A ? 131 ? -43.402  1.941    -11.403 1.0 0.0 131  0 1 
ATOM 1954  H HG1  . THR A ? 131 ? -44.133  2.929    -9.572  1.0 0.0 131  0 1 
ATOM 1955  H 1HG2 . THR A ? 131 ? -45.246  0.308    -11.460 1.0 0.0 131  0 1 
ATOM 1956  H 2HG2 . THR A ? 131 ? -43.678  -0.495   -11.712 1.0 0.0 131  0 1 
ATOM 1957  H 3HG2 . THR A ? 131 ? -44.488  -0.600   -10.131 1.0 0.0 131  0 1 
ATOM 1958  N N    . ASP A ? 132 ? -40.797  2.784    -10.437 1.0 0.0 132  0 1 
ATOM 1959  C CA   . ASP A ? 132 ? -40.092  4.032    -10.250 1.0 0.0 132  0 1 
ATOM 1960  C C    . ASP A ? 132 ? -41.076  5.176    -10.469 1.0 0.0 132  0 1 
ATOM 1961  O O    . ASP A ? 132 ? -42.288  4.964    -10.581 1.0 0.0 132  0 1 
ATOM 1962  C CB   . ASP A ? 132 ? -38.909  4.145    -11.214 1.0 0.0 132  0 1 
ATOM 1963  C CG   . ASP A ? 132 ? -39.340  4.283    -12.668 1.0 0.0 132  0 1 
ATOM 1964  O OD1  . ASP A ? 132 ? -40.516  4.422    -12.908 1.0 0.0 132  0 1 
ATOM 1965  O OD2  . ASP A ? 132 ? -38.489  4.249    -13.525 1.0 0.0 132  0 1 
ATOM 1966  H H    . ASP A ? 132 ? -40.750  2.322    -11.334 1.0 0.0 132  0 1 
ATOM 1967  H HA   . ASP A ? 132 ? -39.717  4.068    -9.226  1.0 0.0 132  0 1 
ATOM 1968  H 1HB  . ASP A ? 132 ? -38.303  5.012    -10.947 1.0 0.0 132  0 1 
ATOM 1969  H 2HB  . ASP A ? 132 ? -38.276  3.262    -11.121 1.0 0.0 132  0 1 
ATOM 1970  N N    . VAL A ? 133 ? -40.564  6.408    -10.534 1.0 0.0 133  0 1 
ATOM 1971  C CA   . VAL A ? 133 ? -41.468  7.548    -10.430 1.0 0.0 133  0 1 
ATOM 1972  C C    . VAL A ? 133 ? -42.226  7.701    -11.743 1.0 0.0 133  0 1 
ATOM 1973  O O    . VAL A ? 133 ? -43.205  8.455    -11.826 1.0 0.0 133  0 1 
ATOM 1974  C CB   . VAL A ? 133 ? -40.689  8.840    -10.120 1.0 0.0 133  0 1 
ATOM 1975  C CG1  . VAL A ? 133 ? -39.934  8.704    -8.807  1.0 0.0 133  0 1 
ATOM 1976  C CG2  . VAL A ? 133 ? -39.733  9.155    -11.261 1.0 0.0 133  0 1 
ATOM 1977  H H    . VAL A ? 133 ? -39.575  6.574    -10.650 1.0 0.0 133  0 1 
ATOM 1978  H HA   . VAL A ? 133 ? -42.214  7.327    -9.667  1.0 0.0 133  0 1 
ATOM 1979  H HB   . VAL A ? 133 ? -41.396  9.660    -10.001 1.0 0.0 133  0 1 
ATOM 1980  H 1HG1 . VAL A ? 133 ? -39.389  9.627    -8.603  1.0 0.0 133  0 1 
ATOM 1981  H 2HG1 . VAL A ? 133 ? -40.641  8.515    -7.999  1.0 0.0 133  0 1 
ATOM 1982  H 3HG1 . VAL A ? 133 ? -39.230  7.875    -8.875  1.0 0.0 133  0 1 
ATOM 1983  H 1HG2 . VAL A ? 133 ? -39.186  10.069   -11.035 1.0 0.0 133  0 1 
ATOM 1984  H 2HG2 . VAL A ? 133 ? -39.029  8.331    -11.384 1.0 0.0 133  0 1 
ATOM 1985  H 3HG2 . VAL A ? 133 ? -40.299  9.288    -12.183 1.0 0.0 133  0 1 
ATOM 1986  N N    . ILE A ? 134 ? -41.807  6.964    -12.776 1.0 0.0 134  0 1 
ATOM 1987  C CA   . ILE A ? 134 ? -42.484  6.953    -14.068 1.0 0.0 134  0 1 
ATOM 1988  C C    . ILE A ? 134 ? -43.126  5.606    -14.369 1.0 0.0 134  0 1 
ATOM 1989  O O    . ILE A ? 134 ? -43.410  5.313    -15.542 1.0 0.0 134  0 1 
ATOM 1990  C CB   . ILE A ? 134 ? -41.502  7.310    -15.198 1.0 0.0 134  0 1 
ATOM 1991  C CG1  . ILE A ? 134 ? -40.345  6.308    -15.237 1.0 0.0 134  0 1 
ATOM 1992  C CG2  . ILE A ? 134 ? -40.977  8.727    -15.020 1.0 0.0 134  0 1 
ATOM 1993  C CD1  . ILE A ? 134 ? -39.472  6.431    -16.464 1.0 0.0 134  0 1 
ATOM 1994  H H    . ILE A ? 134 ? -40.986  6.392    -12.647 1.0 0.0 134  0 1 
ATOM 1995  H HA   . ILE A ? 134 ? -43.285  7.691    -14.046 1.0 0.0 134  0 1 
ATOM 1996  H HB   . ILE A ? 134 ? -42.011  7.240    -16.159 1.0 0.0 134  0 1 
ATOM 1997  H 1HG1 . ILE A ? 134 ? -39.717  6.443    -14.357 1.0 0.0 134  0 1 
ATOM 1998  H 2HG1 . ILE A ? 134 ? -40.742  5.294    -15.202 1.0 0.0 134  0 1 
ATOM 1999  H 1HG2 . ILE A ? 134 ? -40.284  8.963    -15.826 1.0 0.0 134  0 1 
ATOM 2000  H 2HG2 . ILE A ? 134 ? -41.810  9.429    -15.040 1.0 0.0 134  0 1 
ATOM 2001  H 3HG2 . ILE A ? 134 ? -40.461  8.806    -14.063 1.0 0.0 134  0 1 
ATOM 2002  H 1HD1 . ILE A ? 134 ? -38.675  5.688    -16.420 1.0 0.0 134  0 1 
ATOM 2003  H 2HD1 . ILE A ? 134 ? -40.074  6.265    -17.358 1.0 0.0 134  0 1 
ATOM 2004  H 3HD1 . ILE A ? 134 ? -39.035  7.428    -16.502 1.0 0.0 134  0 1 
ATOM 2005  N N    . GLY A ? 135 ? -43.416  4.802    -13.353 1.0 0.0 135  0 1 
ATOM 2006  C CA   . GLY A ? 135 ? -44.210  3.607    -13.530 1.0 0.0 135  0 1 
ATOM 2007  C C    . GLY A ? 135 ? -43.440  2.403    -14.034 1.0 0.0 135  0 1 
ATOM 2008  O O    . GLY A ? 135 ? -44.054  1.360    -14.276 1.0 0.0 135  0 1 
ATOM 2009  H H    . GLY A ? 135 ? -43.074  5.034    -12.430 1.0 0.0 135  0 1 
ATOM 2010  H 1HA  . GLY A ? 135 ? -44.672  3.332    -12.581 1.0 0.0 135  0 1 
ATOM 2011  H 2HA  . GLY A ? 135 ? -45.015  3.805    -14.234 1.0 0.0 135  0 1 
ATOM 2012  N N    . THR A ? 136 ? -42.130  2.523    -14.211 1.0 0.0 136  0 1 
ATOM 2013  C CA   . THR A ? 136 ? -41.322  1.459    -14.791 1.0 0.0 136  0 1 
ATOM 2014  C C    . THR A ? 136 ? -40.931  0.460    -13.708 1.0 0.0 136  0 1 
ATOM 2015  O O    . THR A ? 136 ? -40.351  0.836    -12.684 1.0 0.0 136  0 1 
ATOM 2016  C CB   . THR A ? 136 ? -40.061  2.018    -15.474 1.0 0.0 136  0 1 
ATOM 2017  O OG1  . THR A ? 136 ? -40.440  2.910    -16.530 1.0 0.0 136  0 1 
ATOM 2018  C CG2  . THR A ? 136 ? -39.221  0.887    -16.049 1.0 0.0 136  0 1 
ATOM 2019  H H    . THR A ? 136 ? -41.681  3.385    -13.933 1.0 0.0 136  0 1 
ATOM 2020  H HA   . THR A ? 136 ? -41.917  0.946    -15.545 1.0 0.0 136  0 1 
ATOM 2021  H HB   . THR A ? 136 ? -39.467  2.570    -14.747 1.0 0.0 136  0 1 
ATOM 2022  H HG1  . THR A ? 136 ? -40.364  3.817    -16.225 1.0 0.0 136  0 1 
ATOM 2023  H 1HG2 . THR A ? 136 ? -38.333  1.300    -16.528 1.0 0.0 136  0 1 
ATOM 2024  H 2HG2 . THR A ? 136 ? -38.920  0.213    -15.247 1.0 0.0 136  0 1 
ATOM 2025  H 3HG2 . THR A ? 136 ? -39.806  0.337    -16.785 1.0 0.0 136  0 1 
ATOM 2026  N N    . ALA A ? 137 ? -41.247  -0.820   -13.942 1.0 0.0 137  0 1 
ATOM 2027  C CA   . ALA A ? 137 ? -40.916  -1.938   -13.074 1.0 0.0 137  0 1 
ATOM 2028  C C    . ALA A ? 137 ? -39.669  -2.651   -13.576 1.0 0.0 137  0 1 
ATOM 2029  O O    . ALA A ? 137 ? -39.327  -2.562   -14.760 1.0 0.0 137  0 1 
ATOM 2030  C CB   . ALA A ? 137 ? -42.087  -2.906   -12.983 1.0 0.0 137  0 1 
ATOM 2031  H H    . ALA A ? 137 ? -41.755  -0.992   -14.797 1.0 0.0 137  0 1 
ATOM 2032  H HA   . ALA A ? 137 ? -40.722  -1.545   -12.075 1.0 0.0 137  0 1 
ATOM 2033  H 1HB  . ALA A ? 137 ? -41.819  -3.739   -12.332 1.0 0.0 137  0 1 
ATOM 2034  H 2HB  . ALA A ? 137 ? -42.955  -2.390   -12.573 1.0 0.0 137  0 1 
ATOM 2035  H 3HB  . ALA A ? 137 ? -42.324  -3.283   -13.975 1.0 0.0 137  0 1 
ATOM 2036  N N    . PRO A ? 138 ? -38.946  -3.358   -12.699 1.0 0.0 138  0 1 
ATOM 2037  C CA   . PRO A ? 138 ? -37.814  -4.169   -13.182 1.0 0.0 138  0 1 
ATOM 2038  C C    . PRO A ? 138 ? -38.168  -5.051   -14.364 1.0 0.0 138  0 1 
ATOM 2039  O O    . PRO A ? 138 ? -37.315  -5.268   -15.234 1.0 0.0 138  0 1 
ATOM 2040  C CB   . PRO A ? 138 ? -37.455  -5.014   -11.956 1.0 0.0 138  0 1 
ATOM 2041  C CG   . PRO A ? 138 ? -37.831  -4.155   -10.797 1.0 0.0 138  0 1 
ATOM 2042  C CD   . PRO A ? 138 ? -39.114  -3.493   -11.222 1.0 0.0 138  0 1 
ATOM 2043  H HA   . PRO A ? 138 ? -36.992  -3.501   -13.478 1.0 0.0 138  0 1 
ATOM 2044  H 1HB  . PRO A ? 138 ? -38.008  -5.965   -11.980 1.0 0.0 138  0 1 
ATOM 2045  H 2HB  . PRO A ? 138 ? -36.385  -5.265   -11.972 1.0 0.0 138  0 1 
ATOM 2046  H 1HG  . PRO A ? 138 ? -37.950  -4.770   -9.893  1.0 0.0 138  0 1 
ATOM 2047  H 2HG  . PRO A ? 138 ? -37.030  -3.431   -10.586 1.0 0.0 138  0 1 
ATOM 2048  H 1HD  . PRO A ? 138 ? -39.964  -4.147   -10.973 1.0 0.0 138  0 1 
ATOM 2049  H 2HD  . PRO A ? 138 ? -39.211  -2.521   -10.717 1.0 0.0 138  0 1 
ATOM 2050  N N    . LEU A ? 139 ? -39.395  -5.570   -14.423 1.0 0.0 139  0 1 
ATOM 2051  C CA   . LEU A ? 139 ? -39.803  -6.376   -15.568 1.0 0.0 139  0 1 
ATOM 2052  C C    . LEU A ? 139 ? -39.794  -5.559   -16.854 1.0 0.0 139  0 1 
ATOM 2053  O O    . LEU A ? 139 ? -39.511  -6.100   -17.928 1.0 0.0 139  0 1 
ATOM 2054  C CB   . LEU A ? 139 ? -41.203  -6.957   -15.334 1.0 0.0 139  0 1 
ATOM 2055  C CG   . LEU A ? 139 ? -41.699  -7.946   -16.396 1.0 0.0 139  0 1 
ATOM 2056  C CD1  . LEU A ? 139 ? -40.744  -9.130   -16.473 1.0 0.0 139  0 1 
ATOM 2057  C CD2  . LEU A ? 139 ? -43.108  -8.400   -16.049 1.0 0.0 139  0 1 
ATOM 2058  H H    . LEU A ? 139 ? -40.056  -5.409   -13.677 1.0 0.0 139  0 1 
ATOM 2059  H HA   . LEU A ? 139 ? -39.085  -7.187   -15.691 1.0 0.0 139  0 1 
ATOM 2060  H 1HB  . LEU A ? 139 ? -41.210  -7.470   -14.375 1.0 0.0 139  0 1 
ATOM 2061  H 2HB  . LEU A ? 139 ? -41.917  -6.135   -15.288 1.0 0.0 139  0 1 
ATOM 2062  H HG   . LEU A ? 139 ? -41.705  -7.459   -17.373 1.0 0.0 139  0 1 
ATOM 2063  H 1HD1 . LEU A ? 139 ? -41.097  -9.833   -17.229 1.0 0.0 139  0 1 
ATOM 2064  H 2HD1 . LEU A ? 139 ? -39.749  -8.778   -16.743 1.0 0.0 139  0 1 
ATOM 2065  H 3HD1 . LEU A ? 139 ? -40.704  -9.627   -15.505 1.0 0.0 139  0 1 
ATOM 2066  H 1HD2 . LEU A ? 139 ? -43.461  -9.103   -16.804 1.0 0.0 139  0 1 
ATOM 2067  H 2HD2 . LEU A ? 139 ? -43.102  -8.889   -15.073 1.0 0.0 139  0 1 
ATOM 2068  H 3HD2 . LEU A ? 139 ? -43.773  -7.537   -16.018 1.0 0.0 139  0 1 
ATOM 2069  N N    . HIS A ? 140 ? -40.090  -4.259   -16.761 1.0 0.0 140  0 1 
ATOM 2070  C CA   . HIS A ? 140 ? -40.030  -3.394   -17.935 1.0 0.0 140  0 1 
ATOM 2071  C C    . HIS A ? 140 ? -38.589  -3.175   -18.382 1.0 0.0 140  0 1 
ATOM 2072  O O    . HIS A ? 140 ? -38.287  -3.232   -19.580 1.0 0.0 140  0 1 
ATOM 2073  C CB   . HIS A ? 140 ? -40.693  -2.044   -17.647 1.0 0.0 140  0 1 
ATOM 2074  C CG   . HIS A ? 140 ? -42.182  -2.121   -17.511 1.0 0.0 140  0 1 
ATOM 2075  N ND1  . HIS A ? 140 ? -42.825  -2.024   -16.295 1.0 0.0 140  0 1 
ATOM 2076  C CD2  . HIS A ? 140 ? -43.154  -2.287   -18.439 1.0 0.0 140  0 1 
ATOM 2077  C CE1  . HIS A ? 140 ? -44.129  -2.127   -16.481 1.0 0.0 140  0 1 
ATOM 2078  N NE2  . HIS A ? 140 ? -44.355  -2.287   -17.772 1.0 0.0 140  0 1 
ATOM 2079  H H    . HIS A ? 140 ? -40.359  -3.864   -15.872 1.0 0.0 140  0 1 
ATOM 2080  H HA   . HIS A ? 140 ? -40.559  -3.867   -18.763 1.0 0.0 140  0 1 
ATOM 2081  H 1HB  . HIS A ? 140 ? -40.288  -1.628   -16.723 1.0 0.0 140  0 1 
ATOM 2082  H 2HB  . HIS A ? 140 ? -40.459  -1.344   -18.449 1.0 0.0 140  0 1 
ATOM 2083  H HD2  . HIS A ? 140 ? -43.011  -2.401   -19.514 1.0 0.0 140  0 1 
ATOM 2084  H HE1  . HIS A ? 140 ? -44.890  -2.084   -15.701 1.0 0.0 140  0 1 
ATOM 2085  H HE2  . HIS A ? 140 ? -45.261  -2.392   -18.205 1.0 0.0 140  0 1 
ATOM 2086  N N    . LEU A ? 141 ? -37.686  -2.911   -17.432 1.0 0.0 141  0 1 
ATOM 2087  C CA   . LEU A ? 141 ? -36.290  -2.660   -17.784 1.0 0.0 141  0 1 
ATOM 2088  C C    . LEU A ? 141 ? -35.604  -3.917   -18.300 1.0 0.0 141  0 1 
ATOM 2089  O O    . LEU A ? 141 ? -34.831  -3.855   -19.265 1.0 0.0 141  0 1 
ATOM 2090  C CB   . LEU A ? 141 ? -35.528  -2.124   -16.566 1.0 0.0 141  0 1 
ATOM 2091  C CG   . LEU A ? 141 ? -35.925  -0.716   -16.100 1.0 0.0 141  0 1 
ATOM 2092  C CD1  . LEU A ? 141 ? -35.218  -0.397   -14.790 1.0 0.0 141  0 1 
ATOM 2093  C CD2  . LEU A ? 141 ? -35.564  0.296    -17.177 1.0 0.0 141  0 1 
ATOM 2094  H H    . LEU A ? 141 ? -37.963  -2.883   -16.462 1.0 0.0 141  0 1 
ATOM 2095  H HA   . LEU A ? 141 ? -36.263  -1.917   -18.579 1.0 0.0 141  0 1 
ATOM 2096  H 1HB  . LEU A ? 141 ? -35.683  -2.805   -15.731 1.0 0.0 141  0 1 
ATOM 2097  H 2HB  . LEU A ? 141 ? -34.464  -2.106   -16.802 1.0 0.0 141  0 1 
ATOM 2098  H HG   . LEU A ? 141 ? -36.998  -0.684   -15.916 1.0 0.0 141  0 1 
ATOM 2099  H 1HD1 . LEU A ? 141 ? -35.499  0.602    -14.458 1.0 0.0 141  0 1 
ATOM 2100  H 2HD1 . LEU A ? 141 ? -35.508  -1.125   -14.032 1.0 0.0 141  0 1 
ATOM 2101  H 3HD1 . LEU A ? 141 ? -34.139  -0.439   -14.940 1.0 0.0 141  0 1 
ATOM 2102  H 1HD2 . LEU A ? 141 ? -35.847  1.295    -16.846 1.0 0.0 141  0 1 
ATOM 2103  H 2HD2 . LEU A ? 141 ? -34.490  0.265    -17.361 1.0 0.0 141  0 1 
ATOM 2104  H 3HD2 . LEU A ? 141 ? -36.098  0.053    -18.097 1.0 0.0 141  0 1 
ATOM 2105  N N    . ALA A ? 142 ? -35.857  -5.062   -17.663 1.0 0.0 142  0 1 
ATOM 2106  C CA   . ALA A ? 142 ? -35.296  -6.318   -18.148 1.0 0.0 142  0 1 
ATOM 2107  C C    . ALA A ? 142 ? -35.779  -6.662   -19.553 1.0 0.0 142  0 1 
ATOM 2108  O O    . ALA A ? 142 ? -34.975  -7.075   -20.397 1.0 0.0 142  0 1 
ATOM 2109  C CB   . ALA A ? 142 ? -35.636  -7.448   -17.187 1.0 0.0 142  0 1 
ATOM 2110  H H    . ALA A ? 142 ? -36.439  -5.070   -16.837 1.0 0.0 142  0 1 
ATOM 2111  H HA   . ALA A ? 142 ? -34.215  -6.208   -18.204 1.0 0.0 142  0 1 
ATOM 2112  H 1HB  . ALA A ? 142 ? -35.205  -8.379   -17.553 1.0 0.0 142  0 1 
ATOM 2113  H 2HB  . ALA A ? 142 ? -35.228  -7.222   -16.202 1.0 0.0 142  0 1 
ATOM 2114  H 3HB  . ALA A ? 142 ? -36.717  -7.551   -17.117 1.0 0.0 142  0 1 
ATOM 2115  N N    . ALA A ? 143 ? -37.075  -6.507   -19.825 1.0 0.0 143  0 1 
ATOM 2116  C CA   . ALA A ? 143 ? -37.598  -6.677   -21.174 1.0 0.0 143  0 1 
ATOM 2117  C C    . ALA A ? 143 ? -37.068  -5.637   -22.151 1.0 0.0 143  0 1 
ATOM 2118  O O    . ALA A ? 143 ? -36.725  -5.990   -23.285 1.0 0.0 143  0 1 
ATOM 2119  C CB   . ALA A ? 143 ? -39.119  -6.635   -21.147 1.0 0.0 143  0 1 
ATOM 2120  H H    . ALA A ? 143 ? -37.712  -6.266   -19.079 1.0 0.0 143  0 1 
ATOM 2121  H HA   . ALA A ? 143 ? -37.274  -7.651   -21.542 1.0 0.0 143  0 1 
ATOM 2122  H 1HB  . ALA A ? 143 ? -39.505  -6.777   -22.158 1.0 0.0 143  0 1 
ATOM 2123  H 2HB  . ALA A ? 143 ? -39.494  -7.428   -20.501 1.0 0.0 143  0 1 
ATOM 2124  H 3HB  . ALA A ? 143 ? -39.450  -5.670   -20.766 1.0 0.0 143  0 1 
ATOM 2125  N N    . ARG A ? 144 ? -36.990  -4.371   -21.737 1.0 0.0 144  0 1 
ATOM 2126  C CA   . ARG A ? 144 ? -36.552  -3.306   -22.631 1.0 0.0 144  0 1 
ATOM 2127  C C    . ARG A ? 144 ? -35.158  -3.583   -23.186 1.0 0.0 144  0 1 
ATOM 2128  O O    . ARG A ? 144 ? -34.933  -3.462   -24.395 1.0 0.0 144  0 1 
ATOM 2129  C CB   . ARG A ? 144 ? -36.549  -1.968   -21.904 1.0 0.0 144  0 1 
ATOM 2130  C CG   . ARG A ? 144 ? -36.176  -0.773   -22.767 1.0 0.0 144  0 1 
ATOM 2131  C CD   . ARG A ? 144 ? -36.155  0.486    -21.980 1.0 0.0 144  0 1 
ATOM 2132  N NE   . ARG A ? 144 ? -37.474  0.833    -21.477 1.0 0.0 144  0 1 
ATOM 2133  C CZ   . ARG A ? 144 ? -37.703  1.679    -20.454 1.0 0.0 144  0 1 
ATOM 2134  N NH1  . ARG A ? 144 ? -36.695  2.255    -19.837 1.0 0.0 144  0 1 
ATOM 2135  N NH2  . ARG A ? 144 ? -38.943  1.930    -20.070 1.0 0.0 144  0 1 
ATOM 2136  H H    . ARG A ? 144 ? -37.238  -4.143   -20.784 1.0 0.0 144  0 1 
ATOM 2137  H HA   . ARG A ? 144 ? -37.232  -3.269   -23.482 1.0 0.0 144  0 1 
ATOM 2138  H 1HB  . ARG A ? 144 ? -37.537  -1.779   -21.488 1.0 0.0 144  0 1 
ATOM 2139  H 2HB  . ARG A ? 144 ? -35.846  -2.008   -21.073 1.0 0.0 144  0 1 
ATOM 2140  H 1HG  . ARG A ? 144 ? -35.185  -0.928   -23.195 1.0 0.0 144  0 1 
ATOM 2141  H 2HG  . ARG A ? 144 ? -36.905  -0.664   -23.571 1.0 0.0 144  0 1 
ATOM 2142  H 1HD  . ARG A ? 144 ? -35.484  0.372    -21.129 1.0 0.0 144  0 1 
ATOM 2143  H 2HD  . ARG A ? 144 ? -35.805  1.303    -22.611 1.0 0.0 144  0 1 
ATOM 2144  H HE   . ARG A ? 144 ? -38.275  0.410    -21.926 1.0 0.0 144  0 1 
ATOM 2145  H 1HH1 . ARG A ? 144 ? -35.748  2.062    -20.130 1.0 0.0 144  0 1 
ATOM 2146  H 2HH1 . ARG A ? 144 ? -36.868  2.888    -19.069 1.0 0.0 144  0 1 
ATOM 2147  H 1HH2 . ARG A ? 144 ? -39.719  1.488    -20.544 1.0 0.0 144  0 1 
ATOM 2148  H 2HH2 . ARG A ? 144 ? -39.116  2.564    -19.303 1.0 0.0 144  0 1 
ATOM 2149  N N    . GLU A ? 145 ? -34.222  -3.974   -22.324 1.0 0.0 145  0 1 
ATOM 2150  C CA   . GLU A ? 145 ? -32.822  -4.154   -22.689 1.0 0.0 145  0 1 
ATOM 2151  C C    . GLU A ? 145 ? -32.498  -5.572   -23.136 1.0 0.0 145  0 1 
ATOM 2152  O O    . GLU A ? 145 ? -31.322  -5.912   -23.279 1.0 0.0 145  0 1 
ATOM 2153  C CB   . GLU A ? 145 ? -31.924  -3.778   -21.508 1.0 0.0 145  0 1 
ATOM 2154  C CG   . GLU A ? 145 ? -31.988  -2.309   -21.113 1.0 0.0 145  0 1 
ATOM 2155  C CD   . GLU A ? 145 ? -31.099  -1.977   -19.947 1.0 0.0 145  0 1 
ATOM 2156  O OE1  . GLU A ? 145 ? -30.504  -2.877   -19.405 1.0 0.0 145  0 1 
ATOM 2157  O OE2  . GLU A ? 145 ? -31.017  -0.824   -19.597 1.0 0.0 145  0 1 
ATOM 2158  H H    . GLU A ? 145 ? -34.508  -4.151   -21.371 1.0 0.0 145  0 1 
ATOM 2159  H HA   . GLU A ? 145 ? -32.603  -3.515   -23.541 1.0 0.0 145  0 1 
ATOM 2160  H 1HB  . GLU A ? 145 ? -32.201  -4.371   -20.636 1.0 0.0 145  0 1 
ATOM 2161  H 2HB  . GLU A ? 145 ? -30.888  -4.015   -21.749 1.0 0.0 145  0 1 
ATOM 2162  H 1HG  . GLU A ? 145 ? -31.688  -1.700   -21.967 1.0 0.0 145  0 1 
ATOM 2163  H 2HG  . GLU A ? 145 ? -33.016  -2.055   -20.864 1.0 0.0 145  0 1 
ATOM 2164  N N    . GLY A ? 146 ? -33.515  -6.401   -23.347 1.0 0.0 146  0 1 
ATOM 2165  C CA   . GLY A ? 146 ? -33.335  -7.714   -23.932 1.0 0.0 146  0 1 
ATOM 2166  C C    . GLY A ? 146 ? -32.755  -8.760   -23.007 1.0 0.0 146  0 1 
ATOM 2167  O O    . GLY A ? 146 ? -32.195  -9.762   -23.460 1.0 0.0 146  0 1 
ATOM 2168  H H    . GLY A ? 146 ? -34.445  -6.100   -23.090 1.0 0.0 146  0 1 
ATOM 2169  H 1HA  . GLY A ? 146 ? -34.295  -8.088   -24.289 1.0 0.0 146  0 1 
ATOM 2170  H 2HA  . GLY A ? 146 ? -32.675  -7.638   -24.794 1.0 0.0 146  0 1 
ATOM 2171  N N    . HIS A ? 147 ? -32.890  -8.542   -21.703 1.0 0.0 147  0 1 
ATOM 2172  C CA   . HIS A ? 147 ? -32.276  -9.405   -20.702 1.0 0.0 147  0 1 
ATOM 2173  C C    . HIS A ? 147 ? -33.250  -10.554  -20.459 1.0 0.0 147  0 1 
ATOM 2174  O O    . HIS A ? 147 ? -33.936  -10.607  -19.435 1.0 0.0 147  0 1 
ATOM 2175  C CB   . HIS A ? 147 ? -31.985  -8.652   -19.400 1.0 0.0 147  0 1 
ATOM 2176  C CG   . HIS A ? 147 ? -30.964  -7.568   -19.547 1.0 0.0 147  0 1 
ATOM 2177  N ND1  . HIS A ? 147 ? -29.755  -7.765   -20.181 1.0 0.0 147  0 1 
ATOM 2178  C CD2  . HIS A ? 147 ? -30.970  -6.276   -19.142 1.0 0.0 147  0 1 
ATOM 2179  C CE1  . HIS A ? 147 ? -29.063  -6.638   -20.161 1.0 0.0 147  0 1 
ATOM 2180  N NE2  . HIS A ? 147 ? -29.777  -5.721   -19.536 1.0 0.0 147  0 1 
ATOM 2181  H H    . HIS A ? 147 ? -33.437  -7.747   -21.400 1.0 0.0 147  0 1 
ATOM 2182  H HA   . HIS A ? 147 ? -31.335  -9.796   -21.086 1.0 0.0 147  0 1 
ATOM 2183  H 1HB  . HIS A ? 147 ? -32.905  -8.206   -19.023 1.0 0.0 147  0 1 
ATOM 2184  H 2HB  . HIS A ? 147 ? -31.629  -9.354   -18.645 1.0 0.0 147  0 1 
ATOM 2185  H HD2  . HIS A ? 147 ? -31.772  -5.770   -18.602 1.0 0.0 147  0 1 
ATOM 2186  H HE1  . HIS A ? 147 ? -28.070  -6.493   -20.587 1.0 0.0 147  0 1 
ATOM 2187  H HE2  . HIS A ? 147 ? -29.497  -4.765   -19.371 1.0 0.0 147  0 1 
ATOM 2188  N N    . LEU A ? 148 ? -33.322  -11.482  -21.417 1.0 0.0 148  0 1 
ATOM 2189  C CA   . LEU A ? 148 ? -34.263  -12.590  -21.279 1.0 0.0 148  0 1 
ATOM 2190  C C    . LEU A ? 148 ? -34.082  -13.298  -19.944 1.0 0.0 148  0 1 
ATOM 2191  O O    . LEU A ? 148 ? -35.068  -13.602  -19.259 1.0 0.0 148  0 1 
ATOM 2192  C CB   . LEU A ? 148 ? -34.075  -13.592  -22.426 1.0 0.0 148  0 1 
ATOM 2193  C CG   . LEU A ? 148 ? -35.004  -14.813  -22.400 1.0 0.0 148  0 1 
ATOM 2194  C CD1  . LEU A ? 148 ? -36.450  -14.354  -22.529 1.0 0.0 148  0 1 
ATOM 2195  C CD2  . LEU A ? 148 ? -34.628  -15.760  -23.531 1.0 0.0 148  0 1 
ATOM 2196  H H    . LEU A ? 148 ? -32.736  -11.432  -22.240 1.0 0.0 148  0 1 
ATOM 2197  H HA   . LEU A ? 148 ? -35.274  -12.188  -21.293 1.0 0.0 148  0 1 
ATOM 2198  H 1HB  . LEU A ? 148 ? -34.235  -13.074  -23.370 1.0 0.0 148  0 1 
ATOM 2199  H 2HB  . LEU A ? 148 ? -33.048  -13.956  -22.405 1.0 0.0 148  0 1 
ATOM 2200  H HG   . LEU A ? 148 ? -34.900  -15.329  -21.446 1.0 0.0 148  0 1 
ATOM 2201  H 1HD1 . LEU A ? 148 ? -37.109  -15.222  -22.510 1.0 0.0 148  0 1 
ATOM 2202  H 2HD1 . LEU A ? 148 ? -36.698  -13.694  -21.697 1.0 0.0 148  0 1 
ATOM 2203  H 3HD1 . LEU A ? 148 ? -36.580  -13.819  -23.468 1.0 0.0 148  0 1 
ATOM 2204  H 1HD2 . LEU A ? 148 ? -35.288  -16.629  -23.512 1.0 0.0 148  0 1 
ATOM 2205  H 2HD2 . LEU A ? 148 ? -34.732  -15.245  -24.487 1.0 0.0 148  0 1 
ATOM 2206  H 3HD2 . LEU A ? 148 ? -33.595  -16.086  -23.405 1.0 0.0 148  0 1 
ATOM 2207  N N    . GLU A ? 149 ? -32.836  -13.566  -19.554 1.0 0.0 149  0 1 
ATOM 2208  C CA   . GLU A ? 149 ? -32.591  -14.316  -18.329 1.0 0.0 149  0 1 
ATOM 2209  C C    . GLU A ? 149 ? -33.121  -13.584  -17.106 1.0 0.0 149  0 1 
ATOM 2210  O O    . GLU A ? 149 ? -33.643  -14.225  -16.187 1.0 0.0 149  0 1 
ATOM 2211  C CB   . GLU A ? 149 ? -31.094  -14.584  -18.160 1.0 0.0 149  0 1 
ATOM 2212  C CG   . GLU A ? 149 ? -30.516  -15.574  -19.164 1.0 0.0 149  0 1 
ATOM 2213  C CD   . GLU A ? 149 ? -29.033  -15.764  -19.010 1.0 0.0 149  0 1 
ATOM 2214  O OE1  . GLU A ? 149 ? -28.445  -15.077  -18.207 1.0 0.0 149  0 1 
ATOM 2215  O OE2  . GLU A ? 149 ? -28.487  -16.596  -19.695 1.0 0.0 149  0 1 
ATOM 2216  H H    . GLU A ? 149 ? -32.050  -13.253  -20.104 1.0 0.0 149  0 1 
ATOM 2217  H HA   . GLU A ? 149 ? -33.129  -15.264  -18.390 1.0 0.0 149  0 1 
ATOM 2218  H 1HB  . GLU A ? 149 ? -30.543  -13.648  -18.259 1.0 0.0 149  0 1 
ATOM 2219  H 2HB  . GLU A ? 149 ? -30.903  -14.972  -17.161 1.0 0.0 149  0 1 
ATOM 2220  H 1HG  . GLU A ? 149 ? -31.009  -16.537  -19.034 1.0 0.0 149  0 1 
ATOM 2221  H 2HG  . GLU A ? 149 ? -30.730  -15.220  -20.172 1.0 0.0 149  0 1 
ATOM 2222  N N    . ILE A ? 150 ? -33.017  -12.257  -17.087 1.0 0.0 150  0 1 
ATOM 2223  C CA   . ILE A ? 150 ? -33.495  -11.490  -15.944 1.0 0.0 150  0 1 
ATOM 2224  C C    . ILE A ? 150 ? -35.020  -11.437  -15.952 1.0 0.0 150  0 1 
ATOM 2225  O O    . ILE A ? 150 ? -35.662  -11.535  -14.900 1.0 0.0 150  0 1 
ATOM 2226  C CB   . ILE A ? 150 ? -32.922  -10.061  -15.954 1.0 0.0 150  0 1 
ATOM 2227  C CG1  . ILE A ? 150 ? -31.394  -10.098  -15.858 1.0 0.0 150  0 1 
ATOM 2228  C CG2  . ILE A ? 150 ? -33.510  -9.245   -14.814 1.0 0.0 150  0 1 
ATOM 2229  C CD1  . ILE A ? 150 ? -30.876  -10.790  -14.619 1.0 0.0 150  0 1 
ATOM 2230  H H    . ILE A ? 150 ? -32.602  -11.768  -17.868 1.0 0.0 150  0 1 
ATOM 2231  H HA   . ILE A ? 150 ? -33.195  -12.003  -15.033 1.0 0.0 150  0 1 
ATOM 2232  H HB   . ILE A ? 150 ? -33.167  -9.578   -16.899 1.0 0.0 150  0 1 
ATOM 2233  H 1HG1 . ILE A ? 150 ? -30.988  -10.610  -16.731 1.0 0.0 150  0 1 
ATOM 2234  H 2HG1 . ILE A ? 150 ? -31.005  -9.080   -15.868 1.0 0.0 150  0 1 
ATOM 2235  H 1HG2 . ILE A ? 150 ? -33.094  -8.237   -14.835 1.0 0.0 150  0 1 
ATOM 2236  H 2HG2 . ILE A ? 150 ? -34.592  -9.192   -14.925 1.0 0.0 150  0 1 
ATOM 2237  H 3HG2 . ILE A ? 150 ? -33.265  -9.718   -13.864 1.0 0.0 150  0 1 
ATOM 2238  H 1HD1 . ILE A ? 150 ? -29.786  -10.775  -14.622 1.0 0.0 150  0 1 
ATOM 2239  H 2HD1 . ILE A ? 150 ? -31.243  -10.270  -13.732 1.0 0.0 150  0 1 
ATOM 2240  H 3HD1 . ILE A ? 150 ? -31.224  -11.822  -14.606 1.0 0.0 150  0 1 
ATOM 2241  N N    . VAL A ? 151 ? -35.621  -11.288  -17.136 1.0 0.0 151  0 1 
ATOM 2242  C CA   . VAL A ? 151 ? -37.075  -11.351  -17.249 1.0 0.0 151  0 1 
ATOM 2243  C C    . VAL A ? 151 ? -37.608  -12.638  -16.630 1.0 0.0 151  0 1 
ATOM 2244  O O    . VAL A ? 151 ? -38.564  -12.617  -15.845 1.0 0.0 151  0 1 
ATOM 2245  C CB   . VAL A ? 151 ? -37.504  -11.277  -18.727 1.0 0.0 151  0 1 
ATOM 2246  C CG1  . VAL A ? 151 ? -38.991  -11.563  -18.865 1.0 0.0 151  0 1 
ATOM 2247  C CG2  . VAL A ? 151 ? -37.163  -9.908   -19.297 1.0 0.0 151  0 1 
ATOM 2248  H H    . VAL A ? 151 ? -35.068  -11.128  -17.964 1.0 0.0 151  0 1 
ATOM 2249  H HA   . VAL A ? 151 ? -37.502  -10.524  -16.685 1.0 0.0 151  0 1 
ATOM 2250  H HB   . VAL A ? 151 ? -36.974  -12.047  -19.289 1.0 0.0 151  0 1 
ATOM 2251  H 1HG1 . VAL A ? 151 ? -39.276  -11.506  -19.916 1.0 0.0 151  0 1 
ATOM 2252  H 2HG1 . VAL A ? 151 ? -39.206  -12.562  -18.484 1.0 0.0 151  0 1 
ATOM 2253  H 3HG1 . VAL A ? 151 ? -39.558  -10.827  -18.296 1.0 0.0 151  0 1 
ATOM 2254  H 1HG2 . VAL A ? 151 ? -37.467  -9.863   -20.341 1.0 0.0 151  0 1 
ATOM 2255  H 2HG2 . VAL A ? 151 ? -37.688  -9.138   -18.731 1.0 0.0 151  0 1 
ATOM 2256  H 3HG2 . VAL A ? 151 ? -36.088  -9.742   -19.225 1.0 0.0 151  0 1 
ATOM 2257  N N    . GLU A ? 152 ? -36.979  -13.776  -16.944 1.0 0.0 152  0 1 
ATOM 2258  C CA   . GLU A ? 152 ? -37.421  -15.058  -16.400 1.0 0.0 152  0 1 
ATOM 2259  C C    . GLU A ? 152 ? -37.432  -15.080  -14.875 1.0 0.0 152  0 1 
ATOM 2260  O O    . GLU A ? 152 ? -38.438  -15.478  -14.277 1.0 0.0 152  0 1 
ATOM 2261  C CB   . GLU A ? 152 ? -36.523  -16.183  -16.920 1.0 0.0 152  0 1 
ATOM 2262  C CG   . GLU A ? 152 ? -36.712  -16.509  -18.394 1.0 0.0 152  0 1 
ATOM 2263  C CD   . GLU A ? 152 ? -35.749  -17.551  -18.892 1.0 0.0 152  0 1 
ATOM 2264  O OE1  . GLU A ? 152 ? -34.893  -17.949  -18.139 1.0 0.0 152  0 1 
ATOM 2265  O OE2  . GLU A ? 152 ? -35.871  -17.950  -20.026 1.0 0.0 152  0 1 
ATOM 2266  H H    . GLU A ? 152 ? -36.182  -13.755  -17.565 1.0 0.0 152  0 1 
ATOM 2267  H HA   . GLU A ? 152 ? -38.449  -15.231  -16.719 1.0 0.0 152  0 1 
ATOM 2268  H 1HB  . GLU A ? 152 ? -35.477  -15.913  -16.769 1.0 0.0 152  0 1 
ATOM 2269  H 2HB  . GLU A ? 152 ? -36.710  -17.091  -16.349 1.0 0.0 152  0 1 
ATOM 2270  H 1HG  . GLU A ? 152 ? -37.730  -16.868  -18.548 1.0 0.0 152  0 1 
ATOM 2271  H 2HG  . GLU A ? 152 ? -36.586  -15.597  -18.976 1.0 0.0 152  0 1 
ATOM 2272  N N    . VAL A ? 153 ? -36.342  -14.663  -14.227 1.0 0.0 153  0 1 
ATOM 2273  C CA   . VAL A ? 153 ? -36.295  -14.785  -12.771 1.0 0.0 153  0 1 
ATOM 2274  C C    . VAL A ? 153 ? -37.232  -13.779  -12.113 1.0 0.0 153  0 1 
ATOM 2275  O O    . VAL A ? 153 ? -37.713  -14.009  -10.998 1.0 0.0 153  0 1 
ATOM 2276  C CB   . VAL A ? 153 ? -34.860  -14.559  -12.258 1.0 0.0 153  0 1 
ATOM 2277  C CG1  . VAL A ? 153 ? -33.914  -15.591  -12.854 1.0 0.0 153  0 1 
ATOM 2278  C CG2  . VAL A ? 153 ? -34.404  -13.149  -12.600 1.0 0.0 153  0 1 
ATOM 2279  H H    . VAL A ? 153 ? -35.549  -14.268  -14.714 1.0 0.0 153  0 1 
ATOM 2280  H HA   . VAL A ? 153 ? -36.661  -15.775  -12.495 1.0 0.0 153  0 1 
ATOM 2281  H HB   . VAL A ? 153 ? -34.845  -14.696  -11.177 1.0 0.0 153  0 1 
ATOM 2282  H 1HG1 . VAL A ? 153 ? -32.904  -15.417  -12.481 1.0 0.0 153  0 1 
ATOM 2283  H 2HG1 . VAL A ? 153 ? -34.239  -16.591  -12.568 1.0 0.0 153  0 1 
ATOM 2284  H 3HG1 . VAL A ? 153 ? -33.918  -15.504  -13.940 1.0 0.0 153  0 1 
ATOM 2285  H 1HG2 . VAL A ? 153 ? -33.389  -12.996  -12.233 1.0 0.0 153  0 1 
ATOM 2286  H 2HG2 . VAL A ? 153 ? -34.425  -13.010  -13.681 1.0 0.0 153  0 1 
ATOM 2287  H 3HG2 . VAL A ? 153 ? -35.072  -12.427  -12.129 1.0 0.0 153  0 1 
ATOM 2288  N N    . LEU A ? 154 ? -37.526  -12.670  -12.792 1.0 0.0 154  0 1 
ATOM 2289  C CA   . LEU A ? 154 ? -38.521  -11.735  -12.280 1.0 0.0 154  0 1 
ATOM 2290  C C    . LEU A ? 154 ? -39.919  -12.326  -12.380 1.0 0.0 154  0 1 
ATOM 2291  O O    . LEU A ? 154 ? -40.729  -12.183  -11.459 1.0 0.0 154  0 1 
ATOM 2292  C CB   . LEU A ? 154 ? -38.461  -10.413  -13.055 1.0 0.0 154  0 1 
ATOM 2293  C CG   . LEU A ? 154 ? -37.194  -9.575   -12.843 1.0 0.0 154  0 1 
ATOM 2294  C CD1  . LEU A ? 154 ? -37.202  -8.390   -13.801 1.0 0.0 154  0 1 
ATOM 2295  C CD2  . LEU A ? 154 ? -37.129  -9.108   -11.397 1.0 0.0 154  0 1 
ATOM 2296  H H    . LEU A ? 154 ? -37.063  -12.467  -13.667 1.0 0.0 154  0 1 
ATOM 2297  H HA   . LEU A ? 154 ? -38.310  -11.547  -11.228 1.0 0.0 154  0 1 
ATOM 2298  H 1HB  . LEU A ? 154 ? -38.540  -10.631  -14.120 1.0 0.0 154  0 1 
ATOM 2299  H 2HB  . LEU A ? 154 ? -39.316  -9.801   -12.767 1.0 0.0 154  0 1 
ATOM 2300  H HG   . LEU A ? 154 ? -36.316  -10.179  -13.070 1.0 0.0 154  0 1 
ATOM 2301  H 1HD1 . LEU A ? 154 ? -36.302  -7.794   -13.649 1.0 0.0 154  0 1 
ATOM 2302  H 2HD1 . LEU A ? 154 ? -37.229  -8.752   -14.828 1.0 0.0 154  0 1 
ATOM 2303  H 3HD1 . LEU A ? 154 ? -38.081  -7.774   -13.609 1.0 0.0 154  0 1 
ATOM 2304  H 1HD2 . LEU A ? 154 ? -36.228  -8.514   -11.245 1.0 0.0 154  0 1 
ATOM 2305  H 2HD2 . LEU A ? 154 ? -38.007  -8.503   -11.170 1.0 0.0 154  0 1 
ATOM 2306  H 3HD2 . LEU A ? 154 ? -37.107  -9.975   -10.736 1.0 0.0 154  0 1 
ATOM 2307  N N    . LEU A ? 155 ? -40.209  -13.014  -13.487 1.0 0.0 155  0 1 
ATOM 2308  C CA   . LEU A ? 155 ? -41.503  -13.655  -13.667 1.0 0.0 155  0 1 
ATOM 2309  C C    . LEU A ? 155 ? -41.749  -14.768  -12.659 1.0 0.0 155  0 1 
ATOM 2310  O O    . LEU A ? 155 ? -42.870  -14.894  -12.156 1.0 0.0 155  0 1 
ATOM 2311  C CB   . LEU A ? 155 ? -41.610  -14.222  -15.088 1.0 0.0 155  0 1 
ATOM 2312  C CG   . LEU A ? 155 ? -41.691  -13.184  -16.214 1.0 0.0 155  0 1 
ATOM 2313  C CD1  . LEU A ? 155 ? -41.613  -13.888  -17.562 1.0 0.0 155  0 1 
ATOM 2314  C CD2  . LEU A ? 155 ? -42.984  -12.394  -16.085 1.0 0.0 155  0 1 
ATOM 2315  H H    . LEU A ? 155 ? -39.513  -13.091  -14.216 1.0 0.0 155  0 1 
ATOM 2316  H HA   . LEU A ? 155 ? -42.282  -12.905  -13.532 1.0 0.0 155  0 1 
ATOM 2317  H 1HB  . LEU A ? 155 ? -40.740  -14.850  -15.278 1.0 0.0 155  0 1 
ATOM 2318  H 2HB  . LEU A ? 155 ? -42.502  -14.846  -15.147 1.0 0.0 155  0 1 
ATOM 2319  H HG   . LEU A ? 155 ? -40.842  -12.503  -16.143 1.0 0.0 155  0 1 
ATOM 2320  H 1HD1 . LEU A ? 155 ? -41.670  -13.150  -18.362 1.0 0.0 155  0 1 
ATOM 2321  H 2HD1 . LEU A ? 155 ? -40.669  -14.430  -17.635 1.0 0.0 155  0 1 
ATOM 2322  H 3HD1 . LEU A ? 155 ? -42.443  -14.588  -17.654 1.0 0.0 155  0 1 
ATOM 2323  H 1HD2 . LEU A ? 155 ? -43.042  -11.655  -16.884 1.0 0.0 155  0 1 
ATOM 2324  H 2HD2 . LEU A ? 155 ? -43.835  -13.072  -16.156 1.0 0.0 155  0 1 
ATOM 2325  H 3HD2 . LEU A ? 155 ? -43.005  -11.886  -15.120 1.0 0.0 155  0 1 
ATOM 2326  N N    . LYS A ? 156 ? -40.733  -15.578  -12.356 1.0 0.0 156  0 1 
ATOM 2327  C CA   . LYS A ? 156 ? -40.873  -16.658  -11.381 1.0 0.0 156  0 1 
ATOM 2328  C C    . LYS A ? 156 ? -41.205  -16.140  -9.985  1.0 0.0 156  0 1 
ATOM 2329  O O    . LYS A ? 156 ? -41.745  -16.887  -9.161  1.0 0.0 156  0 1 
ATOM 2330  C CB   . LYS A ? 156 ? -39.593  -17.494  -11.332 1.0 0.0 156  0 1 
ATOM 2331  C CG   . LYS A ? 156 ? -39.334  -18.321  -12.584 1.0 0.0 156  0 1 
ATOM 2332  C CD   . LYS A ? 156 ? -38.039  -19.112  -12.466 1.0 0.0 156  0 1 
ATOM 2333  C CE   . LYS A ? 156 ? -37.781  -19.942  -13.714 1.0 0.0 156  0 1 
ATOM 2334  N NZ   . LYS A ? 156 ? -36.502  -20.698  -13.626 1.0 0.0 156  0 1 
ATOM 2335  H H    . LYS A ? 156 ? -39.841  -15.438  -12.811 1.0 0.0 156  0 1 
ATOM 2336  H HA   . LYS A ? 156 ? -41.698  -17.298  -11.691 1.0 0.0 156  0 1 
ATOM 2337  H 1HB  . LYS A ? 156 ? -38.735  -16.837  -11.181 1.0 0.0 156  0 1 
ATOM 2338  H 2HB  . LYS A ? 156 ? -39.636  -18.176  -10.484 1.0 0.0 156  0 1 
ATOM 2339  H 1HG  . LYS A ? 156 ? -40.161  -19.014  -12.740 1.0 0.0 156  0 1 
ATOM 2340  H 2HG  . LYS A ? 156 ? -39.268  -17.660  -13.449 1.0 0.0 156  0 1 
ATOM 2341  H 1HD  . LYS A ? 156 ? -37.205  -18.425  -12.318 1.0 0.0 156  0 1 
ATOM 2342  H 2HD  . LYS A ? 156 ? -38.098  -19.777  -11.605 1.0 0.0 156  0 1 
ATOM 2343  H 1HE  . LYS A ? 156 ? -38.597  -20.649  -13.855 1.0 0.0 156  0 1 
ATOM 2344  H 2HE  . LYS A ? 156 ? -37.743  -19.288  -14.585 1.0 0.0 156  0 1 
ATOM 2345  H 1HZ  . LYS A ? 156 ? -36.367  -21.234  -14.472 1.0 0.0 156  0 1 
ATOM 2346  H 2HZ  . LYS A ? 156 ? -35.735  -20.050  -13.513 1.0 0.0 156  0 1 
ATOM 2347  H 3HZ  . LYS A ? 156 ? -36.534  -21.322  -12.834 1.0 0.0 156  0 1 
ATOM 2348  N N    . ASN A ? 157 ? -40.904  -14.873  -9.719  1.0 0.0 157  0 1 
ATOM 2349  C CA   . ASN A ? 157 ? -41.196  -14.219  -8.448  1.0 0.0 157  0 1 
ATOM 2350  C C    . ASN A ? 157 ? -42.472  -13.389  -8.469  1.0 0.0 157  0 1 
ATOM 2351  O O    . ASN A ? 157 ? -42.680  -12.574  -7.567  1.0 0.0 157  0 1 
ATOM 2352  C CB   . ASN A ? 157 ? -40.021  -13.353  -8.031  1.0 0.0 157  0 1 
ATOM 2353  C CG   . ASN A ? 157 ? -38.812  -14.163  -7.653  1.0 0.0 157  0 1 
ATOM 2354  O OD1  . ASN A ? 157 ? -38.739  -14.714  -6.549  1.0 0.0 157  0 1 
ATOM 2355  N ND2  . ASN A ? 157 ? -37.862  -14.245  -8.549  1.0 0.0 157  0 1 
ATOM 2356  H H    . ASN A ? 157 ? -40.448  -14.347  -10.451 1.0 0.0 157  0 1 
ATOM 2357  H HA   . ASN A ? 157 ? -41.354  -14.988  -7.692  1.0 0.0 157  0 1 
ATOM 2358  H 1HB  . ASN A ? 157 ? -39.754  -12.683  -8.849  1.0 0.0 157  0 1 
ATOM 2359  H 2HB  . ASN A ? 157 ? -40.309  -12.734  -7.181  1.0 0.0 157  0 1 
ATOM 2360  H 1HD2 . ASN A ? 157 ? -37.034  -14.772  -8.353  1.0 0.0 157  0 1 
ATOM 2361  H 2HD2 . ASN A ? 157 ? -37.963  -13.784  -9.430  1.0 0.0 157  0 1 
ATOM 2362  N N    . GLY A ? 158 ? -43.325  -13.575  -9.471  1.0 0.0 158  0 1 
ATOM 2363  C CA   . GLY A ? 158 ? -44.667  -13.032  -9.425  1.0 0.0 158  0 1 
ATOM 2364  C C    . GLY A ? 158 ? -44.789  -11.672  -10.078 1.0 0.0 158  0 1 
ATOM 2365  O O    . GLY A ? 158 ? -45.760  -10.947  -9.842  1.0 0.0 158  0 1 
ATOM 2366  H H    . GLY A ? 158 ? -43.035  -14.105  -10.281 1.0 0.0 158  0 1 
ATOM 2367  H 1HA  . GLY A ? 158 ? -45.354  -13.718  -9.923  1.0 0.0 158  0 1 
ATOM 2368  H 2HA  . GLY A ? 158 ? -44.992  -12.950  -8.388  1.0 0.0 158  0 1 
ATOM 2369  N N    . ALA A ? 159 ? -43.804  -11.316  -10.898 1.0 0.0 159  0 1 
ATOM 2370  C CA   . ALA A ? 159 ? -43.824  -10.066  -11.644 1.0 0.0 159  0 1 
ATOM 2371  C C    . ALA A ? 159 ? -45.044  -10.003  -12.555 1.0 0.0 159  0 1 
ATOM 2372  O O    . ALA A ? 159 ? -45.376  -10.978  -13.239 1.0 0.0 159  0 1 
ATOM 2373  C CB   . ALA A ? 159 ? -42.545  -9.909   -12.453 1.0 0.0 159  0 1 
ATOM 2374  H H    . ALA A ? 159 ? -43.018  -11.941  -11.004 1.0 0.0 159  0 1 
ATOM 2375  H HA   . ALA A ? 159 ? -43.882  -9.246   -10.929 1.0 0.0 159  0 1 
ATOM 2376  H 1HB  . ALA A ? 159 ? -42.578  -8.971   -13.007 1.0 0.0 159  0 1 
ATOM 2377  H 2HB  . ALA A ? 159 ? -41.687  -9.904   -11.780 1.0 0.0 159  0 1 
ATOM 2378  H 3HB  . ALA A ? 159 ? -42.452  -10.739  -13.152 1.0 0.0 159  0 1 
ATOM 2379  N N    . ASP A ? 160 ? -45.721  -8.858   -12.544 1.0 0.0 160  0 1 
ATOM 2380  C CA   . ASP A ? 160 ? -46.980  -8.689   -13.263 1.0 0.0 160  0 1 
ATOM 2381  C C    . ASP A ? 160 ? -46.669  -8.381   -14.724 1.0 0.0 160  0 1 
ATOM 2382  O O    . ASP A ? 160 ? -46.153  -7.305   -15.044 1.0 0.0 160  0 1 
ATOM 2383  C CB   . ASP A ? 160 ? -47.823  -7.569   -12.650 1.0 0.0 160  0 1 
ATOM 2384  C CG   . ASP A ? 160 ? -49.178  -7.409   -13.326 1.0 0.0 160  0 1 
ATOM 2385  O OD1  . ASP A ? 160 ? -49.399  -8.045   -14.329 1.0 0.0 160  0 1 
ATOM 2386  O OD2  . ASP A ? 160 ? -49.979  -6.651   -12.833 1.0 0.0 160  0 1 
ATOM 2387  H H    . ASP A ? 160 ? -45.345  -8.082   -12.019 1.0 0.0 160  0 1 
ATOM 2388  H HA   . ASP A ? 160 ? -47.541  -9.621   -13.202 1.0 0.0 160  0 1 
ATOM 2389  H 1HB  . ASP A ? 160 ? -47.983  -7.772   -11.591 1.0 0.0 160  0 1 
ATOM 2390  H 2HB  . ASP A ? 160 ? -47.282  -6.624   -12.724 1.0 0.0 160  0 1 
ATOM 2391  N N    . VAL A ? 161 ? -46.976  -9.331   -15.614 1.0 0.0 161  0 1 
ATOM 2392  C CA   . VAL A ? 161 ? -46.656  -9.147   -17.023 1.0 0.0 161  0 1 
ATOM 2393  C C    . VAL A ? 161 ? -47.410  -7.962   -17.609 1.0 0.0 161  0 1 
ATOM 2394  O O    . VAL A ? 161 ? -46.901  -7.287   -18.510 1.0 0.0 161  0 1 
ATOM 2395  C CB   . VAL A ? 161 ? -47.003  -10.418  -17.819 1.0 0.0 161  0 1 
ATOM 2396  C CG1  . VAL A ? 161 ? -46.847  -10.171  -19.312 1.0 0.0 161  0 1 
ATOM 2397  C CG2  . VAL A ? 161 ? -46.117  -11.570  -17.368 1.0 0.0 161  0 1 
ATOM 2398  H H    . VAL A ? 161 ? -47.431  -10.183  -15.319 1.0 0.0 161  0 1 
ATOM 2399  H HA   . VAL A ? 161 ? -45.590  -8.927   -17.113 1.0 0.0 161  0 1 
ATOM 2400  H HB   . VAL A ? 161 ? -48.048  -10.672  -17.644 1.0 0.0 161  0 1 
ATOM 2401  H 1HG1 . VAL A ? 161 ? -47.095  -11.080  -19.860 1.0 0.0 161  0 1 
ATOM 2402  H 2HG1 . VAL A ? 161 ? -47.515  -9.367   -19.619 1.0 0.0 161  0 1 
ATOM 2403  H 3HG1 . VAL A ? 161 ? -45.815  -9.889   -19.528 1.0 0.0 161  0 1 
ATOM 2404  H 1HG2 . VAL A ? 161 ? -46.368  -12.466  -17.934 1.0 0.0 161  0 1 
ATOM 2405  H 2HG2 . VAL A ? 161 ? -45.071  -11.313  -17.538 1.0 0.0 161  0 1 
ATOM 2406  H 3HG2 . VAL A ? 161 ? -46.277  -11.757  -16.306 1.0 0.0 161  0 1 
ATOM 2407  N N    . SER A ? 162 ? -48.619  -7.701   -17.121 1.0 0.0 162  0 1 
ATOM 2408  C CA   . SER A ? 162 ? -49.519  -6.710   -17.698 1.0 0.0 162  0 1 
ATOM 2409  C C    . SER A ? 162 ? -49.245  -5.296   -17.198 1.0 0.0 162  0 1 
ATOM 2410  O O    . SER A ? 162 ? -49.900  -4.358   -17.662 1.0 0.0 162  0 1 
ATOM 2411  C CB   . SER A ? 162 ? -50.955  -7.085   -17.389 1.0 0.0 162  0 1 
ATOM 2412  O OG   . SER A ? 162 ? -51.212  -7.002   -16.014 1.0 0.0 162  0 1 
ATOM 2413  H H    . SER A ? 162 ? -48.918  -8.222   -16.310 1.0 0.0 162  0 1 
ATOM 2414  H HA   . SER A ? 162 ? -49.369  -6.693   -18.777 1.0 0.0 162  0 1 
ATOM 2415  H 1HB  . SER A ? 162 ? -51.629  -6.419   -17.928 1.0 0.0 162  0 1 
ATOM 2416  H 2HB  . SER A ? 162 ? -51.149  -8.098   -17.738 1.0 0.0 162  0 1 
ATOM 2417  H HG   . SER A ? 162 ? -50.429  -7.350   -15.578 1.0 0.0 162  0 1 
ATOM 2418  N N    . ALA A ? 163 ? -48.313  -5.124   -16.264 1.0 0.0 163  0 1 
ATOM 2419  C CA   . ALA A ? 163 ? -48.065  -3.810   -15.684 1.0 0.0 163  0 1 
ATOM 2420  C C    . ALA A ? 163 ? -47.683  -2.824   -16.778 1.0 0.0 163  0 1 
ATOM 2421  O O    . ALA A ? 163 ? -46.946  -3.166   -17.711 1.0 0.0 163  0 1 
ATOM 2422  C CB   . ALA A ? 163 ? -46.975  -3.886   -14.626 1.0 0.0 163  0 1 
ATOM 2423  H H    . ALA A ? 163 ? -47.764  -5.912   -15.948 1.0 0.0 163  0 1 
ATOM 2424  H HA   . ALA A ? 163 ? -48.987  -3.471   -15.208 1.0 0.0 163  0 1 
ATOM 2425  H 1HB  . ALA A ? 163 ? -46.797  -2.892   -14.214 1.0 0.0 163  0 1 
ATOM 2426  H 2HB  . ALA A ? 163 ? -47.288  -4.559   -13.828 1.0 0.0 163  0 1 
ATOM 2427  H 3HB  . ALA A ? 163 ? -46.056  -4.261   -15.076 1.0 0.0 163  0 1 
ATOM 2428  N N    . GLN A ? 164 ? -48.187  -1.597   -16.668 1.0 0.0 164  0 1 
ATOM 2429  C CA   . GLN A ? 164 ? -47.887  -0.529   -17.610 1.0 0.0 164  0 1 
ATOM 2430  C C    . GLN A ? 164 ? -47.067  0.573    -16.957 1.0 0.0 164  0 1 
ATOM 2431  O O    . GLN A ? 164 ? -47.257  0.891    -15.779 1.0 0.0 164  0 1 
ATOM 2432  C CB   . GLN A ? 164 ? -49.180  0.055    -18.185 1.0 0.0 164  0 1 
ATOM 2433  C CG   . GLN A ? 164 ? -49.996  -0.928   -19.008 1.0 0.0 164  0 1 
ATOM 2434  C CD   . GLN A ? 164 ? -51.262  -0.306   -19.565 1.0 0.0 164  0 1 
ATOM 2435  O OE1  . GLN A ? 164 ? -52.304  -0.289   -18.905 1.0 0.0 164  0 1 
ATOM 2436  N NE2  . GLN A ? 164 ? -51.178  0.209    -20.787 1.0 0.0 164  0 1 
ATOM 2437  H H    . GLN A ? 164 ? -48.805  -1.408   -15.891 1.0 0.0 164  0 1 
ATOM 2438  H HA   . GLN A ? 164 ? -47.303  -0.948   -18.431 1.0 0.0 164  0 1 
ATOM 2439  H 1HB  . GLN A ? 164 ? -49.809  0.417    -17.372 1.0 0.0 164  0 1 
ATOM 2440  H 2HB  . GLN A ? 164 ? -48.943  0.909    -18.820 1.0 0.0 164  0 1 
ATOM 2441  H 1HG  . GLN A ? 164 ? -49.389  -1.278   -19.843 1.0 0.0 164  0 1 
ATOM 2442  H 2HG  . GLN A ? 164 ? -50.278  -1.769   -18.374 1.0 0.0 164  0 1 
ATOM 2443  H 1HE2 . GLN A ? 164 ? -51.981  0.633    -21.207 1.0 0.0 164  0 1 
ATOM 2444  H 2HE2 . GLN A ? 164 ? -50.313  0.173    -21.287 1.0 0.0 164  0 1 
ATOM 2445  N N    . ASP A ? 165 ? -46.149  1.145    -17.733 1.0 0.0 165  0 1 
ATOM 2446  C CA   . ASP A ? 165 ? -45.338  2.269    -17.290 1.0 0.0 165  0 1 
ATOM 2447  C C    . ASP A ? 165 ? -46.095  3.569    -17.573 1.0 0.0 165  0 1 
ATOM 2448  O O    . ASP A ? 165 ? -47.234  3.547    -18.048 1.0 0.0 165  0 1 
ATOM 2449  C CB   . ASP A ? 165 ? -43.980  2.277    -17.994 1.0 0.0 165  0 1 
ATOM 2450  C CG   . ASP A ? 165 ? -44.087  2.578    -19.484 1.0 0.0 165  0 1 
ATOM 2451  O OD1  . ASP A ? 165 ? -45.161  2.904    -19.929 1.0 0.0 165  0 1 
ATOM 2452  O OD2  . ASP A ? 165 ? -43.092  2.477    -20.162 1.0 0.0 165  0 1 
ATOM 2453  H H    . ASP A ? 165 ? -46.015  0.781    -18.666 1.0 0.0 165  0 1 
ATOM 2454  H HA   . ASP A ? 165 ? -45.212  2.199    -16.209 1.0 0.0 165  0 1 
ATOM 2455  H 1HB  . ASP A ? 165 ? -43.335  3.026    -17.534 1.0 0.0 165  0 1 
ATOM 2456  H 2HB  . ASP A ? 165 ? -43.498  1.308    -17.867 1.0 0.0 165  0 1 
ATOM 2457  N N    . LYS A ? 166 ? -45.467  4.715    -17.301 1.0 0.0 166  0 1 
ATOM 2458  C CA   . LYS A ? 166 ? -46.096  6.001    -17.581 1.0 0.0 166  0 1 
ATOM 2459  C C    . LYS A ? 166 ? -46.670  6.102    -18.990 1.0 0.0 166  0 1 
ATOM 2460  O O    . LYS A ? 166 ? -47.663  6.808    -19.195 1.0 0.0 166  0 1 
ATOM 2461  C CB   . LYS A ? 166 ? -45.090  7.131    -17.356 1.0 0.0 166  0 1 
ATOM 2462  C CG   . LYS A ? 166 ? -45.658  8.529    -17.566 1.0 0.0 166  0 1 
ATOM 2463  C CD   . LYS A ? 166 ? -44.620  9.598    -17.258 1.0 0.0 166  0 1 
ATOM 2464  C CE   . LYS A ? 166 ? -45.172  10.994   -17.505 1.0 0.0 166  0 1 
ATOM 2465  N NZ   . LYS A ? 166 ? -44.168  12.050   -17.208 1.0 0.0 166  0 1 
ATOM 2466  H H    . LYS A ? 166 ? -44.544  4.697    -16.892 1.0 0.0 166  0 1 
ATOM 2467  H HA   . LYS A ? 166 ? -46.930  6.135    -16.892 1.0 0.0 166  0 1 
ATOM 2468  H 1HB  . LYS A ? 166 ? -44.704  7.076    -16.338 1.0 0.0 166  0 1 
ATOM 2469  H 2HB  . LYS A ? 166 ? -44.246  7.007    -18.033 1.0 0.0 166  0 1 
ATOM 2470  H 1HG  . LYS A ? 166 ? -45.982  8.638    -18.601 1.0 0.0 166  0 1 
ATOM 2471  H 2HG  . LYS A ? 166 ? -46.520  8.673    -16.915 1.0 0.0 166  0 1 
ATOM 2472  H 1HD  . LYS A ? 166 ? -44.313  9.516    -16.215 1.0 0.0 166  0 1 
ATOM 2473  H 2HD  . LYS A ? 166 ? -43.744  9.448    -17.889 1.0 0.0 166  0 1 
ATOM 2474  H 1HE  . LYS A ? 166 ? -45.479  11.084   -18.546 1.0 0.0 166  0 1 
ATOM 2475  H 2HE  . LYS A ? 166 ? -46.048  11.156   -16.875 1.0 0.0 166  0 1 
ATOM 2476  H 1HZ  . LYS A ? 166 ? -44.572  12.959   -17.384 1.0 0.0 166  0 1 
ATOM 2477  H 2HZ  . LYS A ? 166 ? -43.889  11.988   -16.238 1.0 0.0 166  0 1 
ATOM 2478  H 3HZ  . LYS A ? 166 ? -43.358  11.923   -17.799 1.0 0.0 166  0 1 
ATOM 2479  N N    . PHE A ? 167 ? -46.084  5.408    -19.965 1.0 0.0 167  0 1 
ATOM 2480  C CA   . PHE A ? 167 ? -46.522  5.577    -21.346 1.0 0.0 167  0 1 
ATOM 2481  C C    . PHE A ? 167 ? -47.451  4.480    -21.840 1.0 0.0 167  0 1 
ATOM 2482  O O    . PHE A ? 167 ? -47.724  4.425    -23.044 1.0 0.0 167  0 1 
ATOM 2483  C CB   . PHE A ? 167 ? -45.303  5.646    -22.267 1.0 0.0 167  0 1 
ATOM 2484  C CG   . PHE A ? 167 ? -44.432  6.848    -22.032 1.0 0.0 167  0 1 
ATOM 2485  C CD1  . PHE A ? 167 ? -43.314  6.762    -21.215 1.0 0.0 167  0 1 
ATOM 2486  C CD2  . PHE A ? 167 ? -44.729  8.065    -22.625 1.0 0.0 167  0 1 
ATOM 2487  C CE1  . PHE A ? 167 ? -42.512  7.867    -20.998 1.0 0.0 167  0 1 
ATOM 2488  C CE2  . PHE A ? 167 ? -43.929  9.171    -22.410 1.0 0.0 167  0 1 
ATOM 2489  C CZ   . PHE A ? 167 ? -42.820  9.071    -21.596 1.0 0.0 167  0 1 
ATOM 2490  H H    . PHE A ? 167 ? -45.336  4.761    -19.761 1.0 0.0 167  0 1 
ATOM 2491  H HA   . PHE A ? 167 ? -47.107  6.495    -21.413 1.0 0.0 167  0 1 
ATOM 2492  H 1HB  . PHE A ? 167 ? -44.694  4.753    -22.133 1.0 0.0 167  0 1 
ATOM 2493  H 2HB  . PHE A ? 167 ? -45.632  5.664    -23.305 1.0 0.0 167  0 1 
ATOM 2494  H HD1  . PHE A ? 167 ? -43.071  5.810    -20.744 1.0 0.0 167  0 1 
ATOM 2495  H HD2  . PHE A ? 167 ? -45.605  8.144    -23.269 1.0 0.0 167  0 1 
ATOM 2496  H HE1  . PHE A ? 167 ? -41.638  7.786    -20.353 1.0 0.0 167  0 1 
ATOM 2497  H HE2  . PHE A ? 167 ? -44.173  10.122   -22.884 1.0 0.0 167  0 1 
ATOM 2498  H HZ   . PHE A ? 167 ? -42.189  9.942    -21.424 1.0 0.0 167  0 1 
ATOM 2499  N N    . GLY A ? 168 ? -47.950  3.622    -20.960 1.0 0.0 168  0 1 
ATOM 2500  C CA   . GLY A ? 168 ? -48.922  2.629    -21.366 1.0 0.0 168  0 1 
ATOM 2501  C C    . GLY A ? 168 ? -48.308  1.361    -21.918 1.0 0.0 168  0 1 
ATOM 2502  O O    . GLY A ? 168 ? -49.026  0.462    -22.365 1.0 0.0 168  0 1 
ATOM 2503  H H    . GLY A ? 168 ? -47.655  3.656    -19.993 1.0 0.0 168  0 1 
ATOM 2504  H 1HA  . GLY A ? 168 ? -49.548  2.365    -20.513 1.0 0.0 168  0 1 
ATOM 2505  H 2HA  . GLY A ? 168 ? -49.577  3.053    -22.127 1.0 0.0 168  0 1 
ATOM 2506  N N    . LYS A ? 169 ? -46.981  1.273    -21.891 1.0 0.0 169  0 1 
ATOM 2507  C CA   . LYS A ? 169 ? -46.261  0.132    -22.440 1.0 0.0 169  0 1 
ATOM 2508  C C    . LYS A ? 169 ? -46.041  -0.872   -21.316 1.0 0.0 169  0 1 
ATOM 2509  O O    . LYS A ? 169 ? -45.721  -0.490   -20.188 1.0 0.0 169  0 1 
ATOM 2510  C CB   . LYS A ? 169 ? -44.929  0.560    -23.060 1.0 0.0 169  0 1 
ATOM 2511  C CG   . LYS A ? 169 ? -45.063  1.464    -24.278 1.0 0.0 169  0 1 
ATOM 2512  C CD   . LYS A ? 169 ? -43.703  1.787    -24.878 1.0 0.0 169  0 1 
ATOM 2513  C CE   . LYS A ? 169 ? -43.829  2.752    -26.048 1.0 0.0 169  0 1 
ATOM 2514  N NZ   . LYS A ? 169 ? -44.580  2.153    -27.185 1.0 0.0 169  0 1 
ATOM 2515  H H    . LYS A ? 169 ? -46.458  2.027    -21.470 1.0 0.0 169  0 1 
ATOM 2516  H HA   . LYS A ? 169 ? -46.876  -0.320   -23.220 1.0 0.0 169  0 1 
ATOM 2517  H 1HB  . LYS A ? 169 ? -44.334  1.088    -22.314 1.0 0.0 169  0 1 
ATOM 2518  H 2HB  . LYS A ? 169 ? -44.367  -0.325   -23.361 1.0 0.0 169  0 1 
ATOM 2519  H 1HG  . LYS A ? 169 ? -45.676  0.970    -25.033 1.0 0.0 169  0 1 
ATOM 2520  H 2HG  . LYS A ? 169 ? -45.553  2.393    -23.988 1.0 0.0 169  0 1 
ATOM 2521  H 1HD  . LYS A ? 169 ? -43.065  2.236    -24.114 1.0 0.0 169  0 1 
ATOM 2522  H 2HD  . LYS A ? 169 ? -43.231  0.869    -25.226 1.0 0.0 169  0 1 
ATOM 2523  H 1HE  . LYS A ? 169 ? -44.345  3.654    -25.722 1.0 0.0 169  0 1 
ATOM 2524  H 2HE  . LYS A ? 169 ? -42.835  3.034    -26.395 1.0 0.0 169  0 1 
ATOM 2525  H 1HZ  . LYS A ? 169 ? -44.641  2.822    -27.939 1.0 0.0 169  0 1 
ATOM 2526  H 2HZ  . LYS A ? 169 ? -44.099  1.325    -27.508 1.0 0.0 169  0 1 
ATOM 2527  H 3HZ  . LYS A ? 169 ? -45.510  1.904    -26.880 1.0 0.0 169  0 1 
ATOM 2528  N N    . THR A ? 170 ? -46.228  -2.140   -21.629 1.0 0.0 170  0 1 
ATOM 2529  C CA   . THR A ? 170 ? -45.996  -3.400   -20.945 1.0 0.0 170  0 1 
ATOM 2530  C C    . THR A ? 170 ? -44.648  -3.984   -21.356 1.0 0.0 170  0 1 
ATOM 2531  O O    . THR A ? 170 ? -44.094  -3.595   -22.388 1.0 0.0 170  0 1 
ATOM 2532  C CB   . THR A ? 170 ? -47.119  -4.410   -21.240 1.0 0.0 170  0 1 
ATOM 2533  O OG1  . THR A ? 170 ? -47.141  -4.710   -22.641 1.0 0.0 170  0 1 
ATOM 2534  C CG2  . THR A ? 170 ? -48.469  -3.843   -20.825 1.0 0.0 170  0 1 
ATOM 2535  H H    . THR A ? 170 ? -46.618  -2.150   -22.562 1.0 0.0 170  0 1 
ATOM 2536  H HA   . THR A ? 170 ? -45.995  -3.217   -19.870 1.0 0.0 170  0 1 
ATOM 2537  H HB   . THR A ? 170 ? -46.934  -5.332   -20.688 1.0 0.0 170  0 1 
ATOM 2538  H HG1  . THR A ? 170 ? -47.594  -4.006   -23.112 1.0 0.0 170  0 1 
ATOM 2539  H 1HG2 . THR A ? 170 ? -49.251  -4.572   -21.041 1.0 0.0 170  0 1 
ATOM 2540  H 2HG2 . THR A ? 170 ? -48.459  -3.625   -19.758 1.0 0.0 170  0 1 
ATOM 2541  H 3HG2 . THR A ? 170 ? -48.663  -2.927   -21.381 1.0 0.0 170  0 1 
ATOM 2542  N N    . PRO A ? 171 ? -44.052  -4.889   -20.566 1.0 0.0 171  0 1 
ATOM 2543  C CA   . PRO A ? 171 ? -42.845  -5.580   -21.056 1.0 0.0 171  0 1 
ATOM 2544  C C    . PRO A ? 171 ? -43.085  -6.356   -22.337 1.0 0.0 171  0 1 
ATOM 2545  O O    . PRO A ? 171 ? -42.140  -6.578   -23.104 1.0 0.0 171  0 1 
ATOM 2546  C CB   . PRO A ? 171 ? -42.499  -6.523   -19.899 1.0 0.0 171  0 1 
ATOM 2547  C CG   . PRO A ? 171 ? -43.781  -6.674   -19.154 1.0 0.0 171  0 1 
ATOM 2548  C CD   . PRO A ? 171 ? -44.459  -5.337   -19.299 1.0 0.0 171  0 1 
ATOM 2549  H HA   . PRO A ? 171 ? -42.054  -4.838   -21.237 1.0 0.0 171  0 1 
ATOM 2550  H 1HB  . PRO A ? 171 ? -42.119  -7.477   -20.292 1.0 0.0 171  0 1 
ATOM 2551  H 2HB  . PRO A ? 171 ? -41.698  -6.087   -19.285 1.0 0.0 171  0 1 
ATOM 2552  H 1HG  . PRO A ? 171 ? -44.374  -7.497   -19.580 1.0 0.0 171  0 1 
ATOM 2553  H 2HG  . PRO A ? 171 ? -43.583  -6.936   -18.105 1.0 0.0 171  0 1 
ATOM 2554  H 1HD  . PRO A ? 171 ? -45.550  -5.473   -19.270 1.0 0.0 171  0 1 
ATOM 2555  H 2HD  . PRO A ? 171 ? -44.128  -4.669   -18.490 1.0 0.0 171  0 1 
ATOM 2556  N N    . GLY A ? 172 ? -44.327  -6.772   -22.593 1.0 0.0 172  0 1 
ATOM 2557  C CA   . GLY A ? 172 ? -44.636  -7.392   -23.871 1.0 0.0 172  0 1 
ATOM 2558  C C    . GLY A ? 172 ? -44.504  -6.401   -25.012 1.0 0.0 172  0 1 
ATOM 2559  O O    . GLY A ? 172 ? -44.021  -6.743   -26.097 1.0 0.0 172  0 1 
ATOM 2560  H H    . GLY A ? 172 ? -45.061  -6.661   -21.908 1.0 0.0 172  0 1 
ATOM 2561  H 1HA  . GLY A ? 172 ? -43.965  -8.234   -24.037 1.0 0.0 172  0 1 
ATOM 2562  H 2HA  . GLY A ? 172 ? -45.649  -7.788   -23.847 1.0 0.0 172  0 1 
ATOM 2563  N N    . ASP A ? 173 ? -44.937  -5.158   -24.784 1.0 0.0 173  0 1 
ATOM 2564  C CA   . ASP A ? 173 ? -44.807  -4.122   -25.802 1.0 0.0 173  0 1 
ATOM 2565  C C    . ASP A ? 173 ? -43.356  -3.702   -25.980 1.0 0.0 173  0 1 
ATOM 2566  O O    . ASP A ? 173 ? -42.908  -3.487   -27.112 1.0 0.0 173  0 1 
ATOM 2567  C CB   . ASP A ? 173 ? -45.656  -2.902   -25.438 1.0 0.0 173  0 1 
ATOM 2568  C CG   . ASP A ? 173 ? -47.151  -3.163   -25.556 1.0 0.0 173  0 1 
ATOM 2569  O OD1  . ASP A ? 173 ? -47.550  -3.792   -26.507 1.0 0.0 173  0 1 
ATOM 2570  O OD2  . ASP A ? 173 ? -47.879  -2.730   -24.695 1.0 0.0 173  0 1 
ATOM 2571  H H    . ASP A ? 173 ? -45.363  -4.926   -23.899 1.0 0.0 173  0 1 
ATOM 2572  H HA   . ASP A ? 173 ? -45.173  -4.518   -26.749 1.0 0.0 173  0 1 
ATOM 2573  H 1HB  . ASP A ? 173 ? -45.434  -2.598   -24.415 1.0 0.0 173  0 1 
ATOM 2574  H 2HB  . ASP A ? 173 ? -45.394  -2.068   -26.091 1.0 0.0 173  0 1 
ATOM 2575  N N    . LEU A ? 174 ? -42.620  -3.567   -24.875 1.0 0.0 174  0 1 
ATOM 2576  C CA   . LEU A ? 174 ? -41.217  -3.188   -24.959 1.0 0.0 174  0 1 
ATOM 2577  C C    . LEU A ? 174 ? -40.402  -4.250   -25.681 1.0 0.0 174  0 1 
ATOM 2578  O O    . LEU A ? 174 ? -39.544  -3.920   -26.505 1.0 0.0 174  0 1 
ATOM 2579  C CB   . LEU A ? 174 ? -40.645  -2.962   -23.554 1.0 0.0 174  0 1 
ATOM 2580  C CG   . LEU A ? 174 ? -41.176  -1.731   -22.809 1.0 0.0 174  0 1 
ATOM 2581  C CD1  . LEU A ? 174 ? -40.663  -1.743   -21.375 1.0 0.0 174  0 1 
ATOM 2582  C CD2  . LEU A ? 174 ? -40.737  -0.468   -23.537 1.0 0.0 174  0 1 
ATOM 2583  H H    . LEU A ? 174 ? -43.033  -3.726   -23.967 1.0 0.0 174  0 1 
ATOM 2584  H HA   . LEU A ? 174 ? -41.143  -2.257   -25.523 1.0 0.0 174  0 1 
ATOM 2585  H 1HB  . LEU A ? 174 ? -40.864  -3.837   -22.945 1.0 0.0 174  0 1 
ATOM 2586  H 2HB  . LEU A ? 174 ? -39.562  -2.861   -23.631 1.0 0.0 174  0 1 
ATOM 2587  H HG   . LEU A ? 174 ? -42.265  -1.768   -22.773 1.0 0.0 174  0 1 
ATOM 2588  H 1HD1 . LEU A ? 174 ? -41.041  -0.869   -20.846 1.0 0.0 174  0 1 
ATOM 2589  H 2HD1 . LEU A ? 174 ? -41.008  -2.647   -20.873 1.0 0.0 174  0 1 
ATOM 2590  H 3HD1 . LEU A ? 174 ? -39.573  -1.722   -21.379 1.0 0.0 174  0 1 
ATOM 2591  H 1HD2 . LEU A ? 174 ? -41.115  0.407    -23.007 1.0 0.0 174  0 1 
ATOM 2592  H 2HD2 . LEU A ? 174 ? -39.648  -0.428   -23.571 1.0 0.0 174  0 1 
ATOM 2593  H 3HD2 . LEU A ? 174 ? -41.132  -0.477   -24.552 1.0 0.0 174  0 1 
ATOM 2594  N N    . ALA A ? 175 ? -40.652  -5.527   -25.382 1.0 0.0 175  0 1 
ATOM 2595  C CA   . ALA A ? 175 ? -40.050  -6.625   -26.128 1.0 0.0 175  0 1 
ATOM 2596  C C    . ALA A ? 175 ? -40.398  -6.610   -27.611 1.0 0.0 175  0 1 
ATOM 2597  O O    . ALA A ? 175 ? -39.525  -6.858   -28.449 1.0 0.0 175  0 1 
ATOM 2598  C CB   . ALA A ? 175 ? -40.468  -7.953   -25.513 1.0 0.0 175  0 1 
ATOM 2599  H H    . ALA A ? 175 ? -41.277  -5.736   -24.616 1.0 0.0 175  0 1 
ATOM 2600  H HA   . ALA A ? 175 ? -38.966  -6.528   -26.056 1.0 0.0 175  0 1 
ATOM 2601  H 1HB  . ALA A ? 175 ? -40.000  -8.770   -26.062 1.0 0.0 175  0 1 
ATOM 2602  H 2HB  . ALA A ? 175 ? -40.151  -7.988   -24.471 1.0 0.0 175  0 1 
ATOM 2603  H 3HB  . ALA A ? 175 ? -41.551  -8.053   -25.566 1.0 0.0 175  0 1 
ATOM 2604  N N    . GLY A ? 176 ? -41.653  -6.315   -27.961 1.0 0.0 176  0 1 
ATOM 2605  C CA   . GLY A ? 176 ? -41.993  -6.142   -29.364 1.0 0.0 176  0 1 
ATOM 2606  C C    . GLY A ? 176 ? -41.250  -5.018   -30.048 1.0 0.0 176  0 1 
ATOM 2607  O O    . GLY A ? 176 ? -40.675  -5.219   -31.123 1.0 0.0 176  0 1 
ATOM 2608  H H    . GLY A ? 176 ? -42.374  -6.208   -27.264 1.0 0.0 176  0 1 
ATOM 2609  H 1HA  . GLY A ? 176 ? -41.787  -7.065   -29.906 1.0 0.0 176  0 1 
ATOM 2610  H 2HA  . GLY A ? 176 ? -43.060  -5.948   -29.456 1.0 0.0 176  0 1 
ATOM 2611  N N    . ASP A ? 177 ? -41.255  -3.827   -29.451 1.0 0.0 177  0 1 
ATOM 2612  C CA   . ASP A ? 177 ? -40.631  -2.661   -30.067 1.0 0.0 177  0 1 
ATOM 2613  C C    . ASP A ? 177 ? -39.163  -2.898   -30.395 1.0 0.0 177  0 1 
ATOM 2614  O O    . ASP A ? 177 ? -38.689  -2.445   -31.444 1.0 0.0 177  0 1 
ATOM 2615  C CB   . ASP A ? 177 ? -40.757  -1.445   -29.145 1.0 0.0 177  0 1 
ATOM 2616  C CG   . ASP A ? 177 ? -42.179  -0.906   -29.066 1.0 0.0 177  0 1 
ATOM 2617  O OD1  . ASP A ? 177 ? -42.981  -1.279   -29.889 1.0 0.0 177  0 1 
ATOM 2618  O OD2  . ASP A ? 177 ? -42.448  -0.127   -28.184 1.0 0.0 177  0 1 
ATOM 2619  H H    . ASP A ? 177 ? -41.700  -3.729   -28.551 1.0 0.0 177  0 1 
ATOM 2620  H HA   . ASP A ? 177 ? -41.134  -2.460   -31.013 1.0 0.0 177  0 1 
ATOM 2621  H 1HB  . ASP A ? 177 ? -40.429  -1.715   -28.141 1.0 0.0 177  0 1 
ATOM 2622  H 2HB  . ASP A ? 177 ? -40.101  -0.650   -29.501 1.0 0.0 177  0 1 
ATOM 2623  N N    . ASN A ? 178 ? -38.444  -3.609   -29.523 1.0 0.0 178  0 1 
ATOM 2624  C CA   . ASN A ? 178 ? -37.016  -3.841   -29.720 1.0 0.0 178  0 1 
ATOM 2625  C C    . ASN A ? 178 ? -36.742  -5.204   -30.344 1.0 0.0 178  0 1 
ATOM 2626  O O    . ASN A ? 178 ? -35.583  -5.632   -30.415 1.0 0.0 178  0 1 
ATOM 2627  C CB   . ASN A ? 178 ? -36.271  -3.702   -28.404 1.0 0.0 178  0 1 
ATOM 2628  C CG   . ASN A ? 178 ? -36.247  -2.285   -27.902 1.0 0.0 178  0 1 
ATOM 2629  O OD1  . ASN A ? 178 ? -36.350  -1.333   -28.685 1.0 0.0 178  0 1 
ATOM 2630  N ND2  . ASN A ? 178 ? -36.112  -2.126   -26.610 1.0 0.0 178  0 1 
ATOM 2631  H H    . ASN A ? 178 ? -38.897  -3.996   -28.708 1.0 0.0 178  0 1 
ATOM 2632  H HA   . ASN A ? 178 ? -36.632  -3.077   -30.397 1.0 0.0 178  0 1 
ATOM 2633  H 1HB  . ASN A ? 178 ? -36.742  -4.334   -27.651 1.0 0.0 178  0 1 
ATOM 2634  H 2HB  . ASN A ? 178 ? -35.246  -4.048   -28.529 1.0 0.0 178  0 1 
ATOM 2635  H 1HD2 . ASN A ? 178 ? -36.089  -1.205   -26.219 1.0 0.0 178  0 1 
ATOM 2636  H 2HD2 . ASN A ? 178 ? -36.032  -2.924   -26.015 1.0 0.0 178  0 1 
ATOM 2637  N N    . GLY A ? 179 ? -37.775  -5.877   -30.839 1.0 0.0 179  0 1 
ATOM 2638  C CA   . GLY A ? 179 ? -37.604  -7.104   -31.580 1.0 0.0 179  0 1 
ATOM 2639  C C    . GLY A ? 179 ? -37.240  -8.309   -30.749 1.0 0.0 179  0 1 
ATOM 2640  O O    . GLY A ? 179 ? -36.766  -9.305   -31.305 1.0 0.0 179  0 1 
ATOM 2641  H H    . GLY A ? 179 ? -38.709  -5.519   -30.689 1.0 0.0 179  0 1 
ATOM 2642  H 1HA  . GLY A ? 179 ? -38.523  -7.338   -32.118 1.0 0.0 179  0 1 
ATOM 2643  H 2HA  . GLY A ? 179 ? -36.821  -6.969   -32.328 1.0 0.0 179  0 1 
ATOM 2644  N N    . ASN A ? 180 ? -37.451  -8.256   -29.435 1.0 0.0 180  0 1 
ATOM 2645  C CA   . ASN A ? 180 ? -37.039  -9.325   -28.533 1.0 0.0 180  0 1 
ATOM 2646  C C    . ASN A ? 180 ? -38.141  -10.377  -28.513 1.0 0.0 180  0 1 
ATOM 2647  O O    . ASN A ? 180 ? -38.889  -10.526  -27.546 1.0 0.0 180  0 1 
ATOM 2648  C CB   . ASN A ? 180 ? -36.752  -8.798   -27.138 1.0 0.0 180  0 1 
ATOM 2649  C CG   . ASN A ? 180 ? -35.547  -7.898   -27.098 1.0 0.0 180  0 1 
ATOM 2650  O OD1  . ASN A ? 180 ? -34.491  -8.229   -27.650 1.0 0.0 180  0 1 
ATOM 2651  N ND2  . ASN A ? 180 ? -35.685  -6.767   -26.455 1.0 0.0 180  0 1 
ATOM 2652  H H    . ASN A ? 180 ? -37.916  -7.443   -29.055 1.0 0.0 180  0 1 
ATOM 2653  H HA   . ASN A ? 180 ? -36.123  -9.771   -28.921 1.0 0.0 180  0 1 
ATOM 2654  H 1HB  . ASN A ? 180 ? -37.617  -8.243   -26.774 1.0 0.0 180  0 1 
ATOM 2655  H 2HB  . ASN A ? 180 ? -36.589  -9.634   -26.459 1.0 0.0 180  0 1 
ATOM 2656  H 1HD2 . ASN A ? 180 ? -34.916  -6.128   -26.396 1.0 0.0 180  0 1 
ATOM 2657  H 2HD2 . ASN A ? 180 ? -36.558  -6.540   -26.024 1.0 0.0 180  0 1 
ATOM 2658  N N    . GLU A ? 181 ? -38.239  -11.118  -29.619 1.0 0.0 181  0 1 
ATOM 2659  C CA   . GLU A ? 181 ? -39.304  -12.106  -29.747 1.0 0.0 181  0 1 
ATOM 2660  C C    . GLU A ? 181 ? -39.228  -13.165  -28.652 1.0 0.0 181  0 1 
ATOM 2661  O O    . GLU A ? 181 ? -40.270  -13.615  -28.160 1.0 0.0 181  0 1 
ATOM 2662  C CB   . GLU A ? 181 ? -39.240  -12.776  -31.121 1.0 0.0 181  0 1 
ATOM 2663  C CG   . GLU A ? 181 ? -39.628  -11.871  -32.282 1.0 0.0 181  0 1 
ATOM 2664  C CD   . GLU A ? 181 ? -39.483  -12.540  -33.620 1.0 0.0 181  0 1 
ATOM 2665  O OE1  . GLU A ? 181 ? -39.004  -13.649  -33.660 1.0 0.0 181  0 1 
ATOM 2666  O OE2  . GLU A ? 181 ? -39.851  -11.943  -34.604 1.0 0.0 181  0 1 
ATOM 2667  H H    . GLU A ? 181 ? -37.582  -11.004  -30.377 1.0 0.0 181  0 1 
ATOM 2668  H HA   . GLU A ? 181 ? -40.263  -11.601  -29.620 1.0 0.0 181  0 1 
ATOM 2669  H 1HB  . GLU A ? 181 ? -38.228  -13.139  -31.303 1.0 0.0 181  0 1 
ATOM 2670  H 2HB  . GLU A ? 181 ? -39.905  -13.641  -31.135 1.0 0.0 181  0 1 
ATOM 2671  H 1HG  . GLU A ? 181 ? -40.664  -11.559  -32.155 1.0 0.0 181  0 1 
ATOM 2672  H 2HG  . GLU A ? 181 ? -39.002  -10.980  -32.257 1.0 0.0 181  0 1 
ATOM 2673  N N    . TRP A ? 182 ? -38.021  -13.580  -28.265 1.0 0.0 182  0 1 
ATOM 2674  C CA   . TRP A ? 182 ? -37.907  -14.618  -27.246 1.0 0.0 182  0 1 
ATOM 2675  C C    . TRP A ? 182 ? -38.537  -14.161  -25.936 1.0 0.0 182  0 1 
ATOM 2676  O O    . TRP A ? 182 ? -39.183  -14.952  -25.239 1.0 0.0 182  0 1 
ATOM 2677  C CB   . TRP A ? 182 ? -36.439  -14.982  -27.013 1.0 0.0 182  0 1 
ATOM 2678  C CG   . TRP A ? 182 ? -35.827  -15.752  -28.143 1.0 0.0 182  0 1 
ATOM 2679  C CD1  . TRP A ? 182 ? -34.951  -15.278  -29.074 1.0 0.0 182  0 1 
ATOM 2680  C CD2  . TRP A ? 182 ? -36.041  -17.147  -28.470 1.0 0.0 182  0 1 
ATOM 2681  N NE1  . TRP A ? 182 ? -34.609  -16.274  -29.953 1.0 0.0 182  0 1 
ATOM 2682  C CE2  . TRP A ? 182 ? -35.265  -17.425  -29.598 1.0 0.0 182  0 1 
ATOM 2683  C CE3  . TRP A ? 182 ? -36.817  -18.166  -27.904 1.0 0.0 182  0 1 
ATOM 2684  C CZ2  . TRP A ? 182 ? -35.240  -18.684  -30.180 1.0 0.0 182  0 1 
ATOM 2685  C CZ3  . TRP A ? 182 ? -36.792  -19.427  -28.486 1.0 0.0 182  0 1 
ATOM 2686  C CH2  . TRP A ? 182 ? -36.023  -19.679  -29.593 1.0 0.0 182  0 1 
ATOM 2687  H H    . TRP A ? 182 ? -37.179  -13.188  -28.663 1.0 0.0 182  0 1 
ATOM 2688  H HA   . TRP A ? 182 ? -38.465  -15.494  -27.581 1.0 0.0 182  0 1 
ATOM 2689  H 1HB  . TRP A ? 182 ? -35.858  -14.072  -26.863 1.0 0.0 182  0 1 
ATOM 2690  H 2HB  . TRP A ? 182 ? -36.352  -15.579  -26.105 1.0 0.0 182  0 1 
ATOM 2691  H HD1  . TRP A ? 182 ? -34.578  -14.256  -29.112 1.0 0.0 182  0 1 
ATOM 2692  H HE1  . TRP A ? 182 ? -33.977  -16.176  -30.735 1.0 0.0 182  0 1 
ATOM 2693  H HE3  . TRP A ? 182 ? -37.428  -17.972  -27.022 1.0 0.0 182  0 1 
ATOM 2694  H HZ2  . TRP A ? 182 ? -34.636  -18.903  -31.060 1.0 0.0 182  0 1 
ATOM 2695  H HZ3  . TRP A ? 182 ? -37.399  -20.215  -28.039 1.0 0.0 182  0 1 
ATOM 2696  H HH2  . TRP A ? 182 ? -36.024  -20.680  -30.024 1.0 0.0 182  0 1 
ATOM 2697  N N    . ILE A ? 183 ? -38.361  -12.882  -25.588 1.0 0.0 183  0 1 
ATOM 2698  C CA   . ILE A ? 183 ? -38.947  -12.353  -24.360 1.0 0.0 183  0 1 
ATOM 2699  C C    . ILE A ? 183 ? -40.462  -12.241  -24.486 1.0 0.0 183  0 1 
ATOM 2700  O O    . ILE A ? 183 ? -41.194  -12.568  -23.543 1.0 0.0 183  0 1 
ATOM 2701  C CB   . ILE A ? 183 ? -38.356  -10.974  -24.015 1.0 0.0 183  0 1 
ATOM 2702  C CG1  . ILE A ? 183 ? -36.873  -11.104  -23.656 1.0 0.0 183  0 1 
ATOM 2703  C CG2  . ILE A ? 183 ? -39.129  -10.334  -22.873 1.0 0.0 183  0 1 
ATOM 2704  C CD1  . ILE A ? 183 ? -36.150  -9.780   -23.556 1.0 0.0 183  0 1 
ATOM 2705  H H    . ILE A ? 183 ? -37.820  -12.268  -26.179 1.0 0.0 183  0 1 
ATOM 2706  H HA   . ILE A ? 183 ? -38.748  -13.054  -23.551 1.0 0.0 183  0 1 
ATOM 2707  H HB   . ILE A ? 183 ? -38.411  -10.325  -24.889 1.0 0.0 183  0 1 
ATOM 2708  H 1HG1 . ILE A ? 183 ? -36.774  -11.619  -22.700 1.0 0.0 183  0 1 
ATOM 2709  H 2HG1 . ILE A ? 183 ? -36.368  -11.711  -24.407 1.0 0.0 183  0 1 
ATOM 2710  H 1HG2 . ILE A ? 183 ? -38.697  -9.359   -22.643 1.0 0.0 183  0 1 
ATOM 2711  H 2HG2 . ILE A ? 183 ? -40.171  -10.207  -23.166 1.0 0.0 183  0 1 
ATOM 2712  H 3HG2 . ILE A ? 183 ? -39.074  -10.973  -21.993 1.0 0.0 183  0 1 
ATOM 2713  H 1HD1 . ILE A ? 183 ? -35.105  -9.954   -23.299 1.0 0.0 183  0 1 
ATOM 2714  H 2HD1 . ILE A ? 183 ? -36.206  -9.263   -24.515 1.0 0.0 183  0 1 
ATOM 2715  H 3HD1 . ILE A ? 183 ? -36.616  -9.168   -22.786 1.0 0.0 183  0 1 
ATOM 2716  N N    . ALA A ? 184 ? -40.957  -11.791  -25.640 1.0 0.0 184  0 1 
ATOM 2717  C CA   . ALA A ? 184 ? -42.400  -11.777  -25.857 1.0 0.0 184  0 1 
ATOM 2718  C C    . ALA A ? 184 ? -42.994  -13.172  -25.725 1.0 0.0 184  0 1 
ATOM 2719  O O    . ALA A ? 184 ? -44.117  -13.322  -25.230 1.0 0.0 184  0 1 
ATOM 2720  C CB   . ALA A ? 184 ? -42.723  -11.193  -27.225 1.0 0.0 184  0 1 
ATOM 2721  H H    . ALA A ? 184 ? -40.346  -11.458  -26.373 1.0 0.0 184  0 1 
ATOM 2722  H HA   . ALA A ? 184 ? -42.851  -11.155  -25.086 1.0 0.0 184  0 1 
ATOM 2723  H 1HB  . ALA A ? 184 ? -43.803  -11.188  -27.372 1.0 0.0 184  0 1 
ATOM 2724  H 2HB  . ALA A ? 184 ? -42.345  -10.173  -27.284 1.0 0.0 184  0 1 
ATOM 2725  H 3HB  . ALA A ? 184 ? -42.255  -11.799  -27.999 1.0 0.0 184  0 1 
ATOM 2726  N N    . LYS A ? 185 ? -42.267  -14.202  -26.167 1.0 0.0 185  0 1 
ATOM 2727  C CA   . LYS A ? 185 ? -42.757  -15.570  -26.024 1.0 0.0 185  0 1 
ATOM 2728  C C    . LYS A ? 185 ? -42.792  -15.978  -24.557 1.0 0.0 185  0 1 
ATOM 2729  O O    . LYS A ? 185 ? -43.765  -16.579  -24.091 1.0 0.0 185  0 1 
ATOM 2730  C CB   . LYS A ? 185 ? -41.887  -16.542  -26.822 1.0 0.0 185  0 1 
ATOM 2731  C CG   . LYS A ? 185 ? -42.025  -16.415  -28.334 1.0 0.0 185  0 1 
ATOM 2732  C CD   . LYS A ? 185 ? -41.117  -17.397  -29.056 1.0 0.0 185  0 1 
ATOM 2733  C CE   . LYS A ? 185 ? -41.246  -17.264  -30.566 1.0 0.0 185  0 1 
ATOM 2734  N NZ   . LYS A ? 185 ? -40.330  -18.189  -31.288 1.0 0.0 185  0 1 
ATOM 2735  H H    . LYS A ? 185 ? -41.372  -14.043  -26.605 1.0 0.0 185  0 1 
ATOM 2736  H HA   . LYS A ? 185 ? -43.779  -15.612  -26.401 1.0 0.0 185  0 1 
ATOM 2737  H 1HB  . LYS A ? 185 ? -40.839  -16.384  -26.568 1.0 0.0 185  0 1 
ATOM 2738  H 2HB  . LYS A ? 185 ? -42.139  -17.566  -26.548 1.0 0.0 185  0 1 
ATOM 2739  H 1HG  . LYS A ? 185 ? -43.060  -16.610  -28.622 1.0 0.0 185  0 1 
ATOM 2740  H 2HG  . LYS A ? 185 ? -41.767  -15.402  -28.639 1.0 0.0 185  0 1 
ATOM 2741  H 1HD  . LYS A ? 185 ? -40.079  -17.212  -28.771 1.0 0.0 185  0 1 
ATOM 2742  H 2HD  . LYS A ? 185 ? -41.378  -18.415  -28.768 1.0 0.0 185  0 1 
ATOM 2743  H 1HE  . LYS A ? 185 ? -42.270  -17.481  -30.865 1.0 0.0 185  0 1 
ATOM 2744  H 2HE  . LYS A ? 185 ? -41.014  -16.241  -30.863 1.0 0.0 185  0 1 
ATOM 2745  H 1HZ  . LYS A ? 185 ? -40.446  -18.070  -32.284 1.0 0.0 185  0 1 
ATOM 2746  H 2HZ  . LYS A ? 185 ? -39.374  -17.984  -31.033 1.0 0.0 185  0 1 
ATOM 2747  H 3HZ  . LYS A ? 185 ? -40.548  -19.142  -31.036 1.0 0.0 185  0 1 
ATOM 2748  N N    . LYS A ? 186 ? -41.728  -15.654  -23.811 1.0 0.0 186  0 1 
ATOM 2749  C CA   . LYS A ? 186 ? -41.693  -15.974  -22.388 1.0 0.0 186  0 1 
ATOM 2750  C C    . LYS A ? 186 ? -42.766  -15.217  -21.619 1.0 0.0 186  0 1 
ATOM 2751  O O    . LYS A ? 186 ? -43.427  -15.797  -20.749 1.0 0.0 186  0 1 
ATOM 2752  C CB   . LYS A ? 186 ? -40.314  -15.662  -21.805 1.0 0.0 186  0 1 
ATOM 2753  C CG   . LYS A ? 186 ? -40.160  -16.013  -20.331 1.0 0.0 186  0 1 
ATOM 2754  C CD   . LYS A ? 186 ? -40.350  -17.504  -20.096 1.0 0.0 186  0 1 
ATOM 2755  C CE   . LYS A ? 186 ? -39.222  -18.313  -20.718 1.0 0.0 186  0 1 
ATOM 2756  N NZ   . LYS A ? 186 ? -39.328  -19.760  -20.389 1.0 0.0 186  0 1 
ATOM 2757  H H    . LYS A ? 186 ? -40.939  -15.185  -24.231 1.0 0.0 186  0 1 
ATOM 2758  H HA   . LYS A ? 186 ? -41.886  -17.041  -22.268 1.0 0.0 186  0 1 
ATOM 2759  H 1HB  . LYS A ? 186 ? -39.551  -16.209  -22.362 1.0 0.0 186  0 1 
ATOM 2760  H 2HB  . LYS A ? 186 ? -40.102  -14.598  -21.919 1.0 0.0 186  0 1 
ATOM 2761  H 1HG  . LYS A ? 186 ? -39.164  -15.724  -19.991 1.0 0.0 186  0 1 
ATOM 2762  H 2HG  . LYS A ? 186 ? -40.897  -15.464  -19.747 1.0 0.0 186  0 1 
ATOM 2763  H 1HD  . LYS A ? 186 ? -40.380  -17.702  -19.023 1.0 0.0 186  0 1 
ATOM 2764  H 2HD  . LYS A ? 186 ? -41.297  -17.823  -20.533 1.0 0.0 186  0 1 
ATOM 2765  H 1HE  . LYS A ? 186 ? -39.247  -18.197  -21.801 1.0 0.0 186  0 1 
ATOM 2766  H 2HE  . LYS A ? 186 ? -38.265  -17.940  -20.356 1.0 0.0 186  0 1 
ATOM 2767  H 1HZ  . LYS A ? 186 ? -38.564  -20.261  -20.819 1.0 0.0 186  0 1 
ATOM 2768  H 2HZ  . LYS A ? 186 ? -39.288  -19.881  -19.386 1.0 0.0 186  0 1 
ATOM 2769  H 3HZ  . LYS A ? 186 ? -40.204  -20.122  -20.737 1.0 0.0 186  0 1 
ATOM 2770  N N    . LEU A ? 187 ? -42.963  -13.937  -21.929 1.0 0.0 187  0 1 
ATOM 2771  C CA   . LEU A ? 187 ? -44.019  -13.176  -21.274 1.0 0.0 187  0 1 
ATOM 2772  C C    . LEU A ? 187 ? -45.400  -13.710  -21.632 1.0 0.0 187  0 1 
ATOM 2773  O O    . LEU A ? 187 ? -46.284  -13.754  -20.770 1.0 0.0 187  0 1 
ATOM 2774  C CB   . LEU A ? 187 ? -43.921  -11.696  -21.664 1.0 0.0 187  0 1 
ATOM 2775  C CG   . LEU A ? 187 ? -42.700  -10.944  -21.119 1.0 0.0 187  0 1 
ATOM 2776  C CD1  . LEU A ? 187 ? -42.652  -9.548   -21.725 1.0 0.0 187  0 1 
ATOM 2777  C CD2  . LEU A ? 187 ? -42.779  -10.878  -19.601 1.0 0.0 187  0 1 
ATOM 2778  H H    . LEU A ? 187 ? -42.383  -13.482  -22.620 1.0 0.0 187  0 1 
ATOM 2779  H HA   . LEU A ? 187 ? -43.899  -13.275  -20.195 1.0 0.0 187  0 1 
ATOM 2780  H 1HB  . LEU A ? 187 ? -43.898  -11.623  -22.750 1.0 0.0 187  0 1 
ATOM 2781  H 2HB  . LEU A ? 187 ? -44.813  -11.183  -21.305 1.0 0.0 187  0 1 
ATOM 2782  H HG   . LEU A ? 187 ? -41.790  -11.467  -21.413 1.0 0.0 187  0 1 
ATOM 2783  H 1HD1 . LEU A ? 187 ? -41.784  -9.013   -21.338 1.0 0.0 187  0 1 
ATOM 2784  H 2HD1 . LEU A ? 187 ? -42.576  -9.624   -22.810 1.0 0.0 187  0 1 
ATOM 2785  H 3HD1 . LEU A ? 187 ? -43.558  -9.005   -21.461 1.0 0.0 187  0 1 
ATOM 2786  H 1HD2 . LEU A ? 187 ? -41.911  -10.344  -19.214 1.0 0.0 187  0 1 
ATOM 2787  H 2HD2 . LEU A ? 187 ? -43.689  -10.354  -19.306 1.0 0.0 187  0 1 
ATOM 2788  H 3HD2 . LEU A ? 187 ? -42.795  -11.889  -19.193 1.0 0.0 187  0 1 
ATOM 2789  N N    . LEU A ? 188 ? -45.598  -14.121  -22.886 1.0 0.0 188  0 1 
ATOM 2790  C CA   . LEU A ? 188 ? -46.857  -14.747  -23.274 1.0 0.0 188  0 1 
ATOM 2791  C C    . LEU A ? 188 ? -47.130  -15.999  -22.450 1.0 0.0 188  0 1 
ATOM 2792  O O    . LEU A ? 188 ? -48.238  -16.179  -21.932 1.0 0.0 188  0 1 
ATOM 2793  C CB   . LEU A ? 188 ? -46.831  -15.105  -24.765 1.0 0.0 188  0 1 
ATOM 2794  C CG   . LEU A ? 188 ? -48.082  -15.812  -25.301 1.0 0.0 188  0 1 
ATOM 2795  C CD1  . LEU A ? 188 ? -49.292  -14.901  -25.135 1.0 0.0 188  0 1 
ATOM 2796  C CD2  . LEU A ? 188 ? -47.873  -16.179  -26.763 1.0 0.0 188  0 1 
ATOM 2797  H H    . LEU A ? 188 ? -44.872  -14.002  -23.580 1.0 0.0 188  0 1 
ATOM 2798  H HA   . LEU A ? 188 ? -47.666  -14.044  -23.080 1.0 0.0 188  0 1 
ATOM 2799  H 1HB  . LEU A ? 188 ? -46.697  -14.189  -25.339 1.0 0.0 188  0 1 
ATOM 2800  H 2HB  . LEU A ? 188 ? -45.977  -15.755  -24.953 1.0 0.0 188  0 1 
ATOM 2801  H HG   . LEU A ? 188 ? -48.266  -16.717  -24.722 1.0 0.0 188  0 1 
ATOM 2802  H 1HD1 . LEU A ? 188 ? -50.181  -15.404  -25.515 1.0 0.0 188  0 1 
ATOM 2803  H 2HD1 . LEU A ? 188 ? -49.431  -14.670  -24.078 1.0 0.0 188  0 1 
ATOM 2804  H 3HD1 . LEU A ? 188 ? -49.132  -13.978  -25.690 1.0 0.0 188  0 1 
ATOM 2805  H 1HD2 . LEU A ? 188 ? -48.761  -16.683  -27.143 1.0 0.0 188  0 1 
ATOM 2806  H 2HD2 . LEU A ? 188 ? -47.691  -15.274  -27.343 1.0 0.0 188  0 1 
ATOM 2807  H 3HD2 . LEU A ? 188 ? -47.013  -16.844  -26.850 1.0 0.0 188  0 1 
ATOM 2808  N N    . LEU A ? 189 ? -46.130  -16.872  -22.314 1.0 0.0 189  0 1 
ATOM 2809  C CA   . LEU A ? 189 ? -46.297  -18.076  -21.507 1.0 0.0 189  0 1 
ATOM 2810  C C    . LEU A ? 189 ? -46.636  -17.735  -20.064 1.0 0.0 189  0 1 
ATOM 2811  O O    . LEU A ? 189 ? -47.566  -18.307  -19.486 1.0 0.0 189  0 1 
ATOM 2812  C CB   . LEU A ? 189 ? -45.019  -18.923  -21.550 1.0 0.0 189  0 1 
ATOM 2813  C CG   . LEU A ? 189 ? -44.721  -19.610  -22.889 1.0 0.0 189  0 1 
ATOM 2814  C CD1  . LEU A ? 189 ? -43.332  -20.234  -22.842 1.0 0.0 189  0 1 
ATOM 2815  C CD2  . LEU A ? 189 ? -45.783  -20.661  -23.169 1.0 0.0 189  0 1 
ATOM 2816  H H    . LEU A ? 189 ? -45.246  -16.704  -22.771 1.0 0.0 189  0 1 
ATOM 2817  H HA   . LEU A ? 189 ? -47.133  -18.649  -21.909 1.0 0.0 189  0 1 
ATOM 2818  H 1HB  . LEU A ? 189 ? -44.170  -18.284  -21.309 1.0 0.0 189  0 1 
ATOM 2819  H 2HB  . LEU A ? 189 ? -45.090  -19.699  -20.788 1.0 0.0 189  0 1 
ATOM 2820  H HG   . LEU A ? 189 ? -44.725  -18.868  -23.688 1.0 0.0 189  0 1 
ATOM 2821  H 1HD1 . LEU A ? 189 ? -43.120  -20.722  -23.794 1.0 0.0 189  0 1 
ATOM 2822  H 2HD1 . LEU A ? 189 ? -42.589  -19.457  -22.660 1.0 0.0 189  0 1 
ATOM 2823  H 3HD1 . LEU A ? 189 ? -43.291  -20.971  -22.040 1.0 0.0 189  0 1 
ATOM 2824  H 1HD2 . LEU A ? 189 ? -45.572  -21.149  -24.120 1.0 0.0 189  0 1 
ATOM 2825  H 2HD2 . LEU A ? 189 ? -45.779  -21.405  -22.371 1.0 0.0 189  0 1 
ATOM 2826  H 3HD2 . LEU A ? 189 ? -46.763  -20.186  -23.215 1.0 0.0 189  0 1 
ATOM 2827  N N    . ALA A ? 190 ? -45.898  -16.798  -19.463 1.0 0.0 190  0 1 
ATOM 2828  C CA   . ALA A ? 190 ? -46.204  -16.397  -18.093 1.0 0.0 190  0 1 
ATOM 2829  C C    . ALA A ? 190 ? -47.596  -15.796  -17.979 1.0 0.0 190  0 1 
ATOM 2830  O O    . ALA A ? 190 ? -48.321  -16.088  -17.021 1.0 0.0 190  0 1 
ATOM 2831  C CB   . ALA A ? 190 ? -45.163  -15.407  -17.587 1.0 0.0 190  0 1 
ATOM 2832  H H    . ALA A ? 190 ? -45.129  -16.357  -19.944 1.0 0.0 190  0 1 
ATOM 2833  H HA   . ALA A ? 190 ? -46.176  -17.288  -17.464 1.0 0.0 190  0 1 
ATOM 2834  H 1HB  . ALA A ? 190 ? -45.402  -15.119  -16.564 1.0 0.0 190  0 1 
ATOM 2835  H 2HB  . ALA A ? 190 ? -44.178  -15.871  -17.613 1.0 0.0 190  0 1 
ATOM 2836  H 3HB  . ALA A ? 190 ? -45.164  -14.523  -18.224 1.0 0.0 190  0 1 
ATOM 2837  N N    . ALA A ? 191 ? -47.988  -14.957  -18.940 1.0 0.0 191  0 1 
ATOM 2838  C CA   . ALA A ? 191 ? -49.322  -14.366  -18.901 1.0 0.0 191  0 1 
ATOM 2839  C C    . ALA A ? 191 ? -50.405  -15.437  -18.948 1.0 0.0 191  0 1 
ATOM 2840  O O    . ALA A ? 191 ? -51.402  -15.347  -18.223 1.0 0.0 191  0 1 
ATOM 2841  C CB   . ALA A ? 191 ? -49.500  -13.385  -20.051 1.0 0.0 191  0 1 
ATOM 2842  H H    . ALA A ? 191 ? -47.370  -14.722  -19.703 1.0 0.0 191  0 1 
ATOM 2843  H HA   . ALA A ? 191 ? -49.427  -13.834  -17.957 1.0 0.0 191  0 1 
ATOM 2844  H 1HB  . ALA A ? 191 ? -50.498  -12.952  -20.009 1.0 0.0 191  0 1 
ATOM 2845  H 2HB  . ALA A ? 191 ? -48.756  -12.592  -19.972 1.0 0.0 191  0 1 
ATOM 2846  H 3HB  . ALA A ? 191 ? -49.372  -13.909  -20.998 1.0 0.0 191  0 1 
ATOM 2847  N N    . ALA A ? 192 ? -50.231  -16.456  -19.789 1.0 0.0 192  0 1 
ATOM 2848  C CA   . ALA A ? 192 ? -51.233  -17.513  -19.855 1.0 0.0 192  0 1 
ATOM 2849  C C    . ALA A ? 192 ? -51.345  -18.275  -18.538 1.0 0.0 192  0 1 
ATOM 2850  O O    . ALA A ? 192 ? -52.457  -18.611  -18.115 1.0 0.0 192  0 1 
ATOM 2851  C CB   . ALA A ? 192 ? -50.908  -18.472  -20.991 1.0 0.0 192  0 1 
ATOM 2852  H H    . ALA A ? 192 ? -49.416  -16.513  -20.384 1.0 0.0 192  0 1 
ATOM 2853  H HA   . ALA A ? 192 ? -52.202  -17.050  -20.045 1.0 0.0 192  0 1 
ATOM 2854  H 1HB  . ALA A ? 192 ? -51.667  -19.254  -21.035 1.0 0.0 192  0 1 
ATOM 2855  H 2HB  . ALA A ? 192 ? -50.892  -17.928  -21.935 1.0 0.0 192  0 1 
ATOM 2856  H 3HB  . ALA A ? 192 ? -49.933  -18.924  -20.816 1.0 0.0 192  0 1 
ATOM 2857  N N    . ARG A ? 193 ? -50.219  -18.563  -17.879 1.0 0.0 193  0 1 
ATOM 2858  C CA   . ARG A ? 193 ? -50.288  -19.261  -16.601 1.0 0.0 193  0 1 
ATOM 2859  C C    . ARG A ? 193 ? -50.994  -18.418  -15.543 1.0 0.0 193  0 1 
ATOM 2860  O O    . ARG A ? 193 ? -51.865  -18.919  -14.824 1.0 0.0 193  0 1 
ATOM 2861  C CB   . ARG A ? 193 ? -48.893  -19.617  -16.111 1.0 0.0 193  0 1 
ATOM 2862  C CG   . ARG A ? 193 ? -48.852  -20.393  -14.804 1.0 0.0 193  0 1 
ATOM 2863  C CD   . ARG A ? 193 ? -47.457  -20.663  -14.370 1.0 0.0 193  0 1 
ATOM 2864  N NE   . ARG A ? 193 ? -46.744  -19.439  -14.042 1.0 0.0 193  0 1 
ATOM 2865  C CZ   . ARG A ? 193 ? -45.406  -19.341  -13.926 1.0 0.0 193  0 1 
ATOM 2866  N NH1  . ARG A ? 193 ? -44.650  -20.401  -14.113 1.0 0.0 193  0 1 
ATOM 2867  N NH2  . ARG A ? 193 ? -44.851  -18.180  -13.624 1.0 0.0 193  0 1 
ATOM 2868  H H    . ARG A ? 193 ? -49.315  -18.305  -18.253 1.0 0.0 193  0 1 
ATOM 2869  H HA   . ARG A ? 193 ? -50.878  -20.167  -16.732 1.0 0.0 193  0 1 
ATOM 2870  H 1HB  . ARG A ? 193 ? -48.385  -20.215  -16.866 1.0 0.0 193  0 1 
ATOM 2871  H 2HB  . ARG A ? 193 ? -48.312  -18.705  -15.972 1.0 0.0 193  0 1 
ATOM 2872  H 1HG  . ARG A ? 193 ? -49.348  -19.817  -14.023 1.0 0.0 193  0 1 
ATOM 2873  H 2HG  . ARG A ? 193 ? -49.361  -21.348  -14.932 1.0 0.0 193  0 1 
ATOM 2874  H 1HD  . ARG A ? 193 ? -47.469  -21.298  -13.485 1.0 0.0 193  0 1 
ATOM 2875  H 2HD  . ARG A ? 193 ? -46.918  -21.168  -15.170 1.0 0.0 193  0 1 
ATOM 2876  H HE   . ARG A ? 193 ? -47.292  -18.602  -13.891 1.0 0.0 193  0 1 
ATOM 2877  H 1HH1 . ARG A ? 193 ? -45.074  -21.288  -14.343 1.0 0.0 193  0 1 
ATOM 2878  H 2HH1 . ARG A ? 193 ? -43.646  -20.327  -14.026 1.0 0.0 193  0 1 
ATOM 2879  H 1HH2 . ARG A ? 193 ? -45.433  -17.364  -13.481 1.0 0.0 193  0 1 
ATOM 2880  H 2HH2 . ARG A ? 193 ? -43.849  -18.107  -13.537 1.0 0.0 193  0 1 
ATOM 2881  N N    . GLU A ? 194 ? -50.632  -17.137  -15.435 1.0 0.0 194  0 1 
ATOM 2882  C CA   . GLU A ? 194 ? -51.173  -16.298  -14.370 1.0 0.0 194  0 1 
ATOM 2883  C C    . GLU A ? 194 ? -52.613  -15.883  -14.653 1.0 0.0 194  0 1 
ATOM 2884  O O    . GLU A ? 194 ? -53.397  -15.675  -13.721 1.0 0.0 194  0 1 
ATOM 2885  C CB   . GLU A ? 194 ? -50.304  -15.053  -14.185 1.0 0.0 194  0 1 
ATOM 2886  C CG   . GLU A ? 194 ? -48.901  -15.336  -13.668 1.0 0.0 194  0 1 
ATOM 2887  C CD   . GLU A ? 194 ? -48.897  -15.957  -12.299 1.0 0.0 194  0 1 
ATOM 2888  O OE1  . GLU A ? 194 ? -49.542  -15.429  -11.426 1.0 0.0 194  0 1 
ATOM 2889  O OE2  . GLU A ? 194 ? -48.245  -16.960  -12.126 1.0 0.0 194  0 1 
ATOM 2890  H H    . GLU A ? 194 ? -49.978  -16.737  -16.090 1.0 0.0 194  0 1 
ATOM 2891  H HA   . GLU A ? 194 ? -51.170  -16.870  -13.443 1.0 0.0 194  0 1 
ATOM 2892  H 1HB  . GLU A ? 194 ? -50.210  -14.529  -15.136 1.0 0.0 194  0 1 
ATOM 2893  H 2HB  . GLU A ? 194 ? -50.788  -14.373  -13.483 1.0 0.0 194  0 1 
ATOM 2894  H 1HG  . GLU A ? 194 ? -48.399  -16.009  -14.362 1.0 0.0 194  0 1 
ATOM 2895  H 2HG  . GLU A ? 194 ? -48.340  -14.403  -13.641 1.0 0.0 194  0 1 
ATOM 2896  N N    . GLY A ? 195 ? -52.981  -15.762  -15.921 1.0 0.0 195  0 1 
ATOM 2897  C CA   . GLY A ? 195 ? -54.307  -15.293  -16.259 1.0 0.0 195  0 1 
ATOM 2898  C C    . GLY A ? 195 ? -54.361  -13.861  -16.747 1.0 0.0 195  0 1 
ATOM 2899  O O    . GLY A ? 195 ? -55.436  -13.256  -16.779 1.0 0.0 195  0 1 
ATOM 2900  H H    . GLY A ? 195 ? -52.339  -15.997  -16.665 1.0 0.0 195  0 1 
ATOM 2901  H 1HA  . GLY A ? 195 ? -54.732  -15.930  -17.032 1.0 0.0 195  0 1 
ATOM 2902  H 2HA  . GLY A ? 195 ? -54.953  -15.374  -15.385 1.0 0.0 195  0 1 
ATOM 2903  N N    . HIS A ? 196 ? -53.218  -13.302  -17.130 1.0 0.0 196  0 1 
ATOM 2904  C CA   . HIS A ? 196 ? -53.125  -11.907  -17.561 1.0 0.0 196  0 1 
ATOM 2905  C C    . HIS A ? 196 ? -53.589  -11.858  -19.016 1.0 0.0 196  0 1 
ATOM 2906  O O    . HIS A ? 196 ? -52.777  -11.713  -19.934 1.0 0.0 196  0 1 
ATOM 2907  C CB   . HIS A ? 196 ? -51.700  -11.360  -17.426 1.0 0.0 196  0 1 
ATOM 2908  C CG   . HIS A ? 196 ? -51.218  -11.279  -16.011 1.0 0.0 196  0 1 
ATOM 2909  N ND1  . HIS A ? 196 ? -51.971  -10.718  -15.001 1.0 0.0 196  0 1 
ATOM 2910  C CD2  . HIS A ? 196 ? -50.062  -11.686  -15.438 1.0 0.0 196  0 1 
ATOM 2911  C CE1  . HIS A ? 196 ? -51.296  -10.785  -13.865 1.0 0.0 196  0 1 
ATOM 2912  N NE2  . HIS A ? 196 ? -50.136  -11.367  -14.104 1.0 0.0 196  0 1 
ATOM 2913  H H    . HIS A ? 196 ? -52.382  -13.869  -17.119 1.0 0.0 196  0 1 
ATOM 2914  H HA   . HIS A ? 196 ? -53.794  -11.295  -16.957 1.0 0.0 196  0 1 
ATOM 2915  H 1HB  . HIS A ? 196 ? -51.013  -11.996  -17.985 1.0 0.0 196  0 1 
ATOM 2916  H 2HB  . HIS A ? 196 ? -51.650  -10.362  -17.861 1.0 0.0 196  0 1 
ATOM 2917  H HD2  . HIS A ? 196 ? -49.227  -12.175  -15.941 1.0 0.0 196  0 1 
ATOM 2918  H HE1  . HIS A ? 196 ? -51.640  -10.421  -12.897 1.0 0.0 196  0 1 
ATOM 2919  H HE2  . HIS A ? 196 ? -49.415  -11.551  -13.421 1.0 0.0 196  0 1 
ATOM 2920  N N    . ARG A ? 197 ? -54.906  -11.973  -19.211 1.0 0.0 197  0 1 
ATOM 2921  C CA   . ARG A ? 197 ? -55.490  -12.001  -20.549 1.0 0.0 197  0 1 
ATOM 2922  C C    . ARG A ? 197 ? -55.078  -10.809  -21.408 1.0 0.0 197  0 1 
ATOM 2923  O O    . ARG A ? 197 ? -54.797  -10.979  -22.599 1.0 0.0 197  0 1 
ATOM 2924  C CB   . ARG A ? 197 ? -57.009  -12.038  -20.456 1.0 0.0 197  0 1 
ATOM 2925  C CG   . ARG A ? 197 ? -57.724  -12.299  -21.771 1.0 0.0 197  0 1 
ATOM 2926  C CD   . ARG A ? 197 ? -58.096  -11.034  -22.455 1.0 0.0 197  0 1 
ATOM 2927  N NE   . ARG A ? 197 ? -58.815  -11.279  -23.695 1.0 0.0 197  0 1 
ATOM 2928  C CZ   . ARG A ? 197 ? -59.156  -10.325  -24.582 1.0 0.0 197  0 1 
ATOM 2929  N NH1  . ARG A ? 197 ? -58.835  -9.070   -24.354 1.0 0.0 197  0 1 
ATOM 2930  N NH2  . ARG A ? 197 ? -59.812  -10.648  -25.683 1.0 0.0 197  0 1 
ATOM 2931  H H    . ARG A ? 197 ? -55.514  -12.041  -18.406 1.0 0.0 197  0 1 
ATOM 2932  H HA   . ARG A ? 197 ? -55.136  -12.897  -21.062 1.0 0.0 197  0 1 
ATOM 2933  H 1HB  . ARG A ? 197 ? -57.311  -12.817  -19.756 1.0 0.0 197  0 1 
ATOM 2934  H 2HB  . ARG A ? 197 ? -57.372  -11.088  -20.065 1.0 0.0 197  0 1 
ATOM 2935  H 1HG  . ARG A ? 197 ? -57.072  -12.869  -22.434 1.0 0.0 197  0 1 
ATOM 2936  H 2HG  . ARG A ? 197 ? -58.637  -12.868  -21.583 1.0 0.0 197  0 1 
ATOM 2937  H 1HD  . ARG A ? 197 ? -58.733  -10.441  -21.801 1.0 0.0 197  0 1 
ATOM 2938  H 2HD  . ARG A ? 197 ? -57.193  -10.470  -22.691 1.0 0.0 197  0 1 
ATOM 2939  H HE   . ARG A ? 197 ? -59.079  -12.232  -23.905 1.0 0.0 197  0 1 
ATOM 2940  H 1HH1 . ARG A ? 197 ? -58.334  -8.821   -23.513 1.0 0.0 197  0 1 
ATOM 2941  H 2HH1 . ARG A ? 197 ? -59.091  -8.354   -25.020 1.0 0.0 197  0 1 
ATOM 2942  H 1HH2 . ARG A ? 197 ? -60.058  -11.613  -25.859 1.0 0.0 197  0 1 
ATOM 2943  H 2HH2 . ARG A ? 197 ? -60.067  -9.934   -26.348 1.0 0.0 197  0 1 
ATOM 2944  N N    . GLU A ? 198 ? -55.048  -9.602   -20.839 1.0 0.0 198  0 1 
ATOM 2945  C CA   . GLU A ? 198 ? -54.584  -8.433   -21.587 1.0 0.0 198  0 1 
ATOM 2946  C C    . GLU A ? 198 ? -53.146  -8.600   -22.064 1.0 0.0 198  0 1 
ATOM 2947  O O    . GLU A ? 198 ? -52.824  -8.306   -23.226 1.0 0.0 198  0 1 
ATOM 2948  C CB   . GLU A ? 198 ? -54.696  -7.173   -20.725 1.0 0.0 198  0 1 
ATOM 2949  C CG   . GLU A ? 198 ? -54.280  -5.890   -21.430 1.0 0.0 198  0 1 
ATOM 2950  C CD   . GLU A ? 198 ? -54.446  -4.669   -20.570 1.0 0.0 198  0 1 
ATOM 2951  O OE1  . GLU A ? 198 ? -54.886  -4.808   -19.453 1.0 0.0 198  0 1 
ATOM 2952  O OE2  . GLU A ? 198 ? -54.131  -3.596   -21.028 1.0 0.0 198  0 1 
ATOM 2953  H H    . GLU A ? 198 ? -55.347  -9.488   -19.882 1.0 0.0 198  0 1 
ATOM 2954  H HA   . GLU A ? 198 ? -55.212  -8.316   -22.470 1.0 0.0 198  0 1 
ATOM 2955  H 1HB  . GLU A ? 198 ? -55.726  -7.051   -20.390 1.0 0.0 198  0 1 
ATOM 2956  H 2HB  . GLU A ? 198 ? -54.074  -7.283   -19.837 1.0 0.0 198  0 1 
ATOM 2957  H 1HG  . GLU A ? 198 ? -53.234  -5.973   -21.726 1.0 0.0 198  0 1 
ATOM 2958  H 2HG  . GLU A ? 198 ? -54.876  -5.775   -22.334 1.0 0.0 198  0 1 
ATOM 2959  N N    . ALA A ? 199 ? -52.268  -9.083   -21.188 1.0 0.0 199  0 1 
ATOM 2960  C CA   . ALA A ? 199 ? -50.894  -9.408   -21.554 1.0 0.0 199  0 1 
ATOM 2961  C C    . ALA A ? 199 ? -50.770  -10.483  -22.628 1.0 0.0 199  0 1 
ATOM 2962  O O    . ALA A ? 199 ? -49.931  -10.368  -23.522 1.0 0.0 199  0 1 
ATOM 2963  C CB   . ALA A ? 199 ? -50.125  -9.837   -20.313 1.0 0.0 199  0 1 
ATOM 2964  H H    . ALA A ? 199 ? -52.570  -9.229   -20.235 1.0 0.0 199  0 1 
ATOM 2965  H HA   . ALA A ? 199 ? -50.433  -8.510   -21.969 1.0 0.0 199  0 1 
ATOM 2966  H 1HB  . ALA A ? 199 ? -49.091  -10.055  -20.583 1.0 0.0 199  0 1 
ATOM 2967  H 2HB  . ALA A ? 199 ? -50.146  -9.034   -19.577 1.0 0.0 199  0 1 
ATOM 2968  H 3HB  . ALA A ? 199 ? -50.585  -10.728  -19.891 1.0 0.0 199  0 1 
ATOM 2969  N N    . VAL A ? 200 ? -51.664  -11.464  -22.626 1.0 0.0 200  0 1 
ATOM 2970  C CA   . VAL A ? 200 ? -51.679  -12.437  -23.711 1.0 0.0 200  0 1 
ATOM 2971  C C    . VAL A ? 200 ? -51.920  -11.773  -25.060 1.0 0.0 200  0 1 
ATOM 2972  O O    . VAL A ? 200 ? -51.156  -12.000  -26.005 1.0 0.0 200  0 1 
ATOM 2973  C CB   . VAL A ? 200 ? -52.773  -13.492  -23.462 1.0 0.0 200  0 1 
ATOM 2974  C CG1  . VAL A ? 200 ? -52.944  -14.381  -24.684 1.0 0.0 200  0 1 
ATOM 2975  C CG2  . VAL A ? 200 ? -52.423  -14.321  -22.236 1.0 0.0 200  0 1 
ATOM 2976  H H    . VAL A ? 200 ? -52.339  -11.549  -21.879 1.0 0.0 200  0 1 
ATOM 2977  H HA   . VAL A ? 200 ? -50.697  -12.906  -23.770 1.0 0.0 200  0 1 
ATOM 2978  H HB   . VAL A ? 200 ? -53.724  -12.984  -23.299 1.0 0.0 200  0 1 
ATOM 2979  H 1HG1 . VAL A ? 200 ? -53.721  -15.121  -24.490 1.0 0.0 200  0 1 
ATOM 2980  H 2HG1 . VAL A ? 200 ? -53.228  -13.771  -25.541 1.0 0.0 200  0 1 
ATOM 2981  H 3HG1 . VAL A ? 200 ? -52.004  -14.891  -24.897 1.0 0.0 200  0 1 
ATOM 2982  H 1HG2 . VAL A ? 200 ? -53.201  -15.064  -22.065 1.0 0.0 200  0 1 
ATOM 2983  H 2HG2 . VAL A ? 200 ? -51.469  -14.824  -22.396 1.0 0.0 200  0 1 
ATOM 2984  H 3HG2 . VAL A ? 200 ? -52.348  -13.669  -21.365 1.0 0.0 200  0 1 
ATOM 2985  N N    . GLU A ? 201 ? -52.940  -10.917  -25.155 1.0 0.0 201  0 1 
ATOM 2986  C CA   . GLU A ? 201 ? -53.180  -10.220  -26.420 1.0 0.0 201  0 1 
ATOM 2987  C C    . GLU A ? 201 ? -52.013  -9.322   -26.813 1.0 0.0 201  0 1 
ATOM 2988  O O    . GLU A ? 201 ? -51.614  -9.306   -27.983 1.0 0.0 201  0 1 
ATOM 2989  C CB   . GLU A ? 201 ? -54.459  -9.385   -26.328 1.0 0.0 201  0 1 
ATOM 2990  C CG   . GLU A ? 201 ? -54.831  -8.660   -27.614 1.0 0.0 201  0 1 
ATOM 2991  C CD   . GLU A ? 201 ? -56.124  -7.900   -27.505 1.0 0.0 201  0 1 
ATOM 2992  O OE1  . GLU A ? 201 ? -56.730  -7.943   -26.462 1.0 0.0 201  0 1 
ATOM 2993  O OE2  . GLU A ? 201 ? -56.506  -7.278   -28.467 1.0 0.0 201  0 1 
ATOM 2994  H H    . GLU A ? 201 ? -53.553  -10.742  -24.372 1.0 0.0 201  0 1 
ATOM 2995  H HA   . GLU A ? 201 ? -53.292  -10.963  -27.209 1.0 0.0 201  0 1 
ATOM 2996  H 1HB  . GLU A ? 201 ? -55.295  -10.028  -26.053 1.0 0.0 201  0 1 
ATOM 2997  H 2HB  . GLU A ? 201 ? -54.350  -8.637   -25.542 1.0 0.0 201  0 1 
ATOM 2998  H 1HG  . GLU A ? 201 ? -54.033  -7.963   -27.869 1.0 0.0 201  0 1 
ATOM 2999  H 2HG  . GLU A ? 201 ? -54.910  -9.389   -28.419 1.0 0.0 201  0 1 
ATOM 3000  N N    . ARG A ? 202 ? -51.466  -8.566   -25.862 1.0 0.0 202  0 1 
ATOM 3001  C CA   . ARG A ? 202 ? -50.374  -7.655   -26.183 1.0 0.0 202  0 1 
ATOM 3002  C C    . ARG A ? 202 ? -49.130  -8.423   -26.611 1.0 0.0 202  0 1 
ATOM 3003  O O    . ARG A ? 202 ? -48.484  -8.053   -27.600 1.0 0.0 202  0 1 
ATOM 3004  C CB   . ARG A ? 202 ? -50.039  -6.776   -24.986 1.0 0.0 202  0 1 
ATOM 3005  C CG   . ARG A ? 202 ? -51.085  -5.725   -24.652 1.0 0.0 202  0 1 
ATOM 3006  C CD   . ARG A ? 202 ? -50.674  -4.890   -23.494 1.0 0.0 202  0 1 
ATOM 3007  N NE   . ARG A ? 202 ? -51.704  -3.934   -23.122 1.0 0.0 202  0 1 
ATOM 3008  C CZ   . ARG A ? 202 ? -51.875  -2.729   -23.700 1.0 0.0 202  0 1 
ATOM 3009  N NH1  . ARG A ? 202 ? -51.077  -2.349   -24.673 1.0 0.0 202  0 1 
ATOM 3010  N NH2  . ARG A ? 202 ? -52.844  -1.930   -23.289 1.0 0.0 202  0 1 
ATOM 3011  H H    . ARG A ? 202 ? -51.801  -8.618   -24.910 1.0 0.0 202  0 1 
ATOM 3012  H HA   . ARG A ? 202 ? -50.678  -7.033   -27.026 1.0 0.0 202  0 1 
ATOM 3013  H 1HB  . ARG A ? 202 ? -49.905  -7.400   -24.104 1.0 0.0 202  0 1 
ATOM 3014  H 2HB  . ARG A ? 202 ? -49.097  -6.259   -25.167 1.0 0.0 202  0 1 
ATOM 3015  H 1HG  . ARG A ? 202 ? -51.230  -5.070   -25.511 1.0 0.0 202  0 1 
ATOM 3016  H 2HG  . ARG A ? 202 ? -52.027  -6.215   -24.404 1.0 0.0 202  0 1 
ATOM 3017  H 1HD  . ARG A ? 202 ? -50.478  -5.532   -22.635 1.0 0.0 202  0 1 
ATOM 3018  H 2HD  . ARG A ? 202 ? -49.771  -4.336   -23.747 1.0 0.0 202  0 1 
ATOM 3019  H HE   . ARG A ? 202 ? -52.338  -4.191   -22.376 1.0 0.0 202  0 1 
ATOM 3020  H 1HH1 . ARG A ? 202 ? -50.336  -2.959   -24.987 1.0 0.0 202  0 1 
ATOM 3021  H 2HH1 . ARG A ? 202 ? -51.205  -1.446   -25.106 1.0 0.0 202  0 1 
ATOM 3022  H 1HH2 . ARG A ? 202 ? -53.457  -2.223   -22.540 1.0 0.0 202  0 1 
ATOM 3023  H 2HH2 . ARG A ? 202 ? -52.971  -1.028   -23.722 1.0 0.0 202  0 1 
ATOM 3024  N N    . ALA A ? 203 ? -48.777  -9.485   -25.882 1.0 0.0 203  0 1 
ATOM 3025  C CA   . ALA A ? 203 ? -47.588  -10.249  -26.229 1.0 0.0 203  0 1 
ATOM 3026  C C    . ALA A ? 203 ? -47.711  -10.852  -27.620 1.0 0.0 203  0 1 
ATOM 3027  O O    . ALA A ? 203 ? -46.722  -10.903  -28.361 1.0 0.0 203  0 1 
ATOM 3028  C CB   . ALA A ? 203 ? -47.340  -11.341  -25.198 1.0 0.0 203  0 1 
ATOM 3029  H H    . ALA A ? 203 ? -49.329  -9.768   -25.084 1.0 0.0 203  0 1 
ATOM 3030  H HA   . ALA A ? 203 ? -46.737  -9.565   -26.236 1.0 0.0 203  0 1 
ATOM 3031  H 1HB  . ALA A ? 203 ? -46.448  -11.904  -25.472 1.0 0.0 203  0 1 
ATOM 3032  H 2HB  . ALA A ? 203 ? -47.197  -10.889  -24.217 1.0 0.0 203  0 1 
ATOM 3033  H 3HB  . ALA A ? 203 ? -48.197  -12.013  -25.167 1.0 0.0 203  0 1 
ATOM 3034  N N    . ILE A ? 204 ? -48.907  -11.314  -27.997 1.0 0.0 204  0 1 
ATOM 3035  C CA   . ILE A ? 204 ? -49.101  -11.843  -29.344 1.0 0.0 204  0 1 
ATOM 3036  C C    . ILE A ? 204 ? -48.908  -10.741  -30.373 1.0 0.0 204  0 1 
ATOM 3037  O O    . ILE A ? 204 ? -48.207  -10.922  -31.375 1.0 0.0 204  0 1 
ATOM 3038  C CB   . ILE A ? 204 ? -50.501  -12.464  -29.504 1.0 0.0 204  0 1 
ATOM 3039  C CG1  . ILE A ? 204 ? -50.631  -13.718  -28.637 1.0 0.0 204  0 1 
ATOM 3040  C CG2  . ILE A ? 204 ? -50.775  -12.790  -30.964 1.0 0.0 204  0 1 
ATOM 3041  C CD1  . ILE A ? 204 ? -52.048  -14.230  -28.513 1.0 0.0 204  0 1 
ATOM 3042  H H    . ILE A ? 204 ? -49.687  -11.300  -27.357 1.0 0.0 204  0 1 
ATOM 3043  H HA   . ILE A ? 204 ? -48.330  -12.588  -29.540 1.0 0.0 204  0 1 
ATOM 3044  H HB   . ILE A ? 204 ? -51.254  -11.758  -29.152 1.0 0.0 204  0 1 
ATOM 3045  H 1HG1 . ILE A ? 204 ? -50.016  -14.514  -29.054 1.0 0.0 204  0 1 
ATOM 3046  H 2HG1 . ILE A ? 204 ? -50.257  -13.509  -27.634 1.0 0.0 204  0 1 
ATOM 3047  H 1HG2 . ILE A ? 204 ? -51.768  -13.228  -31.059 1.0 0.0 204  0 1 
ATOM 3048  H 2HG2 . ILE A ? 204 ? -50.723  -11.879  -31.556 1.0 0.0 204  0 1 
ATOM 3049  H 3HG2 . ILE A ? 204 ? -50.029  -13.500  -31.323 1.0 0.0 204  0 1 
ATOM 3050  H 1HD1 . ILE A ? 204 ? -52.060  -15.121  -27.884 1.0 0.0 204  0 1 
ATOM 3051  H 2HD1 . ILE A ? 204 ? -52.676  -13.460  -28.063 1.0 0.0 204  0 1 
ATOM 3052  H 3HD1 . ILE A ? 204 ? -52.432  -14.480  -29.501 1.0 0.0 204  0 1 
ATOM 3053  N N    . LYS A ? 205 ? -49.537  -9.585   -30.147 1.0 0.0 205  0 1 
ATOM 3054  C CA   . LYS A ? 205 ? -49.373  -8.473   -31.074 1.0 0.0 205  0 1 
ATOM 3055  C C    . LYS A ? 205 ? -47.924  -8.009   -31.112 1.0 0.0 205  0 1 
ATOM 3056  O O    . LYS A ? 205 ? -47.477  -7.436   -32.114 1.0 0.0 205  0 1 
ATOM 3057  C CB   . LYS A ? 205 ? -50.290  -7.311   -30.689 1.0 0.0 205  0 1 
ATOM 3058  C CG   . LYS A ? 205 ? -51.773  -7.582   -30.906 1.0 0.0 205  0 1 
ATOM 3059  C CD   . LYS A ? 205 ? -52.619  -6.388   -30.490 1.0 0.0 205  0 1 
ATOM 3060  C CE   . LYS A ? 205 ? -54.101  -6.655   -30.708 1.0 0.0 205  0 1 
ATOM 3061  N NZ   . LYS A ? 205 ? -54.944  -5.508   -30.274 1.0 0.0 205  0 1 
ATOM 3062  H H    . LYS A ? 205 ? -50.128  -9.468   -29.337 1.0 0.0 205  0 1 
ATOM 3063  H HA   . LYS A ? 205 ? -49.653  -8.811   -32.073 1.0 0.0 205  0 1 
ATOM 3064  H 1HB  . LYS A ? 205 ? -50.145  -7.067   -29.636 1.0 0.0 205  0 1 
ATOM 3065  H 2HB  . LYS A ? 205 ? -50.023  -6.428   -31.269 1.0 0.0 205  0 1 
ATOM 3066  H 1HG  . LYS A ? 205 ? -51.953  -7.795   -31.959 1.0 0.0 205  0 1 
ATOM 3067  H 2HG  . LYS A ? 205 ? -52.074  -8.451   -30.321 1.0 0.0 205  0 1 
ATOM 3068  H 1HD  . LYS A ? 205 ? -52.449  -6.171   -29.434 1.0 0.0 205  0 1 
ATOM 3069  H 2HD  . LYS A ? 205 ? -52.328  -5.514   -31.073 1.0 0.0 205  0 1 
ATOM 3070  H 1HE  . LYS A ? 205 ? -54.284  -6.845   -31.764 1.0 0.0 205  0 1 
ATOM 3071  H 2HE  . LYS A ? 205 ? -54.398  -7.540   -30.145 1.0 0.0 205  0 1 
ATOM 3072  H 1HZ  . LYS A ? 205 ? -55.918  -5.725   -30.435 1.0 0.0 205  0 1 
ATOM 3073  H 2HZ  . LYS A ? 205 ? -54.795  -5.335   -29.289 1.0 0.0 205  0 1 
ATOM 3074  H 3HZ  . LYS A ? 205 ? -54.691  -4.685   -30.802 1.0 0.0 205  0 1 
ATOM 3075  N N    . ALA A ? 206 ? -47.171  -8.257   -30.040 1.0 0.0 206  0 1 
ATOM 3076  C CA   . ALA A ? 206 ? -45.755  -7.920   -29.997 1.0 0.0 206  0 1 
ATOM 3077  C C    . ALA A ? 206 ? -44.882  -8.906   -30.761 1.0 0.0 206  0 1 
ATOM 3078  O O    . ALA A ? 206 ? -43.671  -8.681   -30.863 1.0 0.0 206  0 1 
ATOM 3079  C CB   . ALA A ? 206 ? -45.290  -7.831   -28.550 1.0 0.0 206  0 1 
ATOM 3080  H H    . ALA A ? 206 ? -47.596  -8.694   -29.235 1.0 0.0 206  0 1 
ATOM 3081  H HA   . ALA A ? 206 ? -45.625  -6.947   -30.472 1.0 0.0 206  0 1 
ATOM 3082  H 1HB  . ALA A ? 206 ? -44.235  -7.562   -28.523 1.0 0.0 206  0 1 
ATOM 3083  H 2HB  . ALA A ? 206 ? -45.872  -7.072   -28.027 1.0 0.0 206  0 1 
ATOM 3084  H 3HB  . ALA A ? 206 ? -45.432  -8.795   -28.063 1.0 0.0 206  0 1 
ATOM 3085  N N    . GLY A ? 207 ? -45.456  -9.970   -31.316 1.0 0.0 207  0 1 
ATOM 3086  C CA   . GLY A ? 207 ? -44.684  -10.937  -32.071 1.0 0.0 207  0 1 
ATOM 3087  C C    . GLY A ? 207 ? -44.547  -12.310  -31.447 1.0 0.0 207  0 1 
ATOM 3088  O O    . GLY A ? 207 ? -43.893  -13.173  -32.043 1.0 0.0 207  0 1 
ATOM 3089  H H    . GLY A ? 207 ? -46.451  -10.110  -31.211 1.0 0.0 207  0 1 
ATOM 3090  H 1HA  . GLY A ? 207 ? -45.133  -11.073  -33.054 1.0 0.0 207  0 1 
ATOM 3091  H 2HA  . GLY A ? 207 ? -43.676  -10.554  -32.229 1.0 0.0 207  0 1 
ATOM 3092  N N    . ALA A ? 208 ? -45.120  -12.537  -30.269 1.0 0.0 208  0 1 
ATOM 3093  C CA   . ALA A ? 208 ? -45.043  -13.846  -29.637 1.0 0.0 208  0 1 
ATOM 3094  C C    . ALA A ? 208 ? -45.769  -14.900  -30.469 1.0 0.0 208  0 1 
ATOM 3095  O O    . ALA A ? 208 ? -46.805  -14.635  -31.084 1.0 0.0 208  0 1 
ATOM 3096  C CB   . ALA A ? 208 ? -45.621  -13.790  -28.230 1.0 0.0 208  0 1 
ATOM 3097  H H    . ALA A ? 208 ? -45.620  -11.794  -29.800 1.0 0.0 208  0 1 
ATOM 3098  H HA   . ALA A ? 208 ? -43.992  -14.127  -29.568 1.0 0.0 208  0 1 
ATOM 3099  H 1HB  . ALA A ? 208 ? -45.557  -14.775  -27.770 1.0 0.0 208  0 1 
ATOM 3100  H 2HB  . ALA A ? 208 ? -45.056  -13.073  -27.633 1.0 0.0 208  0 1 
ATOM 3101  H 3HB  . ALA A ? 208 ? -46.663  -13.480  -28.277 1.0 0.0 208  0 1 
ATOM 3102  N N    . ASP A ? 209 ? -45.208  -16.108  -30.475 1.0 0.0 209  0 1 
ATOM 3103  C CA   . ASP A ? 209 ? -45.817  -17.236  -31.170 1.0 0.0 209  0 1 
ATOM 3104  C C    . ASP A ? 209 ? -46.863  -17.891  -30.277 1.0 0.0 209  0 1 
ATOM 3105  O O    . ASP A ? 209 ? -46.544  -18.383  -29.189 1.0 0.0 209  0 1 
ATOM 3106  C CB   . ASP A ? 209 ? -44.756  -18.263  -31.576 1.0 0.0 209  0 1 
ATOM 3107  C CG   . ASP A ? 209 ? -45.329  -19.416  -32.390 1.0 0.0 209  0 1 
ATOM 3108  O OD1  . ASP A ? 209 ? -46.529  -19.501  -32.501 1.0 0.0 209  0 1 
ATOM 3109  O OD2  . ASP A ? 209 ? -44.560  -20.201  -32.892 1.0 0.0 209  0 1 
ATOM 3110  H H    . ASP A ? 209 ? -44.337  -16.246  -29.983 1.0 0.0 209  0 1 
ATOM 3111  H HA   . ASP A ? 209 ? -46.303  -16.865  -32.073 1.0 0.0 209  0 1 
ATOM 3112  H 1HB  . ASP A ? 209 ? -43.980  -17.772  -32.164 1.0 0.0 209  0 1 
ATOM 3113  H 2HB  . ASP A ? 209 ? -44.281  -18.669  -30.682 1.0 0.0 209  0 1 
ATOM 3114  N N    . VAL A ? 210 ? -48.119  -17.900  -30.740 1.0 0.0 210  0 1 
ATOM 3115  C CA   . VAL A ? 210 ? -49.207  -18.473  -29.951 1.0 0.0 210  0 1 
ATOM 3116  C C    . VAL A ? 210 ? -49.002  -19.943  -29.625 1.0 0.0 210  0 1 
ATOM 3117  O O    . VAL A ? 210 ? -49.652  -20.459  -28.709 1.0 0.0 210  0 1 
ATOM 3118  C CB   . VAL A ? 210 ? -50.539  -18.316  -30.708 1.0 0.0 210  0 1 
ATOM 3119  C CG1  . VAL A ? 210 ? -50.868  -16.844  -30.907 1.0 0.0 210  0 1 
ATOM 3120  C CG2  . VAL A ? 210 ? -50.463  -19.037  -32.046 1.0 0.0 210  0 1 
ATOM 3121  H H    . VAL A ? 210 ? -48.322  -17.504  -31.647 1.0 0.0 210  0 1 
ATOM 3122  H HA   . VAL A ? 210 ? -49.264  -17.941  -29.001 1.0 0.0 210  0 1 
ATOM 3123  H HB   . VAL A ? 210 ? -51.341  -18.746  -30.108 1.0 0.0 210  0 1 
ATOM 3124  H 1HG1 . VAL A ? 210 ? -51.813  -16.751  -31.444 1.0 0.0 210  0 1 
ATOM 3125  H 2HG1 . VAL A ? 210 ? -50.953  -16.356  -29.936 1.0 0.0 210  0 1 
ATOM 3126  H 3HG1 . VAL A ? 210 ? -50.076  -16.369  -31.485 1.0 0.0 210  0 1 
ATOM 3127  H 1HG2 . VAL A ? 210 ? -51.408  -18.922  -32.575 1.0 0.0 210  0 1 
ATOM 3128  H 2HG2 . VAL A ? 210 ? -49.658  -18.610  -32.643 1.0 0.0 210  0 1 
ATOM 3129  H 3HG2 . VAL A ? 210 ? -50.269  -20.097  -31.877 1.0 0.0 210  0 1 
ATOM 3130  N N    . ASN A ? 211 ? -48.124  -20.637  -30.349 1.0 0.0 211  0 1 
ATOM 3131  C CA   . ASN A ? 211 ? -47.852  -22.047  -30.109 1.0 0.0 211  0 1 
ATOM 3132  C C    . ASN A ? 211 ? -46.508  -22.277  -29.423 1.0 0.0 211  0 1 
ATOM 3133  O O    . ASN A ? 211 ? -46.044  -23.420  -29.351 1.0 0.0 211  0 1 
ATOM 3134  C CB   . ASN A ? 211 ? -47.917  -22.820  -31.413 1.0 0.0 211  0 1 
ATOM 3135  C CG   . ASN A ? 211 ? -49.310  -22.887  -31.976 1.0 0.0 211  0 1 
ATOM 3136  O OD1  . ASN A ? 211 ? -50.259  -23.252  -31.273 1.0 0.0 211  0 1 
ATOM 3137  N ND2  . ASN A ? 211 ? -49.450  -22.544  -33.231 1.0 0.0 211  0 1 
ATOM 3138  H H    . ASN A ? 211 ? -47.633  -20.160  -31.092 1.0 0.0 211  0 1 
ATOM 3139  H HA   . ASN A ? 211 ? -48.607  -22.434  -29.423 1.0 0.0 211  0 1 
ATOM 3140  H 1HB  . ASN A ? 211 ? -47.263  -22.349  -32.148 1.0 0.0 211  0 1 
ATOM 3141  H 2HB  . ASN A ? 211 ? -47.553  -23.834  -31.253 1.0 0.0 211  0 1 
ATOM 3142  H 1HD2 . ASN A ? 211 ? -50.354  -22.570  -33.659 1.0 0.0 211  0 1 
ATOM 3143  H 2HD2 . ASN A ? 211 ? -48.654  -22.256  -33.762 1.0 0.0 211  0 1 
ATOM 3144  N N    . THR A ? 212 ? -45.871  -21.223  -28.918 1.0 0.0 212  0 1 
ATOM 3145  C CA   . THR A ? 212 ? -44.630  -21.397  -28.177 1.0 0.0 212  0 1 
ATOM 3146  C C    . THR A ? 212 ? -44.855  -22.276  -26.948 1.0 0.0 212  0 1 
ATOM 3147  O O    . THR A ? 212 ? -45.901  -22.211  -26.295 1.0 0.0 212  0 1 
ATOM 3148  C CB   . THR A ? 212 ? -44.042  -20.040  -27.748 1.0 0.0 212  0 1 
ATOM 3149  O OG1  . THR A ? 212 ? -42.770  -20.244  -27.119 1.0 0.0 212  0 1 
ATOM 3150  C CG2  . THR A ? 212 ? -44.977  -19.337  -26.776 1.0 0.0 212  0 1 
ATOM 3151  H H    . THR A ? 212 ? -46.241  -20.291  -29.044 1.0 0.0 212  0 1 
ATOM 3152  H HA   . THR A ? 212 ? -43.909  -21.901  -28.821 1.0 0.0 212  0 1 
ATOM 3153  H HB   . THR A ? 212 ? -43.901  -19.411  -28.627 1.0 0.0 212  0 1 
ATOM 3154  H HG1  . THR A ? 212 ? -42.812  -21.023  -26.559 1.0 0.0 212  0 1 
ATOM 3155  H 1HG2 . THR A ? 212 ? -44.547  -18.380  -26.485 1.0 0.0 212  0 1 
ATOM 3156  H 2HG2 . THR A ? 212 ? -45.942  -19.170  -27.256 1.0 0.0 212  0 1 
ATOM 3157  H 3HG2 . THR A ? 212 ? -45.115  -19.957  -25.892 1.0 0.0 212  0 1 
ATOM 3158  N N    . ALA A ? 213 ? -43.868  -23.114  -26.645 1.0 0.0 213  0 1 
ATOM 3159  C CA   . ALA A ? 213 ? -43.916  -23.990  -25.486 1.0 0.0 213  0 1 
ATOM 3160  C C    . ALA A ? 213 ? -42.880  -23.589  -24.442 1.0 0.0 213  0 1 
ATOM 3161  O O    . ALA A ? 213 ? -41.804  -23.076  -24.760 1.0 0.0 213  0 1 
ATOM 3162  C CB   . ALA A ? 213 ? -43.707  -25.437  -25.911 1.0 0.0 213  0 1 
ATOM 3163  H H    . ALA A ? 213 ? -43.058  -23.137  -27.245 1.0 0.0 213  0 1 
ATOM 3164  H HA   . ALA A ? 213 ? -44.905  -23.902  -25.035 1.0 0.0 213  0 1 
ATOM 3165  H 1HB  . ALA A ? 213 ? -43.748  -26.083  -25.033 1.0 0.0 213  0 1 
ATOM 3166  H 2HB  . ALA A ? 213 ? -44.488  -25.727  -26.612 1.0 0.0 213  0 1 
ATOM 3167  H 3HB  . ALA A ? 213 ? -42.734  -25.538  -26.389 1.0 0.0 213  0 1 
ATOM 3168  N N    . ASP A ? 214 ? -43.235  -23.837  -23.182 1.0 0.0 214  0 1 
ATOM 3169  C CA   . ASP A ? 214 ? -42.324  -23.678  -22.052 1.0 0.0 214  0 1 
ATOM 3170  C C    . ASP A ? 214 ? -41.469  -24.930  -21.875 1.0 0.0 214  0 1 
ATOM 3171  O O    . ASP A ? 214 ? -41.513  -25.840  -22.710 1.0 0.0 214  0 1 
ATOM 3172  C CB   . ASP A ? 214 ? -43.103  -23.392  -20.765 1.0 0.0 214  0 1 
ATOM 3173  C CG   . ASP A ? 214 ? -43.931  -24.582  -20.297 1.0 0.0 214  0 1 
ATOM 3174  O OD1  . ASP A ? 214 ? -43.596  -25.688  -20.647 1.0 0.0 214  0 1 
ATOM 3175  O OD2  . ASP A ? 214 ? -44.890  -24.373  -19.595 1.0 0.0 214  0 1 
ATOM 3176  H H    . ASP A ? 214 ? -44.182  -24.147  -23.011 1.0 0.0 214  0 1 
ATOM 3177  H HA   . ASP A ? 214 ? -41.655  -22.844  -22.261 1.0 0.0 214  0 1 
ATOM 3178  H 1HB  . ASP A ? 214 ? -42.407  -23.118  -19.972 1.0 0.0 214  0 1 
ATOM 3179  H 2HB  . ASP A ? 214 ? -43.770  -22.544  -20.924 1.0 0.0 214  0 1 
ATOM 3180  N N    . GLU A ? 215 ? -40.694  -24.986  -20.784 1.0 0.0 215  0 1 
ATOM 3181  C CA   . GLU A ? 215 ? -39.730  -26.070  -20.598 1.0 0.0 215  0 1 
ATOM 3182  C C    . GLU A ? 215 ? -40.400  -27.435  -20.490 1.0 0.0 215  0 1 
ATOM 3183  O O    . GLU A ? 215 ? -39.727  -28.463  -20.627 1.0 0.0 215  0 1 
ATOM 3184  C CB   . GLU A ? 215 ? -38.886  -25.815  -19.347 1.0 0.0 215  0 1 
ATOM 3185  C CG   . GLU A ? 215 ? -38.012  -24.572  -19.421 1.0 0.0 215  0 1 
ATOM 3186  C CD   . GLU A ? 215 ? -38.757  -23.312  -19.075 1.0 0.0 215  0 1 
ATOM 3187  O OE1  . GLU A ? 215 ? -39.927  -23.396  -18.790 1.0 0.0 215  0 1 
ATOM 3188  O OE2  . GLU A ? 215 ? -38.154  -22.264  -19.094 1.0 0.0 215  0 1 
ATOM 3189  H H    . GLU A ? 215 ? -40.773  -24.270  -20.078 1.0 0.0 215  0 1 
ATOM 3190  H HA   . GLU A ? 215 ? -39.068  -26.097  -21.465 1.0 0.0 215  0 1 
ATOM 3191  H 1HB  . GLU A ? 215 ? -39.541  -25.713  -18.482 1.0 0.0 215  0 1 
ATOM 3192  H 2HB  . GLU A ? 215 ? -38.235  -26.671  -19.167 1.0 0.0 215  0 1 
ATOM 3193  H 1HG  . GLU A ? 215 ? -37.176  -24.686  -18.732 1.0 0.0 215  0 1 
ATOM 3194  H 2HG  . GLU A ? 215 ? -37.608  -24.483  -20.428 1.0 0.0 215  0 1 
ATOM 3195  N N    . THR A ? 216 ? -41.708  -27.472  -20.248 1.0 0.0 216  0 1 
ATOM 3196  C CA   . THR A ? 216 ? -42.422  -28.732  -20.114 1.0 0.0 216  0 1 
ATOM 3197  C C    . THR A ? 216 ? -43.314  -29.043  -21.305 1.0 0.0 216  0 1 
ATOM 3198  O O    . THR A ? 216 ? -44.098  -29.992  -21.238 1.0 0.0 216  0 1 
ATOM 3199  C CB   . THR A ? 216 ? -43.272  -28.736  -18.830 1.0 0.0 216  0 1 
ATOM 3200  O OG1  . THR A ? 216 ? -44.222  -27.664  -18.880 1.0 0.0 216  0 1 
ATOM 3201  C CG2  . THR A ? 216 ? -42.388  -28.570  -17.603 1.0 0.0 216  0 1 
ATOM 3202  H H    . THR A ? 216 ? -42.219  -26.607  -20.155 1.0 0.0 216  0 1 
ATOM 3203  H HA   . THR A ? 216 ? -41.689  -29.539  -20.039 1.0 0.0 216  0 1 
ATOM 3204  H HB   . THR A ? 216 ? -43.813  -29.680  -18.755 1.0 0.0 216  0 1 
ATOM 3205  H HG1  . THR A ? 216 ? -43.931  -27.009  -19.517 1.0 0.0 216  0 1 
ATOM 3206  H 1HG2 . THR A ? 216 ? -43.006  -28.575  -16.706 1.0 0.0 216  0 1 
ATOM 3207  H 2HG2 . THR A ? 216 ? -41.672  -29.390  -17.557 1.0 0.0 216  0 1 
ATOM 3208  H 3HG2 . THR A ? 216 ? -41.852  -27.623  -17.668 1.0 0.0 216  0 1 
ATOM 3209  N N    . GLY A ? 217 ? -43.252  -28.252  -22.369 1.0 0.0 217  0 1 
ATOM 3210  C CA   . GLY A ? 217 ? -44.071  -28.483  -23.536 1.0 0.0 217  0 1 
ATOM 3211  C C    . GLY A ? 217 ? -45.423  -27.814  -23.496 1.0 0.0 217  0 1 
ATOM 3212  O O    . GLY A ? 217 ? -46.205  -27.978  -24.437 1.0 0.0 217  0 1 
ATOM 3213  H H    . GLY A ? 217 ? -42.614  -27.468  -22.361 1.0 0.0 217  0 1 
ATOM 3214  H 1HA  . GLY A ? 217 ? -43.546  -28.126  -24.424 1.0 0.0 217  0 1 
ATOM 3215  H 2HA  . GLY A ? 217 ? -44.229  -29.552  -23.664 1.0 0.0 217  0 1 
ATOM 3216  N N    . TYR A ? 218 ? -45.722  -27.058  -22.442 1.0 0.0 218  0 1 
ATOM 3217  C CA   . TYR A ? 218 ? -47.025  -26.425  -22.298 1.0 0.0 218  0 1 
ATOM 3218  C C    . TYR A ? 218 ? -47.025  -25.104  -23.055 1.0 0.0 218  0 1 
ATOM 3219  O O    . TYR A ? 218 ? -46.182  -24.234  -22.809 1.0 0.0 218  0 1 
ATOM 3220  C CB   . TYR A ? 218 ? -47.370  -26.208  -20.823 1.0 0.0 218  0 1 
ATOM 3221  C CG   . TYR A ? 218 ? -47.637  -27.487  -20.063 1.0 0.0 218  0 1 
ATOM 3222  C CD1  . TYR A ? 218 ? -46.607  -28.392  -19.845 1.0 0.0 218  0 1 
ATOM 3223  C CD2  . TYR A ? 218 ? -48.910  -27.758  -19.584 1.0 0.0 218  0 1 
ATOM 3224  C CE1  . TYR A ? 218 ? -46.850  -29.560  -19.150 1.0 0.0 218  0 1 
ATOM 3225  C CE2  . TYR A ? 218 ? -49.153  -28.927  -18.891 1.0 0.0 218  0 1 
ATOM 3226  C CZ   . TYR A ? 218 ? -48.129  -29.826  -18.674 1.0 0.0 218  0 1 
ATOM 3227  O OH   . TYR A ? 218 ? -48.372  -30.991  -17.982 1.0 0.0 218  0 1 
ATOM 3228  H H    . TYR A ? 218 ? -45.027  -26.922  -21.721 1.0 0.0 218  0 1 
ATOM 3229  H HA   . TYR A ? 218 ? -47.780  -27.084  -22.730 1.0 0.0 218  0 1 
ATOM 3230  H 1HB  . TYR A ? 218 ? -46.549  -25.683  -20.330 1.0 0.0 218  0 1 
ATOM 3231  H 2HB  . TYR A ? 218 ? -48.254  -25.576  -20.747 1.0 0.0 218  0 1 
ATOM 3232  H HD1  . TYR A ? 218 ? -45.606  -28.179  -20.221 1.0 0.0 218  0 1 
ATOM 3233  H HD2  . TYR A ? 218 ? -49.719  -27.047  -19.758 1.0 0.0 218  0 1 
ATOM 3234  H HE1  . TYR A ? 218 ? -46.041  -30.271  -18.978 1.0 0.0 218  0 1 
ATOM 3235  H HE2  . TYR A ? 218 ? -50.154  -29.139  -18.515 1.0 0.0 218  0 1 
ATOM 3236  H HH   . TYR A ? 218 ? -47.559  -31.500  -17.919 1.0 0.0 218  0 1 
ATOM 3237  N N    . THR A ? 219 ? -47.946  -24.971  -24.000 1.0 0.0 219  0 1 
ATOM 3238  C CA   . THR A ? 219 ? -48.127  -23.729  -24.726 1.0 0.0 219  0 1 
ATOM 3239  C C    . THR A ? 219 ? -49.073  -22.829  -23.937 1.0 0.0 219  0 1 
ATOM 3240  O O    . THR A ? 219 ? -49.744  -23.287  -23.007 1.0 0.0 219  0 1 
ATOM 3241  C CB   . THR A ? 219 ? -48.678  -23.975  -26.142 1.0 0.0 219  0 1 
ATOM 3242  O OG1  . THR A ? 219 ? -49.979  -24.569  -26.055 1.0 0.0 219  0 1 
ATOM 3243  C CG2  . THR A ? 219 ? -47.754  -24.898  -26.921 1.0 0.0 219  0 1 
ATOM 3244  H H    . THR A ? 219 ? -48.537  -25.761  -24.221 1.0 0.0 219  0 1 
ATOM 3245  H HA   . THR A ? 219 ? -47.157  -23.238  -24.819 1.0 0.0 219  0 1 
ATOM 3246  H HB   . THR A ? 219 ? -48.762  -23.025  -26.670 1.0 0.0 219  0 1 
ATOM 3247  H HG1  . THR A ? 219 ? -49.890  -25.510  -25.881 1.0 0.0 219  0 1 
ATOM 3248  H 1HG2 . THR A ? 219 ? -48.159  -25.060  -27.920 1.0 0.0 219  0 1 
ATOM 3249  H 2HG2 . THR A ? 219 ? -46.767  -24.444  -27.000 1.0 0.0 219  0 1 
ATOM 3250  H 3HG2 . THR A ? 219 ? -47.673  -25.853  -26.403 1.0 0.0 219  0 1 
ATOM 3251  N N    . PRO A ? 220 ? -49.136  -21.534  -24.263 1.0 0.0 220  0 1 
ATOM 3252  C CA   . PRO A ? 220 ? -50.173  -20.689  -23.647 1.0 0.0 220  0 1 
ATOM 3253  C C    . PRO A ? 220 ? -51.559  -21.309  -23.699 1.0 0.0 220  0 1 
ATOM 3254  O O    . PRO A ? 220 ? -52.359  -21.074  -22.783 1.0 0.0 220  0 1 
ATOM 3255  C CB   . PRO A ? 220 ? -50.110  -19.411  -24.489 1.0 0.0 220  0 1 
ATOM 3256  C CG   . PRO A ? 220 ? -48.691  -19.340  -24.941 1.0 0.0 220  0 1 
ATOM 3257  C CD   . PRO A ? 220 ? -48.323  -20.769  -25.243 1.0 0.0 220  0 1 
ATOM 3258  H HA   . PRO A ? 220 ? -49.912  -20.508  -22.595 1.0 0.0 220  0 1 
ATOM 3259  H 1HB  . PRO A ? 220 ? -50.822  -19.475  -25.323 1.0 0.0 220  0 1 
ATOM 3260  H 2HB  . PRO A ? 220 ? -50.407  -18.545  -23.878 1.0 0.0 220  0 1 
ATOM 3261  H 1HG  . PRO A ? 220 ? -48.605  -18.686  -25.820 1.0 0.0 220  0 1 
ATOM 3262  H 2HG  . PRO A ? 220 ? -48.063  -18.898  -24.153 1.0 0.0 220  0 1 
ATOM 3263  H 1HD  . PRO A ? 220 ? -48.607  -21.009  -26.278 1.0 0.0 220  0 1 
ATOM 3264  H 2HD  . PRO A ? 220 ? -47.242  -20.908  -25.094 1.0 0.0 220  0 1 
ATOM 3265  N N    . LEU A ? 221 ? -51.871  -22.097  -24.731 1.0 0.0 221  0 1 
ATOM 3266  C CA   . LEU A ? 221 ? -53.174  -22.754  -24.801 1.0 0.0 221  0 1 
ATOM 3267  C C    . LEU A ? 221 ? -53.273  -23.916  -23.818 1.0 0.0 221  0 1 
ATOM 3268  O O    . LEU A ? 221 ? -54.336  -24.132  -23.224 1.0 0.0 221  0 1 
ATOM 3269  C CB   . LEU A ? 221 ? -53.432  -23.262  -26.225 1.0 0.0 221  0 1 
ATOM 3270  C CG   . LEU A ? 221 ? -54.806  -23.897  -26.466 1.0 0.0 221  0 1 
ATOM 3271  C CD1  . LEU A ? 221 ? -55.898  -22.882  -26.154 1.0 0.0 221  0 1 
ATOM 3272  C CD2  . LEU A ? 221 ? -54.900  -24.374  -27.907 1.0 0.0 221  0 1 
ATOM 3273  H H    . LEU A ? 221 ? -51.205  -22.247  -25.476 1.0 0.0 221  0 1 
ATOM 3274  H HA   . LEU A ? 221 ? -53.939  -22.031  -24.526 1.0 0.0 221  0 1 
ATOM 3275  H 1HB  . LEU A ? 221 ? -53.326  -22.427  -26.916 1.0 0.0 221  0 1 
ATOM 3276  H 2HB  . LEU A ? 221 ? -52.675  -24.007  -26.471 1.0 0.0 221  0 1 
ATOM 3277  H HG   . LEU A ? 221 ? -54.938  -24.746  -25.794 1.0 0.0 221  0 1 
ATOM 3278  H 1HD1 . LEU A ? 221 ? -56.875  -23.334  -26.324 1.0 0.0 221  0 1 
ATOM 3279  H 2HD1 . LEU A ? 221 ? -55.818  -22.573  -25.111 1.0 0.0 221  0 1 
ATOM 3280  H 3HD1 . LEU A ? 221 ? -55.781  -22.013  -26.801 1.0 0.0 221  0 1 
ATOM 3281  H 1HD2 . LEU A ? 221 ? -55.878  -24.827  -28.079 1.0 0.0 221  0 1 
ATOM 3282  H 2HD2 . LEU A ? 221 ? -54.770  -23.526  -28.580 1.0 0.0 221  0 1 
ATOM 3283  H 3HD2 . LEU A ? 221 ? -54.120  -25.113  -28.098 1.0 0.0 221  0 1 
ATOM 3284  N N    . HIS A ? 222 ? -52.188  -24.671  -23.636 1.0 0.0 222  0 1 
ATOM 3285  C CA   . HIS A ? 222 ? -52.170  -25.699  -22.599 1.0 0.0 222  0 1 
ATOM 3286  C C    . HIS A ? 222 ? -52.309  -25.078  -21.215 1.0 0.0 222  0 1 
ATOM 3287  O O    . HIS A ? 222 ? -53.046  -25.593  -20.365 1.0 0.0 222  0 1 
ATOM 3288  C CB   . HIS A ? 222 ? -50.879  -26.522  -22.671 1.0 0.0 222  0 1 
ATOM 3289  C CG   . HIS A ? 222 ? -50.811  -27.433  -23.857 1.0 0.0 222  0 1 
ATOM 3290  N ND1  . HIS A ? 222 ? -50.011  -27.171  -24.949 1.0 0.0 222  0 1 
ATOM 3291  C CD2  . HIS A ? 222 ? -51.442  -28.600  -24.122 1.0 0.0 222  0 1 
ATOM 3292  C CE1  . HIS A ? 222 ? -50.153  -28.141  -25.837 1.0 0.0 222  0 1 
ATOM 3293  N NE2  . HIS A ? 222 ? -51.016  -29.019  -25.359 1.0 0.0 222  0 1 
ATOM 3294  H H    . HIS A ? 222 ? -51.369  -24.542  -24.214 1.0 0.0 222  0 1 
ATOM 3295  H HA   . HIS A ? 222 ? -53.010  -26.379  -22.746 1.0 0.0 222  0 1 
ATOM 3296  H 1HB  . HIS A ? 222 ? -50.022  -25.850  -22.706 1.0 0.0 222  0 1 
ATOM 3297  H 2HB  . HIS A ? 222 ? -50.784  -27.128  -21.770 1.0 0.0 222  0 1 
ATOM 3298  H HD2  . HIS A ? 222 ? -52.156  -29.112  -23.476 1.0 0.0 222  0 1 
ATOM 3299  H HE1  . HIS A ? 222 ? -49.645  -28.205  -26.798 1.0 0.0 222  0 1 
ATOM 3300  H HE2  . HIS A ? 222 ? -51.317  -29.864  -25.822 1.0 0.0 222  0 1 
ATOM 3301  N N    . LEU A ? 223 ? -51.606  -23.970  -20.974 1.0 0.0 223  0 1 
ATOM 3302  C CA   . LEU A ? 223 ? -51.653  -23.315  -19.674 1.0 0.0 223  0 1 
ATOM 3303  C C    . LEU A ? 223 ? -53.026  -22.719  -19.379 1.0 0.0 223  0 1 
ATOM 3304  O O    . LEU A ? 223 ? -53.538  -22.880  -18.265 1.0 0.0 223  0 1 
ATOM 3305  C CB   . LEU A ? 223 ? -50.590  -22.212  -19.606 1.0 0.0 223  0 1 
ATOM 3306  C CG   . LEU A ? 223 ? -49.133  -22.692  -19.584 1.0 0.0 223  0 1 
ATOM 3307  C CD1  . LEU A ? 223 ? -48.201  -21.493  -19.705 1.0 0.0 223  0 1 
ATOM 3308  C CD2  . LEU A ? 223 ? -48.871  -23.459  -18.297 1.0 0.0 223  0 1 
ATOM 3309  H H    . LEU A ? 223 ? -51.033  -23.574  -21.707 1.0 0.0 223  0 1 
ATOM 3310  H HA   . LEU A ? 223 ? -51.458  -24.060  -18.905 1.0 0.0 223  0 1 
ATOM 3311  H 1HB  . LEU A ? 223 ? -50.711  -21.560  -20.469 1.0 0.0 223  0 1 
ATOM 3312  H 2HB  . LEU A ? 223 ? -50.758  -21.622  -18.705 1.0 0.0 223  0 1 
ATOM 3313  H HG   . LEU A ? 223 ? -48.952  -23.343  -20.439 1.0 0.0 223  0 1 
ATOM 3314  H 1HD1 . LEU A ? 223 ? -47.166  -21.834  -19.690 1.0 0.0 223  0 1 
ATOM 3315  H 2HD1 . LEU A ? 223 ? -48.398  -20.975  -20.644 1.0 0.0 223  0 1 
ATOM 3316  H 3HD1 . LEU A ? 223 ? -48.372  -20.814  -18.872 1.0 0.0 223  0 1 
ATOM 3317  H 1HD2 . LEU A ? 223 ? -47.836  -23.801  -18.282 1.0 0.0 223  0 1 
ATOM 3318  H 2HD2 . LEU A ? 223 ? -49.050  -22.808  -17.442 1.0 0.0 223  0 1 
ATOM 3319  H 3HD2 . LEU A ? 223 ? -49.538  -24.320  -18.244 1.0 0.0 223  0 1 
ATOM 3320  N N    . ALA A ? 224 ? -53.633  -22.035  -20.350 1.0 0.0 224  0 1 
ATOM 3321  C CA   . ALA A ? 224 ? -54.985  -21.519  -20.166 1.0 0.0 224  0 1 
ATOM 3322  C C    . ALA A ? 224 ? -56.010  -22.632  -19.987 1.0 0.0 224  0 1 
ATOM 3323  O O    . ALA A ? 224 ? -56.914  -22.506  -19.155 1.0 0.0 224  0 1 
ATOM 3324  C CB   . ALA A ? 224 ? -55.371  -20.637  -21.344 1.0 0.0 224  0 1 
ATOM 3325  H H    . ALA A ? 224 ? -53.158  -21.870  -21.227 1.0 0.0 224  0 1 
ATOM 3326  H HA   . ALA A ? 224 ? -54.995  -20.921  -19.254 1.0 0.0 224  0 1 
ATOM 3327  H 1HB  . ALA A ? 224 ? -56.378  -20.248  -21.193 1.0 0.0 224  0 1 
ATOM 3328  H 2HB  . ALA A ? 224 ? -54.669  -19.806  -21.422 1.0 0.0 224  0 1 
ATOM 3329  H 3HB  . ALA A ? 224 ? -55.343  -21.222  -22.261 1.0 0.0 224  0 1 
ATOM 3330  N N    . ALA A ? 225 ? -55.890  -23.720  -20.752 1.0 0.0 225  0 1 
ATOM 3331  C CA   . ALA A ? 225 ? -56.821  -24.837  -20.626 1.0 0.0 225  0 1 
ATOM 3332  C C    . ALA A ? 225 ? -56.748  -25.497  -19.258 1.0 0.0 225  0 1 
ATOM 3333  O O    . ALA A ? 225 ? -57.792  -25.780  -18.662 1.0 0.0 225  0 1 
ATOM 3334  C CB   . ALA A ? 225 ? -56.554  -25.865  -21.715 1.0 0.0 225  0 1 
ATOM 3335  H H    . ALA A ? 225 ? -55.146  -23.775  -21.432 1.0 0.0 225  0 1 
ATOM 3336  H HA   . ALA A ? 225 ? -57.833  -24.448  -20.746 1.0 0.0 225  0 1 
ATOM 3337  H 1HB  . ALA A ? 225 ? -57.259  -26.690  -21.618 1.0 0.0 225  0 1 
ATOM 3338  H 2HB  . ALA A ? 225 ? -56.676  -25.398  -22.694 1.0 0.0 225  0 1 
ATOM 3339  H 3HB  . ALA A ? 225 ? -55.538  -26.242  -21.619 1.0 0.0 225  0 1 
ATOM 3340  N N    . ARG A ? 226 ? -55.539  -25.742  -18.751 1.0 0.0 226  0 1 
ATOM 3341  C CA   . ARG A ? 226 ? -55.377  -26.356  -17.439 1.0 0.0 226  0 1 
ATOM 3342  C C    . ARG A ? 226 ? -55.874  -25.461  -16.311 1.0 0.0 226  0 1 
ATOM 3343  O O    . ARG A ? 226 ? -56.605  -25.924  -15.428 1.0 0.0 226  0 1 
ATOM 3344  C CB   . ARG A ? 226 ? -53.914  -26.697  -17.196 1.0 0.0 226  0 1 
ATOM 3345  C CG   . ARG A ? 226 ? -53.630  -27.390  -15.873 1.0 0.0 226  0 1 
ATOM 3346  C CD   . ARG A ? 226 ? -52.179  -27.647  -15.687 1.0 0.0 226  0 1 
ATOM 3347  N NE   . ARG A ? 226 ? -51.421  -26.411  -15.574 1.0 0.0 226  0 1 
ATOM 3348  C CZ   . ARG A ? 226 ? -50.084  -26.318  -15.717 1.0 0.0 226  0 1 
ATOM 3349  N NH1  . ARG A ? 226 ? -49.374  -27.393  -15.978 1.0 0.0 226  0 1 
ATOM 3350  N NH2  . ARG A ? 226 ? -49.486  -25.145  -15.595 1.0 0.0 226  0 1 
ATOM 3351  H H    . ARG A ? 226 ? -54.717  -25.497  -19.285 1.0 0.0 226  0 1 
ATOM 3352  H HA   . ARG A ? 226 ? -55.976  -27.266  -17.408 1.0 0.0 226  0 1 
ATOM 3353  H 1HB  . ARG A ? 226 ? -53.554  -27.346  -17.992 1.0 0.0 226  0 1 
ATOM 3354  H 2HB  . ARG A ? 226 ? -53.318  -25.784  -17.224 1.0 0.0 226  0 1 
ATOM 3355  H 1HG  . ARG A ? 226 ? -53.976  -26.763  -15.051 1.0 0.0 226  0 1 
ATOM 3356  H 2HG  . ARG A ? 226 ? -54.154  -28.347  -15.844 1.0 0.0 226  0 1 
ATOM 3357  H 1HD  . ARG A ? 226 ? -52.024  -28.225  -14.777 1.0 0.0 226  0 1 
ATOM 3358  H 2HD  . ARG A ? 226 ? -51.795  -28.205  -16.541 1.0 0.0 226  0 1 
ATOM 3359  H HE   . ARG A ? 226 ? -51.932  -25.561  -15.373 1.0 0.0 226  0 1 
ATOM 3360  H 1HH1 . ARG A ? 226 ? -49.831  -28.289  -16.070 1.0 0.0 226  0 1 
ATOM 3361  H 2HH1 . ARG A ? 226 ? -48.373  -27.323  -16.084 1.0 0.0 226  0 1 
ATOM 3362  H 1HH2 . ARG A ? 226 ? -50.032  -24.318  -15.394 1.0 0.0 226  0 1 
ATOM 3363  H 2HH2 . ARG A ? 226 ? -48.486  -25.075  -15.702 1.0 0.0 226  0 1 
ATOM 3364  N N    . GLU A ? 227 ? -55.498  -24.181  -16.313 1.0 0.0 227  0 1 
ATOM 3365  C CA   . GLU A ? 227 ? -55.811  -23.308  -15.186 1.0 0.0 227  0 1 
ATOM 3366  C C    . GLU A ? 227 ? -57.217  -22.723  -15.245 1.0 0.0 227  0 1 
ATOM 3367  O O    . GLU A ? 227 ? -57.600  -21.987  -14.329 1.0 0.0 227  0 1 
ATOM 3368  C CB   . GLU A ? 227 ? -54.792  -22.170  -15.115 1.0 0.0 227  0 1 
ATOM 3369  C CG   . GLU A ? 227 ? -53.363  -22.620  -14.844 1.0 0.0 227  0 1 
ATOM 3370  C CD   . GLU A ? 227 ? -53.198  -23.265  -13.496 1.0 0.0 227  0 1 
ATOM 3371  O OE1  . GLU A ? 227 ? -53.627  -22.687  -12.526 1.0 0.0 227  0 1 
ATOM 3372  O OE2  . GLU A ? 227 ? -52.641  -24.336  -13.436 1.0 0.0 227  0 1 
ATOM 3373  H H    . GLU A ? 227 ? -54.990  -23.803  -17.100 1.0 0.0 227  0 1 
ATOM 3374  H HA   . GLU A ? 227 ? -55.762  -23.898  -14.269 1.0 0.0 227  0 1 
ATOM 3375  H 1HB  . GLU A ? 227 ? -54.796  -21.616  -16.053 1.0 0.0 227  0 1 
ATOM 3376  H 2HB  . GLU A ? 227 ? -55.078  -21.474  -14.324 1.0 0.0 227  0 1 
ATOM 3377  H 1HG  . GLU A ? 227 ? -53.066  -23.333  -15.613 1.0 0.0 227  0 1 
ATOM 3378  H 2HG  . GLU A ? 227 ? -52.702  -21.757  -14.912 1.0 0.0 227  0 1 
ATOM 3379  N N    . GLY A ? 228 ? -57.982  -23.022  -16.289 1.0 0.0 228  0 1 
ATOM 3380  C CA   . GLY A ? 228 ? -59.363  -22.602  -16.406 1.0 0.0 228  0 1 
ATOM 3381  C C    . GLY A ? 228 ? -59.556  -21.198  -16.929 1.0 0.0 228  0 1 
ATOM 3382  O O    . GLY A ? 228 ? -60.636  -20.626  -16.742 1.0 0.0 228  0 1 
ATOM 3383  H H    . GLY A ? 228 ? -57.571  -23.570  -17.029 1.0 0.0 228  0 1 
ATOM 3384  H 1HA  . GLY A ? 228 ? -59.895  -23.281  -17.071 1.0 0.0 228  0 1 
ATOM 3385  H 2HA  . GLY A ? 228 ? -59.847  -22.663  -15.430 1.0 0.0 228  0 1 
ATOM 3386  N N    . HIS A ? 229 ? -58.557  -20.643  -17.610 1.0 0.0 229  0 1 
ATOM 3387  C CA   . HIS A ? 229 ? -58.595  -19.264  -18.091 1.0 0.0 229  0 1 
ATOM 3388  C C    . HIS A ? 229 ? -59.377  -19.250  -19.401 1.0 0.0 229  0 1 
ATOM 3389  O O    . HIS A ? 229 ? -58.821  -19.005  -20.473 1.0 0.0 229  0 1 
ATOM 3390  C CB   . HIS A ? 229 ? -57.187  -18.699  -18.300 1.0 0.0 229  0 1 
ATOM 3391  C CG   . HIS A ? 229 ? -56.396  -18.570  -17.034 1.0 0.0 229  0 1 
ATOM 3392  N ND1  . HIS A ? 229 ? -56.908  -17.987  -15.894 1.0 0.0 229  0 1 
ATOM 3393  C CD2  . HIS A ? 229 ? -55.132  -18.948  -16.729 1.0 0.0 229  0 1 
ATOM 3394  C CE1  . HIS A ? 229 ? -55.992  -18.013  -14.941 1.0 0.0 229  0 1 
ATOM 3395  N NE2  . HIS A ? 229 ? -54.907  -18.590  -15.424 1.0 0.0 229  0 1 
ATOM 3396  H H    . HIS A ? 229 ? -57.742  -21.207  -17.796 1.0 0.0 229  0 1 
ATOM 3397  H HA   . HIS A ? 229 ? -59.118  -18.640  -17.369 1.0 0.0 229  0 1 
ATOM 3398  H 1HB  . HIS A ? 229 ? -56.633  -19.343  -18.983 1.0 0.0 229  0 1 
ATOM 3399  H 2HB  . HIS A ? 229 ? -57.255  -17.714  -18.761 1.0 0.0 229  0 1 
ATOM 3400  H HD2  . HIS A ? 229 ? -54.426  -19.442  -17.396 1.0 0.0 229  0 1 
ATOM 3401  H HE1  . HIS A ? 229 ? -56.113  -17.624  -13.930 1.0 0.0 229  0 1 
ATOM 3402  H HE2  . HIS A ? 229 ? -54.047  -18.745  -14.917 1.0 0.0 229  0 1 
ATOM 3403  N N    . LEU A ? 230 ? -60.684  -19.494  -19.305 1.0 0.0 230  0 1 
ATOM 3404  C CA   . LEU A ? 230 ? -61.569  -19.512  -20.465 1.0 0.0 230  0 1 
ATOM 3405  C C    . LEU A ? 230 ? -61.449  -18.280  -21.360 1.0 0.0 230  0 1 
ATOM 3406  O O    . LEU A ? 230 ? -61.350  -18.437  -22.582 1.0 0.0 230  0 1 
ATOM 3407  C CB   . LEU A ? 230 ? -63.023  -19.648  -19.993 1.0 0.0 230  0 1 
ATOM 3408  C CG   . LEU A ? 230 ? -64.082  -19.679  -21.101 1.0 0.0 230  0 1 
ATOM 3409  C CD1  . LEU A ? 230 ? -63.861  -20.901  -21.983 1.0 0.0 230  0 1 
ATOM 3410  C CD2  . LEU A ? 230 ? -65.470  -19.698  -20.477 1.0 0.0 230  0 1 
ATOM 3411  H H    . LEU A ? 230 ? -61.070  -19.672  -18.388 1.0 0.0 230  0 1 
ATOM 3412  H HA   . LEU A ? 230 ? -61.292  -20.356  -21.098 1.0 0.0 230  0 1 
ATOM 3413  H 1HB  . LEU A ? 230 ? -63.117  -20.569  -19.419 1.0 0.0 230  0 1 
ATOM 3414  H 2HB  . LEU A ? 230 ? -63.255  -18.811  -19.335 1.0 0.0 230  0 1 
ATOM 3415  H HG   . LEU A ? 230 ? -63.979  -18.793  -21.727 1.0 0.0 230  0 1 
ATOM 3416  H 1HD1 . LEU A ? 230 ? -64.614  -20.922  -22.770 1.0 0.0 230  0 1 
ATOM 3417  H 2HD1 . LEU A ? 230 ? -62.869  -20.851  -22.431 1.0 0.0 230  0 1 
ATOM 3418  H 3HD1 . LEU A ? 230 ? -63.942  -21.804  -21.378 1.0 0.0 230  0 1 
ATOM 3419  H 1HD2 . LEU A ? 230 ? -66.223  -19.719  -21.265 1.0 0.0 230  0 1 
ATOM 3420  H 2HD2 . LEU A ? 230 ? -65.574  -20.585  -19.851 1.0 0.0 230  0 1 
ATOM 3421  H 3HD2 . LEU A ? 230 ? -65.607  -18.806  -19.867 1.0 0.0 230  0 1 
ATOM 3422  N N    . GLU A ? 231 ? -61.417  -17.069  -20.795 1.0 0.0 231  0 1 
ATOM 3423  C CA   . GLU A ? 231 ? -61.176  -15.883  -21.610 1.0 0.0 231  0 1 
ATOM 3424  C C    . GLU A ? 231 ? -59.879  -15.868  -22.406 1.0 0.0 231  0 1 
ATOM 3425  O O    . GLU A ? 231 ? -59.828  -15.273  -23.487 1.0 0.0 231  0 1 
ATOM 3426  C CB   . GLU A ? 231 ? -61.212  -14.645  -20.712 1.0 0.0 231  0 1 
ATOM 3427  C CG   . GLU A ? 231 ? -62.591  -14.301  -20.169 1.0 0.0 231  0 1 
ATOM 3428  C CD   . GLU A ? 231 ? -62.579  -13.110  -19.252 1.0 0.0 231  0 1 
ATOM 3429  O OE1  . GLU A ? 231 ? -61.515  -12.614  -18.968 1.0 0.0 231  0 1 
ATOM 3430  O OE2  . GLU A ? 231 ? -63.635  -12.695  -18.835 1.0 0.0 231  0 1 
ATOM 3431  H H    . GLU A ? 231 ? -61.558  -16.962  -19.800 1.0 0.0 231  0 1 
ATOM 3432  H HA   . GLU A ? 231 ? -61.968  -15.811  -22.357 1.0 0.0 231  0 1 
ATOM 3433  H 1HB  . GLU A ? 231 ? -60.545  -14.794  -19.861 1.0 0.0 231  0 1 
ATOM 3434  H 2HB  . GLU A ? 231 ? -60.845  -13.782  -21.267 1.0 0.0 231  0 1 
ATOM 3435  H 1HG  . GLU A ? 231 ? -63.258  -14.093  -21.006 1.0 0.0 231  0 1 
ATOM 3436  H 2HG  . GLU A ? 231 ? -62.985  -15.162  -19.633 1.0 0.0 231  0 1 
ATOM 3437  N N    . ILE A ? 232 ? -58.822  -16.504  -21.906 1.0 0.0 232  0 1 
ATOM 3438  C CA   . ILE A ? 232 ? -57.583  -16.597  -22.682 1.0 0.0 232  0 1 
ATOM 3439  C C    . ILE A ? 232 ? -57.685  -17.664  -23.766 1.0 0.0 232  0 1 
ATOM 3440  O O    . ILE A ? 232 ? -57.246  -17.435  -24.899 1.0 0.0 232  0 1 
ATOM 3441  C CB   . ILE A ? 232 ? -56.383  -16.909  -21.769 1.0 0.0 232  0 1 
ATOM 3442  C CG1  . ILE A ? 232 ? -56.127  -15.746  -20.808 1.0 0.0 232  0 1 
ATOM 3443  C CG2  . ILE A ? 232 ? -55.144  -17.200  -22.601 1.0 0.0 232  0 1 
ATOM 3444  C CD1  . ILE A ? 232 ? -55.136  -16.066  -19.713 1.0 0.0 232  0 1 
ATOM 3445  H H    . ILE A ? 232 ? -58.861  -16.931  -20.991 1.0 0.0 232  0 1 
ATOM 3446  H HA   . ILE A ? 232 ? -57.440  -15.658  -23.218 1.0 0.0 232  0 1 
ATOM 3447  H HB   . ILE A ? 232 ? -56.610  -17.781  -21.156 1.0 0.0 232  0 1 
ATOM 3448  H 1HG1 . ILE A ? 232 ? -55.754  -14.888  -21.366 1.0 0.0 232  0 1 
ATOM 3449  H 2HG1 . ILE A ? 232 ? -57.066  -15.447  -20.341 1.0 0.0 232  0 1 
ATOM 3450  H 1HG2 . ILE A ? 232 ? -54.305  -17.418  -21.940 1.0 0.0 232  0 1 
ATOM 3451  H 2HG2 . ILE A ? 232 ? -55.331  -18.059  -23.245 1.0 0.0 232  0 1 
ATOM 3452  H 3HG2 . ILE A ? 232 ? -54.905  -16.331  -23.215 1.0 0.0 232  0 1 
ATOM 3453  H 1HD1 . ILE A ? 232 ? -55.007  -15.193  -19.071 1.0 0.0 232  0 1 
ATOM 3454  H 2HD1 . ILE A ? 232 ? -55.508  -16.902  -19.118 1.0 0.0 232  0 1 
ATOM 3455  H 3HD1 . ILE A ? 232 ? -54.178  -16.334  -20.156 1.0 0.0 232  0 1 
ATOM 3456  N N    . VAL A ? 233 ? -58.307  -18.804  -23.461 1.0 0.0 233  0 1 
ATOM 3457  C CA   . VAL A ? 233 ? -58.497  -19.838  -24.472 1.0 0.0 233  0 1 
ATOM 3458  C C    . VAL A ? 233 ? -59.212  -19.271  -25.694 1.0 0.0 233  0 1 
ATOM 3459  O O    . VAL A ? 233 ? -58.775  -19.478  -26.830 1.0 0.0 233  0 1 
ATOM 3460  C CB   . VAL A ? 233 ? -59.314  -21.010  -23.896 1.0 0.0 233  0 1 
ATOM 3461  C CG1  . VAL A ? 233 ? -59.702  -21.982  -24.999 1.0 0.0 233  0 1 
ATOM 3462  C CG2  . VAL A ? 233 ? -58.514  -21.715  -22.811 1.0 0.0 233  0 1 
ATOM 3463  H H    . VAL A ? 233 ? -58.651  -18.963  -22.525 1.0 0.0 233  0 1 
ATOM 3464  H HA   . VAL A ? 233 ? -57.518  -20.183  -24.804 1.0 0.0 233  0 1 
ATOM 3465  H HB   . VAL A ? 233 ? -60.239  -20.621  -23.470 1.0 0.0 233  0 1 
ATOM 3466  H 1HG1 . VAL A ? 233 ? -60.279  -22.804  -24.574 1.0 0.0 233  0 1 
ATOM 3467  H 2HG1 . VAL A ? 233 ? -60.304  -21.464  -25.745 1.0 0.0 233  0 1 
ATOM 3468  H 3HG1 . VAL A ? 233 ? -58.801  -22.377  -25.469 1.0 0.0 233  0 1 
ATOM 3469  H 1HG2 . VAL A ? 233 ? -59.097  -22.541  -22.408 1.0 0.0 233  0 1 
ATOM 3470  H 2HG2 . VAL A ? 233 ? -57.585  -22.098  -23.236 1.0 0.0 233  0 1 
ATOM 3471  H 3HG2 . VAL A ? 233 ? -58.282  -21.010  -22.012 1.0 0.0 233  0 1 
ATOM 3472  N N    . GLU A ? 234 ? -60.310  -18.536  -25.489 1.0 0.0 234  0 1 
ATOM 3473  C CA   . GLU A ? 234 ? -61.042  -18.040  -26.651 1.0 0.0 234  0 1 
ATOM 3474  C C    . GLU A ? 234 ? -60.230  -17.046  -27.481 1.0 0.0 234  0 1 
ATOM 3475  O O    . GLU A ? 234 ? -60.108  -17.229  -28.697 1.0 0.0 234  0 1 
ATOM 3476  C CB   . GLU A ? 234 ? -62.349  -17.382  -26.202 1.0 0.0 234  0 1 
ATOM 3477  C CG   . GLU A ? 234 ? -63.391  -18.354  -25.669 1.0 0.0 234  0 1 
ATOM 3478  C CD   . GLU A ? 234 ? -64.620  -17.665  -25.145 1.0 0.0 234  0 1 
ATOM 3479  O OE1  . GLU A ? 234 ? -64.632  -16.457  -25.110 1.0 0.0 234  0 1 
ATOM 3480  O OE2  . GLU A ? 234 ? -65.549  -18.346  -24.780 1.0 0.0 234  0 1 
ATOM 3481  H H    . GLU A ? 234 ? -60.648  -18.315  -24.563 1.0 0.0 234  0 1 
ATOM 3482  H HA   . GLU A ? 234 ? -61.247  -18.881  -27.316 1.0 0.0 234  0 1 
ATOM 3483  H 1HB  . GLU A ? 234 ? -62.139  -16.653  -25.419 1.0 0.0 234  0 1 
ATOM 3484  H 2HB  . GLU A ? 234 ? -62.792  -16.843  -27.040 1.0 0.0 234  0 1 
ATOM 3485  H 1HG  . GLU A ? 234 ? -63.683  -19.033  -26.469 1.0 0.0 234  0 1 
ATOM 3486  H 2HG  . GLU A ? 234 ? -62.946  -18.947  -24.872 1.0 0.0 234  0 1 
ATOM 3487  N N    . VAL A ? 235 ? -59.651  -16.012  -26.861 1.0 0.0 235  0 1 
ATOM 3488  C CA   . VAL A ? 235 ? -58.926  -15.013  -27.647 1.0 0.0 235  0 1 
ATOM 3489  C C    . VAL A ? 235 ? -57.626  -15.593  -28.190 1.0 0.0 235  0 1 
ATOM 3490  O O    . VAL A ? 235 ? -57.161  -15.194  -29.265 1.0 0.0 235  0 1 
ATOM 3491  C CB   . VAL A ? 235 ? -58.613  -13.773  -26.788 1.0 0.0 235  0 1 
ATOM 3492  C CG1  . VAL A ? 235 ? -57.498  -14.078  -25.799 1.0 0.0 235  0 1 
ATOM 3493  C CG2  . VAL A ? 235 ? -58.234  -12.605  -27.685 1.0 0.0 235  0 1 
ATOM 3494  H H    . VAL A ? 235 ? -59.706  -15.904  -25.859 1.0 0.0 235  0 1 
ATOM 3495  H HA   . VAL A ? 235 ? -59.526  -14.760  -28.522 1.0 0.0 235  0 1 
ATOM 3496  H HB   . VAL A ? 235 ? -59.498  -13.514  -26.207 1.0 0.0 235  0 1 
ATOM 3497  H 1HG1 . VAL A ? 235 ? -57.291  -13.191  -25.200 1.0 0.0 235  0 1 
ATOM 3498  H 2HG1 . VAL A ? 235 ? -57.806  -14.893  -25.145 1.0 0.0 235  0 1 
ATOM 3499  H 3HG1 . VAL A ? 235 ? -56.599  -14.367  -26.343 1.0 0.0 235  0 1 
ATOM 3500  H 1HG2 . VAL A ? 235 ? -58.014  -11.731  -27.072 1.0 0.0 235  0 1 
ATOM 3501  H 2HG2 . VAL A ? 235 ? -57.353  -12.867  -28.271 1.0 0.0 235  0 1 
ATOM 3502  H 3HG2 . VAL A ? 235 ? -59.063  -12.377  -28.357 1.0 0.0 235  0 1 
ATOM 3503  N N    . LEU A ? 236 ? -57.020  -16.540  -27.471 1.0 0.0 236  0 1 
ATOM 3504  C CA   . LEU A ? 236 ? -55.784  -17.139  -27.955 1.0 0.0 236  0 1 
ATOM 3505  C C    . LEU A ? 236 ? -56.047  -17.950  -29.213 1.0 0.0 236  0 1 
ATOM 3506  O O    . LEU A ? 236 ? -55.289  -17.866  -30.185 1.0 0.0 236  0 1 
ATOM 3507  C CB   . LEU A ? 236 ? -55.162  -18.035  -26.877 1.0 0.0 236  0 1 
ATOM 3508  C CG   . LEU A ? 236 ? -53.839  -18.712  -27.254 1.0 0.0 236  0 1 
ATOM 3509  C CD1  . LEU A ? 236 ? -52.800  -17.648  -27.582 1.0 0.0 236  0 1 
ATOM 3510  C CD2  . LEU A ? 236 ? -53.373  -19.594  -26.107 1.0 0.0 236  0 1 
ATOM 3511  H H    . LEU A ? 236 ? -57.407  -16.853  -26.591 1.0 0.0 236  0 1 
ATOM 3512  H HA   . LEU A ? 236 ? -55.088  -16.338  -28.207 1.0 0.0 236  0 1 
ATOM 3513  H 1HB  . LEU A ? 236 ? -54.984  -17.435  -25.986 1.0 0.0 236  0 1 
ATOM 3514  H 2HB  . LEU A ? 236 ? -55.876  -18.820  -26.623 1.0 0.0 236  0 1 
ATOM 3515  H HG   . LEU A ? 236 ? -53.984  -19.322  -28.146 1.0 0.0 236  0 1 
ATOM 3516  H 1HD1 . LEU A ? 236 ? -51.859  -18.128  -27.851 1.0 0.0 236  0 1 
ATOM 3517  H 2HD1 . LEU A ? 236 ? -53.150  -17.043  -28.419 1.0 0.0 236  0 1 
ATOM 3518  H 3HD1 . LEU A ? 236 ? -52.645  -17.010  -26.712 1.0 0.0 236  0 1 
ATOM 3519  H 1HD2 . LEU A ? 236 ? -52.433  -20.076  -26.376 1.0 0.0 236  0 1 
ATOM 3520  H 2HD2 . LEU A ? 236 ? -53.227  -18.986  -25.214 1.0 0.0 236  0 1 
ATOM 3521  H 3HD2 . LEU A ? 236 ? -54.127  -20.357  -25.906 1.0 0.0 236  0 1 
ATOM 3522  N N    . LEU A ? 237 ? -57.129  -18.731  -29.202 1.0 0.0 237  0 1 
ATOM 3523  C CA   . LEU A ? 237 ? -57.522  -19.530  -30.354 1.0 0.0 237  0 1 
ATOM 3524  C C    . LEU A ? 237 ? -57.815  -18.659  -31.567 1.0 0.0 237  0 1 
ATOM 3525  O O    . LEU A ? 237 ? -57.492  -19.041  -32.698 1.0 0.0 237  0 1 
ATOM 3526  C CB   . LEU A ? 237 ? -58.759  -20.372  -30.014 1.0 0.0 237  0 1 
ATOM 3527  C CG   . LEU A ? 237 ? -58.536  -21.502  -29.000 1.0 0.0 237  0 1 
ATOM 3528  C CD1  . LEU A ? 237 ? -59.875  -22.131  -28.639 1.0 0.0 237  0 1 
ATOM 3529  C CD2  . LEU A ? 237 ? -57.589  -22.535  -29.593 1.0 0.0 237  0 1 
ATOM 3530  H H    . LEU A ? 237 ? -57.691  -18.766  -28.364 1.0 0.0 237  0 1 
ATOM 3531  H HA   . LEU A ? 237 ? -56.705  -20.206  -30.605 1.0 0.0 237  0 1 
ATOM 3532  H 1HB  . LEU A ? 237 ? -59.527  -19.713  -29.611 1.0 0.0 237  0 1 
ATOM 3533  H 2HB  . LEU A ? 237 ? -59.137  -20.819  -30.932 1.0 0.0 237  0 1 
ATOM 3534  H HG   . LEU A ? 237 ? -58.101  -21.093  -28.088 1.0 0.0 237  0 1 
ATOM 3535  H 1HD1 . LEU A ? 237 ? -59.717  -22.934  -27.918 1.0 0.0 237  0 1 
ATOM 3536  H 2HD1 . LEU A ? 237 ? -60.525  -21.374  -28.200 1.0 0.0 237  0 1 
ATOM 3537  H 3HD1 . LEU A ? 237 ? -60.341  -22.535  -29.536 1.0 0.0 237  0 1 
ATOM 3538  H 1HD2 . LEU A ? 237 ? -57.430  -23.338  -28.873 1.0 0.0 237  0 1 
ATOM 3539  H 2HD2 . LEU A ? 237 ? -58.023  -22.946  -30.505 1.0 0.0 237  0 1 
ATOM 3540  H 3HD2 . LEU A ? 237 ? -56.634  -22.062  -29.827 1.0 0.0 237  0 1 
ATOM 3541  N N    . LYS A ? 238 ? -58.417  -17.488  -31.351 1.0 0.0 238  0 1 
ATOM 3542  C CA   . LYS A ? 238 ? -58.667  -16.558  -32.445 1.0 0.0 238  0 1 
ATOM 3543  C C    . LYS A ? 238 ? -57.375  -16.104  -33.118 1.0 0.0 238  0 1 
ATOM 3544  O O    . LYS A ? 238 ? -57.412  -15.613  -34.252 1.0 0.0 238  0 1 
ATOM 3545  C CB   . LYS A ? 238 ? -59.446  -15.343  -31.938 1.0 0.0 238  0 1 
ATOM 3546  C CG   . LYS A ? 238 ? -60.882  -15.643  -31.529 1.0 0.0 238  0 1 
ATOM 3547  C CD   . LYS A ? 238 ? -61.586  -14.392  -31.025 1.0 0.0 238  0 1 
ATOM 3548  C CE   . LYS A ? 238 ? -63.022  -14.689  -30.621 1.0 0.0 238  0 1 
ATOM 3549  N NZ   . LYS A ? 238 ? -63.714  -13.479  -30.095 1.0 0.0 238  0 1 
ATOM 3550  H H    . LYS A ? 238 ? -58.708  -17.239  -30.416 1.0 0.0 238  0 1 
ATOM 3551  H HA   . LYS A ? 238 ? -59.258  -17.068  -33.207 1.0 0.0 238  0 1 
ATOM 3552  H 1HB  . LYS A ? 238 ? -58.935  -14.917  -31.075 1.0 0.0 238  0 1 
ATOM 3553  H 2HB  . LYS A ? 238 ? -59.472  -14.578  -32.714 1.0 0.0 238  0 1 
ATOM 3554  H 1HG  . LYS A ? 238 ? -61.430  -16.037  -32.386 1.0 0.0 238  0 1 
ATOM 3555  H 2HG  . LYS A ? 238 ? -60.886  -16.395  -30.741 1.0 0.0 238  0 1 
ATOM 3556  H 1HD  . LYS A ? 238 ? -61.048  -13.995  -30.161 1.0 0.0 238  0 1 
ATOM 3557  H 2HD  . LYS A ? 238 ? -61.588  -13.635  -31.809 1.0 0.0 238  0 1 
ATOM 3558  H 1HE  . LYS A ? 238 ? -63.573  -15.060  -31.483 1.0 0.0 238  0 1 
ATOM 3559  H 2HE  . LYS A ? 238 ? -63.032  -15.460  -29.851 1.0 0.0 238  0 1 
ATOM 3560  H 1HZ  . LYS A ? 238 ? -64.661  -13.718  -29.839 1.0 0.0 238  0 1 
ATOM 3561  H 2HZ  . LYS A ? 238 ? -63.221  -13.136  -29.283 1.0 0.0 238  0 1 
ATOM 3562  H 3HZ  . LYS A ? 238 ? -63.727  -12.763  -30.808 1.0 0.0 238  0 1 
ATOM 3563  N N    . ASN A ? 239 ? -56.232  -16.255  -32.442 1.0 0.0 239  0 1 
ATOM 3564  C CA   . ASN A ? 239 ? -54.957  -15.848  -33.022 1.0 0.0 239  0 1 
ATOM 3565  C C    . ASN A ? 239 ? -54.201  -17.004  -33.658 1.0 0.0 239  0 1 
ATOM 3566  O O    . ASN A ? 239 ? -53.024  -16.843  -34.003 1.0 0.0 239  0 1 
ATOM 3567  C CB   . ASN A ? 239 ? -54.094  -15.176  -31.969 1.0 0.0 239  0 1 
ATOM 3568  C CG   . ASN A ? 239 ? -54.635  -13.839  -31.548 1.0 0.0 239  0 1 
ATOM 3569  O OD1  . ASN A ? 239 ? -54.474  -12.839  -32.256 1.0 0.0 239  0 1 
ATOM 3570  N ND2  . ASN A ? 239 ? -55.274  -13.801  -30.406 1.0 0.0 239  0 1 
ATOM 3571  H H    . ASN A ? 239 ? -56.246  -16.658  -31.516 1.0 0.0 239  0 1 
ATOM 3572  H HA   . ASN A ? 239 ? -55.151  -15.120  -33.810 1.0 0.0 239  0 1 
ATOM 3573  H 1HB  . ASN A ? 239 ? -54.024  -15.820  -31.092 1.0 0.0 239  0 1 
ATOM 3574  H 2HB  . ASN A ? 239 ? -53.085  -15.041  -32.358 1.0 0.0 239  0 1 
ATOM 3575  H 1HD2 . ASN A ? 239 ? -55.655  -12.937  -30.075 1.0 0.0 239  0 1 
ATOM 3576  H 2HD2 . ASN A ? 239 ? -55.381  -14.634  -29.865 1.0 0.0 239  0 1 
ATOM 3577  N N    . GLY A ? 240 ? -54.844  -18.155  -33.836 1.0 0.0 240  0 1 
ATOM 3578  C CA   . GLY A ? 240 ? -54.265  -19.212  -34.635 1.0 0.0 240  0 1 
ATOM 3579  C C    . GLY A ? 240 ? -53.608  -20.307  -33.820 1.0 0.0 240  0 1 
ATOM 3580  O O    . GLY A ? 240 ? -52.912  -21.165  -34.369 1.0 0.0 240  0 1 
ATOM 3581  H H    . GLY A ? 240 ? -55.750  -18.300  -33.410 1.0 0.0 240  0 1 
ATOM 3582  H 1HA  . GLY A ? 240 ? -55.039  -19.665  -35.256 1.0 0.0 240  0 1 
ATOM 3583  H 2HA  . GLY A ? 240 ? -53.518  -18.792  -35.308 1.0 0.0 240  0 1 
ATOM 3584  N N    . ALA A ? 241 ? -53.839  -20.302  -32.511 1.0 0.0 241  0 1 
ATOM 3585  C CA   . ALA A ? 241 ? -53.292  -21.326  -31.635 1.0 0.0 241  0 1 
ATOM 3586  C C    . ALA A ? 241 ? -53.826  -22.684  -32.063 1.0 0.0 241  0 1 
ATOM 3587  O O    . ALA A ? 241 ? -54.992  -22.813  -32.439 1.0 0.0 241  0 1 
ATOM 3588  C CB   . ALA A ? 241 ? -53.639  -21.041  -30.181 1.0 0.0 241  0 1 
ATOM 3589  H H    . ALA A ? 241 ? -54.411  -19.569  -32.114 1.0 0.0 241  0 1 
ATOM 3590  H HA   . ALA A ? 241 ? -52.208  -21.323  -31.746 1.0 0.0 241  0 1 
ATOM 3591  H 1HB  . ALA A ? 241 ? -53.234  -21.830  -29.548 1.0 0.0 241  0 1 
ATOM 3592  H 2HB  . ALA A ? 241 ? -53.210  -20.084  -29.886 1.0 0.0 241  0 1 
ATOM 3593  H 3HB  . ALA A ? 241 ? -54.722  -21.004  -30.066 1.0 0.0 241  0 1 
ATOM 3594  N N    . ASP A ? 242 ? -52.964  -23.692  -32.002 1.0 0.0 242  0 1 
ATOM 3595  C CA   . ASP A ? 242 ? -53.308  -25.019  -32.499 1.0 0.0 242  0 1 
ATOM 3596  C C    . ASP A ? 242 ? -54.037  -25.805  -31.415 1.0 0.0 242  0 1 
ATOM 3597  O O    . ASP A ? 242 ? -53.462  -26.128  -30.375 1.0 0.0 242  0 1 
ATOM 3598  C CB   . ASP A ? 242 ? -52.054  -25.776  -32.944 1.0 0.0 242  0 1 
ATOM 3599  C CG   . ASP A ? 242 ? -52.368  -27.138  -33.548 1.0 0.0 242  0 1 
ATOM 3600  O OD1  . ASP A ? 242 ? -53.504  -27.546  -33.487 1.0 0.0 242  0 1 
ATOM 3601  O OD2  . ASP A ? 242 ? -51.470  -27.758  -34.065 1.0 0.0 242  0 1 
ATOM 3602  H H    . ASP A ? 242 ? -52.049  -23.538  -31.603 1.0 0.0 242  0 1 
ATOM 3603  H HA   . ASP A ? 242 ? -53.969  -24.905  -33.358 1.0 0.0 242  0 1 
ATOM 3604  H 1HB  . ASP A ? 242 ? -51.514  -25.184  -33.682 1.0 0.0 242  0 1 
ATOM 3605  H 2HB  . ASP A ? 242 ? -51.392  -25.918  -32.089 1.0 0.0 242  0 1 
ATOM 3606  N N    . VAL A ? 243 ? -55.314  -26.116  -31.658 1.0 0.0 243  0 1 
ATOM 3607  C CA   . VAL A ? 243 ? -56.103  -26.820  -30.651 1.0 0.0 243  0 1 
ATOM 3608  C C    . VAL A ? 243 ? -55.532  -28.204  -30.373 1.0 0.0 243  0 1 
ATOM 3609  O O    . VAL A ? 243 ? -55.778  -28.787  -29.316 1.0 0.0 243  0 1 
ATOM 3610  C CB   . VAL A ? 243 ? -57.565  -26.956  -31.115 1.0 0.0 243  0 1 
ATOM 3611  C CG1  . VAL A ? 243 ? -58.196  -25.583  -31.295 1.0 0.0 243  0 1 
ATOM 3612  C CG2  . VAL A ? 243 ? -57.626  -27.751  -32.410 1.0 0.0 243  0 1 
ATOM 3613  H H    . VAL A ? 243 ? -55.746  -25.869  -32.536 1.0 0.0 243  0 1 
ATOM 3614  H HA   . VAL A ? 243 ? -56.080  -26.241  -29.728 1.0 0.0 243  0 1 
ATOM 3615  H HB   . VAL A ? 243 ? -58.135  -27.473  -30.342 1.0 0.0 243  0 1 
ATOM 3616  H 1HG1 . VAL A ? 243 ? -59.230  -25.698  -31.623 1.0 0.0 243  0 1 
ATOM 3617  H 2HG1 . VAL A ? 243 ? -58.174  -25.045  -30.347 1.0 0.0 243  0 1 
ATOM 3618  H 3HG1 . VAL A ? 243 ? -57.638  -25.022  -32.044 1.0 0.0 243  0 1 
ATOM 3619  H 1HG2 . VAL A ? 243 ? -58.662  -27.844  -32.732 1.0 0.0 243  0 1 
ATOM 3620  H 2HG2 . VAL A ? 243 ? -57.051  -27.237  -33.180 1.0 0.0 243  0 1 
ATOM 3621  H 3HG2 . VAL A ? 243 ? -57.207  -28.744  -32.247 1.0 0.0 243  0 1 
ATOM 3622  N N    . ASN A ? 244 ? -54.764  -28.759  -31.308 1.0 0.0 244  0 1 
ATOM 3623  C CA   . ASN A ? 244 ? -54.261  -30.128  -31.207 1.0 0.0 244  0 1 
ATOM 3624  C C    . ASN A ? 244 ? -52.793  -30.163  -30.808 1.0 0.0 244  0 1 
ATOM 3625  O O    . ASN A ? 244 ? -52.141  -31.205  -30.893 1.0 0.0 244  0 1 
ATOM 3626  C CB   . ASN A ? 244 ? -54.470  -30.868  -32.515 1.0 0.0 244  0 1 
ATOM 3627  C CG   . ASN A ? 244 ? -55.923  -31.124  -32.808 1.0 0.0 244  0 1 
ATOM 3628  O OD1  . ASN A ? 244 ? -56.659  -31.634  -31.958 1.0 0.0 244  0 1 
ATOM 3629  N ND2  . ASN A ? 244 ? -56.348  -30.778  -33.997 1.0 0.0 244  0 1 
ATOM 3630  H H    . ASN A ? 244 ? -54.522  -28.205  -32.117 1.0 0.0 244  0 1 
ATOM 3631  H HA   . ASN A ? 244 ? -54.815  -30.644  -30.423 1.0 0.0 244  0 1 
ATOM 3632  H 1HB  . ASN A ? 244 ? -54.042  -30.289  -33.334 1.0 0.0 244  0 1 
ATOM 3633  H 2HB  . ASN A ? 244 ? -53.945  -31.823  -32.481 1.0 0.0 244  0 1 
ATOM 3634  H 1HD2 . ASN A ? 244 ? -57.305  -30.924  -34.248 1.0 0.0 244  0 1 
ATOM 3635  H 2HD2 . ASN A ? 244 ? -55.717  -30.367  -34.654 1.0 0.0 244  0 1 
ATOM 3636  N N    . ALA A ? 245 ? -52.219  -29.109  -30.381 1.0 0.0 245  0 1 
ATOM 3637  C CA   . ALA A ? 245 ? -50.847  -29.110  -29.876 1.0 0.0 245  0 1 
ATOM 3638  C C    . ALA A ? 245 ? -50.710  -30.004  -28.649 1.0 0.0 245  0 1 
ATOM 3639  O O    . ALA A ? 245 ? -51.618  -30.081  -27.820 1.0 0.0 245  0 1 
ATOM 3640  C CB   . ALA A ? 245 ? -50.403  -27.692  -29.547 1.0 0.0 245  0 1 
ATOM 3641  H H    . ALA A ? 245 ? -52.738  -28.242  -30.395 1.0 0.0 245  0 1 
ATOM 3642  H HA   . ALA A ? 245 ? -50.201  -29.511  -30.655 1.0 0.0 245  0 1 
ATOM 3643  H 1HB  . ALA A ? 245 ? -49.380  -27.709  -29.172 1.0 0.0 245  0 1 
ATOM 3644  H 2HB  . ALA A ? 245 ? -50.449  -27.079  -30.447 1.0 0.0 245  0 1 
ATOM 3645  H 3HB  . ALA A ? 245 ? -51.060  -27.272  -28.788 1.0 0.0 245  0 1 
ATOM 3646  N N    . LYS A ? 246 ? -49.578  -30.532  -28.225 1.0 0.0 246  0 1 
ATOM 3647  C CA   . LYS A ? 246 ? -49.303  -31.434  -27.105 1.0 0.0 246  0 1 
ATOM 3648  C C    . LYS A ? 246 ? -48.135  -30.963  -26.241 1.0 0.0 246  0 1 
ATOM 3649  O O    . LYS A ? 246 ? -47.167  -30.385  -26.744 1.0 0.0 246  0 1 
ATOM 3650  C CB   . LYS A ? 246 ? -49.024  -32.846  -27.624 1.0 0.0 246  0 1 
ATOM 3651  C CG   . LYS A ? 246 ? -50.236  -33.548  -28.219 1.0 0.0 246  0 1 
ATOM 3652  C CD   . LYS A ? 246 ? -49.878  -34.939  -28.721 1.0 0.0 246  0 1 
ATOM 3653  C CE   . LYS A ? 246 ? -51.110  -35.688  -29.206 1.0 0.0 246  0 1 
ATOM 3654  N NZ   . LYS A ? 246 ? -50.782  -37.068  -29.655 1.0 0.0 246  0 1 
ATOM 3655  H HA   . LYS A ? 246 ? -50.174  -31.447  -26.450 1.0 0.0 246  0 1 
ATOM 3656  H 1HB  . LYS A ? 246 ? -48.250  -32.806  -28.391 1.0 0.0 246  0 1 
ATOM 3657  H 2HB  . LYS A ? 246 ? -48.646  -33.464  -26.809 1.0 0.0 246  0 1 
ATOM 3658  H 1HG  . LYS A ? 246 ? -51.016  -33.633  -27.463 1.0 0.0 246  0 1 
ATOM 3659  H 2HG  . LYS A ? 246 ? -50.625  -32.961  -29.051 1.0 0.0 246  0 1 
ATOM 3660  H 1HD  . LYS A ? 246 ? -49.164  -34.859  -29.541 1.0 0.0 246  0 1 
ATOM 3661  H 2HD  . LYS A ? 246 ? -49.414  -35.508  -27.913 1.0 0.0 246  0 1 
ATOM 3662  H 1HE  . LYS A ? 246 ? -51.842  -35.745  -28.401 1.0 0.0 246  0 1 
ATOM 3663  H 2HE  . LYS A ? 246 ? -51.560  -35.146  -30.039 1.0 0.0 246  0 1 
ATOM 3664  H 1HZ  . LYS A ? 246 ? -51.625  -37.530  -29.968 1.0 0.0 246  0 1 
ATOM 3665  H 2HZ  . LYS A ? 246 ? -50.118  -37.027  -30.414 1.0 0.0 246  0 1 
ATOM 3666  H 3HZ  . LYS A ? 246 ? -50.382  -37.586  -28.886 1.0 0.0 246  0 1 
ATOM 3667  N N    . ASP A ? 247 ? -48.230  -31.224  -24.939 1.0 0.0 247  0 1 
ATOM 3668  C CA   . ASP A ? 247 ? -47.094  -31.054  -24.035 1.0 0.0 247  0 1 
ATOM 3669  C C    . ASP A ? 247 ? -46.217  -32.311  -23.979 1.0 0.0 247  0 1 
ATOM 3670  O O    . ASP A ? 247 ? -46.413  -33.255  -24.748 1.0 0.0 247  0 1 
ATOM 3671  C CB   . ASP A ? 247 ? -47.585  -30.705  -22.628 1.0 0.0 247  0 1 
ATOM 3672  C CG   . ASP A ? 247 ? -48.278  -31.870  -21.935 1.0 0.0 247  0 1 
ATOM 3673  O OD1  . ASP A ? 247 ? -48.208  -32.965  -22.444 1.0 0.0 247  0 1 
ATOM 3674  O OD2  . ASP A ? 247 ? -48.872  -31.655  -20.906 1.0 0.0 247  0 1 
ATOM 3675  H H    . ASP A ? 247 ? -49.110  -31.548  -24.566 1.0 0.0 247  0 1 
ATOM 3676  H HA   . ASP A ? 247 ? -46.465  -30.249  -24.417 1.0 0.0 247  0 1 
ATOM 3677  H 1HB  . ASP A ? 247 ? -46.739  -30.389  -22.015 1.0 0.0 247  0 1 
ATOM 3678  H 2HB  . ASP A ? 247 ? -48.280  -29.867  -22.682 1.0 0.0 247  0 1 
ATOM 3679  N N    . LYS A ? 248 ? -45.256  -32.310  -23.060 1.0 0.0 248  0 1 
ATOM 3680  C CA   . LYS A ? 248 ? -44.276  -33.382  -22.973 1.0 0.0 248  0 1 
ATOM 3681  C C    . LYS A ? 248 ? -44.929  -34.736  -22.695 1.0 0.0 248  0 1 
ATOM 3682  O O    . LYS A ? 248 ? -44.349  -35.781  -22.998 1.0 0.0 248  0 1 
ATOM 3683  C CB   . LYS A ? 248 ? -43.245  -33.066  -21.890 1.0 0.0 248  0 1 
ATOM 3684  C CG   . LYS A ? 248 ? -43.752  -33.247  -20.465 1.0 0.0 248  0 1 
ATOM 3685  C CD   . LYS A ? 248 ? -42.662  -32.950  -19.448 1.0 0.0 248  0 1 
ATOM 3686  C CE   . LYS A ? 248 ? -43.142  -33.216  -18.028 1.0 0.0 248  0 1 
ATOM 3687  N NZ   . LYS A ? 248 ? -43.358  -34.666  -17.777 1.0 0.0 248  0 1 
ATOM 3688  H H    . LYS A ? 248 ? -45.206  -31.543  -22.405 1.0 0.0 248  0 1 
ATOM 3689  H HA   . LYS A ? 248 ? -43.766  -33.464  -23.934 1.0 0.0 248  0 1 
ATOM 3690  H 1HB  . LYS A ? 248 ? -42.373  -33.709  -22.018 1.0 0.0 248  0 1 
ATOM 3691  H 2HB  . LYS A ? 248 ? -42.909  -32.035  -21.996 1.0 0.0 248  0 1 
ATOM 3692  H 1HG  . LYS A ? 248 ? -44.594  -32.576  -20.292 1.0 0.0 248  0 1 
ATOM 3693  H 2HG  . LYS A ? 248 ? -44.095  -34.273  -20.330 1.0 0.0 248  0 1 
ATOM 3694  H 1HD  . LYS A ? 248 ? -41.792  -33.576  -19.652 1.0 0.0 248  0 1 
ATOM 3695  H 2HD  . LYS A ? 248 ? -42.363  -31.905  -19.529 1.0 0.0 248  0 1 
ATOM 3696  H 1HE  . LYS A ? 248 ? -42.403  -32.844  -17.319 1.0 0.0 248  0 1 
ATOM 3697  H 2HE  . LYS A ? 248 ? -44.078  -32.686  -17.854 1.0 0.0 248  0 1 
ATOM 3698  H 1HZ  . LYS A ? 248 ? -43.675  -34.801  -16.828 1.0 0.0 248  0 1 
ATOM 3699  H 2HZ  . LYS A ? 248 ? -44.056  -35.019  -18.418 1.0 0.0 248  0 1 
ATOM 3700  H 3HZ  . LYS A ? 248 ? -42.492  -35.166  -17.916 1.0 0.0 248  0 1 
ATOM 3701  N N    . ASP A ? 249 ? -46.128  -34.720  -22.117 1.0 0.0 249  0 1 
ATOM 3702  C CA   . ASP A ? 249 ? -46.799  -35.959  -21.735 1.0 0.0 249  0 1 
ATOM 3703  C C    . ASP A ? 249 ? -47.841  -36.409  -22.759 1.0 0.0 249  0 1 
ATOM 3704  O O    . ASP A ? 249 ? -48.526  -37.416  -22.560 1.0 0.0 249  0 1 
ATOM 3705  C CB   . ASP A ? 249 ? -47.470  -35.793  -20.370 1.0 0.0 249  0 1 
ATOM 3706  C CG   . ASP A ? 249 ? -46.470  -35.591  -19.239 1.0 0.0 249  0 1 
ATOM 3707  O OD1  . ASP A ? 249 ? -45.344  -36.005  -19.387 1.0 0.0 249  0 1 
ATOM 3708  O OD2  . ASP A ? 249 ? -46.841  -35.024  -18.240 1.0 0.0 249  0 1 
ATOM 3709  H H    . ASP A ? 249 ? -46.584  -33.836  -21.937 1.0 0.0 249  0 1 
ATOM 3710  H HA   . ASP A ? 249 ? -46.059  -36.758  -21.706 1.0 0.0 249  0 1 
ATOM 3711  H 1HB  . ASP A ? 249 ? -48.143  -34.936  -20.397 1.0 0.0 249  0 1 
ATOM 3712  H 2HB  . ASP A ? 249 ? -48.071  -36.675  -20.150 1.0 0.0 249  0 1 
ATOM 3713  N N    . GLY A ? 250 ? -47.949  -35.663  -23.855 1.0 0.0 250  0 1 
ATOM 3714  C CA   . GLY A ? 250 ? -48.896  -35.982  -24.907 1.0 0.0 250  0 1 
ATOM 3715  C C    . GLY A ? 250 ? -50.286  -35.408  -24.684 1.0 0.0 250  0 1 
ATOM 3716  O O    . GLY A ? 250 ? -51.235  -35.768  -25.383 1.0 0.0 250  0 1 
ATOM 3717  H H    . GLY A ? 250 ? -47.354  -34.853  -23.958 1.0 0.0 250  0 1 
ATOM 3718  H 1HA  . GLY A ? 250 ? -48.524  -35.609  -25.859 1.0 0.0 250  0 1 
ATOM 3719  H 2HA  . GLY A ? 250 ? -48.986  -37.065  -24.999 1.0 0.0 250  0 1 
ATOM 3720  N N    . TYR A ? 251 ? -50.408  -34.513  -23.708 1.0 0.0 251  0 1 
ATOM 3721  C CA   . TYR A ? 251 ? -51.700  -33.927  -23.364 1.0 0.0 251  0 1 
ATOM 3722  C C    . TYR A ? 251 ? -52.016  -32.704  -24.221 1.0 0.0 251  0 1 
ATOM 3723  O O    . TYR A ? 251 ? -51.208  -31.779  -24.325 1.0 0.0 251  0 1 
ATOM 3724  C CB   . TYR A ? 251 ? -51.734  -33.555  -21.880 1.0 0.0 251  0 1 
ATOM 3725  C CG   . TYR A ? 251 ? -52.025  -34.723  -20.963 1.0 0.0 251  0 1 
ATOM 3726  C CD1  . TYR A ? 251 ? -51.065  -35.704  -20.764 1.0 0.0 251  0 1 
ATOM 3727  C CD2  . TYR A ? 251 ? -53.251  -34.812  -20.322 1.0 0.0 251  0 1 
ATOM 3728  C CE1  . TYR A ? 251 ? -51.331  -36.771  -19.927 1.0 0.0 251  0 1 
ATOM 3729  C CE2  . TYR A ? 251 ? -53.518  -35.879  -19.486 1.0 0.0 251  0 1 
ATOM 3730  C CZ   . TYR A ? 251 ? -52.563  -36.855  -19.288 1.0 0.0 251  0 1 
ATOM 3731  O OH   . TYR A ? 251 ? -52.827  -37.918  -18.454 1.0 0.0 251  0 1 
ATOM 3732  H H    . TYR A ? 251 ? -49.587  -34.231  -23.191 1.0 0.0 251  0 1 
ATOM 3733  H HA   . TYR A ? 251 ? -52.477  -34.667  -23.557 1.0 0.0 251  0 1 
ATOM 3734  H 1HB  . TYR A ? 251 ? -50.774  -33.125  -21.590 1.0 0.0 251  0 1 
ATOM 3735  H 2HB  . TYR A ? 251 ? -52.496  -32.794  -21.713 1.0 0.0 251  0 1 
ATOM 3736  H HD1  . TYR A ? 251 ? -50.100  -35.633  -21.268 1.0 0.0 251  0 1 
ATOM 3737  H HD2  . TYR A ? 251 ? -54.007  -34.042  -20.480 1.0 0.0 251  0 1 
ATOM 3738  H HE1  . TYR A ? 251 ? -50.576  -37.540  -19.771 1.0 0.0 251  0 1 
ATOM 3739  H HE2  . TYR A ? 251 ? -54.482  -35.949  -18.983 1.0 0.0 251  0 1 
ATOM 3740  H HH   . TYR A ? 251 ? -52.379  -38.700  -18.783 1.0 0.0 251  0 1 
ATOM 3741  N N    . THR A ? 252 ? -53.201  -32.708  -24.826 1.0 0.0 252  0 1 
ATOM 3742  C CA   . THR A ? 252 ? -53.696  -31.567  -25.585 1.0 0.0 252  0 1 
ATOM 3743  C C    . THR A ? 252 ? -54.488  -30.664  -24.644 1.0 0.0 252  0 1 
ATOM 3744  O O    . THR A ? 252 ? -54.889  -31.098  -23.563 1.0 0.0 252  0 1 
ATOM 3745  C CB   . THR A ? 252 ? -54.575  -32.006  -26.771 1.0 0.0 252  0 1 
ATOM 3746  O OG1  . THR A ? 252 ? -55.737  -32.688  -26.281 1.0 0.0 252  0 1 
ATOM 3747  C CG2  . THR A ? 252 ? -53.800  -32.932  -27.696 1.0 0.0 252  0 1 
ATOM 3748  H H    . THR A ? 252 ? -53.775  -33.536  -24.753 1.0 0.0 252  0 1 
ATOM 3749  H HA   . THR A ? 252 ? -52.842  -31.031  -25.999 1.0 0.0 252  0 1 
ATOM 3750  H HB   . THR A ? 252 ? -54.896  -31.128  -27.331 1.0 0.0 252  0 1 
ATOM 3751  H HG1  . THR A ? 252 ? -55.487  -33.562  -25.972 1.0 0.0 252  0 1 
ATOM 3752  H 1HG2 . THR A ? 252 ? -54.436  -33.232  -28.528 1.0 0.0 252  0 1 
ATOM 3753  H 2HG2 . THR A ? 252 ? -52.922  -32.412  -28.079 1.0 0.0 252  0 1 
ATOM 3754  H 3HG2 . THR A ? 252 ? -53.485  -33.817  -27.144 1.0 0.0 252  0 1 
ATOM 3755  N N    . PRO A ? 253 ? -54.726  -29.406  -25.051 1.0 0.0 253  0 1 
ATOM 3756  C CA   . PRO A ? 253 ? -55.626  -28.541  -24.281 1.0 0.0 253  0 1 
ATOM 3757  C C    . PRO A ? 253 ? -56.936  -29.244  -23.943 1.0 0.0 253  0 1 
ATOM 3758  O O    . PRO A ? 253 ? -57.520  -28.984  -22.893 1.0 0.0 253  0 1 
ATOM 3759  C CB   . PRO A ? 253 ? -55.853  -27.356  -25.226 1.0 0.0 253  0 1 
ATOM 3760  C CG   . PRO A ? 253 ? -54.600  -27.282  -26.029 1.0 0.0 253  0 1 
ATOM 3761  C CD   . PRO A ? 253 ? -54.233  -28.719  -26.284 1.0 0.0 253  0 1 
ATOM 3762  H HA   . PRO A ? 253 ? -55.108  -28.194  -23.375 1.0 0.0 253  0 1 
ATOM 3763  H 1HB  . PRO A ? 253 ? -56.746  -27.535  -25.845 1.0 0.0 253  0 1 
ATOM 3764  H 2HB  . PRO A ? 253 ? -56.043  -26.442  -24.645 1.0 0.0 253  0 1 
ATOM 3765  H 1HG  . PRO A ? 253 ? -54.776  -26.719  -26.957 1.0 0.0 253  0 1 
ATOM 3766  H 2HG  . PRO A ? 253 ? -53.823  -26.740  -25.470 1.0 0.0 253  0 1 
ATOM 3767  H 1HD  . PRO A ? 253 ? -54.750  -29.076  -27.187 1.0 0.0 253  0 1 
ATOM 3768  H 2HD  . PRO A ? 253 ? -53.142  -28.806  -26.401 1.0 0.0 253  0 1 
ATOM 3769  N N    . LEU A ? 254 ? -57.385  -30.127  -24.831 1.0 0.0 254  0 1 
ATOM 3770  C CA   . LEU A ? 254 ? -58.645  -30.836  -24.636 1.0 0.0 254  0 1 
ATOM 3771  C C    . LEU A ? 254 ? -58.510  -31.902  -23.555 1.0 0.0 254  0 1 
ATOM 3772  O O    . LEU A ? 254 ? -59.406  -32.076  -22.728 1.0 0.0 254  0 1 
ATOM 3773  C CB   . LEU A ? 254 ? -59.097  -31.483  -25.952 1.0 0.0 254  0 1 
ATOM 3774  C CG   . LEU A ? 254 ? -60.494  -32.115  -25.935 1.0 0.0 254  0 1 
ATOM 3775  C CD1  . LEU A ? 254 ? -61.526  -31.057  -25.571 1.0 0.0 254  0 1 
ATOM 3776  C CD2  . LEU A ? 254 ? -60.793  -32.724  -27.297 1.0 0.0 254  0 1 
ATOM 3777  H H    . LEU A ? 254 ? -56.839  -30.310  -25.660 1.0 0.0 254  0 1 
ATOM 3778  H HA   . LEU A ? 254 ? -59.397  -30.120  -24.307 1.0 0.0 254  0 1 
ATOM 3779  H 1HB  . LEU A ? 254 ? -59.085  -30.726  -26.734 1.0 0.0 254  0 1 
ATOM 3780  H 2HB  . LEU A ? 254 ? -58.384  -32.263  -26.219 1.0 0.0 254  0 1 
ATOM 3781  H HG   . LEU A ? 254 ? -60.533  -32.894  -25.173 1.0 0.0 254  0 1 
ATOM 3782  H 1HD1 . LEU A ? 254 ? -62.520  -31.506  -25.559 1.0 0.0 254  0 1 
ATOM 3783  H 2HD1 . LEU A ? 254 ? -61.301  -30.653  -24.584 1.0 0.0 254  0 1 
ATOM 3784  H 3HD1 . LEU A ? 254 ? -61.500  -30.254  -26.307 1.0 0.0 254  0 1 
ATOM 3785  H 1HD2 . LEU A ? 254 ? -61.786  -33.174  -27.285 1.0 0.0 254  0 1 
ATOM 3786  H 2HD2 . LEU A ? 254 ? -60.756  -31.946  -28.059 1.0 0.0 254  0 1 
ATOM 3787  H 3HD2 . LEU A ? 254 ? -60.051  -33.490  -27.524 1.0 0.0 254  0 1 
ATOM 3788  N N    . HIS A ? 255 ? -57.388  -32.616  -23.569 1.0 0.0 255  0 1 
ATOM 3789  C CA   . HIS A ? 255 ? -57.090  -33.587  -22.521 1.0 0.0 255  0 1 
ATOM 3790  C C    . HIS A ? 255 ? -57.045  -32.915  -21.156 1.0 0.0 255  0 1 
ATOM 3791  O O    . HIS A ? 255 ? -57.572  -33.442  -20.174 1.0 0.0 255  0 1 
ATOM 3792  C CB   . HIS A ? 255 ? -55.749  -34.275  -22.788 1.0 0.0 255  0 1 
ATOM 3793  C CG   . HIS A ? 255 ? -55.772  -35.225  -23.945 1.0 0.0 255  0 1 
ATOM 3794  N ND1  . HIS A ? 255 ? -55.146  -34.956  -25.142 1.0 0.0 255  0 1 
ATOM 3795  C CD2  . HIS A ? 255 ? -56.340  -36.447  -24.083 1.0 0.0 255  0 1 
ATOM 3796  C CE1  . HIS A ? 255 ? -55.330  -35.968  -25.971 1.0 0.0 255  0 1 
ATOM 3797  N NE2  . HIS A ? 255 ? -56.053  -36.886  -25.352 1.0 0.0 255  0 1 
ATOM 3798  H H    . HIS A ? 255 ? -56.726  -32.483  -24.319 1.0 0.0 255  0 1 
ATOM 3799  H HA   . HIS A ? 255 ? -57.864  -34.353  -22.504 1.0 0.0 255  0 1 
ATOM 3800  H 1HB  . HIS A ? 255 ? -54.984  -33.522  -22.984 1.0 0.0 255  0 1 
ATOM 3801  H 2HB  . HIS A ? 255 ? -55.442  -34.830  -21.901 1.0 0.0 255  0 1 
ATOM 3802  H HD2  . HIS A ? 255 ? -56.921  -36.981  -23.330 1.0 0.0 255  0 1 
ATOM 3803  H HE1  . HIS A ? 255 ? -54.953  -36.033  -26.991 1.0 0.0 255  0 1 
ATOM 3804  H HE2  . HIS A ? 255 ? -56.347  -37.770  -25.744 1.0 0.0 255  0 1 
ATOM 3805  N N    . LEU A ? 256 ? -56.413  -31.748  -21.109 1.0 0.0 256  0 1 
ATOM 3806  C CA   . LEU A ? 256 ? -56.218  -31.013  -19.863 1.0 0.0 256  0 1 
ATOM 3807  C C    . LEU A ? 256 ? -57.524  -30.471  -19.298 1.0 0.0 256  0 1 
ATOM 3808  O O    . LEU A ? 256 ? -57.821  -30.652  -18.118 1.0 0.0 256  0 1 
ATOM 3809  C CB   . LEU A ? 256 ? -55.239  -29.854  -20.089 1.0 0.0 256  0 1 
ATOM 3810  C CG   . LEU A ? 256 ? -53.816  -30.254  -20.500 1.0 0.0 256  0 1 
ATOM 3811  C CD1  . LEU A ? 256 ? -53.057  -29.021  -20.969 1.0 0.0 256  0 1 
ATOM 3812  C CD2  . LEU A ? 256 ? -53.115  -30.915  -19.324 1.0 0.0 256  0 1 
ATOM 3813  H H    . LEU A ? 256 ? -56.057  -31.361  -21.970 1.0 0.0 256  0 1 
ATOM 3814  H HA   . LEU A ? 256 ? -55.799  -31.693  -19.122 1.0 0.0 256  0 1 
ATOM 3815  H 1HB  . LEU A ? 256 ? -55.641  -29.209  -20.869 1.0 0.0 256  0 1 
ATOM 3816  H 2HB  . LEU A ? 256 ? -55.168  -29.275  -19.168 1.0 0.0 256  0 1 
ATOM 3817  H HG   . LEU A ? 256 ? -53.863  -30.955  -21.335 1.0 0.0 256  0 1 
ATOM 3818  H 1HD1 . LEU A ? 256 ? -52.046  -29.305  -21.262 1.0 0.0 256  0 1 
ATOM 3819  H 2HD1 . LEU A ? 256 ? -53.570  -28.580  -21.823 1.0 0.0 256  0 1 
ATOM 3820  H 3HD1 . LEU A ? 256 ? -53.008  -28.294  -20.159 1.0 0.0 256  0 1 
ATOM 3821  H 1HD2 . LEU A ? 256 ? -52.104  -31.200  -19.617 1.0 0.0 256  0 1 
ATOM 3822  H 2HD2 . LEU A ? 256 ? -53.067  -30.216  -18.489 1.0 0.0 256  0 1 
ATOM 3823  H 3HD2 . LEU A ? 256 ? -53.669  -31.804  -19.021 1.0 0.0 256  0 1 
ATOM 3824  N N    . ALA A ? 257 ? -58.292  -29.795  -20.143 1.0 0.0 257  0 1 
ATOM 3825  C CA   . ALA A ? 257 ? -59.579  -29.249  -19.737 1.0 0.0 257  0 1 
ATOM 3826  C C    . ALA A ? 257 ? -60.526  -30.367  -19.319 1.0 0.0 257  0 1 
ATOM 3827  O O    . ALA A ? 257 ? -61.261  -30.239  -18.341 1.0 0.0 257  0 1 
ATOM 3828  C CB   . ALA A ? 257 ? -60.186  -28.432  -20.866 1.0 0.0 257  0 1 
ATOM 3829  H H    . ALA A ? 257 ? -57.976  -29.654  -21.094 1.0 0.0 257  0 1 
ATOM 3830  H HA   . ALA A ? 257 ? -59.415  -28.597  -18.879 1.0 0.0 257  0 1 
ATOM 3831  H 1HB  . ALA A ? 257 ? -61.149  -28.029  -20.548 1.0 0.0 257  0 1 
ATOM 3832  H 2HB  . ALA A ? 257 ? -59.518  -27.610  -21.123 1.0 0.0 257  0 1 
ATOM 3833  H 3HB  . ALA A ? 257 ? -60.330  -29.067  -21.738 1.0 0.0 257  0 1 
ATOM 3834  N N    . ALA A ? 258 ? -60.498  -31.466  -20.064 1.0 0.0 258  0 1 
ATOM 3835  C CA   . ALA A ? 258 ? -61.350  -32.611  -19.771 1.0 0.0 258  0 1 
ATOM 3836  C C    . ALA A ? 258 ? -61.014  -33.217  -18.412 1.0 0.0 258  0 1 
ATOM 3837  O O    . ALA A ? 258 ? -61.905  -33.631  -17.669 1.0 0.0 258  0 1 
ATOM 3838  C CB   . ALA A ? 258 ? -61.226  -33.659  -20.868 1.0 0.0 258  0 1 
ATOM 3839  H H    . ALA A ? 258 ? -59.871  -31.510  -20.855 1.0 0.0 258  0 1 
ATOM 3840  H HA   . ALA A ? 258 ? -62.382  -32.265  -19.730 1.0 0.0 258  0 1 
ATOM 3841  H 1HB  . ALA A ? 258 ? -61.869  -34.508  -20.635 1.0 0.0 258  0 1 
ATOM 3842  H 2HB  . ALA A ? 258 ? -61.530  -33.225  -21.822 1.0 0.0 258  0 1 
ATOM 3843  H 3HB  . ALA A ? 258 ? -60.191  -33.994  -20.934 1.0 0.0 258  0 1 
ATOM 3844  N N    . ARG A ? 259 ? -59.725  -33.267  -18.094 1.0 0.0 259  0 1 
ATOM 3845  C CA   . ARG A ? 259 ? -59.264  -33.879  -16.854 1.0 0.0 259  0 1 
ATOM 3846  C C    . ARG A ? 259 ? -59.531  -32.976  -15.654 1.0 0.0 259  0 1 
ATOM 3847  O O    . ARG A ? 259 ? -59.964  -33.442  -14.600 1.0 0.0 259  0 1 
ATOM 3848  C CB   . ARG A ? 259 ? -57.774  -34.208  -16.941 1.0 0.0 259  0 1 
ATOM 3849  C CG   . ARG A ? 259 ? -57.240  -34.988  -15.751 1.0 0.0 259  0 1 
ATOM 3850  C CD   . ARG A ? 259 ? -55.729  -35.106  -15.810 1.0 0.0 259  0 1 
ATOM 3851  N NE   . ARG A ? 259 ? -55.070  -33.829  -15.555 1.0 0.0 259  0 1 
ATOM 3852  C CZ   . ARG A ? 259 ? -53.836  -33.533  -15.950 1.0 0.0 259  0 1 
ATOM 3853  N NH1  . ARG A ? 259 ? -53.126  -34.423  -16.631 1.0 0.0 259  0 1 
ATOM 3854  N NH2  . ARG A ? 259 ? -53.312  -32.347  -15.673 1.0 0.0 259  0 1 
ATOM 3855  H H    . ARG A ? 259 ? -59.047  -32.869  -18.728 1.0 0.0 259  0 1 
ATOM 3856  H HA   . ARG A ? 259 ? -59.819  -34.806  -16.700 1.0 0.0 259  0 1 
ATOM 3857  H 1HB  . ARG A ? 259 ? -57.583  -34.792  -17.840 1.0 0.0 259  0 1 
ATOM 3858  H 2HB  . ARG A ? 259 ? -57.201  -33.284  -17.024 1.0 0.0 259  0 1 
ATOM 3859  H 1HG  . ARG A ? 259 ? -57.516  -34.477  -14.828 1.0 0.0 259  0 1 
ATOM 3860  H 2HG  . ARG A ? 259 ? -57.668  -35.991  -15.752 1.0 0.0 259  0 1 
ATOM 3861  H 1HD  . ARG A ? 259 ? -55.391  -35.818  -15.057 1.0 0.0 259  0 1 
ATOM 3862  H 2HD  . ARG A ? 259 ? -55.428  -35.451  -16.797 1.0 0.0 259  0 1 
ATOM 3863  H HE   . ARG A ? 259 ? -55.587  -33.126  -15.044 1.0 0.0 259  0 1 
ATOM 3864  H 1HH1 . ARG A ? 259 ? -53.523  -35.327  -16.849 1.0 0.0 259  0 1 
ATOM 3865  H 2HH1 . ARG A ? 259 ? -52.189  -34.198  -16.932 1.0 0.0 259  0 1 
ATOM 3866  H 1HH2 . ARG A ? 259 ? -53.851  -31.665  -15.158 1.0 0.0 259  0 1 
ATOM 3867  H 2HH2 . ARG A ? 259 ? -52.375  -32.126  -15.973 1.0 0.0 259  0 1 
ATOM 3868  N N    . GLU A ? 260 ? -59.275  -31.681  -15.818 1.0 0.0 260  0 1 
ATOM 3869  C CA   . GLU A ? 260 ? -59.320  -30.740  -14.702 1.0 0.0 260  0 1 
ATOM 3870  C C    . GLU A ? 260 ? -60.733  -30.222  -14.442 1.0 0.0 260  0 1 
ATOM 3871  O O    . GLU A ? 260 ? -60.948  -29.403  -13.549 1.0 0.0 260  0 1 
ATOM 3872  C CB   . GLU A ? 260 ? -58.369  -29.565  -14.947 1.0 0.0 260  0 1 
ATOM 3873  C CG   . GLU A ? 260 ? -56.901  -29.957  -15.023 1.0 0.0 260  0 1 
ATOM 3874  C CD   . GLU A ? 260 ? -56.379  -30.538  -13.724 1.0 0.0 260  0 1 
ATOM 3875  O OE1  . GLU A ? 260 ? -56.892  -30.163  -12.646 1.0 0.0 260  0 1 
ATOM 3876  O OE2  . GLU A ? 260 ? -55.452  -31.373  -13.780 1.0 0.0 260  0 1 
ATOM 3877  H H    . GLU A ? 260 ? -59.044  -31.339  -16.741 1.0 0.0 260  0 1 
ATOM 3878  H HA   . GLU A ? 260 ? -59.004  -31.260  -13.799 1.0 0.0 260  0 1 
ATOM 3879  H 1HB  . GLU A ? 260 ? -58.633  -29.072  -15.880 1.0 0.0 260  0 1 
ATOM 3880  H 2HB  . GLU A ? 260 ? -58.480  -28.835  -14.145 1.0 0.0 260  0 1 
ATOM 3881  H 1HG  . GLU A ? 260 ? -56.773  -30.694  -15.814 1.0 0.0 260  0 1 
ATOM 3882  H 2HG  . GLU A ? 260 ? -56.315  -29.078  -15.283 1.0 0.0 260  0 1 
ATOM 3883  N N    . GLY A ? 261 ? -61.690  -30.697  -15.232 1.0 0.0 261  0 1 
ATOM 3884  C CA   . GLY A ? 261 ? -63.089  -30.360  -15.024 1.0 0.0 261  0 1 
ATOM 3885  C C    . GLY A ? 261 ? -63.546  -29.055  -15.650 1.0 0.0 261  0 1 
ATOM 3886  O O    . GLY A ? 261 ? -64.612  -28.542  -15.314 1.0 0.0 261  0 1 
ATOM 3887  H H    . GLY A ? 261 ? -61.440  -31.307  -15.996 1.0 0.0 261  0 1 
ATOM 3888  H 1HA  . GLY A ? 261 ? -63.717  -31.153  -15.429 1.0 0.0 261  0 1 
ATOM 3889  H 2HA  . GLY A ? 261 ? -63.293  -30.301  -13.957 1.0 0.0 261  0 1 
ATOM 3890  N N    . HIS A ? 262 ? -62.744  -28.516  -16.564 1.0 0.0 262  0 1 
ATOM 3891  C CA   . HIS A ? 262 ? -63.039  -27.219  -17.161 1.0 0.0 262  0 1 
ATOM 3892  C C    . HIS A ? 262 ? -64.029  -27.379  -18.313 1.0 0.0 262  0 1 
ATOM 3893  O O    . HIS A ? 262 ? -63.668  -27.232  -19.481 1.0 0.0 262  0 1 
ATOM 3894  C CB   . HIS A ? 262 ? -61.756  -26.533  -17.635 1.0 0.0 262  0 1 
ATOM 3895  C CG   . HIS A ? 262 ? -60.771  -26.266  -16.536 1.0 0.0 262  0 1 
ATOM 3896  N ND1  . HIS A ? 262 ? -61.115  -25.611  -15.371 1.0 0.0 262  0 1 
ATOM 3897  C CD2  . HIS A ? 262 ? -59.455  -26.561  -16.426 1.0 0.0 262  0 1 
ATOM 3898  C CE1  . HIS A ? 262 ? -60.052  -25.520  -14.590 1.0 0.0 262  0 1 
ATOM 3899  N NE2  . HIS A ? 262 ? -59.033  -26.088  -15.207 1.0 0.0 262  0 1 
ATOM 3900  H H    . HIS A ? 262 ? -61.914  -29.013  -16.851 1.0 0.0 262  0 1 
ATOM 3901  H HA   . HIS A ? 262 ? -63.509  -26.575  -16.417 1.0 0.0 262  0 1 
ATOM 3902  H 1HB  . HIS A ? 262 ? -61.268  -27.153  -18.387 1.0 0.0 262  0 1 
ATOM 3903  H 2HB  . HIS A ? 262 ? -62.004  -25.582  -18.107 1.0 0.0 262  0 1 
ATOM 3904  H HD2  . HIS A ? 262 ? -58.844  -27.080  -17.165 1.0 0.0 262  0 1 
ATOM 3905  H HE1  . HIS A ? 262 ? -60.024  -25.055  -13.605 1.0 0.0 262  0 1 
ATOM 3906  H HE2  . HIS A ? 262 ? -58.092  -26.165  -14.847 1.0 0.0 262  0 1 
ATOM 3907  N N    . LEU A ? 263 ? -65.277  -27.682  -17.966 1.0 0.0 263  0 1 
ATOM 3908  C CA   . LEU A ? 263 ? -66.328  -27.950  -18.947 1.0 0.0 263  0 1 
ATOM 3909  C C    . LEU A ? 263 ? -66.421  -26.892  -20.041 1.0 0.0 263  0 1 
ATOM 3910  O O    . LEU A ? 263 ? -66.527  -27.216  -21.223 1.0 0.0 263  0 1 
ATOM 3911  C CB   . LEU A ? 263 ? -67.683  -28.054  -18.234 1.0 0.0 263  0 1 
ATOM 3912  C CG   . LEU A ? 263 ? -68.895  -28.303  -19.141 1.0 0.0 263  0 1 
ATOM 3913  C CD1  . LEU A ? 263 ? -68.753  -29.658  -19.820 1.0 0.0 263  0 1 
ATOM 3914  C CD2  . LEU A ? 263 ? -70.171  -28.236  -18.315 1.0 0.0 263  0 1 
ATOM 3915  H H    . LEU A ? 263 ? -65.499  -27.729  -16.982 1.0 0.0 263  0 1 
ATOM 3916  H HA   . LEU A ? 263 ? -66.099  -28.886  -19.454 1.0 0.0 263  0 1 
ATOM 3917  H 1HB  . LEU A ? 263 ? -67.635  -28.871  -17.516 1.0 0.0 263  0 1 
ATOM 3918  H 2HB  . LEU A ? 263 ? -67.862  -27.129  -17.689 1.0 0.0 263  0 1 
ATOM 3919  H HG   . LEU A ? 263 ? -68.927  -27.542  -19.921 1.0 0.0 263  0 1 
ATOM 3920  H 1HD1 . LEU A ? 263 ? -69.614  -29.835  -20.465 1.0 0.0 263  0 1 
ATOM 3921  H 2HD1 . LEU A ? 263 ? -67.843  -29.672  -20.419 1.0 0.0 263  0 1 
ATOM 3922  H 3HD1 . LEU A ? 263 ? -68.702  -30.440  -19.063 1.0 0.0 263  0 1 
ATOM 3923  H 1HD2 . LEU A ? 263 ? -71.032  -28.411  -18.960 1.0 0.0 263  0 1 
ATOM 3924  H 2HD2 . LEU A ? 263 ? -70.139  -28.996  -17.536 1.0 0.0 263  0 1 
ATOM 3925  H 3HD2 . LEU A ? 263 ? -70.255  -27.250  -17.857 1.0 0.0 263  0 1 
ATOM 3926  N N    . GLU A ? 264 ? -66.392  -25.625  -19.638 1.0 0.0 264  0 1 
ATOM 3927  C CA   . GLU A ? 264 ? -66.535  -24.524  -20.580 1.0 0.0 264  0 1 
ATOM 3928  C C    . GLU A ? 264 ? -65.418  -24.523  -21.621 1.0 0.0 264  0 1 
ATOM 3929  O O    . GLU A ? 264 ? -65.665  -24.288  -22.805 1.0 0.0 264  0 1 
ATOM 3930  C CB   . GLU A ? 264 ? -66.550  -23.188  -19.833 1.0 0.0 264  0 1 
ATOM 3931  C CG   . GLU A ? 264 ? -67.806  -22.943  -19.010 1.0 0.0 264  0 1 
ATOM 3932  C CD   . GLU A ? 264 ? -67.716  -21.706  -18.160 1.0 0.0 264  0 1 
ATOM 3933  O OE1  . GLU A ? 264 ? -66.624  -21.246  -17.929 1.0 0.0 264  0 1 
ATOM 3934  O OE2  . GLU A ? 264 ? -68.741  -21.222  -17.741 1.0 0.0 264  0 1 
ATOM 3935  H H    . GLU A ? 264 ? -66.267  -25.420  -18.658 1.0 0.0 264  0 1 
ATOM 3936  H HA   . GLU A ? 264 ? -67.466  -24.660  -21.133 1.0 0.0 264  0 1 
ATOM 3937  H 1HB  . GLU A ? 264 ? -65.694  -23.139  -19.160 1.0 0.0 264  0 1 
ATOM 3938  H 2HB  . GLU A ? 264 ? -66.453  -22.371  -20.548 1.0 0.0 264  0 1 
ATOM 3939  H 1HG  . GLU A ? 264 ? -68.657  -22.844  -19.684 1.0 0.0 264  0 1 
ATOM 3940  H 2HG  . GLU A ? 264 ? -67.983  -23.806  -18.370 1.0 0.0 264  0 1 
ATOM 3941  N N    . ILE A ? 265 ? -64.193  -24.792  -21.175 1.0 0.0 265  0 1 
ATOM 3942  C CA   . ILE A ? 265 ? -63.044  -24.819  -22.074 1.0 0.0 265  0 1 
ATOM 3943  C C    . ILE A ? 265 ? -63.143  -25.994  -23.043 1.0 0.0 265  0 1 
ATOM 3944  O O    . ILE A ? 265 ? -62.826  -25.868  -24.226 1.0 0.0 265  0 1 
ATOM 3945  C CB   . ILE A ? 265 ? -61.727  -24.909  -21.281 1.0 0.0 265  0 1 
ATOM 3946  C CG1  . ILE A ? 265 ? -61.450  -23.590  -20.555 1.0 0.0 265  0 1 
ATOM 3947  C CG2  . ILE A ? 265 ? -60.573  -25.263  -22.207 1.0 0.0 265  0 1 
ATOM 3948  C CD1  . ILE A ? 265 ? -60.250  -23.639  -19.638 1.0 0.0 265  0 1 
ATOM 3949  H H    . ILE A ? 265 ? -64.056  -24.983  -20.194 1.0 0.0 265  0 1 
ATOM 3950  H HA   . ILE A ? 265 ? -63.034  -23.895  -22.650 1.0 0.0 265  0 1 
ATOM 3951  H HB   . ILE A ? 265 ? -61.816  -25.679  -20.515 1.0 0.0 265  0 1 
ATOM 3952  H 1HG1 . ILE A ? 265 ? -61.289  -22.799  -21.286 1.0 0.0 265  0 1 
ATOM 3953  H 2HG1 . ILE A ? 265 ? -62.320  -23.312  -19.961 1.0 0.0 265  0 1 
ATOM 3954  H 1HG2 . ILE A ? 265 ? -59.650  -25.322  -21.631 1.0 0.0 265  0 1 
ATOM 3955  H 2HG2 . ILE A ? 265 ? -60.769  -26.226  -22.679 1.0 0.0 265  0 1 
ATOM 3956  H 3HG2 . ILE A ? 265 ? -60.474  -24.497  -22.975 1.0 0.0 265  0 1 
ATOM 3957  H 1HD1 . ILE A ? 265 ? -60.117  -22.668  -19.159 1.0 0.0 265  0 1 
ATOM 3958  H 2HD1 . ILE A ? 265 ? -60.405  -24.403  -18.874 1.0 0.0 265  0 1 
ATOM 3959  H 3HD1 . ILE A ? 265 ? -59.359  -23.881  -20.216 1.0 0.0 265  0 1 
ATOM 3960  N N    . VAL A ? 266 ? -63.593  -27.137  -22.533 1.0 0.0 266  0 1 
ATOM 3961  C CA   . VAL A ? 266 ? -63.809  -28.319  -23.358 1.0 0.0 266  0 1 
ATOM 3962  C C    . VAL A ? 266 ? -64.750  -28.033  -24.526 1.0 0.0 266  0 1 
ATOM 3963  O O    . VAL A ? 266 ? -64.471  -28.410  -25.665 1.0 0.0 266  0 1 
ATOM 3964  C CB   . VAL A ? 266 ? -64.393  -29.460  -22.505 1.0 0.0 266  0 1 
ATOM 3965  C CG1  . VAL A ? 266 ? -64.864  -30.602  -23.393 1.0 0.0 266  0 1 
ATOM 3966  C CG2  . VAL A ? 266 ? -63.352  -29.945  -21.507 1.0 0.0 266  0 1 
ATOM 3967  H H    . VAL A ? 266 ? -63.791  -27.184  -21.544 1.0 0.0 266  0 1 
ATOM 3968  H HA   . VAL A ? 266 ? -62.851  -28.631  -23.776 1.0 0.0 266  0 1 
ATOM 3969  H HB   . VAL A ? 266 ? -65.266  -29.089  -21.967 1.0 0.0 266  0 1 
ATOM 3970  H 1HG1 . VAL A ? 266 ? -65.275  -31.400  -22.771 1.0 0.0 266  0 1 
ATOM 3971  H 2HG1 . VAL A ? 266 ? -65.634  -30.241  -24.073 1.0 0.0 266  0 1 
ATOM 3972  H 3HG1 . VAL A ? 266 ? -64.022  -30.988  -23.967 1.0 0.0 266  0 1 
ATOM 3973  H 1HG2 . VAL A ? 266 ? -63.772  -30.752  -20.906 1.0 0.0 266  0 1 
ATOM 3974  H 2HG2 . VAL A ? 266 ? -62.476  -30.311  -22.044 1.0 0.0 266  0 1 
ATOM 3975  H 3HG2 . VAL A ? 266 ? -63.060  -29.122  -20.856 1.0 0.0 266  0 1 
ATOM 3976  N N    . GLU A ? 267 ? -65.863  -27.365  -24.239 1.0 0.0 267  0 1 
ATOM 3977  C CA   . GLU A ? 267 ? -66.843  -27.024  -25.267 1.0 0.0 267  0 1 
ATOM 3978  C C    . GLU A ? 267 ? -66.243  -26.105  -26.327 1.0 0.0 267  0 1 
ATOM 3979  O O    . GLU A ? 267 ? -66.491  -26.274  -27.524 1.0 0.0 267  0 1 
ATOM 3980  C CB   . GLU A ? 267 ? -68.067  -26.356  -24.635 1.0 0.0 267  0 1 
ATOM 3981  C CG   . GLU A ? 267 ? -68.944  -27.295  -23.818 1.0 0.0 267  0 1 
ATOM 3982  C CD   . GLU A ? 267 ? -70.102  -26.594  -23.165 1.0 0.0 267  0 1 
ATOM 3983  O OE1  . GLU A ? 267 ? -70.158  -25.389  -23.234 1.0 0.0 267  0 1 
ATOM 3984  O OE2  . GLU A ? 267 ? -70.932  -27.263  -22.597 1.0 0.0 267  0 1 
ATOM 3985  H H    . GLU A ? 267 ? -66.036  -27.086  -23.283 1.0 0.0 267  0 1 
ATOM 3986  H HA   . GLU A ? 267 ? -67.154  -27.941  -25.766 1.0 0.0 267  0 1 
ATOM 3987  H 1HB  . GLU A ? 267 ? -67.742  -25.548  -23.980 1.0 0.0 267  0 1 
ATOM 3988  H 2HB  . GLU A ? 267 ? -68.685  -25.916  -25.417 1.0 0.0 267  0 1 
ATOM 3989  H 1HG  . GLU A ? 267 ? -69.329  -28.076  -24.474 1.0 0.0 267  0 1 
ATOM 3990  H 2HG  . GLU A ? 267 ? -68.334  -27.771  -23.052 1.0 0.0 267  0 1 
ATOM 3991  N N    . VAL A ? 268 ? -65.455  -25.132  -25.880 1.0 0.0 268  0 1 
ATOM 3992  C CA   . VAL A ? 268 ? -64.795  -24.197  -26.784 1.0 0.0 268  0 1 
ATOM 3993  C C    . VAL A ? 268 ? -63.818  -24.927  -27.707 1.0 0.0 268  0 1 
ATOM 3994  O O    . VAL A ? 268 ? -63.848  -24.752  -28.924 1.0 0.0 268  0 1 
ATOM 3995  C CB   . VAL A ? 268 ? -64.040  -23.121  -25.983 1.0 0.0 268  0 1 
ATOM 3996  C CG1  . VAL A ? 268 ? -63.140  -22.306  -26.901 1.0 0.0 268  0 1 
ATOM 3997  C CG2  . VAL A ? 268 ? -65.031  -22.221  -25.262 1.0 0.0 268  0 1 
ATOM 3998  H H    . VAL A ? 268 ? -65.311  -25.039  -24.885 1.0 0.0 268  0 1 
ATOM 3999  H HA   . VAL A ? 268 ? -65.554  -23.732  -27.416 1.0 0.0 268  0 1 
ATOM 4000  H HB   . VAL A ? 268 ? -63.395  -23.611  -25.253 1.0 0.0 268  0 1 
ATOM 4001  H 1HG1 . VAL A ? 268 ? -62.613  -21.550  -26.318 1.0 0.0 268  0 1 
ATOM 4002  H 2HG1 . VAL A ? 268 ? -62.416  -22.966  -27.379 1.0 0.0 268  0 1 
ATOM 4003  H 3HG1 . VAL A ? 268 ? -63.746  -21.817  -27.664 1.0 0.0 268  0 1 
ATOM 4004  H 1HG2 . VAL A ? 268 ? -64.489  -21.462  -24.697 1.0 0.0 268  0 1 
ATOM 4005  H 2HG2 . VAL A ? 268 ? -65.679  -21.735  -25.991 1.0 0.0 268  0 1 
ATOM 4006  H 3HG2 . VAL A ? 268 ? -65.635  -22.819  -24.579 1.0 0.0 268  0 1 
ATOM 4007  N N    . LEU A ? 269 ? -62.959  -25.755  -27.119 1.0 0.0 269  0 1 
ATOM 4008  C CA   . LEU A ? 269 ? -61.930  -26.462  -27.876 1.0 0.0 269  0 1 
ATOM 4009  C C    . LEU A ? 269 ? -62.536  -27.412  -28.905 1.0 0.0 269  0 1 
ATOM 4010  O O    . LEU A ? 269 ? -62.046  -27.516  -30.029 1.0 0.0 269  0 1 
ATOM 4011  C CB   . LEU A ? 269 ? -61.022  -27.249  -26.923 1.0 0.0 269  0 1 
ATOM 4012  C CG   . LEU A ? 269 ? -60.117  -26.403  -26.018 1.0 0.0 269  0 1 
ATOM 4013  C CD1  . LEU A ? 269 ? -59.476  -27.296  -24.964 1.0 0.0 269  0 1 
ATOM 4014  C CD2  . LEU A ? 269 ? -59.059  -25.709  -26.863 1.0 0.0 269  0 1 
ATOM 4015  H H    . LEU A ? 269 ? -63.022  -25.899  -26.123 1.0 0.0 269  0 1 
ATOM 4016  H HA   . LEU A ? 269 ? -61.339  -25.729  -28.424 1.0 0.0 269  0 1 
ATOM 4017  H 1HB  . LEU A ? 269 ? -61.647  -27.868  -26.281 1.0 0.0 269  0 1 
ATOM 4018  H 2HB  . LEU A ? 269 ? -60.382  -27.903  -27.513 1.0 0.0 269  0 1 
ATOM 4019  H HG   . LEU A ? 269 ? -60.718  -25.654  -25.501 1.0 0.0 269  0 1 
ATOM 4020  H 1HD1 . LEU A ? 269 ? -58.833  -26.694  -24.321 1.0 0.0 269  0 1 
ATOM 4021  H 2HD1 . LEU A ? 269 ? -60.255  -27.763  -24.361 1.0 0.0 269  0 1 
ATOM 4022  H 3HD1 . LEU A ? 269 ? -58.881  -28.066  -25.453 1.0 0.0 269  0 1 
ATOM 4023  H 1HD2 . LEU A ? 269 ? -58.416  -25.107  -26.220 1.0 0.0 269  0 1 
ATOM 4024  H 2HD2 . LEU A ? 269 ? -58.458  -26.458  -27.380 1.0 0.0 269  0 1 
ATOM 4025  H 3HD2 . LEU A ? 269 ? -59.545  -25.065  -27.596 1.0 0.0 269  0 1 
ATOM 4026  N N    . LEU A ? 270 ? -63.600  -28.106  -28.511 1.0 0.0 270  0 1 
ATOM 4027  C CA   . LEU A ? 270 ? -64.287  -29.024  -29.416 1.0 0.0 270  0 1 
ATOM 4028  C C    . LEU A ? 270 ? -64.882  -28.282  -30.609 1.0 0.0 270  0 1 
ATOM 4029  O O    . LEU A ? 270 ? -64.766  -28.726  -31.751 1.0 0.0 270  0 1 
ATOM 4030  C CB   . LEU A ? 270 ? -65.396  -29.774  -28.669 1.0 0.0 270  0 1 
ATOM 4031  C CG   . LEU A ? 270 ? -64.922  -30.796  -27.626 1.0 0.0 270  0 1 
ATOM 4032  C CD1  . LEU A ? 270 ? -66.103  -31.236  -26.772 1.0 0.0 270  0 1 
ATOM 4033  C CD2  . LEU A ? 270 ? -64.284  -31.983  -28.333 1.0 0.0 270  0 1 
ATOM 4034  H H    . LEU A ? 270 ? -63.942  -27.998  -27.568 1.0 0.0 270  0 1 
ATOM 4035  H HA   . LEU A ? 270 ? -63.558  -29.733  -29.808 1.0 0.0 270  0 1 
ATOM 4036  H 1HB  . LEU A ? 270 ? -66.024  -29.047  -28.156 1.0 0.0 270  0 1 
ATOM 4037  H 2HB  . LEU A ? 270 ? -66.010  -30.304  -29.397 1.0 0.0 270  0 1 
ATOM 4038  H HG   . LEU A ? 270 ? -64.188  -30.330  -26.967 1.0 0.0 270  0 1 
ATOM 4039  H 1HD1 . LEU A ? 270 ? -65.765  -31.962  -26.032 1.0 0.0 270  0 1 
ATOM 4040  H 2HD1 . LEU A ? 270 ? -66.526  -30.370  -26.264 1.0 0.0 270  0 1 
ATOM 4041  H 3HD1 . LEU A ? 270 ? -66.861  -31.692  -27.407 1.0 0.0 270  0 1 
ATOM 4042  H 1HD2 . LEU A ? 270 ? -63.947  -32.709  -27.593 1.0 0.0 270  0 1 
ATOM 4043  H 2HD2 . LEU A ? 270 ? -65.018  -32.451  -28.992 1.0 0.0 270  0 1 
ATOM 4044  H 3HD2 . LEU A ? 270 ? -63.433  -31.642  -28.923 1.0 0.0 270  0 1 
ATOM 4045  N N    . LYS A ? 271 ? -65.522  -27.149  -30.335 1.0 0.0 271  0 1 
ATOM 4046  C CA   . LYS A ? 271 ? -66.081  -26.306  -31.385 1.0 0.0 271  0 1 
ATOM 4047  C C    . LYS A ? 271 ? -64.978  -25.733  -32.271 1.0 0.0 271  0 1 
ATOM 4048  O O    . LYS A ? 271 ? -65.201  -25.424  -33.441 1.0 0.0 271  0 1 
ATOM 4049  C CB   . LYS A ? 271 ? -66.912  -25.174  -30.779 1.0 0.0 271  0 1 
ATOM 4050  C CG   . LYS A ? 271 ? -68.228  -25.622  -30.157 1.0 0.0 271  0 1 
ATOM 4051  C CD   . LYS A ? 271 ? -68.960  -24.456  -29.510 1.0 0.0 271  0 1 
ATOM 4052  C CE   . LYS A ? 271 ? -70.260  -24.908  -28.862 1.0 0.0 271  0 1 
ATOM 4053  N NZ   . LYS A ? 271 ? -70.972  -23.782  -28.199 1.0 0.0 271  0 1 
ATOM 4054  H H    . LYS A ? 271 ? -65.622  -26.866  -29.371 1.0 0.0 271  0 1 
ATOM 4055  H HA   . LYS A ? 271 ? -66.737  -26.915  -32.007 1.0 0.0 271  0 1 
ATOM 4056  H 1HB  . LYS A ? 271 ? -66.331  -24.670  -30.005 1.0 0.0 271  0 1 
ATOM 4057  H 2HB  . LYS A ? 271 ? -67.140  -24.436  -31.548 1.0 0.0 271  0 1 
ATOM 4058  H 1HG  . LYS A ? 271 ? -68.865  -26.057  -30.928 1.0 0.0 271  0 1 
ATOM 4059  H 2HG  . LYS A ? 271 ? -68.033  -26.382  -29.401 1.0 0.0 271  0 1 
ATOM 4060  H 1HD  . LYS A ? 271 ? -68.322  -24.004  -28.749 1.0 0.0 271  0 1 
ATOM 4061  H 2HD  . LYS A ? 271 ? -69.184  -23.704  -30.265 1.0 0.0 271  0 1 
ATOM 4062  H 1HE  . LYS A ? 271 ? -70.913  -25.338  -29.620 1.0 0.0 271  0 1 
ATOM 4063  H 2HE  . LYS A ? 271 ? -70.048  -25.676  -28.119 1.0 0.0 271  0 1 
ATOM 4064  H 1HZ  . LYS A ? 271 ? -71.827  -24.123  -27.782 1.0 0.0 271  0 1 
ATOM 4065  H 2HZ  . LYS A ? 271 ? -70.383  -23.387  -27.480 1.0 0.0 271  0 1 
ATOM 4066  H 3HZ  . LYS A ? 271 ? -71.191  -23.072  -28.882 1.0 0.0 271  0 1 
ATOM 4067  N N    . ALA A ? 272 ? -63.784  -25.601  -31.700 1.0 0.0 272  0 1 
ATOM 4068  C CA   . ALA A ? 272 ? -62.626  -25.089  -32.425 1.0 0.0 272  0 1 
ATOM 4069  C C    . ALA A ? 272 ? -61.979  -26.144  -33.319 1.0 0.0 272  0 1 
ATOM 4070  O O    . ALA A ? 272 ? -61.019  -25.860  -34.034 1.0 0.0 272  0 1 
ATOM 4071  C CB   . ALA A ? 272 ? -61.608  -24.535  -31.452 1.0 0.0 272  0 1 
ATOM 4072  H H    . ALA A ? 272 ? -63.678  -25.866  -30.732 1.0 0.0 272  0 1 
ATOM 4073  H HA   . ALA A ? 272 ? -62.965  -24.285  -33.080 1.0 0.0 272  0 1 
ATOM 4074  H 1HB  . ALA A ? 272 ? -60.747  -24.155  -32.002 1.0 0.0 272  0 1 
ATOM 4075  H 2HB  . ALA A ? 272 ? -62.057  -23.725  -30.877 1.0 0.0 272  0 1 
ATOM 4076  H 3HB  . ALA A ? 272 ? -61.284  -25.326  -30.776 1.0 0.0 272  0 1 
ATOM 4077  N N    . GLY A ? 273 ? -62.505  -27.363  -33.272 1.0 0.0 273  0 1 
ATOM 4078  C CA   . GLY A ? 273 ? -62.057  -28.415  -34.166 1.0 0.0 273  0 1 
ATOM 4079  C C    . GLY A ? 273 ? -61.058  -29.340  -33.503 1.0 0.0 273  0 1 
ATOM 4080  O O    . GLY A ? 273 ? -60.363  -30.105  -34.174 1.0 0.0 273  0 1 
ATOM 4081  H H    . GLY A ? 273 ? -63.234  -27.564  -32.603 1.0 0.0 273  0 1 
ATOM 4082  H 1HA  . GLY A ? 273 ? -62.915  -28.997  -34.501 1.0 0.0 273  0 1 
ATOM 4083  H 2HA  . GLY A ? 273 ? -61.602  -27.972  -35.050 1.0 0.0 273  0 1 
ATOM 4084  N N    . ALA A ? 274 ? -60.981  -29.265  -32.177 1.0 0.0 274  0 1 
ATOM 4085  C CA   . ALA A ? 274 ? -60.111  -30.147  -31.410 1.0 0.0 274  0 1 
ATOM 4086  C C    . ALA A ? 274 ? -60.489  -31.611  -31.619 1.0 0.0 274  0 1 
ATOM 4087  O O    . ALA A ? 274 ? -61.669  -31.948  -31.712 1.0 0.0 274  0 1 
ATOM 4088  C CB   . ALA A ? 274 ? -60.162  -29.786  -29.931 1.0 0.0 274  0 1 
ATOM 4089  H H    . ALA A ? 274 ? -61.542  -28.580  -31.689 1.0 0.0 274  0 1 
ATOM 4090  H HA   . ALA A ? 274 ? -59.091  -30.013  -31.770 1.0 0.0 274  0 1 
ATOM 4091  H 1HB  . ALA A ? 274 ? -59.504  -30.453  -29.372 1.0 0.0 274  0 1 
ATOM 4092  H 2HB  . ALA A ? 274 ? -59.831  -28.757  -29.796 1.0 0.0 274  0 1 
ATOM 4093  H 3HB  . ALA A ? 274 ? -61.182  -29.891  -29.565 1.0 0.0 274  0 1 
ATOM 4094  N N    . ASP A ? 275 ? -59.482  -32.476  -31.692 1.0 0.0 275  0 1 
ATOM 4095  C CA   . ASP A ? 275 ? -59.711  -33.889  -31.954 1.0 0.0 275  0 1 
ATOM 4096  C C    . ASP A ? 275 ? -60.212  -34.602  -30.702 1.0 0.0 275  0 1 
ATOM 4097  O O    . ASP A ? 275 ? -59.439  -34.887  -29.788 1.0 0.0 275  0 1 
ATOM 4098  C CB   . ASP A ? 275 ? -58.432  -34.557  -32.460 1.0 0.0 275  0 1 
ATOM 4099  C CG   . ASP A ? 275 ? -58.634  -36.022  -32.798 1.0 0.0 275  0 1 
ATOM 4100  O OD1  . ASP A ? 275 ? -59.756  -36.535  -32.596 1.0 0.0 275  0 1 
ATOM 4101  O OD2  . ASP A ? 275 ? -57.673  -36.665  -33.272 1.0 0.0 275  0 1 
ATOM 4102  H H    . ASP A ? 275 ? -58.536  -32.146  -31.564 1.0 0.0 275  0 1 
ATOM 4103  H HA   . ASP A ? 275 ? -60.479  -33.980  -32.722 1.0 0.0 275  0 1 
ATOM 4104  H 1HB  . ASP A ? 275 ? -58.079  -34.036  -33.350 1.0 0.0 275  0 1 
ATOM 4105  H 2HB  . ASP A ? 275 ? -57.654  -34.475  -31.701 1.0 0.0 275  0 1 
ATOM 4106  N N    . VAL A ? 276 ? -61.507  -34.892  -30.676 1.0 0.0 276  0 1 
ATOM 4107  C CA   . VAL A ? 276 ? -62.152  -35.448  -29.491 1.0 0.0 276  0 1 
ATOM 4108  C C    . VAL A ? 276 ? -61.602  -36.829  -29.144 1.0 0.0 276  0 1 
ATOM 4109  O O    . VAL A ? 276 ? -61.736  -37.291  -28.012 1.0 0.0 276  0 1 
ATOM 4110  C CB   . VAL A ? 276 ? -63.672  -35.547  -29.713 1.0 0.0 276  0 1 
ATOM 4111  C CG1  . VAL A ? 276 ? -63.996  -36.679  -30.679 1.0 0.0 276  0 1 
ATOM 4112  C CG2  . VAL A ? 276 ? -64.378  -35.756  -28.382 1.0 0.0 276  0 1 
ATOM 4113  H H    . VAL A ? 276 ? -62.060  -34.722  -31.503 1.0 0.0 276  0 1 
ATOM 4114  H HA   . VAL A ? 276 ? -61.954  -34.787  -28.646 1.0 0.0 276  0 1 
ATOM 4115  H HB   . VAL A ? 276 ? -64.025  -34.623  -30.172 1.0 0.0 276  0 1 
ATOM 4116  H 1HG1 . VAL A ? 276 ? -65.076  -36.735  -30.824 1.0 0.0 276  0 1 
ATOM 4117  H 2HG1 . VAL A ? 276 ? -63.511  -36.490  -31.636 1.0 0.0 276  0 1 
ATOM 4118  H 3HG1 . VAL A ? 276 ? -63.638  -37.621  -30.267 1.0 0.0 276  0 1 
ATOM 4119  H 1HG2 . VAL A ? 276 ? -65.453  -35.824  -28.547 1.0 0.0 276  0 1 
ATOM 4120  H 2HG2 . VAL A ? 276 ? -64.022  -36.677  -27.922 1.0 0.0 276  0 1 
ATOM 4121  H 3HG2 . VAL A ? 276 ? -64.166  -34.914  -27.722 1.0 0.0 276  0 1 
ATOM 4122  N N    . ASN A ? 277 ? -60.972  -37.480  -30.120 1.0 0.0 277  0 1 
ATOM 4123  C CA   . ASN A ? 277 ? -60.450  -38.832  -29.927 1.0 0.0 277  0 1 
ATOM 4124  C C    . ASN A ? 277 ? -58.926  -38.922  -29.848 1.0 0.0 277  0 1 
ATOM 4125  O O    . ASN A ? 277 ? -58.360  -40.012  -29.924 1.0 0.0 277  0 1 
ATOM 4126  C CB   . ASN A ? 277 ? -60.960  -39.736  -31.034 1.0 0.0 277  0 1 
ATOM 4127  C CG   . ASN A ? 277 ? -62.410  -40.096  -30.865 1.0 0.0 277  0 1 
ATOM 4128  O OD1  . ASN A ? 277 ? -62.801  -40.692  -29.854 1.0 0.0 277  0 1 
ATOM 4129  N ND2  . ASN A ? 277 ? -63.217  -39.744  -31.834 1.0 0.0 277  0 1 
ATOM 4130  H H    . ASN A ? 277 ? -60.850  -37.029  -31.014 1.0 0.0 277  0 1 
ATOM 4131  H HA   . ASN A ? 277 ? -60.793  -39.202  -28.960 1.0 0.0 277  0 1 
ATOM 4132  H 1HB  . ASN A ? 277 ? -60.831  -39.240  -31.998 1.0 0.0 277  0 1 
ATOM 4133  H 2HB  . ASN A ? 277 ? -60.370  -40.653  -31.056 1.0 0.0 277  0 1 
ATOM 4134  H 1HD2 . ASN A ? 277 ? -64.192  -39.958  -31.775 1.0 0.0 277  0 1 
ATOM 4135  H 2HD2 . ASN A ? 277 ? -62.857  -39.263  -32.633 1.0 0.0 277  0 1 
ATOM 4136  N N    . ALA A ? 278 ? -58.270  -37.775  -29.691 1.0 0.0 278  0 1 
ATOM 4137  C CA   . ALA A ? 278 ? -56.820  -37.734  -29.530 1.0 0.0 278  0 1 
ATOM 4138  C C    . ALA A ? 278 ? -56.381  -38.485  -28.277 1.0 0.0 278  0 1 
ATOM 4139  O O    . ALA A ? 278 ? -57.074  -38.466  -27.258 1.0 0.0 278  0 1 
ATOM 4140  C CB   . ALA A ? 278 ? -56.331  -36.296  -29.482 1.0 0.0 278  0 1 
ATOM 4141  H H    . ALA A ? 278 ? -58.792  -36.909  -29.685 1.0 0.0 278  0 1 
ATOM 4142  H HA   . ALA A ? 278 ? -56.368  -38.230  -30.390 1.0 0.0 278  0 1 
ATOM 4143  H 1HB  . ALA A ? 278 ? -55.248  -36.284  -29.361 1.0 0.0 278  0 1 
ATOM 4144  H 2HB  . ALA A ? 278 ? -56.599  -35.790  -30.409 1.0 0.0 278  0 1 
ATOM 4145  H 3HB  . ALA A ? 278 ? -56.795  -35.783  -28.641 1.0 0.0 278  0 1 
ATOM 4146  N N    . LYS A ? 279 ? -55.229  -39.142  -28.358 1.0 0.0 279  0 1 
ATOM 4147  C CA   . LYS A ? 279 ? -54.676  -39.880  -27.227 1.0 0.0 279  0 1 
ATOM 4148  C C    . LYS A ? 279 ? -53.391  -39.238  -26.711 1.0 0.0 279  0 1 
ATOM 4149  O O    . LYS A ? 279 ? -52.594  -38.713  -27.491 1.0 0.0 279  0 1 
ATOM 4150  C CB   . LYS A ? 279 ? -54.414  -41.336  -27.617 1.0 0.0 279  0 1 
ATOM 4151  C CG   . LYS A ? 279 ? -55.673  -42.161  -27.845 1.0 0.0 279  0 1 
ATOM 4152  C CD   . LYS A ? 279 ? -55.333  -43.586  -28.256 1.0 0.0 279  0 1 
ATOM 4153  C CE   . LYS A ? 279 ? -56.583  -44.443  -28.372 1.0 0.0 279  0 1 
ATOM 4154  N NZ   . LYS A ? 279 ? -56.269  -45.832  -28.805 1.0 0.0 279  0 1 
ATOM 4155  H H    . LYS A ? 279 ? -54.720  -39.130  -29.232 1.0 0.0 279  0 1 
ATOM 4156  H HA   . LYS A ? 279 ? -55.403  -39.861  -26.414 1.0 0.0 279  0 1 
ATOM 4157  H 1HB  . LYS A ? 279 ? -53.823  -41.367  -28.532 1.0 0.0 279  0 1 
ATOM 4158  H 2HB  . LYS A ? 279 ? -53.833  -41.823  -26.834 1.0 0.0 279  0 1 
ATOM 4159  H 1HG  . LYS A ? 279 ? -56.263  -42.188  -26.929 1.0 0.0 279  0 1 
ATOM 4160  H 2HG  . LYS A ? 279 ? -56.273  -41.700  -28.629 1.0 0.0 279  0 1 
ATOM 4161  H 1HD  . LYS A ? 279 ? -54.819  -43.575  -29.218 1.0 0.0 279  0 1 
ATOM 4162  H 2HD  . LYS A ? 279 ? -54.668  -44.029  -27.514 1.0 0.0 279  0 1 
ATOM 4163  H 1HE  . LYS A ? 279 ? -57.089  -44.481  -27.409 1.0 0.0 279  0 1 
ATOM 4164  H 2HE  . LYS A ? 279 ? -57.265  -43.997  -29.097 1.0 0.0 279  0 1 
ATOM 4165  H 1HZ  . LYS A ? 279 ? -57.123  -46.367  -28.870 1.0 0.0 279  0 1 
ATOM 4166  H 2HZ  . LYS A ? 279 ? -55.816  -45.810  -29.708 1.0 0.0 279  0 1 
ATOM 4167  H 3HZ  . LYS A ? 279 ? -55.653  -46.264  -28.130 1.0 0.0 279  0 1 
ATOM 4168  N N    . ASP A ? 280 ? -53.194  -39.285  -25.396 1.0 0.0 280  0 1 
ATOM 4169  C CA   . ASP A ? 280 ? -51.914  -38.909  -24.805 1.0 0.0 280  0 1 
ATOM 4170  C C    . ASP A ? 280 ? -50.965  -40.105  -24.786 1.0 0.0 280  0 1 
ATOM 4171  O O    . ASP A ? 280 ? -51.272  -41.153  -25.354 1.0 0.0 280  0 1 
ATOM 4172  C CB   . ASP A ? 280 ? -52.109  -38.377  -23.383 1.0 0.0 280  0 1 
ATOM 4173  C CG   . ASP A ? 280 ? -52.560  -39.453  -22.404 1.0 0.0 280  0 1 
ATOM 4174  O OD1  . ASP A ? 280 ? -52.478  -40.610  -22.745 1.0 0.0 280  0 1 
ATOM 4175  O OD2  . ASP A ? 280 ? -52.983  -39.108  -21.326 1.0 0.0 280  0 1 
ATOM 4176  H H    . ASP A ? 280 ? -53.945  -39.587  -24.792 1.0 0.0 280  0 1 
ATOM 4177  H HA   . ASP A ? 280 ? -51.461  -38.134  -25.424 1.0 0.0 280  0 1 
ATOM 4178  H 1HB  . ASP A ? 280 ? -51.174  -37.948  -23.023 1.0 0.0 280  0 1 
ATOM 4179  H 2HB  . ASP A ? 280 ? -52.854  -37.580  -23.392 1.0 0.0 280  0 1 
ATOM 4180  N N    . LYS A ? 281 ? -49.820  -39.947  -24.131 1.0 0.0 281  0 1 
ATOM 4181  C CA   . LYS A ? 281 ? -48.791  -40.984  -24.140 1.0 0.0 281  0 1 
ATOM 4182  C C    . LYS A ? 281 ? -49.284  -42.291  -23.523 1.0 0.0 281  0 1 
ATOM 4183  O O    . LYS A ? 281 ? -48.750  -43.364  -23.810 1.0 0.0 281  0 1 
ATOM 4184  C CB   . LYS A ? 281 ? -47.544  -40.496  -23.399 1.0 0.0 281  0 1 
ATOM 4185  C CG   . LYS A ? 281 ? -47.681  -40.480  -21.882 1.0 0.0 281  0 1 
ATOM 4186  C CD   . LYS A ? 281 ? -46.391  -40.022  -21.217 1.0 0.0 281  0 1 
ATOM 4187  C CE   . LYS A ? 281 ? -46.531  -39.988  -19.702 1.0 0.0 281  0 1 
ATOM 4188  N NZ   . LYS A ? 281 ? -46.644  -41.354  -19.123 1.0 0.0 281  0 1 
ATOM 4189  H H    . LYS A ? 281 ? -49.656  -39.094  -23.615 1.0 0.0 281  0 1 
ATOM 4190  H HA   . LYS A ? 281 ? -48.539  -41.211  -25.176 1.0 0.0 281  0 1 
ATOM 4191  H 1HB  . LYS A ? 281 ? -46.698  -41.135  -23.652 1.0 0.0 281  0 1 
ATOM 4192  H 2HB  . LYS A ? 281 ? -47.300  -39.485  -23.724 1.0 0.0 281  0 1 
ATOM 4193  H 1HG  . LYS A ? 281 ? -48.487  -39.804  -21.596 1.0 0.0 281  0 1 
ATOM 4194  H 2HG  . LYS A ? 281 ? -47.926  -41.480  -21.529 1.0 0.0 281  0 1 
ATOM 4195  H 1HD  . LYS A ? 281 ? -45.582  -40.704  -21.484 1.0 0.0 281  0 1 
ATOM 4196  H 2HD  . LYS A ? 281 ? -46.133  -39.025  -21.571 1.0 0.0 281  0 1 
ATOM 4197  H 1HE  . LYS A ? 281 ? -45.663  -39.494  -19.268 1.0 0.0 281  0 1 
ATOM 4198  H 2HE  . LYS A ? 281 ? -47.419  -39.418  -19.432 1.0 0.0 281  0 1 
ATOM 4199  H 1HZ  . LYS A ? 281 ? -46.736  -41.288  -18.119 1.0 0.0 281  0 1 
ATOM 4200  H 2HZ  . LYS A ? 281 ? -47.459  -41.816  -19.504 1.0 0.0 281  0 1 
ATOM 4201  H 3HZ  . LYS A ? 281 ? -45.818  -41.887  -19.351 1.0 0.0 281  0 1 
ATOM 4202  N N    . ASP A ? 282 ? -50.305  -42.197  -22.679 1.0 0.0 282  0 1 
ATOM 4203  C CA   . ASP A ? 282 ? -50.786  -43.350  -21.927 1.0 0.0 282  0 1 
ATOM 4204  C C    . ASP A ? 282 ? -51.981  -43.988  -22.622 1.0 0.0 282  0 1 
ATOM 4205  O O    . ASP A ? 282 ? -52.559  -44.956  -22.128 1.0 0.0 282  0 1 
ATOM 4206  C CB   . ASP A ? 282 ? -51.172  -42.942  -20.502 1.0 0.0 282  0 1 
ATOM 4207  C CG   . ASP A ? 282 ? -49.976  -42.509  -19.666 1.0 0.0 282  0 1 
ATOM 4208  O OD1  . ASP A ? 282 ? -48.883  -42.932  -19.963 1.0 0.0 282  0 1 
ATOM 4209  O OD2  . ASP A ? 282 ? -50.165  -41.760  -18.737 1.0 0.0 282  0 1 
ATOM 4210  H H    . ASP A ? 282 ? -50.760  -41.305  -22.555 1.0 0.0 282  0 1 
ATOM 4211  H HA   . ASP A ? 282 ? -49.986  -44.090  -21.877 1.0 0.0 282  0 1 
ATOM 4212  H 1HB  . ASP A ? 282 ? -51.887  -42.120  -20.540 1.0 0.0 282  0 1 
ATOM 4213  H 2HB  . ASP A ? 282 ? -51.661  -43.780  -20.004 1.0 0.0 282  0 1 
ATOM 4214  N N    . GLY A ? 283 ? -52.345  -43.435  -23.775 1.0 0.0 283  0 1 
ATOM 4215  C CA   . GLY A ? 283 ? -53.454  -43.947  -24.559 1.0 0.0 283  0 1 
ATOM 4216  C C    . GLY A ? 283 ? -54.794  -43.397  -24.112 1.0 0.0 283  0 1 
ATOM 4217  O O    . GLY A ? 283 ? -55.844  -43.884  -24.530 1.0 0.0 283  0 1 
ATOM 4218  H H    . GLY A ? 283 ? -51.833  -42.633  -24.115 1.0 0.0 283  0 1 
ATOM 4219  H 1HA  . GLY A ? 283 ? -53.303  -43.697  -25.609 1.0 0.0 283  0 1 
ATOM 4220  H 2HA  . GLY A ? 283 ? -53.478  -45.035  -24.489 1.0 0.0 283  0 1 
ATOM 4221  N N    . TYR A ? 284 ? -54.758  -42.378  -23.260 1.0 0.0 284  0 1 
ATOM 4222  C CA   . TYR A ? 284 ? -55.981  -41.799  -22.717 1.0 0.0 284  0 1 
ATOM 4223  C C    . TYR A ? 284 ? -56.560  -40.727  -23.631 1.0 0.0 284  0 1 
ATOM 4224  O O    . TYR A ? 284 ? -55.852  -39.821  -24.068 1.0 0.0 284  0 1 
ATOM 4225  C CB   . TYR A ? 284 ? -55.719  -41.218  -21.326 1.0 0.0 284  0 1 
ATOM 4226  C CG   . TYR A ? 284 ? -55.772  -42.244  -20.217 1.0 0.0 284  0 1 
ATOM 4227  C CD1  . TYR A ? 284 ? -54.776  -43.203  -20.110 1.0 0.0 284  0 1 
ATOM 4228  C CD2  . TYR A ? 284 ? -56.818  -42.226  -19.305 1.0 0.0 284  0 1 
ATOM 4229  C CE1  . TYR A ? 284 ? -54.825  -44.140  -19.096 1.0 0.0 284  0 1 
ATOM 4230  C CE2  . TYR A ? 284 ? -56.866  -43.163  -18.291 1.0 0.0 284  0 1 
ATOM 4231  C CZ   . TYR A ? 284 ? -55.875  -44.117  -18.185 1.0 0.0 284  0 1 
ATOM 4232  O OH   . TYR A ? 284 ? -55.923  -45.050  -17.175 1.0 0.0 284  0 1 
ATOM 4233  H H    . TYR A ? 284 ? -53.867  -41.995  -22.981 1.0 0.0 284  0 1 
ATOM 4234  H HA   . TYR A ? 284 ? -56.725  -42.590  -22.621 1.0 0.0 284  0 1 
ATOM 4235  H 1HB  . TYR A ? 284 ? -54.735  -40.746  -21.308 1.0 0.0 284  0 1 
ATOM 4236  H 2HB  . TYR A ? 284 ? -56.456  -40.444  -21.110 1.0 0.0 284  0 1 
ATOM 4237  H HD1  . TYR A ? 284 ? -53.953  -43.216  -20.826 1.0 0.0 284  0 1 
ATOM 4238  H HD2  . TYR A ? 284 ? -57.601  -41.473  -19.389 1.0 0.0 284  0 1 
ATOM 4239  H HE1  . TYR A ? 284 ? -54.042  -44.893  -19.012 1.0 0.0 284  0 1 
ATOM 4240  H HE2  . TYR A ? 284 ? -57.689  -43.150  -17.576 1.0 0.0 284  0 1 
ATOM 4241  H HH   . TYR A ? 284 ? -55.495  -45.858  -17.467 1.0 0.0 284  0 1 
ATOM 4242  N N    . THR A ? 285 ? -57.852  -40.845  -23.919 1.0 0.0 285  0 1 
ATOM 4243  C CA   . THR A ? 285 ? -58.582  -39.807  -24.631 1.0 0.0 285  0 1 
ATOM 4244  C C    . THR A ? 285 ? -59.202  -38.883  -23.591 1.0 0.0 285  0 1 
ATOM 4245  O O    . THR A ? 285 ? -59.266  -39.235  -22.413 1.0 0.0 285  0 1 
ATOM 4246  C CB   . THR A ? 285 ? -59.670  -40.393  -25.551 1.0 0.0 285  0 1 
ATOM 4247  O OG1  . THR A ? 285 ? -60.654  -41.070  -24.760 1.0 0.0 285  0 1 
ATOM 4248  C CG2  . THR A ? 285 ? -59.059  -41.372  -26.542 1.0 0.0 285  0 1 
ATOM 4249  H H    . THR A ? 285 ? -58.340  -41.682  -23.632 1.0 0.0 285  0 1 
ATOM 4250  H HA   . THR A ? 285 ? -57.885  -39.276  -25.278 1.0 0.0 285  0 1 
ATOM 4251  H HB   . THR A ? 285 ? -60.156  -39.586  -26.099 1.0 0.0 285  0 1 
ATOM 4252  H HG1  . THR A ? 285 ? -60.261  -41.849  -24.358 1.0 0.0 285  0 1 
ATOM 4253  H 1HG2 . THR A ? 285 ? -59.842  -41.776  -27.184 1.0 0.0 285  0 1 
ATOM 4254  H 2HG2 . THR A ? 285 ? -58.317  -40.857  -27.153 1.0 0.0 285  0 1 
ATOM 4255  H 3HG2 . THR A ? 285 ? -58.579  -42.187  -26.000 1.0 0.0 285  0 1 
ATOM 4256  N N    . PRO A ? 286 ? -59.651  -37.693  -24.014 1.0 0.0 286  0 1 
ATOM 4257  C CA   . PRO A ? 286 ? -60.386  -36.822  -23.092 1.0 0.0 286  0 1 
ATOM 4258  C C    . PRO A ? 286 ? -61.545  -37.558  -22.426 1.0 0.0 286  0 1 
ATOM 4259  O O    . PRO A ? 286 ? -61.908  -37.238  -21.294 1.0 0.0 286  0 1 
ATOM 4260  C CB   . PRO A ? 286 ? -60.885  -35.697  -24.005 1.0 0.0 286  0 1 
ATOM 4261  C CG   . PRO A ? 286 ? -59.893  -35.661  -25.116 1.0 0.0 286  0 1 
ATOM 4262  C CD   . PRO A ? 286 ? -59.567  -37.108  -25.373 1.0 0.0 286  0 1 
ATOM 4263  H HA   . PRO A ? 286 ? -59.688  -36.413  -22.346 1.0 0.0 286  0 1 
ATOM 4264  H 1HB  . PRO A ? 286 ? -61.906  -35.919  -24.350 1.0 0.0 286  0 1 
ATOM 4265  H 2HB  . PRO A ? 286 ? -60.934  -34.752  -23.445 1.0 0.0 286  0 1 
ATOM 4266  H 1HG  . PRO A ? 286 ? -60.327  -35.162  -25.996 1.0 0.0 286  0 1 
ATOM 4267  H 2HG  . PRO A ? 286 ? -59.012  -35.074  -24.820 1.0 0.0 286  0 1 
ATOM 4268  H 1HD  . PRO A ? 286 ? -60.313  -37.537  -26.057 1.0 0.0 286  0 1 
ATOM 4269  H 2HD  . PRO A ? 286 ? -58.557  -37.185  -25.804 1.0 0.0 286  0 1 
ATOM 4270  N N    . LEU A ? 287 ? -62.108  -38.539  -23.123 1.0 0.0 287  0 1 
ATOM 4271  C CA   . LEU A ? 287 ? -63.225  -39.316  -22.596 1.0 0.0 287  0 1 
ATOM 4272  C C    . LEU A ? 287 ? -62.784  -40.241  -21.464 1.0 0.0 287  0 1 
ATOM 4273  O O    . LEU A ? 287 ? -63.467  -40.360  -20.447 1.0 0.0 287  0 1 
ATOM 4274  C CB   . LEU A ? 287 ? -63.866  -40.144  -23.717 1.0 0.0 287  0 1 
ATOM 4275  C CG   . LEU A ? 287 ? -65.124  -40.930  -23.329 1.0 0.0 287  0 1 
ATOM 4276  C CD1  . LEU A ? 287 ? -66.198  -39.963  -22.848 1.0 0.0 287  0 1 
ATOM 4277  C CD2  . LEU A ? 287 ? -65.609  -41.736  -24.523 1.0 0.0 287  0 1 
ATOM 4278  H H    . LEU A ? 287 ? -61.752  -38.752  -24.044 1.0 0.0 287  0 1 
ATOM 4279  H HA   . LEU A ? 287 ? -63.961  -38.627  -22.183 1.0 0.0 287  0 1 
ATOM 4280  H 1HB  . LEU A ? 287 ? -64.132  -39.475  -24.534 1.0 0.0 287  0 1 
ATOM 4281  H 2HB  . LEU A ? 287 ? -63.130  -40.858  -24.086 1.0 0.0 287  0 1 
ATOM 4282  H HG   . LEU A ? 287 ? -64.892  -41.606  -22.505 1.0 0.0 287  0 1 
ATOM 4283  H 1HD1 . LEU A ? 287 ? -67.093  -40.522  -22.572 1.0 0.0 287  0 1 
ATOM 4284  H 2HD1 . LEU A ? 287 ? -65.833  -39.414  -21.981 1.0 0.0 287  0 1 
ATOM 4285  H 3HD1 . LEU A ? 287 ? -66.442  -39.264  -23.647 1.0 0.0 287  0 1 
ATOM 4286  H 1HD2 . LEU A ? 287 ? -66.503  -42.296  -24.247 1.0 0.0 287  0 1 
ATOM 4287  H 2HD2 . LEU A ? 287 ? -65.843  -41.062  -25.347 1.0 0.0 287  0 1 
ATOM 4288  H 3HD2 . LEU A ? 287 ? -64.829  -42.432  -24.835 1.0 0.0 287  0 1 
ATOM 4289  N N    . HIS A ? 288 ? -61.642  -40.894  -21.650 1.0 0.0 288  0 1 
ATOM 4290  C CA   . HIS A ? 288 ? -61.041  -41.710  -20.600 1.0 0.0 288  0 1 
ATOM 4291  C C    . HIS A ? 288 ? -60.768  -40.887  -19.348 1.0 0.0 288  0 1 
ATOM 4292  O O    . HIS A ? 288 ? -61.032  -41.329  -18.230 1.0 0.0 288  0 1 
ATOM 4293  C CB   . HIS A ? 288 ? -59.739  -42.350  -21.092 1.0 0.0 288  0 1 
ATOM 4294  C CG   . HIS A ? 288 ? -59.942  -43.396  -22.143 1.0 0.0 288  0 1 
ATOM 4295  N ND1  . HIS A ? 288 ? -59.677  -43.170  -23.478 1.0 0.0 288  0 1 
ATOM 4296  C CD2  . HIS A ? 288 ? -60.383  -44.673  -22.058 1.0 0.0 288  0 1 
ATOM 4297  C CE1  . HIS A ? 288 ? -59.948  -44.264  -24.168 1.0 0.0 288  0 1 
ATOM 4298  N NE2  . HIS A ? 288 ? -60.378  -45.189  -23.330 1.0 0.0 288  0 1 
ATOM 4299  H H    . HIS A ? 288 ? -61.175  -40.821  -22.543 1.0 0.0 288  0 1 
ATOM 4300  H HA   . HIS A ? 288 ? -61.728  -42.509  -20.325 1.0 0.0 288  0 1 
ATOM 4301  H 1HB  . HIS A ? 288 ? -59.085  -41.579  -21.499 1.0 0.0 288  0 1 
ATOM 4302  H 2HB  . HIS A ? 288 ? -59.219  -42.808  -20.251 1.0 0.0 288  0 1 
ATOM 4303  H HD2  . HIS A ? 288 ? -60.687  -45.193  -21.150 1.0 0.0 288  0 1 
ATOM 4304  H HE1  . HIS A ? 288 ? -59.835  -44.383  -25.246 1.0 0.0 288  0 1 
ATOM 4305  H HE2  . HIS A ? 288 ? -60.658  -46.127  -23.579 1.0 0.0 288  0 1 
ATOM 4306  N N    . LEU A ? 289 ? -60.231  -39.686  -19.541 1.0 0.0 289  0 1 
ATOM 4307  C CA   . LEU A ? 289 ? -59.847  -38.835  -18.422 1.0 0.0 289  0 1 
ATOM 4308  C C    . LEU A ? 289 ? -61.073  -38.330  -17.665 1.0 0.0 289  0 1 
ATOM 4309  O O    . LEU A ? 289 ? -61.137  -38.423  -16.440 1.0 0.0 289  0 1 
ATOM 4310  C CB   . LEU A ? 289 ? -59.020  -37.644  -18.923 1.0 0.0 289  0 1 
ATOM 4311  C CG   . LEU A ? 289 ? -57.664  -37.994  -19.549 1.0 0.0 289  0 1 
ATOM 4312  C CD1  . LEU A ? 289 ? -57.096  -36.766  -20.249 1.0 0.0 289  0 1 
ATOM 4313  C CD2  . LEU A ? 289 ? -56.718  -38.492  -18.467 1.0 0.0 289  0 1 
ATOM 4314  H H    . LEU A ? 289 ? -60.086  -39.355  -20.483 1.0 0.0 289  0 1 
ATOM 4315  H HA   . LEU A ? 289 ? -59.250  -39.425  -17.728 1.0 0.0 289  0 1 
ATOM 4316  H 1HB  . LEU A ? 289 ? -59.602  -37.108  -19.670 1.0 0.0 289  0 1 
ATOM 4317  H 2HB  . LEU A ? 289 ? -58.835  -36.973  -18.085 1.0 0.0 289  0 1 
ATOM 4318  H HG   . LEU A ? 289 ? -57.800  -38.773  -20.300 1.0 0.0 289  0 1 
ATOM 4319  H 1HD1 . LEU A ? 289 ? -56.133  -37.015  -20.694 1.0 0.0 289  0 1 
ATOM 4320  H 2HD1 . LEU A ? 289 ? -57.784  -36.442  -21.031 1.0 0.0 289  0 1 
ATOM 4321  H 3HD1 . LEU A ? 289 ? -56.965  -35.963  -19.525 1.0 0.0 289  0 1 
ATOM 4322  H 1HD2 . LEU A ? 289 ? -55.754  -38.741  -18.913 1.0 0.0 289  0 1 
ATOM 4323  H 2HD2 . LEU A ? 289 ? -56.580  -37.714  -17.716 1.0 0.0 289  0 1 
ATOM 4324  H 3HD2 . LEU A ? 289 ? -57.140  -39.380  -17.995 1.0 0.0 289  0 1 
ATOM 4325  N N    . ALA A ? 290 ? -62.042  -37.795  -18.402 1.0 0.0 290  0 1 
ATOM 4326  C CA   . ALA A ? 290 ? -63.270  -37.287  -17.798 1.0 0.0 290  0 1 
ATOM 4327  C C    . ALA A ? 290 ? -64.032  -38.400  -17.087 1.0 0.0 290  0 1 
ATOM 4328  O O    . ALA A ? 290 ? -64.555  -38.207  -15.989 1.0 0.0 290  0 1 
ATOM 4329  C CB   . ALA A ? 290 ? -64.146  -36.624  -18.850 1.0 0.0 290  0 1 
ATOM 4330  H H    . ALA A ? 290 ? -61.926  -37.738  -19.404 1.0 0.0 290  0 1 
ATOM 4331  H HA   . ALA A ? 290 ? -62.997  -36.544  -17.048 1.0 0.0 290  0 1 
ATOM 4332  H 1HB  . ALA A ? 290 ? -65.057  -36.250  -18.383 1.0 0.0 290  0 1 
ATOM 4333  H 2HB  . ALA A ? 290 ? -63.604  -35.793  -19.304 1.0 0.0 290  0 1 
ATOM 4334  H 3HB  . ALA A ? 290 ? -64.404  -37.350  -19.619 1.0 0.0 290  0 1 
ATOM 4335  N N    . ALA A ? 291 ? -64.088  -39.566  -17.723 1.0 0.0 291  0 1 
ATOM 4336  C CA   . ALA A ? 291 ? -64.795  -40.711  -17.161 1.0 0.0 291  0 1 
ATOM 4337  C C    . ALA A ? 291 ? -64.137  -41.168  -15.863 1.0 0.0 291  0 1 
ATOM 4338  O O    . ALA A ? 291 ? -64.819  -41.508  -14.899 1.0 0.0 291  0 1 
ATOM 4339  C CB   . ALA A ? 291 ? -64.838  -41.850  -18.165 1.0 0.0 291  0 1 
ATOM 4340  H H    . ALA A ? 291 ? -63.632  -39.661  -18.617 1.0 0.0 291  0 1 
ATOM 4341  H HA   . ALA A ? 291 ? -65.815  -40.401  -16.935 1.0 0.0 291  0 1 
ATOM 4342  H 1HB  . ALA A ? 291 ? -65.369  -42.698  -17.733 1.0 0.0 291  0 1 
ATOM 4343  H 2HB  . ALA A ? 291 ? -65.356  -41.522  -19.067 1.0 0.0 291  0 1 
ATOM 4344  H 3HB  . ALA A ? 291 ? -63.823  -42.151  -18.420 1.0 0.0 291  0 1 
ATOM 4345  N N    . ARG A ? 292 ? -62.807  -41.174  -15.849 1.0 0.0 292  0 1 
ATOM 4346  C CA   . ARG A ? 292 ? -62.046  -41.607  -14.683 1.0 0.0 292  0 1 
ATOM 4347  C C    . ARG A ? 292 ? -62.232  -40.645  -13.514 1.0 0.0 292  0 1 
ATOM 4348  O O    . ARG A ? 292 ? -62.501  -41.064  -12.389 1.0 0.0 292  0 1 
ATOM 4349  C CB   . ARG A ? 292 ? -60.567  -41.711  -15.020 1.0 0.0 292  0 1 
ATOM 4350  C CG   . ARG A ? 292 ? -59.693  -42.255  -13.900 1.0 0.0 292  0 1 
ATOM 4351  C CD   . ARG A ? 292 ? -58.248  -42.134  -14.223 1.0 0.0 292  0 1 
ATOM 4352  N NE   . ARG A ? 292 ? -57.800  -40.751  -14.198 1.0 0.0 292  0 1 
ATOM 4353  C CZ   . ARG A ? 292 ? -56.719  -40.286  -14.853 1.0 0.0 292  0 1 
ATOM 4354  N NH1  . ARG A ? 292 ? -55.985  -41.104  -15.576 1.0 0.0 292  0 1 
ATOM 4355  N NH2  . ARG A ? 292 ? -56.394  -39.008  -14.767 1.0 0.0 292  0 1 
ATOM 4356  H H    . ARG A ? 292 ? -62.313  -40.869  -16.674 1.0 0.0 292  0 1 
ATOM 4357  H HA   . ARG A ? 292 ? -62.408  -42.589  -14.378 1.0 0.0 292  0 1 
ATOM 4358  H 1HB  . ARG A ? 292 ? -60.436  -42.361  -15.884 1.0 0.0 292  0 1 
ATOM 4359  H 2HB  . ARG A ? 292 ? -60.184  -40.728  -15.289 1.0 0.0 292  0 1 
ATOM 4360  H 1HG  . ARG A ? 292 ? -59.887  -41.697  -12.984 1.0 0.0 292  0 1 
ATOM 4361  H 2HG  . ARG A ? 292 ? -59.922  -43.309  -13.739 1.0 0.0 292  0 1 
ATOM 4362  H 1HD  . ARG A ? 292 ? -57.664  -42.695  -13.493 1.0 0.0 292  0 1 
ATOM 4363  H 2HD  . ARG A ? 292 ? -58.064  -42.535  -15.219 1.0 0.0 292  0 1 
ATOM 4364  H HE   . ARG A ? 292 ? -58.339  -40.093  -13.653 1.0 0.0 292  0 1 
ATOM 4365  H 1HH1 . ARG A ? 292 ? -56.234  -42.081  -15.641 1.0 0.0 292  0 1 
ATOM 4366  H 2HH1 . ARG A ? 292 ? -55.174  -40.755  -16.065 1.0 0.0 292  0 1 
ATOM 4367  H 1HH2 . ARG A ? 292 ? -56.957  -38.379  -14.211 1.0 0.0 292  0 1 
ATOM 4368  H 2HH2 . ARG A ? 292 ? -55.584  -38.659  -15.257 1.0 0.0 292  0 1 
ATOM 4369  N N    . GLU A ? 293 ? -62.081  -39.355  -13.794 1.0 0.0 293  0 1 
ATOM 4370  C CA   . GLU A ? 293 ? -62.121  -38.327  -12.758 1.0 0.0 293  0 1 
ATOM 4371  C C    . GLU A ? 293 ? -63.523  -38.144  -12.187 1.0 0.0 293  0 1 
ATOM 4372  O O    . GLU A ? 293 ? -63.685  -37.806  -11.012 1.0 0.0 293  0 1 
ATOM 4373  C CB   . GLU A ? 293 ? -61.617  -36.995  -13.319 1.0 0.0 293  0 1 
ATOM 4374  C CG   . GLU A ? 293 ? -60.132  -36.977  -13.656 1.0 0.0 293  0 1 
ATOM 4375  C CD   . GLU A ? 293 ? -59.261  -37.293  -12.472 1.0 0.0 293  0 1 
ATOM 4376  O OE1  . GLU A ? 293 ? -59.469  -36.713  -11.434 1.0 0.0 293  0 1 
ATOM 4377  O OE2  . GLU A ? 293 ? -58.384  -38.114  -12.608 1.0 0.0 293  0 1 
ATOM 4378  H H    . GLU A ? 293 ? -61.933  -39.080  -14.755 1.0 0.0 293  0 1 
ATOM 4379  H HA   . GLU A ? 293 ? -61.488  -38.646  -11.930 1.0 0.0 293  0 1 
ATOM 4380  H 1HB  . GLU A ? 293 ? -62.168  -36.750  -14.227 1.0 0.0 293  0 1 
ATOM 4381  H 2HB  . GLU A ? 293 ? -61.806  -36.201  -12.597 1.0 0.0 293  0 1 
ATOM 4382  H 1HG  . GLU A ? 293 ? -59.939  -37.708  -14.441 1.0 0.0 293  0 1 
ATOM 4383  H 2HG  . GLU A ? 293 ? -59.870  -35.992  -14.042 1.0 0.0 293  0 1 
ATOM 4384  N N    . GLY A ? 294 ? -64.533  -38.365  -13.021 1.0 0.0 294  0 1 
ATOM 4385  C CA   . GLY A ? 294 ? -65.912  -38.264  -12.584 1.0 0.0 294  0 1 
ATOM 4386  C C    . GLY A ? 294 ? -66.651  -37.068  -13.146 1.0 0.0 294  0 1 
ATOM 4387  O O    . GLY A ? 294 ? -67.686  -36.668  -12.616 1.0 0.0 294  0 1 
ATOM 4388  H H    . GLY A ? 294 ? -64.338  -38.610  -13.981 1.0 0.0 294  0 1 
ATOM 4389  H 1HA  . GLY A ? 294 ? -66.452  -39.165  -12.875 1.0 0.0 294  0 1 
ATOM 4390  H 2HA  . GLY A ? 294 ? -65.945  -38.205  -11.499 1.0 0.0 294  0 1 
ATOM 4391  N N    . HIS A ? 295 ? -66.119  -36.493  -14.220 1.0 0.0 295  0 1 
ATOM 4392  C CA   . HIS A ? 295 ? -66.696  -35.290  -14.805 1.0 0.0 295  0 1 
ATOM 4393  C C    . HIS A ? 295 ? -67.850  -35.653  -15.730 1.0 0.0 295  0 1 
ATOM 4394  O O    . HIS A ? 295 ? -67.724  -35.604  -16.955 1.0 0.0 295  0 1 
ATOM 4395  C CB   . HIS A ? 295 ? -65.640  -34.491  -15.566 1.0 0.0 295  0 1 
ATOM 4396  C CG   . HIS A ? 295 ? -64.505  -34.030  -14.707 1.0 0.0 295  0 1 
ATOM 4397  N ND1  . HIS A ? 295 ? -64.695  -33.311  -13.547 1.0 0.0 295  0 1 
ATOM 4398  C CD2  . HIS A ? 295 ? -63.166  -34.185  -14.839 1.0 0.0 295  0 1 
ATOM 4399  C CE1  . HIS A ? 295 ? -63.523  -33.042  -13.000 1.0 0.0 295  0 1 
ATOM 4400  N NE2  . HIS A ? 295 ? -62.579  -33.561  -13.765 1.0 0.0 295  0 1 
ATOM 4401  H H    . HIS A ? 295 ? -65.295  -36.898  -14.642 1.0 0.0 295  0 1 
ATOM 4402  H HA   . HIS A ? 295 ? -67.093  -34.656  -14.015 1.0 0.0 295  0 1 
ATOM 4403  H 1HB  . HIS A ? 295 ? -65.231  -35.101  -16.372 1.0 0.0 295  0 1 
ATOM 4404  H 2HB  . HIS A ? 295 ? -66.103  -33.615  -16.020 1.0 0.0 295  0 1 
ATOM 4405  H HD2  . HIS A ? 295 ? -62.651  -34.705  -15.646 1.0 0.0 295  0 1 
ATOM 4406  H HE1  . HIS A ? 295 ? -63.363  -32.487  -12.075 1.0 0.0 295  0 1 
ATOM 4407  H HE2  . HIS A ? 295 ? -61.585  -33.512  -13.593 1.0 0.0 295  0 1 
ATOM 4408  N N    . LEU A ? 296 ? -68.973  -36.020  -15.128 1.0 0.0 296  0 1 
ATOM 4409  C CA   . LEU A ? 296 ? -70.141  -36.471  -15.872 1.0 0.0 296  0 1 
ATOM 4410  C C    . LEU A ? 296 ? -70.513  -35.528  -17.009 1.0 0.0 296  0 1 
ATOM 4411  O O    . LEU A ? 296 ? -70.747  -35.963  -18.137 1.0 0.0 296  0 1 
ATOM 4412  C CB   . LEU A ? 296 ? -71.336  -36.619  -14.923 1.0 0.0 296  0 1 
ATOM 4413  C CG   . LEU A ? 296 ? -72.653  -37.060  -15.575 1.0 0.0 296  0 1 
ATOM 4414  C CD1  . LEU A ? 296 ? -72.500  -38.471  -16.127 1.0 0.0 296  0 1 
ATOM 4415  C CD2  . LEU A ? 296 ? -73.774  -36.993  -14.549 1.0 0.0 296  0 1 
ATOM 4416  H H    . LEU A ? 296 ? -69.017  -35.985  -14.119 1.0 0.0 296  0 1 
ATOM 4417  H HA   . LEU A ? 296 ? -69.911  -37.433  -16.327 1.0 0.0 296  0 1 
ATOM 4418  H 1HB  . LEU A ? 296 ? -71.084  -37.353  -14.159 1.0 0.0 296  0 1 
ATOM 4419  H 2HB  . LEU A ? 296 ? -71.512  -35.662  -14.433 1.0 0.0 296  0 1 
ATOM 4420  H HG   . LEU A ? 296 ? -72.885  -36.398  -16.410 1.0 0.0 296  0 1 
ATOM 4421  H 1HD1 . LEU A ? 296 ? -73.435  -38.783  -16.591 1.0 0.0 296  0 1 
ATOM 4422  H 2HD1 . LEU A ? 296 ? -71.704  -38.485  -16.872 1.0 0.0 296  0 1 
ATOM 4423  H 3HD1 . LEU A ? 296 ? -72.251  -39.154  -15.316 1.0 0.0 296  0 1 
ATOM 4424  H 1HD2 . LEU A ? 296 ? -74.711  -37.306  -15.013 1.0 0.0 296  0 1 
ATOM 4425  H 2HD2 . LEU A ? 296 ? -73.544  -37.655  -13.714 1.0 0.0 296  0 1 
ATOM 4426  H 3HD2 . LEU A ? 296 ? -73.874  -35.971  -14.183 1.0 0.0 296  0 1 
ATOM 4427  N N    . GLU A ? 297 ? -70.569  -34.235  -16.707 1.0 0.0 297  0 1 
ATOM 4428  C CA   . GLU A ? 297 ? -70.997  -33.253  -17.691 1.0 0.0 297  0 1 
ATOM 4429  C C    . GLU A ? 297 ? -70.076  -33.233  -18.907 1.0 0.0 297  0 1 
ATOM 4430  O O    . GLU A ? 297 ? -70.537  -33.094  -20.039 1.0 0.0 297  0 1 
ATOM 4431  C CB   . GLU A ? 297 ? -71.047  -31.861  -17.057 1.0 0.0 297  0 1 
ATOM 4432  C CG   . GLU A ? 297 ? -72.170  -31.669  -16.048 1.0 0.0 297  0 1 
ATOM 4433  C CD   . GLU A ? 297 ? -72.094  -30.351  -15.331 1.0 0.0 297  0 1 
ATOM 4434  O OE1  . GLU A ? 297 ? -71.037  -29.766  -15.313 1.0 0.0 297  0 1 
ATOM 4435  O OE2  . GLU A ? 297 ? -73.094  -29.928  -14.799 1.0 0.0 297  0 1 
ATOM 4436  H H    . GLU A ? 297 ? -70.314  -33.926  -15.782 1.0 0.0 297  0 1 
ATOM 4437  H HA   . GLU A ? 297 ? -71.989  -33.528  -18.048 1.0 0.0 297  0 1 
ATOM 4438  H 1HB  . GLU A ? 297 ? -70.104  -31.657  -16.551 1.0 0.0 297  0 1 
ATOM 4439  H 2HB  . GLU A ? 297 ? -71.168  -31.110  -17.838 1.0 0.0 297  0 1 
ATOM 4440  H 1HG  . GLU A ? 297 ? -73.126  -31.733  -16.566 1.0 0.0 297  0 1 
ATOM 4441  H 2HG  . GLU A ? 297 ? -72.129  -32.477  -15.318 1.0 0.0 297  0 1 
ATOM 4442  N N    . ILE A ? 298 ? -68.775  -33.376  -18.670 1.0 0.0 298  0 1 
ATOM 4443  C CA   . ILE A ? 298 ? -67.802  -33.378  -19.759 1.0 0.0 298  0 1 
ATOM 4444  C C    . ILE A ? 298 ? -67.895  -34.659  -20.580 1.0 0.0 298  0 1 
ATOM 4445  O O    . ILE A ? 298 ? -67.796  -34.632  -21.806 1.0 0.0 298  0 1 
ATOM 4446  C CB   . ILE A ? 298 ? -66.370  -33.219  -19.217 1.0 0.0 298  0 1 
ATOM 4447  C CG1  . ILE A ? 298 ? -66.168  -31.811  -18.649 1.0 0.0 298  0 1 
ATOM 4448  C CG2  . ILE A ? 298 ? -65.352  -33.505  -20.311 1.0 0.0 298  0 1 
ATOM 4449  C CD1  . ILE A ? 298 ? -64.849  -31.624  -17.936 1.0 0.0 298  0 1 
ATOM 4450  H H    . ILE A ? 298 ? -68.450  -33.485  -17.718 1.0 0.0 298  0 1 
ATOM 4451  H HA   . ILE A ? 298 ? -68.027  -32.543  -20.424 1.0 0.0 298  0 1 
ATOM 4452  H HB   . ILE A ? 298 ? -66.212  -33.916  -18.395 1.0 0.0 298  0 1 
ATOM 4453  H 1HG1 . ILE A ? 298 ? -66.227  -31.082  -19.456 1.0 0.0 298  0 1 
ATOM 4454  H 2HG1 . ILE A ? 298 ? -66.970  -31.585  -17.945 1.0 0.0 298  0 1 
ATOM 4455  H 1HG2 . ILE A ? 298 ? -64.346  -33.387  -19.910 1.0 0.0 298  0 1 
ATOM 4456  H 2HG2 . ILE A ? 298 ? -65.483  -34.525  -20.669 1.0 0.0 298  0 1 
ATOM 4457  H 3HG2 . ILE A ? 298 ? -65.499  -32.808  -21.136 1.0 0.0 298  0 1 
ATOM 4458  H 1HD1 . ILE A ? 298 ? -64.780  -30.603  -17.560 1.0 0.0 298  0 1 
ATOM 4459  H 2HD1 . ILE A ? 298 ? -64.784  -32.322  -17.100 1.0 0.0 298  0 1 
ATOM 4460  H 3HD1 . ILE A ? 298 ? -64.031  -31.811  -18.630 1.0 0.0 298  0 1 
ATOM 4461  N N    . VAL A ? 299 ? -68.085  -35.781  -19.894 1.0 0.0 299  0 1 
ATOM 4462  C CA   . VAL A ? 299 ? -68.249  -37.067  -20.557 1.0 0.0 299  0 1 
ATOM 4463  C C    . VAL A ? 299 ? -69.382  -37.006  -21.575 1.0 0.0 299  0 1 
ATOM 4464  O O    . VAL A ? 299 ? -69.227  -37.436  -22.720 1.0 0.0 299  0 1 
ATOM 4465  C CB   . VAL A ? 299 ? -68.545  -38.170  -19.523 1.0 0.0 299  0 1 
ATOM 4466  C CG1  . VAL A ? 299 ? -69.001  -39.444  -20.219 1.0 0.0 299  0 1 
ATOM 4467  C CG2  . VAL A ? 299 ? -67.309  -38.432  -18.676 1.0 0.0 299  0 1 
ATOM 4468  H H    . VAL A ? 299 ? -68.118  -35.739  -18.886 1.0 0.0 299  0 1 
ATOM 4469  H HA   . VAL A ? 299 ? -67.322  -37.309  -21.075 1.0 0.0 299  0 1 
ATOM 4470  H HB   . VAL A ? 299 ? -69.363  -37.844  -18.881 1.0 0.0 299  0 1 
ATOM 4471  H 1HG1 . VAL A ? 299 ? -69.207  -40.212  -19.473 1.0 0.0 299  0 1 
ATOM 4472  H 2HG1 . VAL A ? 299 ? -69.908  -39.242  -20.789 1.0 0.0 299  0 1 
ATOM 4473  H 3HG1 . VAL A ? 299 ? -68.218  -39.792  -20.891 1.0 0.0 299  0 1 
ATOM 4474  H 1HG2 . VAL A ? 299 ? -67.525  -39.213  -17.947 1.0 0.0 299  0 1 
ATOM 4475  H 2HG2 . VAL A ? 299 ? -66.489  -38.753  -19.319 1.0 0.0 299  0 1 
ATOM 4476  H 3HG2 . VAL A ? 299 ? -67.025  -37.517  -18.155 1.0 0.0 299  0 1 
ATOM 4477  N N    . GLU A ? 300 ? -70.517  -36.459  -21.153 1.0 0.0 300  0 1 
ATOM 4478  C CA   . GLU A ? 300 ? -71.687  -36.350  -22.017 1.0 0.0 300  0 1 
ATOM 4479  C C    . GLU A ? 300 ? -71.397  -35.502  -23.254 1.0 0.0 300  0 1 
ATOM 4480  O O    . GLU A ? 300 ? -71.804  -35.849  -24.361 1.0 0.0 300  0 1 
ATOM 4481  C CB   . GLU A ? 300 ? -72.864  -35.753  -21.242 1.0 0.0 300  0 1 
ATOM 4482  C CG   . GLU A ? 300 ? -73.475  -36.689  -20.209 1.0 0.0 300  0 1 
ATOM 4483  C CD   . GLU A ? 300 ? -74.564  -36.036  -19.402 1.0 0.0 300  0 1 
ATOM 4484  O OE1  . GLU A ? 300 ? -74.746  -34.850  -19.534 1.0 0.0 300  0 1 
ATOM 4485  O OE2  . GLU A ? 300 ? -75.214  -36.726  -18.653 1.0 0.0 300  0 1 
ATOM 4486  H H    . GLU A ? 300 ? -70.570  -36.108  -20.208 1.0 0.0 300  0 1 
ATOM 4487  H HA   . GLU A ? 300 ? -71.963  -37.350  -22.354 1.0 0.0 300  0 1 
ATOM 4488  H 1HB  . GLU A ? 300 ? -72.538  -34.850  -20.726 1.0 0.0 300  0 1 
ATOM 4489  H 2HB  . GLU A ? 300 ? -73.651  -35.465  -21.941 1.0 0.0 300  0 1 
ATOM 4490  H 1HG  . GLU A ? 300 ? -73.888  -37.557  -20.719 1.0 0.0 300  0 1 
ATOM 4491  H 2HG  . GLU A ? 300 ? -72.690  -37.034  -19.538 1.0 0.0 300  0 1 
ATOM 4492  N N    . VAL A ? 301 ? -70.696  -34.391  -23.052 1.0 0.0 301  0 1 
ATOM 4493  C CA   . VAL A ? 301 ? -70.325  -33.501  -24.148 1.0 0.0 301  0 1 
ATOM 4494  C C    . VAL A ? 301 ? -69.386  -34.184  -25.142 1.0 0.0 301  0 1 
ATOM 4495  O O    . VAL A ? 301 ? -69.576  -34.085  -26.353 1.0 0.0 301  0 1 
ATOM 4496  C CB   . VAL A ? 301 ? -69.645  -32.235  -23.596 1.0 0.0 301  0 1 
ATOM 4497  C CG1  . VAL A ? 301 ? -69.010  -31.436  -24.725 1.0 0.0 301  0 1 
ATOM 4498  C CG2  . VAL A ? 301 ? -70.658  -31.390  -22.839 1.0 0.0 301  0 1 
ATOM 4499  H H    . VAL A ? 301 ? -70.412  -34.157  -22.111 1.0 0.0 301  0 1 
ATOM 4500  H HA   . VAL A ? 301 ? -71.230  -33.225  -24.691 1.0 0.0 301  0 1 
ATOM 4501  H HB   . VAL A ? 301 ? -68.841  -32.531  -22.920 1.0 0.0 301  0 1 
ATOM 4502  H 1HG1 . VAL A ? 301 ? -68.533  -30.544  -24.316 1.0 0.0 301  0 1 
ATOM 4503  H 2HG1 . VAL A ? 301 ? -68.262  -32.048  -25.228 1.0 0.0 301  0 1 
ATOM 4504  H 3HG1 . VAL A ? 301 ? -69.779  -31.140  -25.438 1.0 0.0 301  0 1 
ATOM 4505  H 1HG2 . VAL A ? 301 ? -70.170  -30.496  -22.452 1.0 0.0 301  0 1 
ATOM 4506  H 2HG2 . VAL A ? 301 ? -71.464  -31.099  -23.513 1.0 0.0 301  0 1 
ATOM 4507  H 3HG2 . VAL A ? 301 ? -71.069  -31.969  -22.012 1.0 0.0 301  0 1 
ATOM 4508  N N    . LEU A ? 302 ? -68.374  -34.867  -24.623 1.0 0.0 302  0 1 
ATOM 4509  C CA   . LEU A ? 302 ? -67.384  -35.528  -25.465 1.0 0.0 302  0 1 
ATOM 4510  C C    . LEU A ? 302 ? -68.041  -36.598  -26.325 1.0 0.0 302  0 1 
ATOM 4511  O O    . LEU A ? 302 ? -67.727  -36.745  -27.507 1.0 0.0 302  0 1 
ATOM 4512  C CB   . LEU A ? 302 ? -66.282  -36.157  -24.601 1.0 0.0 302  0 1 
ATOM 4513  C CG   . LEU A ? 302 ? -65.347  -35.168  -23.892 1.0 0.0 302  0 1 
ATOM 4514  C CD1  . LEU A ? 302 ? -64.506  -35.913  -22.864 1.0 0.0 302  0 1 
ATOM 4515  C CD2  . LEU A ? 302 ? -64.466  -34.476  -24.921 1.0 0.0 302  0 1 
ATOM 4516  H H    . LEU A ? 302 ? -68.287  -34.934  -23.619 1.0 0.0 302  0 1 
ATOM 4517  H HA   . LEU A ? 302 ? -66.936  -34.782  -26.122 1.0 0.0 302  0 1 
ATOM 4518  H 1HB  . LEU A ? 302 ? -66.750  -36.776  -23.838 1.0 0.0 302  0 1 
ATOM 4519  H 2HB  . LEU A ? 302 ? -65.669  -36.798  -25.235 1.0 0.0 302  0 1 
ATOM 4520  H HG   . LEU A ? 302 ? -65.940  -34.423  -23.361 1.0 0.0 302  0 1 
ATOM 4521  H 1HD1 . LEU A ? 302 ? -63.842  -35.211  -22.360 1.0 0.0 302  0 1 
ATOM 4522  H 2HD1 . LEU A ? 302 ? -65.161  -36.383  -22.130 1.0 0.0 302  0 1 
ATOM 4523  H 3HD1 . LEU A ? 302 ? -63.913  -36.678  -23.365 1.0 0.0 302  0 1 
ATOM 4524  H 1HD2 . LEU A ? 302 ? -63.802  -33.773  -24.417 1.0 0.0 302  0 1 
ATOM 4525  H 2HD2 . LEU A ? 302 ? -63.872  -35.220  -25.451 1.0 0.0 302  0 1 
ATOM 4526  H 3HD2 . LEU A ? 302 ? -65.092  -33.937  -25.632 1.0 0.0 302  0 1 
ATOM 4527  N N    . LEU A ? 303 ? -68.960  -37.342  -25.718 1.0 0.0 303  0 1 
ATOM 4528  C CA   . LEU A ? 303 ? -69.691  -38.392  -26.416 1.0 0.0 303  0 1 
ATOM 4529  C C    . LEU A ? 303 ? -70.552  -37.819  -27.539 1.0 0.0 303  0 1 
ATOM 4530  O O    . LEU A ? 303 ? -70.630  -38.387  -28.628 1.0 0.0 303  0 1 
ATOM 4531  C CB   . LEU A ? 303 ? -70.576  -39.165  -25.429 1.0 0.0 303  0 1 
ATOM 4532  C CG   . LEU A ? 303 ? -69.831  -40.042  -24.414 1.0 0.0 303  0 1 
ATOM 4533  C CD1  . LEU A ? 303 ? -70.800  -40.505  -23.335 1.0 0.0 303  0 1 
ATOM 4534  C CD2  . LEU A ? 303 ? -69.203  -41.227  -25.131 1.0 0.0 303  0 1 
ATOM 4535  H H    . LEU A ? 303 ? -69.154  -37.175  -24.741 1.0 0.0 303  0 1 
ATOM 4536  H HA   . LEU A ? 303 ? -68.971  -39.073  -26.869 1.0 0.0 303  0 1 
ATOM 4537  H 1HB  . LEU A ? 303 ? -71.177  -38.451  -24.870 1.0 0.0 303  0 1 
ATOM 4538  H 2HB  . LEU A ? 303 ? -71.247  -39.810  -25.995 1.0 0.0 303  0 1 
ATOM 4539  H HG   . LEU A ? 303 ? -69.049  -39.455  -23.931 1.0 0.0 303  0 1 
ATOM 4540  H 1HD1 . LEU A ? 303 ? -70.271  -41.127  -22.613 1.0 0.0 303  0 1 
ATOM 4541  H 2HD1 . LEU A ? 303 ? -71.219  -39.637  -22.825 1.0 0.0 303  0 1 
ATOM 4542  H 3HD1 . LEU A ? 303 ? -71.604  -41.082  -23.791 1.0 0.0 303  0 1 
ATOM 4543  H 1HD2 . LEU A ? 303 ? -68.674  -41.851  -24.410 1.0 0.0 303  0 1 
ATOM 4544  H 2HD2 . LEU A ? 303 ? -69.985  -41.816  -25.614 1.0 0.0 303  0 1 
ATOM 4545  H 3HD2 . LEU A ? 303 ? -68.502  -40.868  -25.885 1.0 0.0 303  0 1 
ATOM 4546  N N    . LYS A ? 304 ? -71.195  -36.690  -27.268 1.0 0.0 304  0 1 
ATOM 4547  C CA   . LYS A ? 304 ? -72.011  -36.008  -28.269 1.0 0.0 304  0 1 
ATOM 4548  C C    . LYS A ? 304 ? -71.116  -35.461  -29.370 1.0 0.0 304  0 1 
ATOM 4549  O O    . LYS A ? 304 ? -71.473  -35.483  -30.548 1.0 0.0 304  0 1 
ATOM 4550  C CB   . LYS A ? 304 ? -72.829  -34.883  -27.634 1.0 0.0 304  0 1 
ATOM 4551  C CG   . LYS A ? 304 ? -73.970  -35.359  -26.744 1.0 0.0 304  0 1 
ATOM 4552  C CD   . LYS A ? 304 ? -74.670  -34.188  -26.070 1.0 0.0 304  0 1 
ATOM 4553  C CE   . LYS A ? 304 ? -75.776  -34.665  -25.140 1.0 0.0 304  0 1 
ATOM 4554  N NZ   . LYS A ? 304 ? -76.436  -33.534  -24.433 1.0 0.0 304  0 1 
ATOM 4555  H H    . LYS A ? 304 ? -71.118  -36.291  -26.343 1.0 0.0 304  0 1 
ATOM 4556  H HA   . LYS A ? 304 ? -72.705  -36.731  -28.697 1.0 0.0 304  0 1 
ATOM 4557  H 1HB  . LYS A ? 304 ? -72.175  -34.252  -27.032 1.0 0.0 304  0 1 
ATOM 4558  H 2HB  . LYS A ? 304 ? -73.257  -34.257  -28.418 1.0 0.0 304  0 1 
ATOM 4559  H 1HG  . LYS A ? 304 ? -74.695  -35.909  -27.344 1.0 0.0 304  0 1 
ATOM 4560  H 2HG  . LYS A ? 304 ? -73.578  -36.027  -25.977 1.0 0.0 304  0 1 
ATOM 4561  H 1HD  . LYS A ? 304 ? -73.944  -33.613  -25.493 1.0 0.0 304  0 1 
ATOM 4562  H 2HD  . LYS A ? 304 ? -75.103  -33.537  -26.829 1.0 0.0 304  0 1 
ATOM 4563  H 1HE  . LYS A ? 304 ? -76.526  -35.206  -25.714 1.0 0.0 304  0 1 
ATOM 4564  H 2HE  . LYS A ? 304 ? -75.358  -35.346  -24.398 1.0 0.0 304  0 1 
ATOM 4565  H 1HZ  . LYS A ? 304 ? -77.160  -33.891  -23.827 1.0 0.0 304  0 1 
ATOM 4566  H 2HZ  . LYS A ? 304 ? -75.751  -33.036  -23.881 1.0 0.0 304  0 1 
ATOM 4567  H 3HZ  . LYS A ? 304 ? -76.842  -32.905  -25.110 1.0 0.0 304  0 1 
ATOM 4568  N N    . ALA A ? 305 ? -69.947  -34.968  -28.976 1.0 0.0 305  0 1 
ATOM 4569  C CA   . ALA A ? 305 ? -68.984  -34.422  -29.919 1.0 0.0 305  0 1 
ATOM 4570  C C    . ALA A ? 305 ? -68.545  -35.487  -30.914 1.0 0.0 305  0 1 
ATOM 4571  O O    . ALA A ? 305 ? -68.256  -35.186  -32.073 1.0 0.0 305  0 1 
ATOM 4572  C CB   . ALA A ? 305 ? -67.781  -33.862  -29.174 1.0 0.0 305  0 1 
ATOM 4573  H H    . ALA A ? 305 ? -69.724  -34.974  -27.991 1.0 0.0 305  0 1 
ATOM 4574  H HA   . ALA A ? 305 ? -69.468  -33.616  -30.468 1.0 0.0 305  0 1 
ATOM 4575  H 1HB  . ALA A ? 305 ? -67.067  -33.456  -29.891 1.0 0.0 305  0 1 
ATOM 4576  H 2HB  . ALA A ? 305 ? -68.107  -33.070  -28.500 1.0 0.0 305  0 1 
ATOM 4577  H 3HB  . ALA A ? 305 ? -67.307  -34.656  -28.600 1.0 0.0 305  0 1 
ATOM 4578  N N    . GLY A ? 306 ? -68.499  -36.731  -30.452 1.0 0.0 306  0 1 
ATOM 4579  C CA   . GLY A ? 306 ? -68.161  -37.856  -31.305 1.0 0.0 306  0 1 
ATOM 4580  C C    . GLY A ? 306 ? -67.040  -38.721  -30.755 1.0 0.0 306  0 1 
ATOM 4581  O O    . GLY A ? 306 ? -66.386  -39.448  -31.502 1.0 0.0 306  0 1 
ATOM 4582  H H    . GLY A ? 306 ? -68.708  -36.899  -29.478 1.0 0.0 306  0 1 
ATOM 4583  H 1HA  . GLY A ? 306 ? -69.041  -38.483  -31.447 1.0 0.0 306  0 1 
ATOM 4584  H 2HA  . GLY A ? 306 ? -67.863  -37.491  -32.286 1.0 0.0 306  0 1 
ATOM 4585  N N    . ALA A ? 307 ? -66.816  -38.645  -29.445 1.0 0.0 307  0 1 
ATOM 4586  C CA   . ALA A ? 307 ? -65.842  -39.507  -28.784 1.0 0.0 307  0 1 
ATOM 4587  C C    . ALA A ? 307 ? -66.199  -40.984  -28.940 1.0 0.0 307  0 1 
ATOM 4588  O O    . ALA A ? 307 ? -67.372  -41.354  -28.872 1.0 0.0 307  0 1 
ATOM 4589  C CB   . ALA A ? 307 ? -65.723  -39.143  -27.310 1.0 0.0 307  0 1 
ATOM 4590  H H    . ALA A ? 307 ? -67.333  -37.975  -28.895 1.0 0.0 307  0 1 
ATOM 4591  H HA   . ALA A ? 307 ? -64.874  -39.354  -29.263 1.0 0.0 307  0 1 
ATOM 4592  H 1HB  . ALA A ? 307 ? -64.994  -39.796  -26.832 1.0 0.0 307  0 1 
ATOM 4593  H 2HB  . ALA A ? 307 ? -65.402  -38.106  -27.216 1.0 0.0 307  0 1 
ATOM 4594  H 3HB  . ALA A ? 307 ? -66.691  -39.268  -26.827 1.0 0.0 307  0 1 
ATOM 4595  N N    . ASP A ? 308 ? -65.186  -41.819  -29.153 1.0 0.0 308  0 1 
ATOM 4596  C CA   . ASP A ? 308 ? -65.389  -43.257  -29.292 1.0 0.0 308  0 1 
ATOM 4597  C C    . ASP A ? 308 ? -65.560  -43.908  -27.922 1.0 0.0 308  0 1 
ATOM 4598  O O    . ASP A ? 308 ? -64.595  -44.085  -27.182 1.0 0.0 308  0 1 
ATOM 4599  C CB   . ASP A ? 308 ? -64.215  -43.898  -30.040 1.0 0.0 308  0 1 
ATOM 4600  C CG   . ASP A ? 308 ? -64.406  -45.391  -30.265 1.0 0.0 308  0 1 
ATOM 4601  O OD1  . ASP A ? 308 ? -65.283  -45.987  -29.606 1.0 0.0 308  0 1 
ATOM 4602  O OD2  . ASP A ? 308 ? -63.680  -45.968  -31.104 1.0 0.0 308  0 1 
ATOM 4603  H H    . ASP A ? 308 ? -64.251  -41.446  -29.218 1.0 0.0 308  0 1 
ATOM 4604  H HA   . ASP A ? 308 ? -66.300  -43.424  -29.868 1.0 0.0 308  0 1 
ATOM 4605  H 1HB  . ASP A ? 308 ? -64.091  -43.410  -31.007 1.0 0.0 308  0 1 
ATOM 4606  H 2HB  . ASP A ? 308 ? -63.295  -43.743  -29.475 1.0 0.0 308  0 1 
ATOM 4607  N N    . VAL A ? 309 ? -66.800  -44.260  -27.594 1.0 0.0 309  0 1 
ATOM 4608  C CA   . VAL A ? 309 ? -67.144  -44.740  -26.260 1.0 0.0 309  0 1 
ATOM 4609  C C    . VAL A ? 309 ? -66.431  -46.049  -25.910 1.0 0.0 309  0 1 
ATOM 4610  O O    . VAL A ? 309 ? -66.321  -46.412  -24.739 1.0 0.0 309  0 1 
ATOM 4611  C CB   . VAL A ? 309 ? -68.667  -44.949  -26.155 1.0 0.0 309  0 1 
ATOM 4612  C CG1  . VAL A ? 309 ? -69.088  -46.192  -26.925 1.0 0.0 309  0 1 
ATOM 4613  C CG2  . VAL A ? 309 ? -69.075  -45.057  -24.694 1.0 0.0 309  0 1 
ATOM 4614  H H    . VAL A ? 309 ? -67.522  -44.194  -28.295 1.0 0.0 309  0 1 
ATOM 4615  H HA   . VAL A ? 309 ? -66.818  -43.998  -25.530 1.0 0.0 309  0 1 
ATOM 4616  H HB   . VAL A ? 309 ? -69.174  -44.100  -26.613 1.0 0.0 309  0 1 
ATOM 4617  H 1HG1 . VAL A ? 309 ? -70.166  -46.325  -26.841 1.0 0.0 309  0 1 
ATOM 4618  H 2HG1 . VAL A ? 309 ? -68.818  -46.077  -27.975 1.0 0.0 309  0 1 
ATOM 4619  H 3HG1 . VAL A ? 309 ? -68.582  -47.065  -26.512 1.0 0.0 309  0 1 
ATOM 4620  H 1HG2 . VAL A ? 309 ? -70.153  -45.204  -24.628 1.0 0.0 309  0 1 
ATOM 4621  H 2HG2 . VAL A ? 309 ? -68.564  -45.903  -24.234 1.0 0.0 309  0 1 
ATOM 4622  H 3HG2 . VAL A ? 309 ? -68.802  -44.140  -24.171 1.0 0.0 309  0 1 
ATOM 4623  N N    . ASN A ? 310 ? -65.941  -46.751  -26.927 1.0 0.0 310  0 1 
ATOM 4624  C CA   . ASN A ? 310 ? -65.291  -48.042  -26.720 1.0 0.0 310  0 1 
ATOM 4625  C C    . ASN A ? 310 ? -63.782  -48.008  -26.938 1.0 0.0 310  0 1 
ATOM 4626  O O    . ASN A ? 310 ? -63.137  -49.055  -27.022 1.0 0.0 310  0 1 
ATOM 4627  C CB   . ASN A ? 310 ? -65.923  -49.088  -27.619 1.0 0.0 310  0 1 
ATOM 4628  C CG   . ASN A ? 310 ? -67.283  -49.516  -27.142 1.0 0.0 310  0 1 
ATOM 4629  O OD1  . ASN A ? 310 ? -67.436  -49.994  -26.011 1.0 0.0 310  0 1 
ATOM 4630  N ND2  . ASN A ? 310 ? -68.275  -49.353  -27.980 1.0 0.0 310  0 1 
ATOM 4631  H H    . ASN A ? 310 ? -66.018  -46.386  -27.865 1.0 0.0 310  0 1 
ATOM 4632  H HA   . ASN A ? 310 ? -65.426  -48.333  -25.677 1.0 0.0 310  0 1 
ATOM 4633  H 1HB  . ASN A ? 310 ? -66.015  -48.692  -28.631 1.0 0.0 310  0 1 
ATOM 4634  H 2HB  . ASN A ? 310 ? -65.277  -49.964  -27.668 1.0 0.0 310  0 1 
ATOM 4635  H 1HD2 . ASN A ? 310 ? -69.202  -49.620  -27.716 1.0 0.0 310  0 1 
ATOM 4636  H 2HD2 . ASN A ? 310 ? -68.105  -48.962  -28.884 1.0 0.0 310  0 1 
ATOM 4637  N N    . ALA A ? 311 ? -63.222  -46.806  -27.030 1.0 0.0 311  0 1 
ATOM 4638  C CA   . ALA A ? 311 ? -61.780  -46.647  -27.173 1.0 0.0 311  0 1 
ATOM 4639  C C    . ALA A ? 311 ? -61.053  -47.218  -25.959 1.0 0.0 311  0 1 
ATOM 4640  O O    . ALA A ? 311 ? -61.536  -47.117  -24.832 1.0 0.0 311  0 1 
ATOM 4641  C CB   . ALA A ? 311 ? -61.422  -45.185  -27.367 1.0 0.0 311  0 1 
ATOM 4642  H H    . ALA A ? 311 ? -63.807  -45.982  -26.997 1.0 0.0 311  0 1 
ATOM 4643  H HA   . ALA A ? 311 ? -61.464  -47.206  -28.054 1.0 0.0 311  0 1 
ATOM 4644  H 1HB  . ALA A ? 311 ? -60.342  -45.086  -27.472 1.0 0.0 311  0 1 
ATOM 4645  H 2HB  . ALA A ? 311 ? -61.911  -44.806  -28.264 1.0 0.0 311  0 1 
ATOM 4646  H 3HB  . ALA A ? 311 ? -61.757  -44.612  -26.504 1.0 0.0 311  0 1 
ATOM 4647  N N    . LYS A ? 312 ? -59.811  -47.446  -26.069 1.0 0.0 312  0 1 
ATOM 4648  C CA   . LYS A ? 312 ? -58.984  -48.065  -25.031 1.0 0.0 312  0 1 
ATOM 4649  C C    . LYS A ? 312 ? -57.682  -47.305  -24.783 1.0 0.0 312  0 1 
ATOM 4650  O O    . LYS A ? 312 ? -57.090  -46.744  -25.710 1.0 0.0 312  0 1 
ATOM 4651  C CB   . LYS A ? 312 ? -58.672  -49.515  -25.403 1.0 0.0 312  0 1 
ATOM 4652  C CG   . LYS A ? 312 ? -59.874  -50.449  -25.355 1.0 0.0 312  0 1 
ATOM 4653  C CD   . LYS A ? 312 ? -59.487  -51.868  -25.746 1.0 0.0 312  0 1 
ATOM 4654  C CE   . LYS A ? 312 ? -60.657  -52.826  -25.583 1.0 0.0 312  0 1 
ATOM 4655  N NZ   . LYS A ? 312 ? -60.280  -54.227  -25.916 1.0 0.0 312  0 1 
ATOM 4656  H HA   . LYS A ? 312 ? -59.532  -48.035  -24.089 1.0 0.0 312  0 1 
ATOM 4657  H 1HB  . LYS A ? 312 ? -58.259  -49.552  -26.411 1.0 0.0 312  0 1 
ATOM 4658  H 2HB  . LYS A ? 312 ? -57.915  -49.909  -24.724 1.0 0.0 312  0 1 
ATOM 4659  H 1HG  . LYS A ? 312 ? -60.288  -50.459  -24.347 1.0 0.0 312  0 1 
ATOM 4660  H 2HG  . LYS A ? 312 ? -60.641  -50.090  -26.040 1.0 0.0 312  0 1 
ATOM 4661  H 1HD  . LYS A ? 312 ? -59.156  -51.883  -26.785 1.0 0.0 312  0 1 
ATOM 4662  H 2HD  . LYS A ? 312 ? -58.663  -52.206  -25.116 1.0 0.0 312  0 1 
ATOM 4663  H 1HE  . LYS A ? 312 ? -61.014  -52.794  -24.555 1.0 0.0 312  0 1 
ATOM 4664  H 2HE  . LYS A ? 312 ? -61.472  -52.518  -26.238 1.0 0.0 312  0 1 
ATOM 4665  H 1HZ  . LYS A ? 312 ? -61.082  -54.830  -25.796 1.0 0.0 312  0 1 
ATOM 4666  H 2HZ  . LYS A ? 312 ? -59.964  -54.273  -26.874 1.0 0.0 312  0 1 
ATOM 4667  H 3HZ  . LYS A ? 312 ? -59.538  -54.531  -25.303 1.0 0.0 312  0 1 
ATOM 4668  N N    . ASP A ? 313 ? -57.238  -47.301  -23.528 1.0 0.0 313  0 1 
ATOM 4669  C CA   . ASP A ? 313 ? -55.897  -46.831  -23.187 1.0 0.0 313  0 1 
ATOM 4670  C C    . ASP A ? 313 ? -54.855  -47.949  -23.299 1.0 0.0 313  0 1 
ATOM 4671  O O    . ASP A ? 313 ? -55.152  -49.046  -23.779 1.0 0.0 313  0 1 
ATOM 4672  C CB   . ASP A ? 313 ? -55.883  -46.254  -21.770 1.0 0.0 313  0 1 
ATOM 4673  C CG   . ASP A ? 313 ? -56.051  -47.319  -20.694 1.0 0.0 313  0 1 
ATOM 4674  O OD1  . ASP A ? 313 ? -55.982  -48.481  -21.020 1.0 0.0 313  0 1 
ATOM 4675  O OD2  . ASP A ? 313 ? -56.247  -46.960  -19.558 1.0 0.0 313  0 1 
ATOM 4676  H H    . ASP A ? 313 ? -57.844  -47.634  -22.792 1.0 0.0 313  0 1 
ATOM 4677  H HA   . ASP A ? 313 ? -55.609  -46.059  -23.902 1.0 0.0 313  0 1 
ATOM 4678  H 1HB  . ASP A ? 313 ? -54.942  -45.731  -21.599 1.0 0.0 313  0 1 
ATOM 4679  H 2HB  . ASP A ? 313 ? -56.686  -45.523  -21.666 1.0 0.0 313  0 1 
ATOM 4680  N N    . LYS A ? 314 ? -53.638  -47.658  -22.851 1.0 0.0 314  0 1 
ATOM 4681  C CA   . LYS A ? 314 ? -52.522  -48.580  -23.004 1.0 0.0 314  0 1 
ATOM 4682  C C    . LYS A ? 314 ? -52.773  -49.909  -22.292 1.0 0.0 314  0 1 
ATOM 4683  O O    . LYS A ? 314 ? -52.172  -50.927  -22.643 1.0 0.0 314  0 1 
ATOM 4684  C CB   . LYS A ? 314 ? -51.235  -47.941  -22.481 1.0 0.0 314  0 1 
ATOM 4685  C CG   . LYS A ? 314 ? -51.136  -47.878  -20.962 1.0 0.0 314  0 1 
ATOM 4686  C CD   . LYS A ? 314 ? -49.817  -47.264  -20.519 1.0 0.0 314  0 1 
ATOM 4687  C CE   . LYS A ? 314 ? -49.679  -47.282  -19.004 1.0 0.0 314  0 1 
ATOM 4688  N NZ   . LYS A ? 314 ? -49.526  -48.664  -18.476 1.0 0.0 314  0 1 
ATOM 4689  H H    . LYS A ? 314 ? -53.484  -46.772  -22.391 1.0 0.0 314  0 1 
ATOM 4690  H HA   . LYS A ? 314 ? -52.400  -48.802  -24.065 1.0 0.0 314  0 1 
ATOM 4691  H 1HB  . LYS A ? 314 ? -50.374  -48.500  -22.849 1.0 0.0 314  0 1 
ATOM 4692  H 2HB  . LYS A ? 314 ? -51.152  -46.923  -22.863 1.0 0.0 314  0 1 
ATOM 4693  H 1HG  . LYS A ? 314 ? -51.958  -47.278  -20.569 1.0 0.0 314  0 1 
ATOM 4694  H 2HG  . LYS A ? 314 ? -51.215  -48.884  -20.551 1.0 0.0 314  0 1 
ATOM 4695  H 1HD  . LYS A ? 314 ? -48.989  -47.822  -20.958 1.0 0.0 314  0 1 
ATOM 4696  H 2HD  . LYS A ? 314 ? -49.761  -46.232  -20.866 1.0 0.0 314  0 1 
ATOM 4697  H 1HE  . LYS A ? 314 ? -48.809  -46.696  -18.711 1.0 0.0 314  0 1 
ATOM 4698  H 2HE  . LYS A ? 314 ? -50.562  -46.829  -18.552 1.0 0.0 314  0 1 
ATOM 4699  H 1HZ  . LYS A ? 314 ? -49.437  -48.634  -17.470 1.0 0.0 314  0 1 
ATOM 4700  H 2HZ  . LYS A ? 314 ? -50.337  -49.212  -18.725 1.0 0.0 314  0 1 
ATOM 4701  H 3HZ  . LYS A ? 314 ? -48.699  -49.087  -18.873 1.0 0.0 314  0 1 
ATOM 4702  N N    . ASP A ? 315 ? -53.653  -49.900  -21.293 1.0 0.0 315  0 1 
ATOM 4703  C CA   . ASP A ? 315 ? -53.903  -51.099  -20.497 1.0 0.0 315  0 1 
ATOM 4704  C C    . ASP A ? 315 ? -55.153  -51.857  -20.943 1.0 0.0 315  0 1 
ATOM 4705  O O    . ASP A ? 315 ? -55.524  -52.868  -20.341 1.0 0.0 315  0 1 
ATOM 4706  C CB   . ASP A ? 315 ? -54.036  -50.728  -19.019 1.0 0.0 315  0 1 
ATOM 4707  C CG   . ASP A ? 315 ? -52.740  -50.193  -18.423 1.0 0.0 315  0 1 
ATOM 4708  O OD1  . ASP A ? 315 ? -51.696  -50.507  -18.944 1.0 0.0 315  0 1 
ATOM 4709  O OD2  . ASP A ? 315 ? -52.807  -49.475  -17.455 1.0 0.0 315  0 1 
ATOM 4710  H H    . ASP A ? 315 ? -54.158  -49.052  -21.080 1.0 0.0 315  0 1 
ATOM 4711  H HA   . ASP A ? 315 ? -53.076  -51.792  -20.648 1.0 0.0 315  0 1 
ATOM 4712  H 1HB  . ASP A ? 315 ? -54.812  -49.971  -18.902 1.0 0.0 315  0 1 
ATOM 4713  H 2HB  . ASP A ? 315 ? -54.345  -51.605  -18.450 1.0 0.0 315  0 1 
ATOM 4714  N N    . GLY A ? 316 ? -55.791  -51.368  -22.002 1.0 0.0 316  0 1 
ATOM 4715  C CA   . GLY A ? 316 ? -56.989  -51.995  -22.530 1.0 0.0 316  0 1 
ATOM 4716  C C    . GLY A ? 316 ? -58.274  -51.538  -21.860 1.0 0.0 316  0 1 
ATOM 4717  O O    . GLY A ? 316 ? -59.335  -52.132  -22.062 1.0 0.0 316  0 1 
ATOM 4718  H H    . GLY A ? 316 ? -55.431  -50.538  -22.452 1.0 0.0 316  0 1 
ATOM 4719  H 1HA  . GLY A ? 316 ? -57.070  -51.789  -23.596 1.0 0.0 316  0 1 
ATOM 4720  H 2HA  . GLY A ? 316 ? -56.913  -53.077  -22.417 1.0 0.0 316  0 1 
ATOM 4721  N N    . TYR A ? 317 ? -58.181  -50.479  -21.060 1.0 0.0 317  0 1 
ATOM 4722  C CA   . TYR A ? 317 ? -59.334  -49.975  -20.321 1.0 0.0 317  0 1 
ATOM 4723  C C    . TYR A ? 317 ? -60.159  -48.995  -21.152 1.0 0.0 317  0 1 
ATOM 4724  O O    . TYR A ? 317 ? -59.625  -48.030  -21.704 1.0 0.0 317  0 1 
ATOM 4725  C CB   . TYR A ? 317 ? -58.880  -49.311  -19.019 1.0 0.0 317  0 1 
ATOM 4726  C CG   . TYR A ? 317 ? -58.597  -50.290  -17.900 1.0 0.0 317  0 1 
ATOM 4727  C CD1  . TYR A ? 317 ? -57.473  -51.102  -17.957 1.0 0.0 317  0 1 
ATOM 4728  C CD2  . TYR A ? 317 ? -59.460  -50.375  -16.818 1.0 0.0 317  0 1 
ATOM 4729  C CE1  . TYR A ? 317 ? -57.215  -51.996  -16.936 1.0 0.0 317  0 1 
ATOM 4730  C CE2  . TYR A ? 317 ? -59.202  -51.269  -15.797 1.0 0.0 317  0 1 
ATOM 4731  C CZ   . TYR A ? 317 ? -58.085  -52.077  -15.854 1.0 0.0 317  0 1 
ATOM 4732  O OH   . TYR A ? 317 ? -57.828  -52.968  -14.836 1.0 0.0 317  0 1 
ATOM 4733  H H    . TYR A ? 317 ? -57.291  -50.011  -20.960 1.0 0.0 317  0 1 
ATOM 4734  H HA   . TYR A ? 317 ? -59.983  -50.817  -20.077 1.0 0.0 317  0 1 
ATOM 4735  H 1HB  . TYR A ? 317 ? -57.973  -48.732  -19.202 1.0 0.0 317  0 1 
ATOM 4736  H 2HB  . TYR A ? 317 ? -59.648  -48.618  -18.677 1.0 0.0 317  0 1 
ATOM 4737  H HD1  . TYR A ? 317 ? -56.795  -51.035  -18.808 1.0 0.0 317  0 1 
ATOM 4738  H HD2  . TYR A ? 317 ? -60.344  -49.738  -16.774 1.0 0.0 317  0 1 
ATOM 4739  H HE1  . TYR A ? 317 ? -56.333  -52.633  -16.980 1.0 0.0 317  0 1 
ATOM 4740  H HE2  . TYR A ? 317 ? -59.882  -51.336  -14.947 1.0 0.0 317  0 1 
ATOM 4741  H HH   . TYR A ? 317 ? -57.403  -53.749  -15.197 1.0 0.0 317  0 1 
ATOM 4742  N N    . THR A ? 318 ? -61.463  -49.248  -21.227 1.0 0.0 318  0 1 
ATOM 4743  C CA   . THR A ? 318 ? -62.398  -48.346  -21.886 1.0 0.0 318  0 1 
ATOM 4744  C C    . THR A ? 318 ? -62.930  -47.358  -20.852 1.0 0.0 318  0 1 
ATOM 4745  O O    . THR A ? 318 ? -62.817  -47.600  -19.650 1.0 0.0 318  0 1 
ATOM 4746  C CB   . THR A ? 318 ? -63.562  -49.110  -22.544 1.0 0.0 318  0 1 
ATOM 4747  O OG1  . THR A ? 318 ? -64.317  -49.796  -21.537 1.0 0.0 318  0 1 
ATOM 4748  C CG2  . THR A ? 318 ? -63.036  -50.119  -23.553 1.0 0.0 318  0 1 
ATOM 4749  H H    . THR A ? 318 ? -61.811  -50.099  -20.810 1.0 0.0 318  0 1 
ATOM 4750  H HA   . THR A ? 318 ? -61.869  -47.819  -22.680 1.0 0.0 318  0 1 
ATOM 4751  H HB   . THR A ? 318 ? -64.219  -48.405  -23.054 1.0 0.0 318  0 1 
ATOM 4752  H HG1  . THR A ? 318 ? -63.820  -50.556  -21.227 1.0 0.0 318  0 1 
ATOM 4753  H 1HG2 . THR A ? 318 ? -63.871  -50.650  -24.008 1.0 0.0 318  0 1 
ATOM 4754  H 2HG2 . THR A ? 318 ? -62.470  -49.599  -24.327 1.0 0.0 318  0 1 
ATOM 4755  H 3HG2 . THR A ? 318 ? -62.386  -50.833  -23.048 1.0 0.0 318  0 1 
ATOM 4756  N N    . PRO A ? 319 ? -63.522  -46.243  -21.312 1.0 0.0 319  0 1 
ATOM 4757  C CA   . PRO A ? 319 ? -64.209  -45.338  -20.384 1.0 0.0 319  0 1 
ATOM 4758  C C    . PRO A ? 319 ? -65.152  -46.091  -19.453 1.0 0.0 319  0 1 
ATOM 4759  O O    . PRO A ? 319 ? -65.340  -45.684  -18.308 1.0 0.0 319  0 1 
ATOM 4760  C CB   . PRO A ? 319 ? -64.978  -44.404  -21.325 1.0 0.0 319  0 1 
ATOM 4761  C CG   . PRO A ? 319 ? -64.148  -44.364  -22.561 1.0 0.0 319  0 1 
ATOM 4762  C CD   . PRO A ? 319 ? -63.653  -45.776  -22.726 1.0 0.0 319  0 1 
ATOM 4763  H HA   . PRO A ? 319 ? -63.462  -44.760  -19.822 1.0 0.0 319  0 1 
ATOM 4764  H 1HB  . PRO A ? 319 ? -65.990  -44.799  -21.502 1.0 0.0 319  0 1 
ATOM 4765  H 2HB  . PRO A ? 319 ? -65.097  -43.415  -20.858 1.0 0.0 319  0 1 
ATOM 4766  H 1HG  . PRO A ? 319 ? -64.753  -44.026  -23.415 1.0 0.0 319  0 1 
ATOM 4767  H 2HG  . PRO A ? 319 ? -63.328  -43.639  -22.445 1.0 0.0 319  0 1 
ATOM 4768  H 1HD  . PRO A ? 319 ? -64.397  -46.363  -23.284 1.0 0.0 319  0 1 
ATOM 4769  H 2HD  . PRO A ? 319 ? -62.687  -45.769  -23.253 1.0 0.0 319  0 1 
ATOM 4770  N N    . LEU A ? 320 ? -65.735  -47.180  -19.947 1.0 0.0 320  0 1 
ATOM 4771  C CA   . LEU A ? 320 ? -66.685  -47.963  -19.164 1.0 0.0 320  0 1 
ATOM 4772  C C    . LEU A ? 320 ? -65.970  -48.764  -18.081 1.0 0.0 320  0 1 
ATOM 4773  O O    . LEU A ? 320 ? -66.449  -48.858  -16.950 1.0 0.0 320  0 1 
ATOM 4774  C CB   . LEU A ? 320 ? -67.470  -48.911  -20.079 1.0 0.0 320  0 1 
ATOM 4775  C CG   . LEU A ? 320 ? -68.626  -49.670  -19.414 1.0 0.0 320  0 1 
ATOM 4776  C CD1  . LEU A ? 320 ? -69.618  -48.675  -18.830 1.0 0.0 320  0 1 
ATOM 4777  C CD2  . LEU A ? 320 ? -69.296  -50.574  -20.438 1.0 0.0 320  0 1 
ATOM 4778  H H    . LEU A ? 320 ? -65.513  -47.471  -20.888 1.0 0.0 320  0 1 
ATOM 4779  H HA   . LEU A ? 320 ? -67.374  -47.278  -18.673 1.0 0.0 320  0 1 
ATOM 4780  H 1HB  . LEU A ? 320 ? -67.885  -48.334  -20.904 1.0 0.0 320  0 1 
ATOM 4781  H 2HB  . LEU A ? 320 ? -66.781  -49.650  -20.489 1.0 0.0 320  0 1 
ATOM 4782  H HG   . LEU A ? 320 ? -68.239  -50.275  -18.594 1.0 0.0 320  0 1 
ATOM 4783  H 1HD1 . LEU A ? 320 ? -70.439  -49.214  -18.357 1.0 0.0 320  0 1 
ATOM 4784  H 2HD1 . LEU A ? 320 ? -69.118  -48.055  -18.086 1.0 0.0 320  0 1 
ATOM 4785  H 3HD1 . LEU A ? 320 ? -70.011  -48.042  -19.626 1.0 0.0 320  0 1 
ATOM 4786  H 1HD2 . LEU A ? 320 ? -70.117  -51.114  -19.965 1.0 0.0 320  0 1 
ATOM 4787  H 2HD2 . LEU A ? 320 ? -69.684  -49.969  -21.258 1.0 0.0 320  0 1 
ATOM 4788  H 3HD2 . LEU A ? 320 ? -68.568  -51.287  -20.826 1.0 0.0 320  0 1 
ATOM 4789  N N    . HIS A ? 321 ? -64.827  -49.343  -18.434 1.0 0.0 321  0 1 
ATOM 4790  C CA   . HIS A ? 321 ? -63.993  -50.041  -17.461 1.0 0.0 321  0 1 
ATOM 4791  C C    . HIS A ? 321 ? -63.564  -49.102  -16.342 1.0 0.0 321  0 1 
ATOM 4792  O O    . HIS A ? 321 ? -63.585  -49.469  -15.166 1.0 0.0 321  0 1 
ATOM 4793  C CB   . HIS A ? 321 ? -62.748  -50.623  -18.135 1.0 0.0 321  0 1 
ATOM 4794  C CG   . HIS A ? 321 ? -63.031  -51.787  -19.033 1.0 0.0 321  0 1 
ATOM 4795  N ND1  . HIS A ? 321 ? -62.953  -51.706  -20.406 1.0 0.0 321  0 1 
ATOM 4796  C CD2  . HIS A ? 321 ? -63.383  -53.064  -18.751 1.0 0.0 321  0 1 
ATOM 4797  C CE1  . HIS A ? 321 ? -63.250  -52.880  -20.933 1.0 0.0 321  0 1 
ATOM 4798  N NE2  . HIS A ? 321 ? -63.515  -53.722  -19.949 1.0 0.0 321  0 1 
ATOM 4799  H H    . HIS A ? 321 ? -64.526  -49.298  -19.398 1.0 0.0 321  0 1 
ATOM 4800  H HA   . HIS A ? 321 ? -64.556  -50.864  -17.024 1.0 0.0 321  0 1 
ATOM 4801  H 1HB  . HIS A ? 321 ? -62.258  -49.850  -18.728 1.0 0.0 321  0 1 
ATOM 4802  H 2HB  . HIS A ? 321 ? -62.040  -50.948  -17.373 1.0 0.0 321  0 1 
ATOM 4803  H HD2  . HIS A ? 321 ? -63.537  -53.491  -17.759 1.0 0.0 321  0 1 
ATOM 4804  H HE1  . HIS A ? 321 ? -63.273  -53.113  -21.997 1.0 0.0 321  0 1 
ATOM 4805  H HE2  . HIS A ? 321 ? -63.771  -54.694  -20.056 1.0 0.0 321  0 1 
ATOM 4806  N N    . LEU A ? 322 ? -63.178  -47.890  -16.724 1.0 0.0 322  0 1 
ATOM 4807  C CA   . LEU A ? 322 ? -62.667  -46.898  -15.783 1.0 0.0 322  0 1 
ATOM 4808  C C    . LEU A ? 322 ? -63.743  -46.392  -14.832 1.0 0.0 322  0 1 
ATOM 4809  O O    . LEU A ? 322 ? -63.543  -46.357  -13.618 1.0 0.0 322  0 1 
ATOM 4810  C CB   . LEU A ? 322 ? -62.065  -45.714  -16.549 1.0 0.0 322  0 1 
ATOM 4811  C CG   . LEU A ? 322 ? -60.851  -46.036  -17.429 1.0 0.0 322  0 1 
ATOM 4812  C CD1  . LEU A ? 322 ? -60.552  -44.852  -18.338 1.0 0.0 322  0 1 
ATOM 4813  C CD2  . LEU A ? 322 ? -59.657  -46.364  -16.545 1.0 0.0 322  0 1 
ATOM 4814  H H    . LEU A ? 322 ? -63.242  -47.652  -17.703 1.0 0.0 322  0 1 
ATOM 4815  H HA   . LEU A ? 322 ? -61.889  -47.363  -15.179 1.0 0.0 322  0 1 
ATOM 4816  H 1HB  . LEU A ? 322 ? -62.835  -45.288  -17.191 1.0 0.0 322  0 1 
ATOM 4817  H 2HB  . LEU A ? 322 ? -61.761  -44.953  -15.830 1.0 0.0 322  0 1 
ATOM 4818  H HG   . LEU A ? 322 ? -61.079  -46.895  -18.062 1.0 0.0 322  0 1 
ATOM 4819  H 1HD1 . LEU A ? 322 ? -59.689  -45.083  -18.963 1.0 0.0 322  0 1 
ATOM 4820  H 2HD1 . LEU A ? 322 ? -61.415  -44.653  -18.972 1.0 0.0 322  0 1 
ATOM 4821  H 3HD1 . LEU A ? 322 ? -60.335  -43.974  -17.731 1.0 0.0 322  0 1 
ATOM 4822  H 1HD2 . LEU A ? 322 ? -58.793  -46.594  -17.171 1.0 0.0 322  0 1 
ATOM 4823  H 2HD2 . LEU A ? 322 ? -59.426  -45.506  -15.912 1.0 0.0 322  0 1 
ATOM 4824  H 3HD2 . LEU A ? 322 ? -59.891  -47.225  -15.919 1.0 0.0 322  0 1 
ATOM 4825  N N    . ALA A ? 323 ? -64.877  -45.989  -15.391 1.0 0.0 323  0 1 
ATOM 4826  C CA   . ALA A ? 323 ? -65.996  -45.511  -14.592 1.0 0.0 323  0 1 
ATOM 4827  C C    . ALA A ? 323 ? -66.505  -46.613  -13.670 1.0 0.0 323  0 1 
ATOM 4828  O O    . ALA A ? 323 ? -66.834  -46.365  -12.511 1.0 0.0 323  0 1 
ATOM 4829  C CB   . ALA A ? 323 ? -67.114  -45.013  -15.493 1.0 0.0 323  0 1 
ATOM 4830  H H    . ALA A ? 323 ? -64.968  -46.015  -16.398 1.0 0.0 323  0 1 
ATOM 4831  H HA   . ALA A ? 323 ? -65.643  -44.683  -13.977 1.0 0.0 323  0 1 
ATOM 4832  H 1HB  . ALA A ? 323 ? -67.944  -44.657  -14.881 1.0 0.0 323  0 1 
ATOM 4833  H 2HB  . ALA A ? 323 ? -66.746  -44.195  -16.113 1.0 0.0 323  0 1 
ATOM 4834  H 3HB  . ALA A ? 323 ? -67.456  -45.825  -16.131 1.0 0.0 323  0 1 
ATOM 4835  N N    . ALA A ? 324 ? -66.561  -47.833  -14.193 1.0 0.0 324  0 1 
ATOM 4836  C CA   . ALA A ? 324 ? -67.025  -48.977  -13.420 1.0 0.0 324  0 1 
ATOM 4837  C C    . ALA A ? 324 ? -66.107  -49.251  -12.234 1.0 0.0 324  0 1 
ATOM 4838  O O    . ALA A ? 324 ? -66.568  -49.595  -11.145 1.0 0.0 324  0 1 
ATOM 4839  C CB   . ALA A ? 324 ? -67.134  -50.208  -14.307 1.0 0.0 324  0 1 
ATOM 4840  H H    . ALA A ? 324 ? -66.276  -47.971  -15.152 1.0 0.0 324  0 1 
ATOM 4841  H HA   . ALA A ? 324 ? -68.012  -48.740  -13.023 1.0 0.0 324  0 1 
ATOM 4842  H 1HB  . ALA A ? 324 ? -67.482  -51.054  -13.714 1.0 0.0 324  0 1 
ATOM 4843  H 2HB  . ALA A ? 324 ? -67.842  -50.014  -15.114 1.0 0.0 324  0 1 
ATOM 4844  H 3HB  . ALA A ? 324 ? -66.156  -50.438  -14.730 1.0 0.0 324  0 1 
ATOM 4845  N N    . ARG A ? 325 ? -64.805  -49.099  -12.452 1.0 0.0 325  0 1 
ATOM 4846  C CA   . ARG A ? 325 ? -63.815  -49.390  -11.422 1.0 0.0 325  0 1 
ATOM 4847  C C    . ARG A ? 325 ? -63.773  -48.293  -10.363 1.0 0.0 325  0 1 
ATOM 4848  O O    . ARG A ? 325 ? -63.692  -48.575  -9.168  1.0 0.0 325  0 1 
ATOM 4849  C CB   . ARG A ? 325 ? -62.432  -49.570  -12.046 1.0 0.0 325  0 1 
ATOM 4850  C CG   . ARG A ? 325 ? -61.363  -50.028  -11.066 1.0 0.0 325  0 1 
ATOM 4851  C CD   . ARG A ? 325 ? -59.988  -49.995  -11.703 1.0 0.0 325  0 1 
ATOM 4852  N NE   . ARG A ? 325 ? -59.519  -48.631  -11.924 1.0 0.0 325  0 1 
ATOM 4853  C CZ   . ARG A ? 325 ? -58.594  -48.294  -12.817 1.0 0.0 325  0 1 
ATOM 4854  N NH1  . ARG A ? 325 ? -58.043  -49.225  -13.584 1.0 0.0 325  0 1 
ATOM 4855  N NH2  . ARG A ? 325 ? -58.224  -47.028  -12.950 1.0 0.0 325  0 1 
ATOM 4856  H H    . ARG A ? 325 ? -64.493  -48.769  -13.354 1.0 0.0 325  0 1 
ATOM 4857  H HA   . ARG A ? 325 ? -64.098  -50.319  -10.925 1.0 0.0 325  0 1 
ATOM 4858  H 1HB  . ARG A ? 325 ? -62.487  -50.303  -12.849 1.0 0.0 325  0 1 
ATOM 4859  H 2HB  . ARG A ? 325 ? -62.104  -48.628  -12.486 1.0 0.0 325  0 1 
ATOM 4860  H 1HG  . ARG A ? 325 ? -61.363  -49.370  -10.196 1.0 0.0 325  0 1 
ATOM 4861  H 2HG  . ARG A ? 325 ? -61.576  -51.049  -10.748 1.0 0.0 325  0 1 
ATOM 4862  H 1HD  . ARG A ? 325 ? -59.273  -50.498  -11.051 1.0 0.0 325  0 1 
ATOM 4863  H 2HD  . ARG A ? 325 ? -60.019  -50.502  -12.666 1.0 0.0 325  0 1 
ATOM 4864  H HE   . ARG A ? 325 ? -59.925  -47.897  -11.360 1.0 0.0 325  0 1 
ATOM 4865  H 1HH1 . ARG A ? 325 ? -58.325  -50.190  -13.490 1.0 0.0 325  0 1 
ATOM 4866  H 2HH1 . ARG A ? 325 ? -57.341  -48.968  -14.263 1.0 0.0 325  0 1 
ATOM 4867  H 1HH2 . ARG A ? 325 ? -58.645  -46.315  -12.370 1.0 0.0 325  0 1 
ATOM 4868  H 2HH2 . ARG A ? 325 ? -57.521  -46.775  -13.628 1.0 0.0 325  0 1 
ATOM 4869  N N    . GLU A ? 326 ? -63.830  -47.040  -10.805 1.0 0.0 326  0 1 
ATOM 4870  C CA   . GLU A ? 326 ? -63.623  -45.900  -9.916  1.0 0.0 326  0 1 
ATOM 4871  C C    . GLU A ? 326 ? -64.905  -45.492  -9.195  1.0 0.0 326  0 1 
ATOM 4872  O O    . GLU A ? 326 ? -64.915  -44.534  -8.422  1.0 0.0 326  0 1 
ATOM 4873  C CB   . GLU A ? 326 ? -63.056  -44.706  -10.690 1.0 0.0 326  0 1 
ATOM 4874  C CG   . GLU A ? 326 ? -61.677  -44.948  -11.286 1.0 0.0 326  0 1 
ATOM 4875  C CD   . GLU A ? 326 ? -60.616  -45.192  -10.232 1.0 0.0 326  0 1 
ATOM 4876  O OE1  . GLU A ? 326 ? -60.748  -44.659  -9.107  1.0 0.0 326  0 1 
ATOM 4877  O OE2  . GLU A ? 326 ? -59.644  -45.917  -10.528 1.0 0.0 326  0 1 
ATOM 4878  H H    . GLU A ? 326 ? -64.023  -46.872  -11.783 1.0 0.0 326  0 1 
ATOM 4879  H HA   . GLU A ? 326 ? -62.907  -46.187  -9.147  1.0 0.0 326  0 1 
ATOM 4880  H 1HB  . GLU A ? 326 ? -63.732  -44.446  -11.503 1.0 0.0 326  0 1 
ATOM 4881  H 2HB  . GLU A ? 326 ? -62.988  -43.843  -10.028 1.0 0.0 326  0 1 
ATOM 4882  H 1HG  . GLU A ? 326 ? -61.724  -45.814  -11.944 1.0 0.0 326  0 1 
ATOM 4883  H 2HG  . GLU A ? 326 ? -61.396  -44.084  -11.885 1.0 0.0 326  0 1 
ATOM 4884  N N    . GLY A ? 327 ? -65.988  -46.217  -9.458  1.0 0.0 327  0 1 
ATOM 4885  C CA   . GLY A ? 327 ? -67.244  -45.994  -8.763  1.0 0.0 327  0 1 
ATOM 4886  C C    . GLY A ? 327 ? -68.125  -44.901  -9.341  1.0 0.0 327  0 1 
ATOM 4887  O O    . GLY A ? 327 ? -69.063  -44.447  -8.687  1.0 0.0 327  0 1 
ATOM 4888  H H    . GLY A ? 327 ? -65.935  -46.942  -10.160 1.0 0.0 327  0 1 
ATOM 4889  H 1HA  . GLY A ? 327 ? -67.826  -46.916  -8.762  1.0 0.0 327  0 1 
ATOM 4890  H 2HA  . GLY A ? 327 ? -67.044  -45.740  -7.724  1.0 0.0 327  0 1 
ATOM 4891  N N    . HIS A ? 328 ? -67.830  -44.481  -10.567 1.0 0.0 328  0 1 
ATOM 4892  C CA   . HIS A ? 328 ? -68.551  -43.373  -11.182 1.0 0.0 328  0 1 
ATOM 4893  C C    . HIS A ? 328 ? -69.853  -43.870  -11.807 1.0 0.0 328  0 1 
ATOM 4894  O O    . HIS A ? 328 ? -69.984  -43.928  -13.030 1.0 0.0 328  0 1 
ATOM 4895  C CB   . HIS A ? 328 ? -67.680  -42.666  -12.223 1.0 0.0 328  0 1 
ATOM 4896  C CG   . HIS A ? 328 ? -66.422  -42.077  -11.661 1.0 0.0 328  0 1 
ATOM 4897  N ND1  . HIS A ? 328 ? -66.418  -41.236  -10.566 1.0 0.0 328  0 1 
ATOM 4898  C CD2  . HIS A ? 328 ? -65.129  -42.203  -12.041 1.0 0.0 328  0 1 
ATOM 4899  C CE1  . HIS A ? 328 ? -65.175  -40.875  -10.296 1.0 0.0 328  0 1 
ATOM 4900  N NE2  . HIS A ? 328 ? -64.375  -41.447  -11.176 1.0 0.0 328  0 1 
ATOM 4901  H H    . HIS A ? 328 ? -67.092  -44.936  -11.083 1.0 0.0 328  0 1 
ATOM 4902  H HA   . HIS A ? 328 ? -68.817  -42.643  -10.417 1.0 0.0 328  0 1 
ATOM 4903  H 1HB  . HIS A ? 328 ? -67.405  -43.373  -13.007 1.0 0.0 328  0 1 
ATOM 4904  H 2HB  . HIS A ? 328 ? -68.251  -41.865  -12.693 1.0 0.0 328  0 1 
ATOM 4905  H HD2  . HIS A ? 328 ? -64.755  -42.794  -12.877 1.0 0.0 328  0 1 
ATOM 4906  H HE1  . HIS A ? 328 ? -64.866  -40.217  -9.484  1.0 0.0 328  0 1 
ATOM 4907  H HE2  . HIS A ? 328 ? -63.370  -41.348  -11.213 1.0 0.0 328  0 1 
ATOM 4908  N N    . LEU A ? 329 ? -70.807  -44.225  -10.951 1.0 0.0 329  0 1 
ATOM 4909  C CA   . LEU A ? 329 ? -72.083  -44.799  -11.380 1.0 0.0 329  0 1 
ATOM 4910  C C    . LEU A ? 329 ? -72.762  -44.004  -12.490 1.0 0.0 329  0 1 
ATOM 4911  O O    . LEU A ? 329 ? -73.240  -44.573  -13.470 1.0 0.0 329  0 1 
ATOM 4912  C CB   . LEU A ? 329 ? -73.033  -44.897  -10.180 1.0 0.0 329  0 1 
ATOM 4913  C CG   . LEU A ? 329 ? -74.430  -45.453  -10.482 1.0 0.0 329  0 1 
ATOM 4914  C CD1  . LEU A ? 329 ? -74.313  -46.896  -10.953 1.0 0.0 329  0 1 
ATOM 4915  C CD2  . LEU A ? 329 ? -75.298  -45.353  -9.236  1.0 0.0 329  0 1 
ATOM 4916  H H    . LEU A ? 329 ? -70.635  -44.092  -9.965  1.0 0.0 329  0 1 
ATOM 4917  H HA   . LEU A ? 329 ? -71.896  -45.789  -11.793 1.0 0.0 329  0 1 
ATOM 4918  H 1HB  . LEU A ? 329 ? -72.577  -45.539  -9.429  1.0 0.0 329  0 1 
ATOM 4919  H 2HB  . LEU A ? 329 ? -73.158  -43.903  -9.753  1.0 0.0 329  0 1 
ATOM 4920  H HG   . LEU A ? 329 ? -74.885  -44.876  -11.288 1.0 0.0 329  0 1 
ATOM 4921  H 1HD1 . LEU A ? 329 ? -75.306  -47.291  -11.168 1.0 0.0 329  0 1 
ATOM 4922  H 2HD1 . LEU A ? 329 ? -73.704  -46.937  -11.856 1.0 0.0 329  0 1 
ATOM 4923  H 3HD1 . LEU A ? 329 ? -73.846  -47.496  -10.172 1.0 0.0 329  0 1 
ATOM 4924  H 1HD2 . LEU A ? 329 ? -76.291  -45.747  -9.451  1.0 0.0 329  0 1 
ATOM 4925  H 2HD2 . LEU A ? 329 ? -74.844  -45.929  -8.431  1.0 0.0 329  0 1 
ATOM 4926  H 3HD2 . LEU A ? 329 ? -75.379  -44.309  -8.933  1.0 0.0 329  0 1 
ATOM 4927  N N    . GLU A ? 330 ? -72.810  -42.685  -12.325 1.0 0.0 330  0 1 
ATOM 4928  C CA   . GLU A ? 330 ? -73.486  -41.823  -13.284 1.0 0.0 330  0 1 
ATOM 4929  C C    . GLU A ? 330 ? -72.855  -41.917  -14.671 1.0 0.0 330  0 1 
ATOM 4930  O O    . GLU A ? 330 ? -73.563  -41.959  -15.679 1.0 0.0 330  0 1 
ATOM 4931  C CB   . GLU A ? 330 ? -73.459  -40.371  -12.799 1.0 0.0 330  0 1 
ATOM 4932  C CG   . GLU A ? 330 ? -74.342  -40.096  -11.590 1.0 0.0 330  0 1 
ATOM 4933  C CD   . GLU A ? 330 ? -74.163  -38.708  -11.039 1.0 0.0 330  0 1 
ATOM 4934  O OE1  . GLU A ? 330 ? -73.164  -38.098  -11.333 1.0 0.0 330  0 1 
ATOM 4935  O OE2  . GLU A ? 330 ? -75.027  -38.259  -10.324 1.0 0.0 330  0 1 
ATOM 4936  H H    . GLU A ? 330 ? -72.368  -42.271  -11.518 1.0 0.0 330  0 1 
ATOM 4937  H HA   . GLU A ? 330 ? -74.516  -42.167  -13.393 1.0 0.0 330  0 1 
ATOM 4938  H 1HB  . GLU A ? 330 ? -72.438  -40.094  -12.538 1.0 0.0 330  0 1 
ATOM 4939  H 2HB  . GLU A ? 330 ? -73.782  -39.713  -13.605 1.0 0.0 330  0 1 
ATOM 4940  H 1HG  . GLU A ? 330 ? -75.385  -40.229  -11.876 1.0 0.0 330  0 1 
ATOM 4941  H 2HG  . GLU A ? 330 ? -74.112  -40.823  -10.812 1.0 0.0 330  0 1 
ATOM 4942  N N    . ILE A ? 331 ? -71.526  -41.959  -14.716 1.0 0.0 331  0 1 
ATOM 4943  C CA   . ILE A ? 331 ? -70.809  -42.047  -15.983 1.0 0.0 331  0 1 
ATOM 4944  C C    . ILE A ? 331 ? -71.050  -43.401  -16.647 1.0 0.0 331  0 1 
ATOM 4945  O O    . ILE A ? 331 ? -71.224  -43.487  -17.862 1.0 0.0 331  0 1 
ATOM 4946  C CB   . ILE A ? 331 ? -69.298  -41.833  -15.776 1.0 0.0 331  0 1 
ATOM 4947  C CG1  . ILE A ? 331 ? -69.009  -40.371  -15.425 1.0 0.0 331  0 1 
ATOM 4948  C CG2  . ILE A ? 331 ? -68.528  -42.246  -17.021 1.0 0.0 331  0 1 
ATOM 4949  C CD1  . ILE A ? 331 ? -67.566  -40.104  -15.065 1.0 0.0 331  0 1 
ATOM 4950  H H    . ILE A ? 331 ? -71.002  -41.928  -13.853 1.0 0.0 331  0 1 
ATOM 4951  H HA   . ILE A ? 331 ? -71.178  -41.266  -16.645 1.0 0.0 331  0 1 
ATOM 4952  H HB   . ILE A ? 331 ? -68.957  -42.434  -14.933 1.0 0.0 331  0 1 
ATOM 4953  H 1HG1 . ILE A ? 331 ? -69.275  -39.735  -16.268 1.0 0.0 331  0 1 
ATOM 4954  H 2HG1 . ILE A ? 331 ? -69.631  -40.070  -14.581 1.0 0.0 331  0 1 
ATOM 4955  H 1HG2 . ILE A ? 331 ? -67.462  -42.087  -16.858 1.0 0.0 331  0 1 
ATOM 4956  H 2HG2 . ILE A ? 331 ? -68.710  -43.300  -17.228 1.0 0.0 331  0 1 
ATOM 4957  H 3HG2 . ILE A ? 331 ? -68.859  -41.647  -17.869 1.0 0.0 331  0 1 
ATOM 4958  H 1HD1 . ILE A ? 331 ? -67.440  -39.046  -14.827 1.0 0.0 331  0 1 
ATOM 4959  H 2HD1 . ILE A ? 331 ? -67.289  -40.706  -14.198 1.0 0.0 331  0 1 
ATOM 4960  H 3HD1 . ILE A ? 331 ? -66.926  -40.364  -15.907 1.0 0.0 331  0 1 
ATOM 4961  N N    . VAL A ? 332 ? -71.068  -44.455  -15.837 1.0 0.0 332  0 1 
ATOM 4962  C CA   . VAL A ? 332 ? -71.362  -45.798  -16.323 1.0 0.0 332  0 1 
ATOM 4963  C C    . VAL A ? 332 ? -72.704  -45.858  -17.047 1.0 0.0 332  0 1 
ATOM 4964  O O    . VAL A ? 332 ? -72.806  -46.430  -18.134 1.0 0.0 332  0 1 
ATOM 4965  C CB   . VAL A ? 332 ? -71.374  -46.794  -15.149 1.0 0.0 332  0 1 
ATOM 4966  C CG1  . VAL A ? 332 ? -71.931  -48.138  -15.596 1.0 0.0 332  0 1 
ATOM 4967  C CG2  . VAL A ? 332 ? -69.969  -46.951  -14.588 1.0 0.0 332  0 1 
ATOM 4968  H H    . VAL A ? 332 ? -70.872  -44.318  -14.856 1.0 0.0 332  0 1 
ATOM 4969  H HA   . VAL A ? 332 ? -70.589  -46.085  -17.036 1.0 0.0 332  0 1 
ATOM 4970  H HB   . VAL A ? 332 ? -72.036  -46.416  -14.369 1.0 0.0 332  0 1 
ATOM 4971  H 1HG1 . VAL A ? 332 ? -71.932  -48.829  -14.752 1.0 0.0 332  0 1 
ATOM 4972  H 2HG1 . VAL A ? 332 ? -72.950  -48.007  -15.959 1.0 0.0 332  0 1 
ATOM 4973  H 3HG1 . VAL A ? 332 ? -71.308  -48.542  -16.394 1.0 0.0 332  0 1 
ATOM 4974  H 1HG2 . VAL A ? 332 ? -69.984  -47.657  -13.758 1.0 0.0 332  0 1 
ATOM 4975  H 2HG2 . VAL A ? 332 ? -69.305  -47.325  -15.369 1.0 0.0 332  0 1 
ATOM 4976  H 3HG2 . VAL A ? 332 ? -69.606  -45.985  -14.237 1.0 0.0 332  0 1 
ATOM 4977  N N    . GLU A ? 333 ? -73.730  -45.267  -16.443 1.0 0.0 333  0 1 
ATOM 4978  C CA   . GLU A ? 333 ? -75.066  -45.251  -17.034 1.0 0.0 333  0 1 
ATOM 4979  C C    . GLU A ? 333 ? -75.076  -44.511  -18.369 1.0 0.0 333  0 1 
ATOM 4980  O O    . GLU A ? 333 ? -75.718  -44.948  -19.328 1.0 0.0 333  0 1 
ATOM 4981  C CB   . GLU A ? 333 ? -76.064  -44.601  -16.073 1.0 0.0 333  0 1 
ATOM 4982  C CG   . GLU A ? 333 ? -76.393  -45.439  -14.846 1.0 0.0 333  0 1 
ATOM 4983  C CD   . GLU A ? 333 ? -77.330  -44.745  -13.897 1.0 0.0 333  0 1 
ATOM 4984  O OE1  . GLU A ? 333 ? -77.620  -43.593  -14.115 1.0 0.0 333  0 1 
ATOM 4985  O OE2  . GLU A ? 333 ? -77.756  -45.367  -12.953 1.0 0.0 333  0 1 
ATOM 4986  H H    . GLU A ? 333 ? -73.582  -44.818  -15.550 1.0 0.0 333  0 1 
ATOM 4987  H HA   . GLU A ? 333 ? -75.372  -46.279  -17.227 1.0 0.0 333  0 1 
ATOM 4988  H 1HB  . GLU A ? 333 ? -75.668  -43.645  -15.729 1.0 0.0 333  0 1 
ATOM 4989  H 2HB  . GLU A ? 333 ? -76.997  -44.398  -16.600 1.0 0.0 333  0 1 
ATOM 4990  H 1HG  . GLU A ? 333 ? -76.849  -46.374  -15.170 1.0 0.0 333  0 1 
ATOM 4991  H 2HG  . GLU A ? 333 ? -75.468  -45.680  -14.325 1.0 0.0 333  0 1 
ATOM 4992  N N    . VAL A ? 334 ? -74.364  -43.389  -18.422 1.0 0.0 334  0 1 
ATOM 4993  C CA   . VAL A ? 334 ? -74.266  -42.596  -19.641 1.0 0.0 334  0 1 
ATOM 4994  C C    . VAL A ? 334 ? -73.589  -43.392  -20.758 1.0 0.0 334  0 1 
ATOM 4995  O O    . VAL A ? 334 ? -74.100  -43.475  -21.873 1.0 0.0 334  0 1 
ATOM 4996  C CB   . VAL A ? 334 ? -73.471  -41.304  -19.376 1.0 0.0 334  0 1 
ATOM 4997  C CG1  . VAL A ? 334 ? -73.137  -40.605  -20.687 1.0 0.0 334  0 1 
ATOM 4998  C CG2  . VAL A ? 334 ? -74.265  -40.385  -18.462 1.0 0.0 334  0 1 
ATOM 4999  H H    . VAL A ? 334 ? -73.880  -43.079  -17.592 1.0 0.0 334  0 1 
ATOM 5000  H HA   . VAL A ? 334 ? -75.275  -42.353  -19.980 1.0 0.0 334  0 1 
ATOM 5001  H HB   . VAL A ? 334 ? -72.525  -41.562  -18.900 1.0 0.0 334  0 1 
ATOM 5002  H 1HG1 . VAL A ? 334 ? -72.574  -39.694  -20.480 1.0 0.0 334  0 1 
ATOM 5003  H 2HG1 . VAL A ? 334 ? -72.538  -41.269  -21.309 1.0 0.0 334  0 1 
ATOM 5004  H 3HG1 . VAL A ? 334 ? -74.059  -40.350  -21.207 1.0 0.0 334  0 1 
ATOM 5005  H 1HG2 . VAL A ? 334 ? -73.696  -39.474  -18.278 1.0 0.0 334  0 1 
ATOM 5006  H 2HG2 . VAL A ? 334 ? -75.214  -40.131  -18.936 1.0 0.0 334  0 1 
ATOM 5007  H 3HG2 . VAL A ? 334 ? -74.456  -40.890  -17.515 1.0 0.0 334  0 1 
ATOM 5008  N N    . LEU A ? 335 ? -72.441  -43.987  -20.445 1.0 0.0 335  0 1 
ATOM 5009  C CA   . LEU A ? 335 ? -71.659  -44.721  -21.436 1.0 0.0 335  0 1 
ATOM 5010  C C    . LEU A ? 335 ? -72.425  -45.921  -21.985 1.0 0.0 335  0 1 
ATOM 5011  O O    . LEU A ? 335 ? -72.379  -46.201  -23.182 1.0 0.0 335  0 1 
ATOM 5012  C CB   . LEU A ? 335 ? -70.338  -45.195  -20.818 1.0 0.0 335  0 1 
ATOM 5013  C CG   . LEU A ? 335 ? -69.327  -44.090  -20.485 1.0 0.0 335  0 1 
ATOM 5014  C CD1  . LEU A ? 335 ? -68.192  -44.674  -19.653 1.0 0.0 335  0 1 
ATOM 5015  C CD2  . LEU A ? 335 ? -68.800  -43.477  -21.773 1.0 0.0 335  0 1 
ATOM 5016  H H    . LEU A ? 335 ? -72.102  -43.928  -19.497 1.0 0.0 335  0 1 
ATOM 5017  H HA   . LEU A ? 335 ? -71.454  -44.057  -22.276 1.0 0.0 335  0 1 
ATOM 5018  H 1HB  . LEU A ? 335 ? -70.559  -45.731  -19.897 1.0 0.0 335  0 1 
ATOM 5019  H 2HB  . LEU A ? 335 ? -69.858  -45.885  -21.510 1.0 0.0 335  0 1 
ATOM 5020  H HG   . LEU A ? 335 ? -69.815  -43.318  -19.888 1.0 0.0 335  0 1 
ATOM 5021  H 1HD1 . LEU A ? 335 ? -67.474  -43.889  -19.416 1.0 0.0 335  0 1 
ATOM 5022  H 2HD1 . LEU A ? 335 ? -68.595  -45.087  -18.729 1.0 0.0 335  0 1 
ATOM 5023  H 3HD1 . LEU A ? 335 ? -67.696  -45.461  -20.219 1.0 0.0 335  0 1 
ATOM 5024  H 1HD2 . LEU A ? 335 ? -68.083  -42.691  -21.537 1.0 0.0 335  0 1 
ATOM 5025  H 2HD2 . LEU A ? 335 ? -68.312  -44.247  -22.370 1.0 0.0 335  0 1 
ATOM 5026  H 3HD2 . LEU A ? 335 ? -69.630  -43.052  -22.339 1.0 0.0 335  0 1 
ATOM 5027  N N    . LEU A ? 336 ? -73.125  -46.627  -21.103 1.0 0.0 336  0 1 
ATOM 5028  C CA   . LEU A ? 336 ? -73.925  -47.779  -21.512 1.0 0.0 336  0 1 
ATOM 5029  C C    . LEU A ? 336 ? -75.042  -47.365  -22.465 1.0 0.0 336  0 1 
ATOM 5030  O O    . LEU A ? 336 ? -75.282  -48.020  -23.480 1.0 0.0 336  0 1 
ATOM 5031  C CB   . LEU A ? 336 ? -74.524  -48.473  -20.283 1.0 0.0 336  0 1 
ATOM 5032  C CG   . LEU A ? 336 ? -73.523  -49.202  -19.377 1.0 0.0 336  0 1 
ATOM 5033  C CD1  . LEU A ? 336 ? -74.203  -49.580  -18.068 1.0 0.0 336  0 1 
ATOM 5034  C CD2  . LEU A ? 336 ? -72.994  -50.435  -20.095 1.0 0.0 336  0 1 
ATOM 5035  H H    . LEU A ? 336 ? -73.105  -46.365  -20.128 1.0 0.0 336  0 1 
ATOM 5036  H HA   . LEU A ? 336 ? -73.281  -48.472  -22.052 1.0 0.0 336  0 1 
ATOM 5037  H 1HB  . LEU A ? 336 ? -75.034  -47.726  -19.677 1.0 0.0 336  0 1 
ATOM 5038  H 2HB  . LEU A ? 336 ? -75.260  -49.203  -20.620 1.0 0.0 336  0 1 
ATOM 5039  H HG   . LEU A ? 336 ? -72.692  -48.536  -19.141 1.0 0.0 336  0 1 
ATOM 5040  H 1HD1 . LEU A ? 336 ? -73.491  -50.099  -17.425 1.0 0.0 336  0 1 
ATOM 5041  H 2HD1 . LEU A ? 336 ? -74.554  -48.678  -17.567 1.0 0.0 336  0 1 
ATOM 5042  H 3HD1 . LEU A ? 336 ? -75.049  -50.235  -18.274 1.0 0.0 336  0 1 
ATOM 5043  H 1HD2 . LEU A ? 336 ? -72.282  -50.953  -19.452 1.0 0.0 336  0 1 
ATOM 5044  H 2HD2 . LEU A ? 336 ? -73.824  -51.103  -20.330 1.0 0.0 336  0 1 
ATOM 5045  H 3HD2 . LEU A ? 336 ? -72.498  -50.135  -21.018 1.0 0.0 336  0 1 
ATOM 5046  N N    . LYS A ? 337 ? -75.724  -46.274  -22.130 1.0 0.0 337  0 1 
ATOM 5047  C CA   . LYS A ? 337 ? -76.774  -45.729  -22.983 1.0 0.0 337  0 1 
ATOM 5048  C C    . LYS A ? 337 ? -76.200  -45.237  -24.309 1.0 0.0 337  0 1 
ATOM 5049  O O    . LYS A ? 337 ? -76.893  -45.200  -25.325 1.0 0.0 337  0 1 
ATOM 5050  C CB   . LYS A ? 337 ? -77.506  -44.591  -22.270 1.0 0.0 337  0 1 
ATOM 5051  C CG   . LYS A ? 337 ? -78.395  -45.039  -21.117 1.0 0.0 337  0 1 
ATOM 5052  C CD   . LYS A ? 337 ? -79.028  -43.848  -20.412 1.0 0.0 337  0 1 
ATOM 5053  C CE   . LYS A ? 337 ? -79.892  -44.292  -19.241 1.0 0.0 337  0 1 
ATOM 5054  N NZ   . LYS A ? 337 ? -80.494  -43.136  -18.523 1.0 0.0 337  0 1 
ATOM 5055  H H    . LYS A ? 337 ? -75.507  -45.811  -21.259 1.0 0.0 337  0 1 
ATOM 5056  H HA   . LYS A ? 337 ? -77.494  -46.519  -23.193 1.0 0.0 337  0 1 
ATOM 5057  H 1HB  . LYS A ? 337 ? -76.779  -43.880  -21.875 1.0 0.0 337  0 1 
ATOM 5058  H 2HB  . LYS A ? 337 ? -78.131  -44.055  -22.985 1.0 0.0 337  0 1 
ATOM 5059  H 1HG  . LYS A ? 337 ? -79.184  -45.687  -21.496 1.0 0.0 337  0 1 
ATOM 5060  H 2HG  . LYS A ? 337 ? -77.801  -45.602  -20.398 1.0 0.0 337  0 1 
ATOM 5061  H 1HD  . LYS A ? 337 ? -78.245  -43.184  -20.044 1.0 0.0 337  0 1 
ATOM 5062  H 2HD  . LYS A ? 337 ? -79.647  -43.295  -21.118 1.0 0.0 337  0 1 
ATOM 5063  H 1HE  . LYS A ? 337 ? -80.692  -44.936  -19.603 1.0 0.0 337  0 1 
ATOM 5064  H 2HE  . LYS A ? 337 ? -79.286  -44.864  -18.539 1.0 0.0 337  0 1 
ATOM 5065  H 1HZ  . LYS A ? 337 ? -81.058  -43.472  -17.755 1.0 0.0 337  0 1 
ATOM 5066  H 2HZ  . LYS A ? 337 ? -79.760  -42.541  -18.166 1.0 0.0 337  0 1 
ATOM 5067  H 3HZ  . LYS A ? 337 ? -81.074  -42.608  -19.160 1.0 0.0 337  0 1 
ATOM 5068  N N    . ALA A ? 338 ? -74.923  -44.865  -24.287 1.0 0.0 338  0 1 
ATOM 5069  C CA   . ALA A ? 338 ? -74.229  -44.393  -25.480 1.0 0.0 338  0 1 
ATOM 5070  C C    . ALA A ? 338 ? -73.784  -45.535  -26.391 1.0 0.0 338  0 1 
ATOM 5071  O O    . ALA A ? 338 ? -73.225  -45.305  -27.462 1.0 0.0 338  0 1 
ATOM 5072  C CB   . ALA A ? 338 ? -73.037  -43.547  -25.086 1.0 0.0 338  0 1 
ATOM 5073  H H    . ALA A ? 338 ? -74.420  -44.913  -23.413 1.0 0.0 338  0 1 
ATOM 5074  H HA   . ALA A ? 338 ? -74.924  -43.782  -26.057 1.0 0.0 338  0 1 
ATOM 5075  H 1HB  . ALA A ? 338 ? -72.525  -43.199  -25.984 1.0 0.0 338  0 1 
ATOM 5076  H 2HB  . ALA A ? 338 ? -73.376  -42.688  -24.507 1.0 0.0 338  0 1 
ATOM 5077  H 3HB  . ALA A ? 338 ? -72.350  -44.143  -24.486 1.0 0.0 338  0 1 
ATOM 5078  N N    . GLY A ? 339 ? -74.030  -46.768  -25.958 1.0 0.0 339  0 1 
ATOM 5079  C CA   . GLY A ? 339 ? -73.767  -47.927  -26.790 1.0 0.0 339  0 1 
ATOM 5080  C C    . GLY A ? 339 ? -72.446  -48.586  -26.451 1.0 0.0 339  0 1 
ATOM 5081  O O    . GLY A ? 339 ? -71.926  -49.394  -27.222 1.0 0.0 339  0 1 
ATOM 5082  H H    . GLY A ? 339 ? -74.409  -46.902  -25.032 1.0 0.0 339  0 1 
ATOM 5083  H 1HA  . GLY A ? 339 ? -74.570  -48.653  -26.666 1.0 0.0 339  0 1 
ATOM 5084  H 2HA  . GLY A ? 339 ? -73.760  -47.630  -27.838 1.0 0.0 339  0 1 
ATOM 5085  N N    . ALA A ? 340 ? -71.896  -48.232  -25.292 1.0 0.0 340  0 1 
ATOM 5086  C CA   . ALA A ? 340 ? -70.662  -48.840  -24.814 1.0 0.0 340  0 1 
ATOM 5087  C C    . ALA A ? 340 ? -70.824  -50.347  -24.636 1.0 0.0 340  0 1 
ATOM 5088  O O    . ALA A ? 340 ? -71.874  -50.819  -24.200 1.0 0.0 340  0 1 
ATOM 5089  C CB   . ALA A ? 340 ? -70.222  -48.191  -23.509 1.0 0.0 340  0 1 
ATOM 5090  H H    . ALA A ? 340 ? -72.347  -47.524  -24.729 1.0 0.0 340  0 1 
ATOM 5091  H HA   . ALA A ? 340 ? -69.890  -48.676  -25.566 1.0 0.0 340  0 1 
ATOM 5092  H 1HB  . ALA A ? 340 ? -69.296  -48.655  -23.165 1.0 0.0 340  0 1 
ATOM 5093  H 2HB  . ALA A ? 340 ? -70.053  -47.126  -23.670 1.0 0.0 340  0 1 
ATOM 5094  H 3HB  . ALA A ? 340 ? -70.997  -48.325  -22.756 1.0 0.0 340  0 1 
ATOM 5095  N N    . ASP A ? 341 ? -69.780  -51.097  -24.975 1.0 0.0 341  0 1 
ATOM 5096  C CA   . ASP A ? 341 ? -69.835  -52.550  -24.912 1.0 0.0 341  0 1 
ATOM 5097  C C    . ASP A ? 341 ? -69.699  -53.039  -23.474 1.0 0.0 341  0 1 
ATOM 5098  O O    . ASP A ? 341 ? -68.604  -53.047  -22.913 1.0 0.0 341  0 1 
ATOM 5099  C CB   . ASP A ? 341 ? -68.739  -53.169  -25.781 1.0 0.0 341  0 1 
ATOM 5100  C CG   . ASP A ? 341 ? -68.788  -54.686  -25.790 1.0 0.0 341  0 1 
ATOM 5101  O OD1  . ASP A ? 341 ? -69.644  -55.261  -25.084 1.0 0.0 341  0 1 
ATOM 5102  O OD2  . ASP A ? 341 ? -67.975  -55.306  -26.507 1.0 0.0 341  0 1 
ATOM 5103  H H    . ASP A ? 341 ? -68.929  -50.650  -25.285 1.0 0.0 341  0 1 
ATOM 5104  H HA   . ASP A ? 341 ? -70.804  -52.878  -25.289 1.0 0.0 341  0 1 
ATOM 5105  H 1HB  . ASP A ? 341 ? -68.841  -52.808  -26.805 1.0 0.0 341  0 1 
ATOM 5106  H 2HB  . ASP A ? 341 ? -67.762  -52.850  -25.416 1.0 0.0 341  0 1 
ATOM 5107  N N    . VAL A ? 342 ? -70.818  -53.454  -22.892 1.0 0.0 342  0 1 
ATOM 5108  C CA   . VAL A ? 342 ? -70.866  -53.819  -21.480 1.0 0.0 342  0 1 
ATOM 5109  C C    . VAL A ? 342 ? -69.991  -55.033  -21.181 1.0 0.0 342  0 1 
ATOM 5110  O O    . VAL A ? 342 ? -69.611  -55.264  -20.034 1.0 0.0 342  0 1 
ATOM 5111  C CB   . VAL A ? 342 ? -72.317  -54.122  -21.061 1.0 0.0 342  0 1 
ATOM 5112  C CG1  . VAL A ? 342 ? -72.770  -55.455  -21.639 1.0 0.0 342  0 1 
ATOM 5113  C CG2  . VAL A ? 342 ? -72.428  -54.126  -19.544 1.0 0.0 342  0 1 
ATOM 5114  H H    . VAL A ? 342 ? -71.659  -53.516  -23.445 1.0 0.0 342  0 1 
ATOM 5115  H HA   . VAL A ? 342 ? -70.489  -52.981  -20.892 1.0 0.0 342  0 1 
ATOM 5116  H HB   . VAL A ? 342 ? -72.972  -53.354  -21.472 1.0 0.0 342  0 1 
ATOM 5117  H 1HG1 . VAL A ? 342 ? -73.798  -55.654  -21.332 1.0 0.0 342  0 1 
ATOM 5118  H 2HG1 . VAL A ? 342 ? -72.717  -55.417  -22.726 1.0 0.0 342  0 1 
ATOM 5119  H 3HG1 . VAL A ? 342 ? -72.123  -56.250  -21.269 1.0 0.0 342  0 1 
ATOM 5120  H 1HG2 . VAL A ? 342 ? -73.456  -54.340  -19.255 1.0 0.0 342  0 1 
ATOM 5121  H 2HG2 . VAL A ? 342 ? -71.768  -54.890  -19.133 1.0 0.0 342  0 1 
ATOM 5122  H 3HG2 . VAL A ? 342 ? -72.139  -53.149  -19.156 1.0 0.0 342  0 1
[truncated: 2,430,351 more chars]
