# Supplementary material for: Elfin UI: A Graphical Interface for Protein Design With Modular Building Blocks
Source: Front Bioeng Biotechnol. 2020 Oct 23;8:568318. doi: 10.3389/fbioe.2020.568318 (PMC7644802; doi:10.3389/fbioe.2020.568318)
Supplement: Supplementary file 2 [file Data_Sheet_2.ZIP › supplementary_data/design_Fig7a/5-Tetrameric_design_ligands.pdb]

HEADER    Tetrameric_design
ATOM      1  N   SER 0   1     -15.788  16.748  10.412  1.00  0.00      A    N  
ATOM      2  CA  SER 0   1     -14.753  15.755  10.813  1.00  0.00      A    C  
ATOM      3  C   SER 0   1     -13.792  15.519   9.653  1.00  0.00      A    C  
ATOM      4  O   SER 0   1     -14.176  14.945   8.630  1.00  0.00      A    O  
ATOM      5  CB  SER 0   1     -15.390  14.443  11.227  1.00  0.00      A    C  
ATOM      6  OG  SER 0   1     -14.414  13.485  11.533  1.00  0.00      A    O  
ATOM      7  HA  SER 0   1     -14.203  16.154  11.666  1.00  0.00      A    H  
ATOM      8 1HB  SER 0   1     -16.029  14.606  12.095  1.00  0.00      A    H  
ATOM      9 2HB  SER 0   1     -16.023  14.076  10.420  1.00  0.00      A    H  
ATOM     10  HG  SER 0   1     -13.724  13.953  12.009  1.00  0.00      A    H  
ATOM     11  N   THR 0   2     -12.558  15.995   9.791  1.00  0.00      A    N  
ATOM     12  CA  THR 0   2     -11.586  15.887   8.710  1.00  0.00      A    C  
ATOM     13  C   THR 0   2     -11.302  14.396   8.625  1.00  0.00      A    C  
ATOM     14  O   THR 0   2     -11.154  13.827   7.541  1.00  0.00      A    O  
ATOM     15  CB  THR 0   2     -10.299  16.692   8.969  1.00  0.00      A    C  
ATOM     16  CG2 THR 0   2      -9.320  16.517   7.818  1.00  0.00      A    C  
ATOM     17  OG1 THR 0   2     -10.621  18.082   9.110  1.00  0.00      A    O  
ATOM     18  H   THR 0   2     -12.285  16.440  10.657  1.00  0.00      A    H  
ATOM     19  HA  THR 0   2     -12.036  16.285   7.800  1.00  0.00      A    H  
ATOM     20  HB  THR 0   2      -9.833  16.346   9.891  1.00  0.00      A    H  
ATOM     21  HG1 THR 0   2      -9.907  18.530   9.568  1.00  0.00      A    H  
ATOM     22 1HG2 THR 0   2      -8.416  17.092   8.019  1.00  0.00      A    H  
ATOM     23 2HG2 THR 0   2      -9.064  15.462   7.716  1.00  0.00      A    H  
ATOM     24 3HG2 THR 0   2      -9.777  16.870   6.895  1.00  0.00      A    H  
ATOM     25  N   GLU 0   3     -11.221  13.785   9.801  1.00  0.00      A    N  
ATOM     26  CA  GLU 0   3     -10.879  12.378   9.951  1.00  0.00      A    C  
ATOM     27  C   GLU 0   3     -11.940  11.590   9.179  1.00  0.00      A    C  
ATOM     28  O   GLU 0   3     -11.627  10.658   8.442  1.00  0.00      A    O  
ATOM     29  CB  GLU 0   3     -10.843  11.961  11.423  1.00  0.00      A    C  
ATOM     30  CG  GLU 0   3      -9.717  12.593  12.228  1.00  0.00      A    C  
ATOM     31  CD  GLU 0   3     -10.034  13.991  12.680  1.00  0.00      A    C  
ATOM     32  OE1 GLU 0   3     -11.100  14.467  12.371  1.00  0.00      A    O  
ATOM     33  OE2 GLU 0   3      -9.210  14.584  13.335  1.00  0.00      A    O1-
ATOM     34  H   GLU 0   3     -11.408  14.337  10.625  1.00  0.00      A    H  
ATOM     35  HA  GLU 0   3      -9.887  12.215   9.533  1.00  0.00      A    H  
ATOM     36 1HB  GLU 0   3     -11.786  12.227  11.900  1.00  0.00      A    H  
ATOM     37 2HB  GLU 0   3     -10.736  10.878  11.491  1.00  0.00      A    H  
ATOM     38 1HG  GLU 0   3      -9.520  11.976  13.105  1.00  0.00      A    H  
ATOM     39 2HG  GLU 0   3      -8.814  12.609  11.619  1.00  0.00      A    H  
ATOM     40  N   GLY 0   4     -13.197  11.991   9.350  1.00  0.00      A    N  
ATOM     41  CA  GLY 0   4     -14.290  11.374   8.627  1.00  0.00      A    C  
ATOM     42  C   GLY 0   4     -14.047  11.507   7.136  1.00  0.00      A    C  
ATOM     43  O   GLY 0   4     -14.092  10.517   6.410  1.00  0.00      A    O  
ATOM     44  H   GLY 0   4     -13.397  12.741   9.996  1.00  0.00      A    H  
ATOM     45 1HA  GLY 0   4     -14.366  10.323   8.910  1.00  0.00      A    H  
ATOM     46 2HA  GLY 0   4     -15.228  11.851   8.906  1.00  0.00      A    H  
ATOM     47  N   LYS 0   5     -13.779  12.731   6.683  1.00  0.00      A    N  
ATOM     48  CA  LYS 0   5     -13.530  12.996   5.268  1.00  0.00      A    C  
ATOM     49  C   LYS 0   5     -12.412  12.117   4.706  1.00  0.00      A    C  
ATOM     50  O   LYS 0   5     -12.528  11.597   3.596  1.00  0.00      A    O  
ATOM     51  CB  LYS 0   5     -13.187  14.472   5.059  1.00  0.00      A    C  
ATOM     52  CG  LYS 0   5     -12.953  14.864   3.607  1.00  0.00      A    C  
ATOM     53  CD  LYS 0   5     -12.678  16.355   3.474  1.00  0.00      A    C  
ATOM     54  CE  LYS 0   5     -12.401  16.741   2.029  1.00  0.00      A    C  
ATOM     55  NZ  LYS 0   5     -12.131  18.197   1.884  1.00  0.00      A    N1+
ATOM     56  H   LYS 0   5     -13.747  13.497   7.341  1.00  0.00      A    H  
ATOM     57  HA  LYS 0   5     -14.437  12.766   4.707  1.00  0.00      A    H  
ATOM     58 1HB  LYS 0   5     -13.996  15.092   5.447  1.00  0.00      A    H  
ATOM     59 2HB  LYS 0   5     -12.287  14.720   5.622  1.00  0.00      A    H  
ATOM     60 1HG  LYS 0   5     -12.101  14.310   3.213  1.00  0.00      A    H  
ATOM     61 2HG  LYS 0   5     -13.833  14.612   3.016  1.00  0.00      A    H  
ATOM     62 1HD  LYS 0   5     -13.541  16.918   3.833  1.00  0.00      A    H  
ATOM     63 2HD  LYS 0   5     -11.814  16.621   4.083  1.00  0.00      A    H  
ATOM     64 1HE  LYS 0   5     -11.539  16.185   1.663  1.00  0.00      A    H  
ATOM     65 2HE  LYS 0   5     -13.262  16.482   1.412  1.00  0.00      A    H  
ATOM     66 1HZ  LYS 0   5     -11.953  18.412   0.913  1.00  0.00      A    H  
ATOM     67 2HZ  LYS 0   5     -12.932  18.723   2.203  1.00  0.00      A    H  
ATOM     68 3HZ  LYS 0   5     -11.323  18.446   2.437  1.00  0.00      A    H  
ATOM     69  N   MET 0   6     -11.328  11.958   5.465  1.00  0.00      A    N  
ATOM     70  CA  MET 0   6     -10.202  11.144   5.017  1.00  0.00      A    C  
ATOM     71  C   MET 0   6     -10.595   9.670   4.959  1.00  0.00      A    C  
ATOM     72  O   MET 0   6     -10.110   8.917   4.109  1.00  0.00      A    O  
ATOM     73  CB  MET 0   6      -9.001  11.344   5.939  1.00  0.00      A    C  
ATOM     74  CG  MET 0   6      -8.347  12.715   5.833  1.00  0.00      A    C  
ATOM     75  SD  MET 0   6      -6.803  12.822   6.759  1.00  0.00      A    S  
ATOM     76  CE  MET 0   6      -7.418  12.894   8.438  1.00  0.00      A    C  
ATOM     77  H   MET 0   6     -11.283  12.406   6.370  1.00  0.00      A    H  
ATOM     78  HA  MET 0   6      -9.913  11.473   4.020  1.00  0.00      A    H  
ATOM     79 1HB  MET 0   6      -9.309  11.200   6.974  1.00  0.00      A    H  
ATOM     80 2HB  MET 0   6      -8.242  10.594   5.716  1.00  0.00      A    H  
ATOM     81 1HG  MET 0   6      -8.139  12.939   4.788  1.00  0.00      A    H  
ATOM     82 2HG  MET 0   6      -9.030  13.474   6.215  1.00  0.00      A    H  
ATOM     83 1HE  MET 0   6      -6.579  12.962   9.131  1.00  0.00      A    H  
ATOM     84 2HE  MET 0   6      -8.058  13.770   8.554  1.00  0.00      A    H  
ATOM     85 3HE  MET 0   6      -7.994  11.993   8.654  1.00  0.00      A    H  
ATOM     86  N   LEU 0   7     -11.472   9.254   5.865  1.00  0.00      A    N  
ATOM     87  CA  LEU 0   7     -11.928   7.872   5.890  1.00  0.00      A    C  
ATOM     88  C   LEU 0   7     -12.711   7.646   4.603  1.00  0.00      A    C  
ATOM     89  O   LEU 0   7     -12.580   6.606   3.948  1.00  0.00      A    O  
ATOM     90  CB  LEU 0   7     -12.803   7.593   7.118  1.00  0.00      A    C  
ATOM     91  CG  LEU 0   7     -13.307   6.151   7.263  1.00  0.00      A    C  
ATOM     92  CD1 LEU 0   7     -12.117   5.204   7.351  1.00  0.00      A    C  
ATOM     93  CD2 LEU 0   7     -14.186   6.041   8.499  1.00  0.00      A    C  
ATOM     94  H   LEU 0   7     -11.831   9.903   6.550  1.00  0.00      A    H  
ATOM     95  HA  LEU 0   7     -11.057   7.221   5.939  1.00  0.00      A    H  
ATOM     96 1HB  LEU 0   7     -12.233   7.836   8.013  1.00  0.00      A    H  
ATOM     97 2HB  LEU 0   7     -13.675   8.246   7.079  1.00  0.00      A    H  
ATOM     98  HG  LEU 0   7     -13.885   5.877   6.380  1.00  0.00      A    H  
ATOM     99 1HD1 LEU 0   7     -12.475   4.179   7.454  1.00  0.00      A    H  
ATOM    100 2HD1 LEU 0   7     -11.516   5.289   6.446  1.00  0.00      A    H  
ATOM    101 3HD1 LEU 0   7     -11.509   5.464   8.217  1.00  0.00      A    H  
ATOM    102 1HD2 LEU 0   7     -14.545   5.017   8.601  1.00  0.00      A    H  
ATOM    103 2HD2 LEU 0   7     -13.608   6.313   9.382  1.00  0.00      A    H  
ATOM    104 3HD2 LEU 0   7     -15.038   6.715   8.401  1.00  0.00      A    H  
ATOM    105  N   ILE 0   8     -13.525   8.632   4.237  1.00  0.00      A    N  
ATOM    106  CA  ILE 0   8     -14.332   8.553   3.020  1.00  0.00      A    C  
ATOM    107  C   ILE 0   8     -13.444   8.425   1.780  1.00  0.00      A    C  
ATOM    108  O   ILE 0   8     -13.708   7.614   0.891  1.00  0.00      A    O  
ATOM    109  CB  ILE 0   8     -15.238   9.790   2.880  1.00  0.00      A    C  
ATOM    110  CG1 ILE 0   8     -16.314   9.789   3.969  1.00  0.00      A    C  
ATOM    111  CG2 ILE 0   8     -15.874   9.830   1.499  1.00  0.00      A    C  
ATOM    112  CD1 ILE 0   8     -17.069  11.094   4.084  1.00  0.00      A    C  
ATOM    113  H   ILE 0   8     -13.586   9.458   4.814  1.00  0.00      A    H  
ATOM    114  HA  ILE 0   8     -14.964   7.667   3.080  1.00  0.00      A    H  
ATOM    115  HB  ILE 0   8     -14.646  10.693   3.024  1.00  0.00      A    H  
ATOM    116 1HG1 ILE 0   8     -17.033   8.995   3.769  1.00  0.00      A    H  
ATOM    117 2HG1 ILE 0   8     -15.855   9.576   4.935  1.00  0.00      A    H  
ATOM    118 1HG2 ILE 0   8     -16.512  10.710   1.418  1.00  0.00      A    H  
ATOM    119 2HG2 ILE 0   8     -15.094   9.876   0.741  1.00  0.00      A    H  
ATOM    120 3HG2 ILE 0   8     -16.474   8.932   1.349  1.00  0.00      A    H  
ATOM    121 1HD1 ILE 0   8     -17.813  11.016   4.876  1.00  0.00      A    H  
ATOM    122 2HD1 ILE 0   8     -16.371  11.898   4.319  1.00  0.00      A    H  
ATOM    123 3HD1 ILE 0   8     -17.567  11.310   3.139  1.00  0.00      A    H  
ATOM    124  N   ILE 0   9     -12.389   9.229   1.731  1.00  0.00      A    N  
ATOM    125  CA  ILE 0   9     -11.416   9.163   0.643  1.00  0.00      A    C  
ATOM    126  C   ILE 0   9     -10.727   7.798   0.579  1.00  0.00      A    C  
ATOM    127  O   ILE 0   9     -10.627   7.196  -0.491  1.00  0.00      A    O  
ATOM    128  CB  ILE 0   9     -10.353  10.266   0.797  1.00  0.00      A    C  
ATOM    129  CG1 ILE 0   9     -10.981  11.646   0.586  1.00  0.00      A    C  
ATOM    130  CG2 ILE 0   9      -9.210  10.043  -0.181  1.00  0.00      A    C  
ATOM    131  CD1 ILE 0   9     -10.087  12.793   0.997  1.00  0.00      A    C  
ATOM    132  H   ILE 0   9     -12.256   9.906   2.469  1.00  0.00      A    H  
ATOM    133  HA  ILE 0   9     -11.940   9.315  -0.300  1.00  0.00      A    H  
ATOM    134  HB  ILE 0   9      -9.958  10.252   1.812  1.00  0.00      A    H  
ATOM    135 1HG1 ILE 0   9     -11.236  11.772  -0.466  1.00  0.00      A    H  
ATOM    136 2HG1 ILE 0   9     -11.907  11.716   1.156  1.00  0.00      A    H  
ATOM    137 1HG2 ILE 0   9      -8.468  10.832  -0.059  1.00  0.00      A    H  
ATOM    138 2HG2 ILE 0   9      -8.747   9.076   0.015  1.00  0.00      A    H  
ATOM    139 3HG2 ILE 0   9      -9.594  10.061  -1.201  1.00  0.00      A    H  
ATOM    140 1HD1 ILE 0   9     -10.601  13.738   0.818  1.00  0.00      A    H  
ATOM    141 2HD1 ILE 0   9      -9.847  12.706   2.058  1.00  0.00      A    H  
ATOM    142 3HD1 ILE 0   9      -9.168  12.765   0.414  1.00  0.00      A    H  
ATOM    143  N   ALA 0  10     -10.245   7.309   1.720  1.00  0.00      A    N  
ATOM    144  CA  ALA 0  10      -9.605   5.995   1.759  1.00  0.00      A    C  
ATOM    145  C   ALA 0  10     -10.541   4.867   1.300  1.00  0.00      A    C  
ATOM    146  O   ALA 0  10     -10.117   3.943   0.595  1.00  0.00      A    O  
ATOM    147  CB  ALA 0  10      -9.094   5.711   3.164  1.00  0.00      A    C  
ATOM    148  H   ALA 0  10     -10.319   7.846   2.573  1.00  0.00      A    H  
ATOM    149  HA  ALA 0  10      -8.761   6.008   1.069  1.00  0.00      A    H  
ATOM    150 1HB  ALA 0  10      -8.604   4.738   3.183  1.00  0.00      A    H  
ATOM    151 2HB  ALA 0  10      -8.381   6.483   3.455  1.00  0.00      A    H  
ATOM    152 3HB  ALA 0  10      -9.930   5.710   3.861  1.00  0.00      A    H  
ATOM    153  N   ALA 0  11     -11.808   4.935   1.701  1.00  0.00      A    N  
ATOM    154  CA  ALA 0  11     -12.788   3.938   1.277  1.00  0.00      A    C  
ATOM    155  C   ALA 0  11     -12.967   4.000  -0.229  1.00  0.00      A    C  
ATOM    156  O   ALA 0  11     -12.883   2.987  -0.920  1.00  0.00      A    O  
ATOM    157  CB  ALA 0  11     -14.119   4.151   1.983  1.00  0.00      A    C  
ATOM    158  H   ALA 0  11     -12.102   5.688   2.307  1.00  0.00      A    H  
ATOM    159  HA  ALA 0  11     -12.416   2.955   1.565  1.00  0.00      A    H  
ATOM    160 1HB  ALA 0  11     -14.837   3.406   1.639  1.00  0.00      A    H  
ATOM    161 2HB  ALA 0  11     -13.980   4.052   3.059  1.00  0.00      A    H  
ATOM    162 3HB  ALA 0  11     -14.495   5.148   1.756  1.00  0.00      A    H  
ATOM    163  N   ARG 0  12     -13.211   5.207  -0.717  1.00  0.00      A    N  
ATOM    164  CA  ARG 0  12     -13.421   5.488  -2.127  1.00  0.00      A    C  
ATOM    165  C   ARG 0  12     -12.271   5.026  -3.023  1.00  0.00      A    C  
ATOM    166  O   ARG 0  12     -12.503   4.494  -4.115  1.00  0.00      A    O  
ATOM    167  CB  ARG 0  12     -13.633   6.981  -2.327  1.00  0.00      A    C  
ATOM    168  CG  ARG 0  12     -13.913   7.401  -3.761  1.00  0.00      A    C  
ATOM    169  CD  ARG 0  12     -14.138   8.865  -3.871  1.00  0.00      A    C  
ATOM    170  NE  ARG 0  12     -12.943   9.624  -3.538  1.00  0.00      A    N  
ATOM    171  CZ  ARG 0  12     -12.923  10.945  -3.276  1.00  0.00      A    C  
ATOM    172  NH1 ARG 0  12     -14.040  11.639  -3.312  1.00  0.00      A    N1+
ATOM    173  NH2 ARG 0  12     -11.782  11.544  -2.983  1.00  0.00      A    N  
ATOM    174  H   ARG 0  12     -13.248   5.968  -0.054  1.00  0.00      A    H  
ATOM    175  HA  ARG 0  12     -14.310   4.948  -2.457  1.00  0.00      A    H  
ATOM    176 1HB  ARG 0  12     -14.470   7.315  -1.716  1.00  0.00      A    H  
ATOM    177 2HB  ARG 0  12     -12.748   7.522  -1.992  1.00  0.00      A    H  
ATOM    178 1HG  ARG 0  12     -13.064   7.136  -4.391  1.00  0.00      A    H  
ATOM    179 2HG  ARG 0  12     -14.806   6.889  -4.122  1.00  0.00      A    H  
ATOM    180 1HD  ARG 0  12     -14.426   9.113  -4.892  1.00  0.00      A    H  
ATOM    181 2HD  ARG 0  12     -14.932   9.164  -3.188  1.00  0.00      A    H  
ATOM    182  HE  ARG 0  12     -12.064   9.124  -3.501  1.00  0.00      A    H  
ATOM    183 1HH1 ARG 0  12     -14.912  11.181  -3.536  1.00  0.00      A    H  
ATOM    184 2HH1 ARG 0  12     -14.025  12.629  -3.116  1.00  0.00      A    H  
ATOM    185 1HH2 ARG 0  12     -10.924  11.011  -2.956  1.00  0.00      A    H  
ATOM    186 2HH2 ARG 0  12     -11.768  12.534  -2.787  1.00  0.00      A    H  
ATOM    187  N   GLU 0  13     -11.035   5.222  -2.562  1.00  0.00      A    N  
ATOM    188  CA  GLU 0  13      -9.861   4.839  -3.341  1.00  0.00      A    C  
ATOM    189  C   GLU 0  13      -9.356   3.415  -3.130  1.00  0.00      A    C  
ATOM    190  O   GLU 0  13      -8.334   3.029  -3.686  1.00  0.00      A    O  
ATOM    191  CB  GLU 0  13      -8.721   5.813  -3.037  1.00  0.00      A    C  
ATOM    192  CG  GLU 0  13      -8.982   7.245  -3.481  1.00  0.00      A    C  
ATOM    193  CD  GLU 0  13      -7.853   8.178  -3.142  1.00  0.00      A    C  
ATOM    194  OE1 GLU 0  13      -6.748   7.714  -2.995  1.00  0.00      A    O  
ATOM    195  OE2 GLU 0  13      -8.095   9.357  -3.031  1.00  0.00      A    O1-
ATOM    196  H   GLU 0  13     -10.907   5.643  -1.654  1.00  0.00      A    H  
ATOM    197  HA  GLU 0  13     -10.120   4.880  -4.400  1.00  0.00      A    H  
ATOM    198 1HB  GLU 0  13      -8.529   5.825  -1.964  1.00  0.00      A    H  
ATOM    199 2HB  GLU 0  13      -7.810   5.472  -3.528  1.00  0.00      A    H  
ATOM    200 1HG  GLU 0  13      -9.137   7.258  -4.559  1.00  0.00      A    H  
ATOM    201 2HG  GLU 0  13      -9.896   7.601  -3.006  1.00  0.00      A    H  
ATOM    202  N   GLY 0  14     -10.074   2.638  -2.327  1.00  0.00      A    N  
ATOM    203  CA  GLY 0  14      -9.689   1.260  -2.087  1.00  0.00      A    C  
ATOM    204  C   GLY 0  14      -8.553   1.006  -1.115  1.00  0.00      A    C  
ATOM    205  O   GLY 0  14      -8.035  -0.112  -1.035  1.00  0.00      A    O  
ATOM    206  H   GLY 0  14     -10.898   3.004  -1.872  1.00  0.00      A    H  
ATOM    207 1HA  GLY 0  14     -10.547   0.703  -1.708  1.00  0.00      A    H  
ATOM    208 2HA  GLY 0  14      -9.397   0.796  -3.029  1.00  0.00      A    H  
ATOM    209  N   MET 0  15      -8.167   2.026  -0.360  1.00  0.00      A    N  
ATOM    210  CA  MET 0  15      -7.006   1.902   0.504  1.00  0.00      A    C  
ATOM    211  C   MET 0  15      -7.425   1.276   1.833  1.00  0.00      A    C  
ATOM    212  O   MET 0  15      -7.415   1.940   2.865  1.00  0.00      A    O  
ATOM    213  CB  MET 0  15      -6.352   3.265   0.723  1.00  0.00      A    C  
ATOM    214  CG  MET 0  15      -5.758   3.887  -0.533  1.00  0.00      A    C  
ATOM    215  SD  MET 0  15      -4.974   5.480  -0.215  1.00  0.00      A    S  
ATOM    216  CE  MET 0  15      -6.410   6.522   0.025  1.00  0.00      A    C  
ATOM    217  H   MET 0  15      -8.677   2.898  -0.376  1.00  0.00      A    H  
ATOM    218  HA  MET 0  15      -6.286   1.238   0.022  1.00  0.00      A    H  
ATOM    219 1HB  MET 0  15      -7.087   3.961   1.124  1.00  0.00      A    H  
ATOM    220 2HB  MET 0  15      -5.553   3.171   1.460  1.00  0.00      A    H  
ATOM    221 1HG  MET 0  15      -5.012   3.214  -0.955  1.00  0.00      A    H  
ATOM    222 2HG  MET 0  15      -6.544   4.032  -1.274  1.00  0.00      A    H  
ATOM    223 1HE  MET 0  15      -6.089   7.543   0.231  1.00  0.00      A    H  
ATOM    224 2HE  MET 0  15      -7.024   6.509  -0.877  1.00  0.00      A    H  
ATOM    225 3HE  MET 0  15      -6.994   6.148   0.867  1.00  0.00      A    H  
ATOM    226  N   ILE 0  16      -7.783  -0.007   1.802  1.00  0.00      A    N  
ATOM    227  CA  ILE 0  16      -8.226  -0.710   3.003  1.00  0.00      A    C  
ATOM    228  C   ILE 0  16      -7.278  -0.542   4.189  1.00  0.00      A    C  
ATOM    229  O   ILE 0  16      -7.727  -0.405   5.327  1.00  0.00      A    O  
ATOM    230  CB  ILE 0  16      -8.398  -2.211   2.708  1.00  0.00      A    C  
ATOM    231  CG1 ILE 0  16      -9.061  -2.916   3.895  1.00  0.00      A    C  
ATOM    232  CG2 ILE 0  16      -7.054  -2.848   2.390  1.00  0.00      A    C  
ATOM    233  CD1 ILE 0  16     -10.466  -2.439   4.181  1.00  0.00      A    C  
ATOM    234  H   ILE 0  16      -7.747  -0.506   0.925  1.00  0.00      A    H  
ATOM    235  HA  ILE 0  16      -9.184  -0.296   3.313  1.00  0.00      A    H  
ATOM    236  HB  ILE 0  16      -9.062  -2.341   1.855  1.00  0.00      A    H  
ATOM    237 1HG1 ILE 0  16      -9.096  -3.988   3.708  1.00  0.00      A    H  
ATOM    238 2HG1 ILE 0  16      -8.460  -2.761   4.792  1.00  0.00      A    H  
ATOM    239 1HG2 ILE 0  16      -7.194  -3.909   2.185  1.00  0.00      A    H  
ATOM    240 2HG2 ILE 0  16      -6.620  -2.364   1.516  1.00  0.00      A    H  
ATOM    241 3HG2 ILE 0  16      -6.384  -2.728   3.241  1.00  0.00      A    H  
ATOM    242 1HD1 ILE 0  16     -10.869  -2.984   5.036  1.00  0.00      A    H  
ATOM    243 2HD1 ILE 0  16     -10.450  -1.372   4.407  1.00  0.00      A    H  
ATOM    244 3HD1 ILE 0  16     -11.095  -2.616   3.310  1.00  0.00      A    H  
ATOM    245  N   ILE 0  17      -5.969  -0.554   3.944  1.00  0.00      A    N  
ATOM    246  CA  ILE 0  17      -5.035  -0.403   5.054  1.00  0.00      A    C  
ATOM    247  C   ILE 0  17      -5.198   0.975   5.694  1.00  0.00      A    C  
ATOM    248  O   ILE 0  17      -4.985   1.133   6.895  1.00  0.00      A    O  
ATOM    249  CB  ILE 0  17      -3.581  -0.593   4.586  1.00  0.00      A    C  
ATOM    250  CG1 ILE 0  17      -2.650  -0.764   5.790  1.00  0.00      A    C  
ATOM    251  CG2 ILE 0  17      -3.139   0.585   3.731  1.00  0.00      A    C  
ATOM    252  CD1 ILE 0  17      -2.918  -2.015   6.595  1.00  0.00      A    C  
ATOM    253  H   ILE 0  17      -5.607  -0.667   3.008  1.00  0.00      A    H  
ATOM    254  HA  ILE 0  17      -5.257  -1.165   5.800  1.00  0.00      A    H  
ATOM    255  HB  ILE 0  17      -3.505  -1.506   3.997  1.00  0.00      A    H  
ATOM    256 1HG1 ILE 0  17      -1.616  -0.792   5.449  1.00  0.00      A    H  
ATOM    257 2HG1 ILE 0  17      -2.752   0.095   6.453  1.00  0.00      A    H  
ATOM    258 1HG2 ILE 0  17      -2.109   0.434   3.409  1.00  0.00      A    H  
ATOM    259 2HG2 ILE 0  17      -3.784   0.662   2.857  1.00  0.00      A    H  
ATOM    260 3HG2 ILE 0  17      -3.207   1.503   4.314  1.00  0.00      A    H  
ATOM    261 1HD1 ILE 0  17      -2.219  -2.066   7.431  1.00  0.00      A    H  
ATOM    262 2HD1 ILE 0  17      -3.939  -1.991   6.977  1.00  0.00      A    H  
ATOM    263 3HD1 ILE 0  17      -2.787  -2.891   5.961  1.00  0.00      A    H  
ATOM    264  N   VAL 0  18      -5.577   1.968   4.895  1.00  0.00      A    N  
ATOM    265  CA  VAL 0  18      -5.731   3.323   5.415  1.00  0.00      A    C  
ATOM    266  C   VAL 0  18      -7.081   3.420   6.118  1.00  0.00      A    C  
ATOM    267  O   VAL 0  18      -7.194   4.078   7.153  1.00  0.00      A    O  
ATOM    268  CB  VAL 0  18      -5.650   4.363   4.282  1.00  0.00      A    C  
ATOM    269  CG1 VAL 0  18      -5.949   5.756   4.815  1.00  0.00      A    C  
ATOM    270  CG2 VAL 0  18      -4.275   4.317   3.634  1.00  0.00      A    C  
ATOM    271  H   VAL 0  18      -5.761   1.793   3.918  1.00  0.00      A    H  
ATOM    272  HA  VAL 0  18      -4.925   3.516   6.121  1.00  0.00      A    H  
ATOM    273  HB  VAL 0  18      -6.412   4.134   3.536  1.00  0.00      A    H  
ATOM    274 1HG1 VAL 0  18      -5.888   6.479   4.001  1.00  0.00      A    H  
ATOM    275 2HG1 VAL 0  18      -6.952   5.775   5.242  1.00  0.00      A    H  
ATOM    276 3HG1 VAL 0  18      -5.221   6.015   5.584  1.00  0.00      A    H  
ATOM    277 1HG2 VAL 0  18      -4.225   5.054   2.833  1.00  0.00      A    H  
ATOM    278 2HG2 VAL 0  18      -3.513   4.540   4.381  1.00  0.00      A    H  
ATOM    279 3HG2 VAL 0  18      -4.099   3.323   3.223  1.00  0.00      A    H  
ATOM    280  N   VAL 0  19      -8.097   2.756   5.568  1.00  0.00      A    N  
ATOM    281  CA  VAL 0  19      -9.419   2.755   6.180  1.00  0.00      A    C  
ATOM    282  C   VAL 0  19      -9.331   2.186   7.595  1.00  0.00      A    C  
ATOM    283  O   VAL 0  19      -9.889   2.741   8.543  1.00  0.00      A    O  
ATOM    284  CB  VAL 0  19     -10.405   1.919   5.342  1.00  0.00      A    C  
ATOM    285  CG1 VAL 0  19     -11.719   1.741   6.087  1.00  0.00      A    C  
ATOM    286  CG2 VAL 0  19     -10.635   2.587   3.995  1.00  0.00      A    C  
ATOM    287  H   VAL 0  19      -7.951   2.243   4.710  1.00  0.00      A    H  
ATOM    288  HA  VAL 0  19      -9.783   3.783   6.221  1.00  0.00      A    H  
ATOM    289  HB  VAL 0  19      -9.985   0.925   5.188  1.00  0.00      A    H  
ATOM    290 1HG1 VAL 0  19     -12.404   1.147   5.480  1.00  0.00      A    H  
ATOM    291 2HG1 VAL 0  19     -11.535   1.229   7.031  1.00  0.00      A    H  
ATOM    292 3HG1 VAL 0  19     -12.162   2.717   6.282  1.00  0.00      A    H  
ATOM    293 1HG2 VAL 0  19     -11.332   1.991   3.407  1.00  0.00      A    H  
ATOM    294 2HG2 VAL 0  19     -11.049   3.584   4.149  1.00  0.00      A    H  
ATOM    295 3HG2 VAL 0  19      -9.687   2.667   3.462  1.00  0.00      A    H  
ATOM    296  N   ILE 0  20      -8.626   1.068   7.727  1.00  0.00      A    N  
ATOM    297  CA  ILE 0  20      -8.483   0.410   9.014  1.00  0.00      A    C  
ATOM    298  C   ILE 0  20      -7.888   1.369  10.036  1.00  0.00      A    C  
ATOM    299  O   ILE 0  20      -8.420   1.515  11.131  1.00  0.00      A    O  
ATOM    300  CB  ILE 0  20      -7.598  -0.844   8.899  1.00  0.00      A    C  
ATOM    301  CG1 ILE 0  20      -8.305  -1.923   8.075  1.00  0.00      A    C  
ATOM    302  CG2 ILE 0  20      -7.241  -1.372  10.280  1.00  0.00      A    C  
ATOM    303  CD1 ILE 0  20      -7.405  -3.067   7.665  1.00  0.00      A    C  
ATOM    304  H   ILE 0  20      -8.178   0.666   6.916  1.00  0.00      A    H  
ATOM    305  HA  ILE 0  20      -9.473   0.111   9.363  1.00  0.00      A    H  
ATOM    306  HB  ILE 0  20      -6.680  -0.594   8.368  1.00  0.00      A    H  
ATOM    307 1HG1 ILE 0  20      -9.136  -2.332   8.649  1.00  0.00      A    H  
ATOM    308 2HG1 ILE 0  20      -8.721  -1.477   7.171  1.00  0.00      A    H  
ATOM    309 1HG2 ILE 0  20      -6.616  -2.259  10.180  1.00  0.00      A    H  
ATOM    310 2HG2 ILE 0  20      -6.699  -0.607  10.833  1.00  0.00      A    H  
ATOM    311 3HG2 ILE 0  20      -8.154  -1.631  10.817  1.00  0.00      A    H  
ATOM    312 1HD1 ILE 0  20      -7.977  -3.790   7.084  1.00  0.00      A    H  
ATOM    313 2HD1 ILE 0  20      -6.583  -2.683   7.059  1.00  0.00      A    H  
ATOM    314 3HD1 ILE 0  20      -7.005  -3.551   8.554  1.00  0.00      A    H  
ATOM    315  N   VAL 0  21      -6.786   2.022   9.676  1.00  0.00      A    N  
ATOM    316  CA  VAL 0  21      -6.101   2.923  10.610  1.00  0.00      A    C  
ATOM    317  C   VAL 0  21      -6.936   4.137  10.993  1.00  0.00      A    C  
ATOM    318  O   VAL 0  21      -7.124   4.419  12.177  1.00  0.00      A    O  
ATOM    319  CB  VAL 0  21      -4.776   3.410   9.993  1.00  0.00      A    C  
ATOM    320  CG1 VAL 0  21      -4.144   4.483  10.867  1.00  0.00      A    C  
ATOM    321  CG2 VAL 0  21      -3.828   2.235   9.811  1.00  0.00      A    C  
ATOM    322  H   VAL 0  21      -6.411   1.900   8.746  1.00  0.00      A    H  
ATOM    323  HA  VAL 0  21      -5.894   2.375  11.530  1.00  0.00      A    H  
ATOM    324  HB  VAL 0  21      -4.983   3.864   9.024  1.00  0.00      A    H  
ATOM    325 1HG1 VAL 0  21      -3.209   4.815  10.415  1.00  0.00      A    H  
ATOM    326 2HG1 VAL 0  21      -4.826   5.329  10.954  1.00  0.00      A    H  
ATOM    327 3HG1 VAL 0  21      -3.943   4.074  11.857  1.00  0.00      A    H  
ATOM    328 1HG2 VAL 0  21      -2.894   2.586   9.373  1.00  0.00      A    H  
ATOM    329 2HG2 VAL 0  21      -3.626   1.776  10.779  1.00  0.00      A    H  
ATOM    330 3HG2 VAL 0  21      -4.284   1.498   9.149  1.00  0.00      A    H  
ATOM    331  N   LEU 0  22      -7.423   4.860   9.989  1.00  0.00      A    N  
ATOM    332  CA  LEU 0  22      -8.212   6.063  10.213  1.00  0.00      A    C  
ATOM    333  C   LEU 0  22      -9.452   5.832  11.064  1.00  0.00      A    C  
ATOM    334  O   LEU 0  22      -9.793   6.660  11.914  1.00  0.00      A    O  
ATOM    335  CB  LEU 0  22      -8.633   6.657   8.863  1.00  0.00      A    C  
ATOM    336  CG  LEU 0  22      -7.504   7.267   8.023  1.00  0.00      A    C  
ATOM    337  CD1 LEU 0  22      -8.042   7.654   6.652  1.00  0.00      A    C  
ATOM    338  CD2 LEU 0  22      -6.930   8.477   8.746  1.00  0.00      A    C  
ATOM    339  H   LEU 0  22      -7.241   4.561   9.041  1.00  0.00      A    H  
ATOM    340  HA  LEU 0  22      -7.596   6.787  10.744  1.00  0.00      A    H  
ATOM    341 1HB  LEU 0  22      -9.101   5.874   8.270  1.00  0.00      A    H  
ATOM    342 2HB  LEU 0  22      -9.372   7.439   9.043  1.00  0.00      A    H  
ATOM    343  HG  LEU 0  22      -6.718   6.526   7.876  1.00  0.00      A    H  
ATOM    344 1HD1 LEU 0  22      -7.239   8.087   6.055  1.00  0.00      A    H  
ATOM    345 2HD1 LEU 0  22      -8.428   6.767   6.150  1.00  0.00      A    H  
ATOM    346 3HD1 LEU 0  22      -8.842   8.384   6.768  1.00  0.00      A    H  
ATOM    347 1HD2 LEU 0  22      -6.126   8.910   8.150  1.00  0.00      A    H  
ATOM    348 2HD2 LEU 0  22      -7.714   9.220   8.892  1.00  0.00      A    H  
ATOM    349 3HD2 LEU 0  22      -6.536   8.169   9.715  1.00  0.00      A    H  
ATOM    350  N   LEU 0  23     -10.131   4.716  10.835  1.00  0.00      A    N  
ATOM    351  CA  LEU 0  23     -11.274   4.361  11.656  1.00  0.00      A    C  
ATOM    352  C   LEU 0  23     -10.847   4.103  13.103  1.00  0.00      A    C  
ATOM    353  O   LEU 0  23     -11.458   4.632  14.036  1.00  0.00      A    O  
ATOM    354  CB  LEU 0  23     -11.968   3.118  11.084  1.00  0.00      A    C  
ATOM    355  CG  LEU 0  23     -13.268   2.701  11.784  1.00  0.00      A    C  
ATOM    356  CD1 LEU 0  23     -14.138   1.914  10.814  1.00  0.00      A    C  
ATOM    357  CD2 LEU 0  23     -12.937   1.873  13.017  1.00  0.00      A    C  
ATOM    358  H   LEU 0  23      -9.856   4.101  10.082  1.00  0.00      A    H  
ATOM    359  HA  LEU 0  23     -11.977   5.193  11.647  1.00  0.00      A    H  
ATOM    360 1HB  LEU 0  23     -12.201   3.302  10.036  1.00  0.00      A    H  
ATOM    361 2HB  LEU 0  23     -11.277   2.278  11.140  1.00  0.00      A    H  
ATOM    362  HG  LEU 0  23     -13.822   3.591  12.083  1.00  0.00      A    H  
ATOM    363 1HD1 LEU 0  23     -15.061   1.618  11.311  1.00  0.00      A    H  
ATOM    364 2HD1 LEU 0  23     -14.375   2.536   9.951  1.00  0.00      A    H  
ATOM    365 3HD1 LEU 0  23     -13.602   1.025  10.484  1.00  0.00      A    H  
ATOM    366 1HD2 LEU 0  23     -13.861   1.578  13.515  1.00  0.00      A    H  
ATOM    367 2HD2 LEU 0  23     -12.384   0.982  12.720  1.00  0.00      A    H  
ATOM    368 3HD2 LEU 0  23     -12.330   2.466  13.702  1.00  0.00      A    H  
ATOM    369  N   GLU 0  24      -9.799   3.306  13.300  1.00  0.00      A    N  
ATOM    370  CA  GLU 0  24      -9.348   3.025  14.660  1.00  0.00      A    C  
ATOM    371  C   GLU 0  24      -8.810   4.266  15.361  1.00  0.00      A    C  
ATOM    372  O   GLU 0  24      -8.808   4.342  16.588  1.00  0.00      A    O  
ATOM    373  CB  GLU 0  24      -8.269   1.940  14.642  1.00  0.00      A    C  
ATOM    374  CG  GLU 0  24      -8.771   0.562  14.234  1.00  0.00      A    C  
ATOM    375  CD  GLU 0  24      -7.682  -0.475  14.213  1.00  0.00      A    C  
ATOM    376  OE1 GLU 0  24      -6.547  -0.121  14.429  1.00  0.00      A    O  
ATOM    377  OE2 GLU 0  24      -7.985  -1.621  13.981  1.00  0.00      A    O1-
ATOM    378  H   GLU 0  24      -9.305   2.891  12.523  1.00  0.00      A    H  
ATOM    379  HA  GLU 0  24     -10.200   2.668  15.240  1.00  0.00      A    H  
ATOM    380 1HB  GLU 0  24      -7.477   2.225  13.951  1.00  0.00      A    H  
ATOM    381 2HB  GLU 0  24      -7.824   1.853  15.634  1.00  0.00      A    H  
ATOM    382 1HG  GLU 0  24      -9.544   0.245  14.934  1.00  0.00      A    H  
ATOM    383 2HG  GLU 0  24      -9.221   0.629  13.245  1.00  0.00      A    H  
ATOM    384  N   LYS 0  25      -8.350   5.242  14.584  1.00  0.00      A    N  
ATOM    385  CA  LYS 0  25      -7.819   6.459  15.173  1.00  0.00      A    C  
ATOM    386  C   LYS 0  25      -8.947   7.462  15.435  1.00  0.00      A    C  
ATOM    387  O   LYS 0  25      -8.699   8.606  15.806  1.00  0.00      A    O  
ATOM    388  CB  LYS 0  25      -6.755   7.075  14.263  1.00  0.00      A    C  
ATOM    389  CG  LYS 0  25      -5.543   6.184  14.020  1.00  0.00      A    C  
ATOM    390  CD  LYS 0  25      -4.772   5.937  15.308  1.00  0.00      A    C  
ATOM    391  CE  LYS 0  25      -3.507   5.131  15.051  1.00  0.00      A    C  
ATOM    392  NZ  LYS 0  25      -2.762   4.849  16.307  1.00  0.00      A    N1+
ATOM    393  H   LYS 0  25      -8.368   5.149  13.578  1.00  0.00      A    H  
ATOM    394  HA  LYS 0  25      -7.366   6.210  16.133  1.00  0.00      A    H  
ATOM    395 1HB  LYS 0  25      -7.196   7.311  13.295  1.00  0.00      A    H  
ATOM    396 2HB  LYS 0  25      -6.401   8.010  14.699  1.00  0.00      A    H  
ATOM    397 1HG  LYS 0  25      -5.871   5.227  13.613  1.00  0.00      A    H  
ATOM    398 2HG  LYS 0  25      -4.882   6.659  13.296  1.00  0.00      A    H  
ATOM    399 1HD  LYS 0  25      -4.499   6.892  15.758  1.00  0.00      A    H  
ATOM    400 2HD  LYS 0  25      -5.402   5.391  16.010  1.00  0.00      A    H  
ATOM    401 1HE  LYS 0  25      -3.769   4.185  14.578  1.00  0.00      A    H  
ATOM    402 2HE  LYS 0  25      -2.856   5.682  14.373  1.00  0.00      A    H  
ATOM    403 1HZ  LYS 0  25      -1.931   4.314  16.094  1.00  0.00      A    H  
ATOM    404 2HZ  LYS 0  25      -2.497   5.720  16.745  1.00  0.00      A    H  
ATOM    405 3HZ  LYS 0  25      -3.349   4.321  16.936  1.00  0.00      A    H  
ATOM    406  N   GLY 0  26     -10.186   7.023  15.218  1.00  0.00      A    N  
ATOM    407  CA  GLY 0  26     -11.338   7.874  15.474  1.00  0.00      A    C  
ATOM    408  C   GLY 0  26     -12.269   8.355  14.374  1.00  0.00      A    C  
ATOM    409  O   GLY 0  26     -13.304   8.945  14.684  1.00  0.00      A    O  
ATOM    410  H   GLY 0  26     -10.333   6.086  14.870  1.00  0.00      A    H  
ATOM    411 1HA  GLY 0  26     -12.010   7.375  16.172  1.00  0.00      A    H  
ATOM    412 2HA  GLY 0  26     -11.009   8.797  15.947  1.00  0.00      A    H  
ATOM    413  N   ALA 0  27     -11.938   8.123  13.107  1.00  0.00      A    N  
ATOM    414  CA  ALA 0  27     -12.841   8.538  12.027  1.00  0.00      A    C  
ATOM    415  C   ALA 0  27     -14.174   7.783  12.088  1.00  0.00      A    C  
ATOM    416  O   ALA 0  27     -14.198   6.568  12.271  1.00  0.00      A    O  
ATOM    417  CB  ALA 0  27     -12.177   8.327  10.674  1.00  0.00      A    C  
ATOM    418  H   ALA 0  27     -11.071   7.662  12.873  1.00  0.00      A    H  
ATOM    419  HA  ALA 0  27     -13.059   9.598  12.158  1.00  0.00      A    H  
ATOM    420 1HB  ALA 0  27     -12.857   8.641   9.882  1.00  0.00      A    H  
ATOM    421 2HB  ALA 0  27     -11.262   8.917  10.622  1.00  0.00      A    H  
ATOM    422 3HB  ALA 0  27     -11.937   7.273  10.548  1.00  0.00      A    H  
ATOM    423  N   ASP 0  28     -15.285   8.506  11.950  1.00  0.00      A    N  
ATOM    424  CA  ASP 0  28     -16.608   7.890  12.055  1.00  0.00      A    C  
ATOM    425  C   ASP 0  28     -16.947   7.171  10.752  1.00  0.00      A    C  
ATOM    426  O   ASP 0  28     -16.978   7.785   9.688  1.00  0.00      A    O  
ATOM    427  CB  ASP 0  28     -17.677   8.939  12.369  1.00  0.00      A    C  
ATOM    428  CG  ASP 0  28     -19.055   8.332  12.595  1.00  0.00      A    C  
ATOM    429  OD1 ASP 0  28     -19.210   7.156  12.362  1.00  0.00      A    O  
ATOM    430  OD2 ASP 0  28     -19.940   9.049  12.997  1.00  0.00      A    O1-
ATOM    431  H   ASP 0  28     -15.216   9.498  11.771  1.00  0.00      A    H  
ATOM    432  HA  ASP 0  28     -16.588   7.164  12.867  1.00  0.00      A    H  
ATOM    433 1HB  ASP 0  28     -17.391   9.496  13.261  1.00  0.00      A    H  
ATOM    434 2HB  ASP 0  28     -17.741   9.652  11.545  1.00  0.00      A    H  
ATOM    435  N   PRO 0  29     -17.205   5.856  10.820  1.00  0.00      A    N  
ATOM    436  CA  PRO 0  29     -17.555   5.064   9.632  1.00  0.00      A    C  
ATOM    437  C   PRO 0  29     -18.879   5.532   9.044  1.00  0.00      A    C  
ATOM    438  O   PRO 0  29     -19.217   5.210   7.905  1.00  0.00      A    O  
ATOM    439  CB  PRO 0  29     -17.654   3.636  10.177  1.00  0.00      A    C  
ATOM    440  CG  PRO 0  29     -17.967   3.817  11.623  1.00  0.00      A    C  
ATOM    441  CD  PRO 0  29     -17.214   5.060  12.016  1.00  0.00      A    C  
ATOM    442  HA  PRO 0  29     -16.745   5.144   8.893  1.00  0.00      A    H  
ATOM    443 1HB  PRO 0  29     -18.435   3.080   9.637  1.00  0.00      A    H  
ATOM    444 2HB  PRO 0  29     -16.707   3.102  10.009  1.00  0.00      A    H  
ATOM    445 1HG  PRO 0  29     -19.053   3.916  11.767  1.00  0.00      A    H  
ATOM    446 2HG  PRO 0  29     -17.651   2.931  12.194  1.00  0.00      A    H  
ATOM    447 1HD  PRO 0  29     -17.755   5.577  12.823  1.00  0.00      A    H  
ATOM    448 2HD  PRO 0  29     -16.200   4.787  12.342  1.00  0.00      A    H  
ATOM    449  N   ASN 0  30     -19.622   6.303   9.834  1.00  0.00      A    N  
ATOM    450  CA  ASN 0  30     -20.842   6.947   9.361  1.00  0.00      A    C  
ATOM    451  C   ASN 0  30     -20.742   8.442   9.050  1.00  0.00      A    C  
ATOM    452  O   ASN 0  30     -21.754   9.117   8.890  1.00  0.00      A    O  
ATOM    453  CB  ASN 0  30     -21.947   6.716  10.375  1.00  0.00      A    C  
ATOM    454  CG  ASN 0  30     -22.374   5.276  10.446  1.00  0.00      A    C  
ATOM    455  ND2 ASN 0  30     -21.915   4.579  11.454  1.00  0.00      A    N  
ATOM    456  OD1 ASN 0  30     -23.121   4.794   9.586  1.00  0.00      A    O  
ATOM    457  H   ASN 0  30     -19.329   6.444  10.790  1.00  0.00      A    H  
ATOM    458  HA  ASN 0  30     -21.126   6.495   8.410  1.00  0.00      A    H  
ATOM    459 1HB  ASN 0  30     -21.607   7.031  11.362  1.00  0.00      A    H  
ATOM    460 2HB  ASN 0  30     -22.812   7.327  10.116  1.00  0.00      A    H  
ATOM    461 1HD2 ASN 0  30     -22.166   3.616  11.552  1.00  0.00      A    H  
ATOM    462 2HD2 ASN 0  30     -21.314   5.010  12.126  1.00  0.00      A    H  
ATOM    463  N   ALA 0  31     -19.520   8.950   8.952  1.00  0.00      A    N  
ATOM    464  CA  ALA 0  31     -19.309  10.328   8.560  1.00  0.00      A    C  
ATOM    465  C   ALA 0  31     -19.827  10.465   7.131  1.00  0.00      A    C  
ATOM    466  O   ALA 0  31     -19.777   9.512   6.363  1.00  0.00      A    O  
ATOM    467  CB  ALA 0  31     -17.842  10.718   8.664  1.00  0.00      A    C  
ATOM    468  H   ALA 0  31     -18.719   8.369   9.155  1.00  0.00      A    H  
ATOM    469  HA  ALA 0  31     -19.843  10.967   9.264  1.00  0.00      A    H  
ATOM    470 1HB  ALA 0  31     -17.714  11.748   8.332  1.00  0.00      A    H  
ATOM    471 2HB  ALA 0  31     -17.514  10.627   9.700  1.00  0.00      A    H  
ATOM    472 3HB  ALA 0  31     -17.245  10.058   8.036  1.00  0.00      A    H  
ATOM    473  N   SER 0  32     -20.330  11.645   6.783  1.00  0.00      A    N  
ATOM    474  CA  SER 0  32     -20.889  11.880   5.456  1.00  0.00      A    C  
ATOM    475  C   SER 0  32     -20.102  12.983   4.772  1.00  0.00      A    C  
ATOM    476  O   SER 0  32     -19.550  13.858   5.439  1.00  0.00      A    O  
ATOM    477  CB  SER 0  32     -22.354  12.260   5.548  1.00  0.00      A    C  
ATOM    478  OG  SER 0  32     -22.516  13.472   6.233  1.00  0.00      A    O  
ATOM    479  H   SER 0  32     -20.324  12.398   7.454  1.00  0.00      A    H  
ATOM    480  HA  SER 0  32     -20.808  10.958   4.879  1.00  0.00      A    H  
ATOM    481 1HB  SER 0  32     -22.771  12.348   4.546  1.00  0.00      A    H  
ATOM    482 2HB  SER 0  32     -22.902  11.473   6.063  1.00  0.00      A    H  
ATOM    483  HG  SER 0  32     -22.320  14.164   5.597  1.00  0.00      A    H  
ATOM    484  N   ASP 0  33     -20.022  12.937   3.445  1.00  0.00      A    N  
ATOM    485  CA  ASP 0  33     -19.384  14.032   2.716  1.00  0.00      A    C  
ATOM    486  C   ASP 0  33     -20.411  15.106   2.379  1.00  0.00      A    C  
ATOM    487  O   ASP 0  33     -21.535  15.088   2.894  1.00  0.00      A    O  
ATOM    488  CB  ASP 0  33     -18.723  13.521   1.433  1.00  0.00      A    C  
ATOM    489  CG  ASP 0  33     -19.731  13.028   0.404  1.00  0.00      A    C  
ATOM    490  OD1 ASP 0  33     -20.907  13.198   0.623  1.00  0.00      A    O  
ATOM    491  OD2 ASP 0  33     -19.315  12.485  -0.592  1.00  0.00      A    O1-
ATOM    492  H   ASP 0  33     -20.397  12.153   2.928  1.00  0.00      A    H  
ATOM    493  HA  ASP 0  33     -18.614  14.468   3.352  1.00  0.00      A    H  
ATOM    494 1HB  ASP 0  33     -18.131  14.320   0.986  1.00  0.00      A    H  
ATOM    495 2HB  ASP 0  33     -18.043  12.704   1.675  1.00  0.00      A    H  
ATOM    496  N   LYS 0  34     -20.023  16.037   1.518  1.00  0.00      A    N  
ATOM    497  CA  LYS 0  34     -20.880  17.151   1.140  1.00  0.00      A    C  
ATOM    498  C   LYS 0  34     -22.193  16.728   0.495  1.00  0.00      A    C  
ATOM    499  O   LYS 0  34     -23.150  17.497   0.489  1.00  0.00      A    O  
ATOM    500  CB  LYS 0  34     -20.124  18.084   0.193  1.00  0.00      A    C  
ATOM    501  CG  LYS 0  34     -18.983  18.853   0.845  1.00  0.00      A    C  
ATOM    502  CD  LYS 0  34     -18.273  19.747  -0.161  1.00  0.00      A    C  
ATOM    503  CE  LYS 0  34     -17.135  20.519   0.490  1.00  0.00      A    C  
ATOM    504  NZ  LYS 0  34     -16.410  21.373  -0.489  1.00  0.00      A    N1+
ATOM    505  H   LYS 0  34     -19.101  15.967   1.114  1.00  0.00      A    H  
ATOM    506  HA  LYS 0  34     -21.138  17.711   2.039  1.00  0.00      A    H  
ATOM    507 1HB  LYS 0  34     -19.709  17.506  -0.633  1.00  0.00      A    H  
ATOM    508 2HB  LYS 0  34     -20.817  18.810  -0.233  1.00  0.00      A    H  
ATOM    509 1HG  LYS 0  34     -19.376  19.472   1.653  1.00  0.00      A    H  
ATOM    510 2HG  LYS 0  34     -18.265  18.151   1.266  1.00  0.00      A    H  
ATOM    511 1HD  LYS 0  34     -17.870  19.135  -0.970  1.00  0.00      A    H  
ATOM    512 2HD  LYS 0  34     -18.984  20.455  -0.584  1.00  0.00      A    H  
ATOM    513 1HE  LYS 0  34     -17.532  21.152   1.282  1.00  0.00      A    H  
ATOM    514 2HE  LYS 0  34     -16.428  19.819   0.935  1.00  0.00      A    H  
ATOM    515 1HZ  LYS 0  34     -15.665  21.867  -0.019  1.00  0.00      A    H  
ATOM    516 2HZ  LYS 0  34     -16.021  20.794  -1.220  1.00  0.00      A    H  
ATOM    517 3HZ  LYS 0  34     -17.051  22.040  -0.894  1.00  0.00      A    H  
ATOM    518  N   ASP 0  35     -22.245  15.511  -0.046  1.00  0.00      A    N  
ATOM    519  CA  ASP 0  35     -23.464  15.028  -0.696  1.00  0.00      A    C  
ATOM    520  C   ASP 0  35     -24.192  13.976   0.137  1.00  0.00      A    C  
ATOM    521  O   ASP 0  35     -25.073  13.280  -0.365  1.00  0.00      A    O  
ATOM    522  CB  ASP 0  35     -23.134  14.446  -2.072  1.00  0.00      A    C  
ATOM    523  CG  ASP 0  35     -22.624  15.494  -3.053  1.00  0.00      A    C  
ATOM    524  OD1 ASP 0  35     -23.194  16.558  -3.104  1.00  0.00      A    O  
ATOM    525  OD2 ASP 0  35     -21.670  15.220  -3.741  1.00  0.00      A    O1-
ATOM    526  H   ASP 0  35     -21.434  14.909  -0.011  1.00  0.00      A    H  
ATOM    527  HA  ASP 0  35     -24.143  15.870  -0.826  1.00  0.00      A    H  
ATOM    528 1HB  ASP 0  35     -22.375  13.669  -1.967  1.00  0.00      A    H  
ATOM    529 2HB  ASP 0  35     -24.024  13.978  -2.493  1.00  0.00      A    H  
ATOM    530  N   GLY 0  36     -23.813  13.864   1.408  1.00  0.00      A    N  
ATOM    531  CA  GLY 0  36     -24.452  12.911   2.299  1.00  0.00      A    C  
ATOM    532  C   GLY 0  36     -23.991  11.465   2.187  1.00  0.00      A    C  
ATOM    533  O   GLY 0  36     -24.640  10.574   2.734  1.00  0.00      A    O  
ATOM    534  H   GLY 0  36     -23.071  14.450   1.764  1.00  0.00      A    H  
ATOM    535 1HA  GLY 0  36     -24.293  13.215   3.333  1.00  0.00      A    H  
ATOM    536 2HA  GLY 0  36     -25.528  12.914   2.123  1.00  0.00      A    H  
ATOM    537  N   ARG 0  37     -22.885  11.225   1.486  1.00  0.00      A    N  
ATOM    538  CA  ARG 0  37     -22.417   9.855   1.234  1.00  0.00      A    C  
ATOM    539  C   ARG 0  37     -21.384   9.453   2.288  1.00  0.00      A    C  
ATOM    540  O   ARG 0  37     -20.526  10.254   2.641  1.00  0.00      A    O  
ATOM    541  CB  ARG 0  37     -21.803   9.734  -0.153  1.00  0.00      A    C  
ATOM    542  CG  ARG 0  37     -22.774   9.950  -1.303  1.00  0.00      A    C  
ATOM    543  CD  ARG 0  37     -22.102   9.819  -2.621  1.00  0.00      A    C  
ATOM    544  NE  ARG 0  37     -23.023  10.045  -3.724  1.00  0.00      A    N  
ATOM    545  CZ  ARG 0  37     -22.682   9.998  -5.027  1.00  0.00      A    C  
ATOM    546  NH1 ARG 0  37     -21.442   9.733  -5.373  1.00  0.00      A    N1+
ATOM    547  NH2 ARG 0  37     -23.595  10.219  -5.957  1.00  0.00      A    N  
ATOM    548  H   ARG 0  37     -22.353  12.002   1.120  1.00  0.00      A    H  
ATOM    549  HA  ARG 0  37     -23.274   9.182   1.290  1.00  0.00      A    H  
ATOM    550 1HB  ARG 0  37     -21.000  10.462  -0.259  1.00  0.00      A    H  
ATOM    551 2HB  ARG 0  37     -21.366   8.743  -0.273  1.00  0.00      A    H  
ATOM    552 1HG  ARG 0  37     -23.572   9.210  -1.249  1.00  0.00      A    H  
ATOM    553 2HG  ARG 0  37     -23.202  10.951  -1.235  1.00  0.00      A    H  
ATOM    554 1HD  ARG 0  37     -21.297  10.549  -2.694  1.00  0.00      A    H  
ATOM    555 2HD  ARG 0  37     -21.691   8.815  -2.721  1.00  0.00      A    H  
ATOM    556  HE  ARG 0  37     -23.986  10.252  -3.497  1.00  0.00      A    H  
ATOM    557 1HH1 ARG 0  37     -20.744   9.565  -4.662  1.00  0.00      A    H  
ATOM    558 2HH1 ARG 0  37     -21.186   9.699  -6.349  1.00  0.00      A    H  
ATOM    559 1HH2 ARG 0  37     -24.548  10.423  -5.691  1.00  0.00      A    H  
ATOM    560 2HH2 ARG 0  37     -23.339  10.185  -6.932  1.00  0.00      A    H  
ATOM    561  N   THR 0  38     -21.458   8.216   2.780  1.00  0.00      A    N  
ATOM    562  CA  THR 0  38     -20.516   7.734   3.799  1.00  0.00      A    C  
ATOM    563  C   THR 0  38     -19.418   6.888   3.123  1.00  0.00      A    C  
ATOM    564  O   THR 0  38     -19.543   6.523   1.950  1.00  0.00      A    O  
ATOM    565  CB  THR 0  38     -21.232   6.907   4.883  1.00  0.00      A    C  
ATOM    566  CG2 THR 0  38     -22.347   7.720   5.524  1.00  0.00      A    C  
ATOM    567  OG1 THR 0  38     -21.785   5.722   4.297  1.00  0.00      A    O  
ATOM    568  H   THR 0  38     -22.181   7.595   2.445  1.00  0.00      A    H  
ATOM    569  HA  THR 0  38     -20.055   8.597   4.278  1.00  0.00      A    H  
ATOM    570  HB  THR 0  38     -20.515   6.616   5.651  1.00  0.00      A    H  
ATOM    571  HG1 THR 0  38     -22.415   5.967   3.614  1.00  0.00      A    H  
ATOM    572 1HG2 THR 0  38     -22.841   7.120   6.288  1.00  0.00      A    H  
ATOM    573 2HG2 THR 0  38     -21.927   8.616   5.981  1.00  0.00      A    H  
ATOM    574 3HG2 THR 0  38     -23.072   8.006   4.763  1.00  0.00      A    H  
ATOM    575  N   PRO 0  39     -18.337   6.559   3.857  1.00  0.00      A    N  
ATOM    576  CA  PRO 0  39     -17.292   5.672   3.332  1.00  0.00      A    C  
ATOM    577  C   PRO 0  39     -17.888   4.399   2.739  1.00  0.00      A    C  
ATOM    578  O   PRO 0  39     -17.371   3.843   1.765  1.00  0.00      A    O  
ATOM    579  CB  PRO 0  39     -16.441   5.370   4.569  1.00  0.00      A    C  
ATOM    580  CG  PRO 0  39     -16.578   6.590   5.414  1.00  0.00      A    C  
ATOM    581  CD  PRO 0  39     -18.020   6.993   5.260  1.00  0.00      A    C  
ATOM    582  HA  PRO 0  39     -16.706   6.212   2.573  1.00  0.00      A    H  
ATOM    583 1HB  PRO 0  39     -16.810   4.462   5.068  1.00  0.00      A    H  
ATOM    584 2HB  PRO 0  39     -15.401   5.172   4.271  1.00  0.00      A    H  
ATOM    585 1HG  PRO 0  39     -16.311   6.363   6.457  1.00  0.00      A    H  
ATOM    586 2HG  PRO 0  39     -15.882   7.370   5.071  1.00  0.00      A    H  
ATOM    587 1HD  PRO 0  39     -18.633   6.453   5.996  1.00  0.00      A    H  
ATOM    588 2HD  PRO 0  39     -18.115   8.080   5.398  1.00  0.00      A    H  
ATOM    589  N   LEU 0  40     -18.973   3.927   3.347  1.00  0.00      A    N  
ATOM    590  CA  LEU 0  40     -19.620   2.710   2.898  1.00  0.00      A    C  
ATOM    591  C   LEU 0  40     -20.249   2.894   1.506  1.00  0.00      A    C  
ATOM    592  O   LEU 0  40     -20.290   1.953   0.710  1.00  0.00      A    O  
ATOM    593  CB  LEU 0  40     -20.694   2.287   3.909  1.00  0.00      A    C  
ATOM    594  CG  LEU 0  40     -21.375   0.941   3.632  1.00  0.00      A    C  
ATOM    595  CD1 LEU 0  40     -20.327  -0.163   3.608  1.00  0.00      A    C  
ATOM    596  CD2 LEU 0  40     -22.426   0.675   4.699  1.00  0.00      A    C  
ATOM    597  H   LEU 0  40     -19.357   4.425   4.138  1.00  0.00      A    H  
ATOM    598  HA  LEU 0  40     -18.869   1.923   2.830  1.00  0.00      A    H  
ATOM    599 1HB  LEU 0  40     -20.238   2.231   4.896  1.00  0.00      A    H  
ATOM    600 2HB  LEU 0  40     -21.469   3.053   3.932  1.00  0.00      A    H  
ATOM    601  HG  LEU 0  40     -21.852   0.969   2.652  1.00  0.00      A    H  
ATOM    602 1HD1 LEU 0  40     -20.811  -1.120   3.411  1.00  0.00      A    H  
ATOM    603 2HD1 LEU 0  40     -19.599   0.043   2.823  1.00  0.00      A    H  
ATOM    604 3HD1 LEU 0  40     -19.820  -0.205   4.571  1.00  0.00      A    H  
ATOM    605 1HD2 LEU 0  40     -22.911  -0.282   4.502  1.00  0.00      A    H  
ATOM    606 2HD2 LEU 0  40     -21.950   0.645   5.679  1.00  0.00      A    H  
ATOM    607 3HD2 LEU 0  40     -23.171   1.470   4.682  1.00  0.00      A    H  
ATOM    608  N   HIS 0  41     -20.742   4.096   1.207  1.00  0.00      A    N  
ATOM    609  CA  HIS 0  41     -21.371   4.337  -0.089  1.00  0.00      A    C  
ATOM    610  C   HIS 0  41     -20.344   4.186  -1.218  1.00  0.00      A    C  
ATOM    611  O   HIS 0  41     -20.618   3.547  -2.234  1.00  0.00      A    O  
ATOM    612  CB  HIS 0  41     -22.001   5.733  -0.137  1.00  0.00      A    C  
ATOM    613  CG  HIS 0  41     -23.230   5.867   0.708  1.00  0.00      A    C  
ATOM    614  CD2 HIS 0  41     -24.544   5.844   0.381  1.00  0.00      A    C  
ATOM    615  ND1 HIS 0  41     -23.177   6.050   2.074  1.00  0.00      A    N  
ATOM    616  CE1 HIS 0  41     -24.407   6.135   2.551  1.00  0.00      A    C  
ATOM    617  NE2 HIS 0  41     -25.254   6.013   1.544  1.00  0.00      A    N  
ATOM    618  H   HIS 0  41     -20.686   4.852   1.874  1.00  0.00      A    H  
ATOM    619  HA  HIS 0  41     -22.162   3.605  -0.251  1.00  0.00      A    H  
ATOM    620 1HB  HIS 0  41     -21.274   6.472   0.199  1.00  0.00      A    H  
ATOM    621 2HB  HIS 0  41     -22.266   5.977  -1.165  1.00  0.00      A    H  
ATOM    622  HD2 HIS 0  41     -24.960   5.716  -0.618  1.00  0.00      A    H  
ATOM    623  HE1 HIS 0  41     -24.677   6.281   3.596  1.00  0.00      A    H  
ATOM    624  HE2 HIS 0  41     -26.261   6.039   1.613  1.00  0.00      A    H  
ATOM    625  N   TYR 0  42     -19.175   4.799  -1.045  1.00  0.00      A    N  
ATOM    626  CA  TYR 0  42     -18.111   4.744  -2.054  1.00  0.00      A    C  
ATOM    627  C   TYR 0  42     -17.374   3.409  -2.140  1.00  0.00      A    C  
ATOM    628  O   TYR 0  42     -16.961   2.991  -3.227  1.00  0.00      A    O  
ATOM    629  CB  TYR 0  42     -17.100   5.862  -1.791  1.00  0.00      A    C  
ATOM    630  CG  TYR 0  42     -17.633   7.248  -2.081  1.00  0.00      A    C  
ATOM    631  CD1 TYR 0  42     -17.731   8.182  -1.060  1.00  0.00      A    C  
ATOM    632  CD2 TYR 0  42     -18.024   7.585  -3.369  1.00  0.00      A    C  
ATOM    633  CE1 TYR 0  42     -18.217   9.447  -1.325  1.00  0.00      A    C  
ATOM    634  CE2 TYR 0  42     -18.511   8.850  -3.634  1.00  0.00      A    C  
ATOM    635  CZ  TYR 0  42     -18.608   9.779  -2.618  1.00  0.00      A    C  
ATOM    636  OH  TYR 0  42     -19.093  11.039  -2.882  1.00  0.00      A    O  
ATOM    637  H   TYR 0  42     -19.017   5.316  -0.192  1.00  0.00      A    H  
ATOM    638  HA  TYR 0  42     -18.558   4.892  -3.037  1.00  0.00      A    H  
ATOM    639 1HB  TYR 0  42     -16.785   5.831  -0.747  1.00  0.00      A    H  
ATOM    640 2HB  TYR 0  42     -16.214   5.703  -2.405  1.00  0.00      A    H  
ATOM    641  HD1 TYR 0  42     -17.423   7.917  -0.048  1.00  0.00      A    H  
ATOM    642  HD2 TYR 0  42     -17.948   6.851  -4.171  1.00  0.00      A    H  
ATOM    643  HE1 TYR 0  42     -18.294  10.181  -0.523  1.00  0.00      A    H  
ATOM    644  HE2 TYR 0  42     -18.819   9.114  -4.646  1.00  0.00      A    H  
ATOM    645  HH  TYR 0  42     -19.094  11.556  -2.073  1.00  0.00      A    H  
ATOM    646  N   ALA 0  43     -17.191   2.762  -0.992  1.00  0.00      A    N  
ATOM    647  CA  ALA 0  43     -16.641   1.412  -0.935  1.00  0.00      A    C  
ATOM    648  C   ALA 0  43     -17.523   0.430  -1.723  1.00  0.00      A    C  
ATOM    649  O   ALA 0  43     -17.014  -0.442  -2.441  1.00  0.00      A    O  
ATOM    650  CB  ALA 0  43     -16.497   0.961   0.511  1.00  0.00      A    C  
ATOM    651  H   ALA 0  43     -17.442   3.226  -0.131  1.00  0.00      A    H  
ATOM    652  HA  ALA 0  43     -15.647   1.431  -1.381  1.00  0.00      A    H  
ATOM    653 1HB  ALA 0  43     -16.083  -0.047   0.539  1.00  0.00      A    H  
ATOM    654 2HB  ALA 0  43     -15.829   1.642   1.040  1.00  0.00      A    H  
ATOM    655 3HB  ALA 0  43     -17.473   0.966   0.993  1.00  0.00      A    H  
ATOM    656  N   ALA 0  44     -18.841   0.550  -1.578  1.00  0.00      A    N  
ATOM    657  CA  ALA 0  44     -19.756  -0.266  -2.368  1.00  0.00      A    C  
ATOM    658  C   ALA 0  44     -19.661   0.118  -3.833  1.00  0.00      A    C  
ATOM    659  O   ALA 0  44     -19.495  -0.739  -4.703  1.00  0.00      A    O  
ATOM    660  CB  ALA 0  44     -21.185  -0.114  -1.868  1.00  0.00      A    C  
ATOM    661  H   ALA 0  44     -19.220   1.213  -0.917  1.00  0.00      A    H  
ATOM    662  HA  ALA 0  44     -19.465  -1.309  -2.250  1.00  0.00      A    H  
ATOM    663 1HB  ALA 0  44     -21.851  -0.722  -2.480  1.00  0.00      A    H  
ATOM    664 2HB  ALA 0  44     -21.244  -0.444  -0.830  1.00  0.00      A    H  
ATOM    665 3HB  ALA 0  44     -21.484   0.931  -1.934  1.00  0.00      A    H  
ATOM    666  N   GLU 0  45     -19.761   1.413  -4.108  1.00  0.00      A    N  
ATOM    667  CA  GLU 0  45     -19.806   1.873  -5.484  1.00  0.00      A    C  
ATOM    668  C   GLU 0  45     -18.601   1.421  -6.312  1.00  0.00      A    C  
ATOM    669  O   GLU 0  45     -18.757   1.020  -7.463  1.00  0.00      A    O  
ATOM    670  CB  GLU 0  45     -19.903   3.400  -5.512  1.00  0.00      A    C  
ATOM    671  CG  GLU 0  45     -20.018   3.997  -6.907  1.00  0.00      A    C  
ATOM    672  CD  GLU 0  45     -20.170   5.493  -6.892  1.00  0.00      A    C  
ATOM    673  OE1 GLU 0  45     -20.199   6.058  -5.825  1.00  0.00      A    O  
ATOM    674  OE2 GLU 0  45     -20.258   6.072  -7.950  1.00  0.00      A    O1-
ATOM    675  H   GLU 0  45     -19.808   2.090  -3.360  1.00  0.00      A    H  
ATOM    676  HA  GLU 0  45     -20.690   1.452  -5.962  1.00  0.00      A    H  
ATOM    677 1HB  GLU 0  45     -20.772   3.720  -4.938  1.00  0.00      A    H  
ATOM    678 2HB  GLU 0  45     -19.021   3.829  -5.036  1.00  0.00      A    H  
ATOM    679 1HG  GLU 0  45     -19.126   3.740  -7.476  1.00  0.00      A    H  
ATOM    680 2HG  GLU 0  45     -20.877   3.555  -7.410  1.00  0.00      A    H  
ATOM    681  N   ASN 0  46     -17.405   1.488  -5.730  1.00  0.00      A    N  
ATOM    682  CA  ASN 0  46     -16.188   1.164  -6.475  1.00  0.00      A    C  
ATOM    683  C   ASN 0  46     -15.695  -0.268  -6.295  1.00  0.00      A    C  
ATOM    684  O   ASN 0  46     -14.555  -0.579  -6.638  1.00  0.00      A    O  
ATOM    685  CB  ASN 0  46     -15.085   2.135  -6.097  1.00  0.00      A    C  
ATOM    686  CG  ASN 0  46     -15.344   3.528  -6.600  1.00  0.00      A    C  
ATOM    687  ND2 ASN 0  46     -14.779   4.504  -5.935  1.00  0.00      A    N  
ATOM    688  OD1 ASN 0  46     -16.058   3.721  -7.591  1.00  0.00      A    O  
ATOM    689  H   ASN 0  46     -17.329   1.765  -4.762  1.00  0.00      A    H  
ATOM    690  HA  ASN 0  46     -16.399   1.261  -7.541  1.00  0.00      A    H  
ATOM    691 1HB  ASN 0  46     -14.983   2.166  -5.012  1.00  0.00      A    H  
ATOM    692 2HB  ASN 0  46     -14.136   1.785  -6.505  1.00  0.00      A    H  
ATOM    693 1HD2 ASN 0  46     -14.917   5.452  -6.224  1.00  0.00      A    H  
ATOM    694 2HD2 ASN 0  46     -14.210   4.302  -5.139  1.00  0.00      A    H  
ATOM    695  N   GLY 0  47     -16.551  -1.130  -5.758  1.00  0.00      A    N  
ATOM    696  CA  GLY 0  47     -16.225  -2.544  -5.672  1.00  0.00      A    C  
ATOM    697  C   GLY 0  47     -15.236  -3.000  -4.614  1.00  0.00      A    C  
ATOM    698  O   GLY 0  47     -14.621  -4.046  -4.763  1.00  0.00      A    O  
ATOM    699  H   GLY 0  47     -17.440  -0.808  -5.401  1.00  0.00      A    H  
ATOM    700 1HA  GLY 0  47     -17.135  -3.118  -5.494  1.00  0.00      A    H  
ATOM    701 2HA  GLY 0  47     -15.816  -2.881  -6.625  1.00  0.00      A    H  
ATOM    702  N   HIS 0  48     -15.072  -2.238  -3.539  1.00  0.00      A    N  
ATOM    703  CA  HIS 0  48     -14.029  -2.554  -2.562  1.00  0.00      A    C  
ATOM    704  C   HIS 0  48     -14.603  -3.421  -1.434  1.00  0.00      A    C  
ATOM    705  O   HIS 0  48     -14.748  -2.950  -0.312  1.00  0.00      A    O  
ATOM    706  CB  HIS 0  48     -13.419  -1.274  -1.981  1.00  0.00      A    C  
ATOM    707  CG  HIS 0  48     -12.698  -0.439  -2.992  1.00  0.00      A    C  
ATOM    708  CD2 HIS 0  48     -12.766   0.885  -3.268  1.00  0.00      A    C  
ATOM    709  ND1 HIS 0  48     -11.771  -0.965  -3.867  1.00  0.00      A    N  
ATOM    710  CE1 HIS 0  48     -11.300   0.000  -4.638  1.00  0.00      A    C  
ATOM    711  NE2 HIS 0  48     -11.888   1.131  -4.294  1.00  0.00      A    N  
ATOM    712  H   HIS 0  48     -15.665  -1.435  -3.385  1.00  0.00      A    H  
ATOM    713  HA  HIS 0  48     -13.231  -3.114  -3.050  1.00  0.00      A    H  
ATOM    714 1HB  HIS 0  48     -14.206  -0.666  -1.534  1.00  0.00      A    H  
ATOM    715 2HB  HIS 0  48     -12.717  -1.533  -1.189  1.00  0.00      A    H  
ATOM    716  HD2 HIS 0  48     -13.400   1.618  -2.768  1.00  0.00      A    H  
ATOM    717  HE1 HIS 0  48     -10.555  -0.118  -5.424  1.00  0.00      A    H  
ATOM    718  HE2 HIS 0  48     -11.723   2.035  -4.715  1.00  0.00      A    H  
ATOM    719  N   LEU 0  49     -14.904  -4.691  -1.733  1.00  0.00      A    N  
ATOM    720  CA  LEU 0  49     -15.520  -5.607  -0.758  1.00  0.00      A    C  
ATOM    721  C   LEU 0  49     -14.910  -5.690   0.628  1.00  0.00      A    C  
ATOM    722  O   LEU 0  49     -15.633  -5.694   1.618  1.00  0.00      A    O  
ATOM    723  CB  LEU 0  49     -15.522  -7.022  -1.350  1.00  0.00      A    C  
ATOM    724  CG  LEU 0  49     -16.128  -8.115  -0.459  1.00  0.00      A    C  
ATOM    725  CD1 LEU 0  49     -17.600  -7.813  -0.215  1.00  0.00      A    C  
ATOM    726  CD2 LEU 0  49     -15.951  -9.470  -1.127  1.00  0.00      A    C  
ATOM    727  H   LEU 0  49     -14.699  -5.027  -2.663  1.00  0.00      A    H  
ATOM    728  HA  LEU 0  49     -16.543  -5.278  -0.571  1.00  0.00      A    H  
ATOM    729 1HB  LEU 0  49     -16.083  -7.007  -2.283  1.00  0.00      A    H  
ATOM    730 2HB  LEU 0  49     -14.494  -7.308  -1.572  1.00  0.00      A    H  
ATOM    731  HG  LEU 0  49     -15.623  -8.117   0.507  1.00  0.00      A    H  
ATOM    732 1HD1 LEU 0  49     -18.031  -8.589   0.418  1.00  0.00      A    H  
ATOM    733 2HD1 LEU 0  49     -17.696  -6.847   0.281  1.00  0.00      A    H  
ATOM    734 3HD1 LEU 0  49     -18.129  -7.787  -1.167  1.00  0.00      A    H  
ATOM    735 1HD2 LEU 0  49     -16.381 -10.247  -0.494  1.00  0.00      A    H  
ATOM    736 2HD2 LEU 0  49     -16.456  -9.469  -2.093  1.00  0.00      A    H  
ATOM    737 3HD2 LEU 0  49     -14.889  -9.668  -1.273  1.00  0.00      A    H  
ATOM    738  N   ILE 0  50     -13.589  -5.795   0.708  1.00  0.00      A    N  
ATOM    739  CA  ILE 0  50     -12.919  -5.874   2.001  1.00  0.00      A    C  
ATOM    740  C   ILE 0  50     -13.167  -4.665   2.882  1.00  0.00      A    C  
ATOM    741  O   ILE 0  50     -13.140  -4.785   4.105  1.00  0.00      A    O  
ATOM    742  CB  ILE 0  50     -11.401  -6.046   1.809  1.00  0.00      A    C  
ATOM    743  CG1 ILE 0  50     -10.744  -6.485   3.120  1.00  0.00      A    C  
ATOM    744  CG2 ILE 0  50     -10.779  -4.753   1.305  1.00  0.00      A    C  
ATOM    745  CD1 ILE 0  50      -9.314  -6.949   2.960  1.00  0.00      A    C  
ATOM    746  H   ILE 0  50     -13.034  -5.822  -0.136  1.00  0.00      A    H  
ATOM    747  HA  ILE 0  50     -13.306  -6.740   2.539  1.00  0.00      A    H  
ATOM    748  HB  ILE 0  50     -11.214  -6.836   1.082  1.00  0.00      A    H  
ATOM    749 1HG1 ILE 0  50     -10.757  -5.658   3.829  1.00  0.00      A    H  
ATOM    750 2HG1 ILE 0  50     -11.318  -7.301   3.560  1.00  0.00      A    H  
ATOM    751 1HG2 ILE 0  50      -9.706  -4.892   1.175  1.00  0.00      A    H  
ATOM    752 2HG2 ILE 0  50     -11.227  -4.482   0.350  1.00  0.00      A    H  
ATOM    753 3HG2 ILE 0  50     -10.957  -3.957   2.028  1.00  0.00      A    H  
ATOM    754 1HD1 ILE 0  50      -8.916  -7.244   3.932  1.00  0.00      A    H  
ATOM    755 2HD1 ILE 0  50      -9.281  -7.801   2.281  1.00  0.00      A    H  
ATOM    756 3HD1 ILE 0  50      -8.711  -6.137   2.555  1.00  0.00      A    H  
ATOM    757  N   ILE 0  51     -13.407  -3.510   2.262  1.00  0.00      A    N  
ATOM    758  CA  ILE 0  51     -13.698  -2.285   3.000  1.00  0.00      A    C  
ATOM    759  C   ILE 0  51     -15.171  -2.243   3.394  1.00  0.00      A    C  
ATOM    760  O   ILE 0  51     -15.525  -1.767   4.464  1.00  0.00      A    O  
ATOM    761  CB  ILE 0  51     -13.346  -1.038   2.168  1.00  0.00      A    C  
ATOM    762  CG1 ILE 0  51     -11.837  -0.971   1.919  1.00  0.00      A    C  
ATOM    763  CG2 ILE 0  51     -13.830   0.222   2.868  1.00  0.00      A    C  
ATOM    764  CD1 ILE 0  51     -11.432   0.077   0.907  1.00  0.00      A    C  
ATOM    765  H   ILE 0  51     -13.387  -3.483   1.252  1.00  0.00      A    H  
ATOM    766  HA  ILE 0  51     -13.094  -2.275   3.905  1.00  0.00      A    H  
ATOM    767  HB  ILE 0  51     -13.824  -1.106   1.191  1.00  0.00      A    H  
ATOM    768 1HG1 ILE 0  51     -11.323  -0.758   2.856  1.00  0.00      A    H  
ATOM    769 2HG1 ILE 0  51     -11.483  -1.940   1.566  1.00  0.00      A    H  
ATOM    770 1HG2 ILE 0  51     -13.573   1.094   2.267  1.00  0.00      A    H  
ATOM    771 2HG2 ILE 0  51     -14.911   0.176   2.995  1.00  0.00      A    H  
ATOM    772 3HG2 ILE 0  51     -13.353   0.302   3.845  1.00  0.00      A    H  
ATOM    773 1HD1 ILE 0  51     -10.348   0.063   0.784  1.00  0.00      A    H  
ATOM    774 2HD1 ILE 0  51     -11.908  -0.138  -0.050  1.00  0.00      A    H  
ATOM    775 3HD1 ILE 0  51     -11.744   1.060   1.256  1.00  0.00      A    H  
ATOM    776  N   VAL 0  52     -16.028  -2.738   2.508  1.00  0.00      A    N  
ATOM    777  CA  VAL 0  52     -17.443  -2.836   2.804  1.00  0.00      A    C  
ATOM    778  C   VAL 0  52     -17.552  -3.704   4.046  1.00  0.00      A    C  
ATOM    779  O   VAL 0  52     -18.225  -3.335   5.009  1.00  0.00      A    O  
ATOM    780  CB  VAL 0  52     -18.227  -3.459   1.634  1.00  0.00      A    C  
ATOM    781  CG1 VAL 0  52     -19.661  -3.750   2.048  1.00  0.00      A    C  
ATOM    782  CG2 VAL 0  52     -18.191  -2.527   0.432  1.00  0.00      A    C  
ATOM    783  H   VAL 0  52     -15.691  -3.055   1.610  1.00  0.00      A    H  
ATOM    784  HA  VAL 0  52     -17.831  -1.832   2.975  1.00  0.00      A    H  
ATOM    785  HB  VAL 0  52     -17.769  -4.413   1.369  1.00  0.00      A    H  
ATOM    786 1HG1 VAL 0  52     -20.201  -4.190   1.209  1.00  0.00      A    H  
ATOM    787 2HG1 VAL 0  52     -19.664  -4.447   2.886  1.00  0.00      A    H  
ATOM    788 3HG1 VAL 0  52     -20.149  -2.822   2.345  1.00  0.00      A    H  
ATOM    789 1HG2 VAL 0  52     -18.746  -2.975  -0.392  1.00  0.00      A    H  
ATOM    790 2HG2 VAL 0  52     -18.643  -1.572   0.699  1.00  0.00      A    H  
ATOM    791 3HG2 VAL 0  52     -17.157  -2.367   0.127  1.00  0.00      A    H  
ATOM    792  N   LEU 0  53     -16.864  -4.847   4.030  1.00  0.00      A    N  
ATOM    793  CA  LEU 0  53     -16.943  -5.794   5.142  1.00  0.00      A    C  
ATOM    794  C   LEU 0  53     -16.469  -5.160   6.435  1.00  0.00      A    C  
ATOM    795  O   LEU 0  53     -17.119  -5.296   7.476  1.00  0.00      A    O  
ATOM    796  CB  LEU 0  53     -16.102  -7.041   4.843  1.00  0.00      A    C  
ATOM    797  CG  LEU 0  53     -16.646  -7.963   3.744  1.00  0.00      A    C  
ATOM    798  CD1 LEU 0  53     -15.612  -9.034   3.422  1.00  0.00      A    C  
ATOM    799  CD2 LEU 0  53     -17.954  -8.587   4.206  1.00  0.00      A    C  
ATOM    800  H   LEU 0  53     -16.278  -5.068   3.238  1.00  0.00      A    H  
ATOM    801  HA  LEU 0  53     -17.985  -6.086   5.275  1.00  0.00      A    H  
ATOM    802 1HB  LEU 0  53     -15.104  -6.724   4.545  1.00  0.00      A    H  
ATOM    803 2HB  LEU 0  53     -16.015  -7.629   5.757  1.00  0.00      A    H  
ATOM    804  HG  LEU 0  53     -16.820  -7.384   2.837  1.00  0.00      A    H  
ATOM    805 1HD1 LEU 0  53     -15.999  -9.689   2.641  1.00  0.00      A    H  
ATOM    806 2HD1 LEU 0  53     -14.694  -8.561   3.075  1.00  0.00      A    H  
ATOM    807 3HD1 LEU 0  53     -15.405  -9.620   4.316  1.00  0.00      A    H  
ATOM    808 1HD2 LEU 0  53     -18.341  -9.242   3.425  1.00  0.00      A    H  
ATOM    809 2HD2 LEU 0  53     -17.780  -9.167   5.113  1.00  0.00      A    H  
ATOM    810 3HD2 LEU 0  53     -18.679  -7.800   4.413  1.00  0.00      A    H  
ATOM    811  N   LEU 0  54     -15.333  -4.473   6.358  1.00  0.00      A    N  
ATOM    812  CA  LEU 0  54     -14.743  -3.802   7.510  1.00  0.00      A    C  
ATOM    813  C   LEU 0  54     -15.723  -2.775   8.084  1.00  0.00      A    C  
ATOM    814  O   LEU 0  54     -16.058  -2.813   9.266  1.00  0.00      A    O  
ATOM    815  CB  LEU 0  54     -13.431  -3.113   7.113  1.00  0.00      A    C  
ATOM    816  CG  LEU 0  54     -12.742  -2.306   8.220  1.00  0.00      A    C  
ATOM    817  CD1 LEU 0  54     -12.356  -3.237   9.362  1.00  0.00      A    C  
ATOM    818  CD2 LEU 0  54     -11.518  -1.604   7.650  1.00  0.00      A    C  
ATOM    819  H   LEU 0  54     -14.865  -4.417   5.464  1.00  0.00      A    H  
ATOM    820  HA  LEU 0  54     -14.528  -4.548   8.273  1.00  0.00      A    H  
ATOM    821 1HB  LEU 0  54     -12.730  -3.873   6.771  1.00  0.00      A    H  
ATOM    822 2HB  LEU 0  54     -13.632  -2.434   6.284  1.00  0.00      A    H  
ATOM    823  HG  LEU 0  54     -13.436  -1.563   8.615  1.00  0.00      A    H  
ATOM    824 1HD1 LEU 0  54     -11.866  -2.663  10.149  1.00  0.00      A    H  
ATOM    825 2HD1 LEU 0  54     -13.252  -3.711   9.764  1.00  0.00      A    H  
ATOM    826 3HD1 LEU 0  54     -11.674  -4.002   8.993  1.00  0.00      A    H  
ATOM    827 1HD2 LEU 0  54     -11.029  -1.030   8.437  1.00  0.00      A    H  
ATOM    828 2HD2 LEU 0  54     -10.823  -2.346   7.256  1.00  0.00      A    H  
ATOM    829 3HD2 LEU 0  54     -11.825  -0.932   6.848  1.00  0.00      A    H  
ATOM    830  N   LEU 0  55     -16.181  -1.863   7.229  1.00  0.00      A    N  
ATOM    831  CA  LEU 0  55     -17.050  -0.766   7.650  1.00  0.00      A    C  
ATOM    832  C   LEU 0  55     -18.363  -1.253   8.248  1.00  0.00      A    C  
ATOM    833  O   LEU 0  55     -18.841  -0.703   9.236  1.00  0.00      A    O  
ATOM    834  CB  LEU 0  55     -17.346   0.151   6.457  1.00  0.00      A    C  
ATOM    835  CG  LEU 0  55     -16.159   0.974   5.940  1.00  0.00      A    C  
ATOM    836  CD1 LEU 0  55     -16.558   1.689   4.656  1.00  0.00      A    C  
ATOM    837  CD2 LEU 0  55     -15.726   1.968   7.007  1.00  0.00      A    C  
ATOM    838  H   LEU 0  55     -15.918  -1.936   6.256  1.00  0.00      A    H  
ATOM    839  HA  LEU 0  55     -16.534  -0.193   8.418  1.00  0.00      A    H  
ATOM    840 1HB  LEU 0  55     -17.711  -0.459   5.632  1.00  0.00      A    H  
ATOM    841 2HB  LEU 0  55     -18.134   0.849   6.742  1.00  0.00      A    H  
ATOM    842  HG  LEU 0  55     -15.329   0.307   5.706  1.00  0.00      A    H  
ATOM    843 1HD1 LEU 0  55     -15.714   2.274   4.288  1.00  0.00      A    H  
ATOM    844 2HD1 LEU 0  55     -16.844   0.954   3.903  1.00  0.00      A    H  
ATOM    845 3HD1 LEU 0  55     -17.399   2.352   4.855  1.00  0.00      A    H  
ATOM    846 1HD2 LEU 0  55     -14.882   2.552   6.640  1.00  0.00      A    H  
ATOM    847 2HD2 LEU 0  55     -16.556   2.636   7.241  1.00  0.00      A    H  
ATOM    848 3HD2 LEU 0  55     -15.430   1.429   7.907  1.00  0.00      A    H  
ATOM    849  N   LEU 0  56     -18.951  -2.282   7.654  1.00  0.00      A    N  
ATOM    850  CA  LEU 0  56     -20.196  -2.819   8.180  1.00  0.00      A    C  
ATOM    851  C   LEU 0  56     -20.006  -3.356   9.600  1.00  0.00      A    C  
ATOM    852  O   LEU 0  56     -20.820  -3.083  10.487  1.00  0.00      A    O  
ATOM    853  CB  LEU 0  56     -20.717  -3.934   7.265  1.00  0.00      A    C  
ATOM    854  CG  LEU 0  56     -21.232  -3.483   5.893  1.00  0.00      A    C  
ATOM    855  CD1 LEU 0  56     -21.527  -4.704   5.033  1.00  0.00      A    C  
ATOM    856  CD2 LEU 0  56     -22.478  -2.628   6.074  1.00  0.00      A    C  
ATOM    857  H   LEU 0  56     -18.543  -2.703   6.832  1.00  0.00      A    H  
ATOM    858  HA  LEU 0  56     -20.932  -2.017   8.214  1.00  0.00      A    H  
ATOM    859 1HB  LEU 0  56     -19.914  -4.650   7.098  1.00  0.00      A    H  
ATOM    860 2HB  LEU 0  56     -21.534  -4.447   7.773  1.00  0.00      A    H  
ATOM    861  HG  LEU 0  56     -20.462  -2.899   5.389  1.00  0.00      A    H  
ATOM    862 1HD1 LEU 0  56     -21.893  -4.383   4.058  1.00  0.00      A    H  
ATOM    863 2HD1 LEU 0  56     -20.615  -5.287   4.904  1.00  0.00      A    H  
ATOM    864 3HD1 LEU 0  56     -22.285  -5.317   5.520  1.00  0.00      A    H  
ATOM    865 1HD2 LEU 0  56     -22.844  -2.306   5.098  1.00  0.00      A    H  
ATOM    866 2HD2 LEU 0  56     -23.250  -3.211   6.576  1.00  0.00      A    H  
ATOM    867 3HD2 LEU 0  56     -22.234  -1.753   6.676  1.00  0.00      A    H  
ATOM    868  N   GLU 0  57     -18.929  -4.106   9.821  1.00  0.00      A    N  
ATOM    869  CA  GLU 0  57     -18.659  -4.646  11.147  1.00  0.00      A    C  
ATOM    870  C   GLU 0  57     -18.314  -3.559  12.158  1.00  0.00      A    C  
ATOM    871  O   GLU 0  57     -18.521  -3.744  13.359  1.00  0.00      A    O  
ATOM    872  CB  GLU 0  57     -17.517  -5.662  11.076  1.00  0.00      A    C  
ATOM    873  CG  GLU 0  57     -17.856  -6.938  10.319  1.00  0.00      A    C  
ATOM    874  CD  GLU 0  57     -18.950  -7.734  10.974  1.00  0.00      A    C  
ATOM    875  OE1 GLU 0  57     -19.498  -7.268  11.945  1.00  0.00      A    O  
ATOM    876  OE2 GLU 0  57     -19.239  -8.809  10.503  1.00  0.00      A    O1-
ATOM    877  H   GLU 0  57     -18.289  -4.309   9.066  1.00  0.00      A    H  
ATOM    878  HA  GLU 0  57     -19.557  -5.150  11.507  1.00  0.00      A    H  
ATOM    879 1HB  GLU 0  57     -16.653  -5.205  10.593  1.00  0.00      A    H  
ATOM    880 2HB  GLU 0  57     -17.216  -5.942  12.086  1.00  0.00      A    H  
ATOM    881 1HG  GLU 0  57     -18.168  -6.676   9.308  1.00  0.00      A    H  
ATOM    882 2HG  GLU 0  57     -16.960  -7.553  10.245  1.00  0.00      A    H  
ATOM    883  N   LYS 0  58     -17.790  -2.433  11.682  1.00  0.00      A    N  
ATOM    884  CA  LYS 0  58     -17.463  -1.315  12.569  1.00  0.00      A    C  
ATOM    885  C   LYS 0  58     -18.644  -0.376  12.790  1.00  0.00      A    C  
ATOM    886  O   LYS 0  58     -18.491   0.687  13.389  1.00  0.00      A    O  
ATOM    887  CB  LYS 0  58     -16.277  -0.528  12.009  1.00  0.00      A    C  
ATOM    888  CG  LYS 0  58     -14.991  -1.334  11.880  1.00  0.00      A    C  
ATOM    889  CD  LYS 0  58     -14.478  -1.777  13.242  1.00  0.00      A    C  
ATOM    890  CE  LYS 0  58     -13.142  -2.496  13.124  1.00  0.00      A    C  
ATOM    891  NZ  LYS 0  58     -12.645  -2.969  14.445  1.00  0.00      A    N1+
ATOM    892  H   LYS 0  58     -17.612  -2.344  10.692  1.00  0.00      A    H  
ATOM    893  HA  LYS 0  58     -17.189  -1.717  13.546  1.00  0.00      A    H  
ATOM    894 1HB  LYS 0  58     -16.530  -0.141  11.022  1.00  0.00      A    H  
ATOM    895 2HB  LYS 0  58     -16.072   0.328  12.653  1.00  0.00      A    H  
ATOM    896 1HG  LYS 0  58     -15.175  -2.216  11.266  1.00  0.00      A    H  
ATOM    897 2HG  LYS 0  58     -14.229  -0.727  11.394  1.00  0.00      A    H  
ATOM    898 1HD  LYS 0  58     -14.357  -0.906  13.887  1.00  0.00      A    H  
ATOM    899 2HD  LYS 0  58     -15.202  -2.450  13.702  1.00  0.00      A    H  
ATOM    900 1HE  LYS 0  58     -13.248  -3.354  12.461  1.00  0.00      A    H  
ATOM    901 2HE  LYS 0  58     -12.403  -1.821  12.693  1.00  0.00      A    H  
ATOM    902 1HZ  LYS 0  58     -11.759  -3.438  14.323  1.00  0.00      A    H  
ATOM    903 2HZ  LYS 0  58     -12.525  -2.178  15.062  1.00  0.00      A    H  
ATOM    904 3HZ  LYS 0  58     -13.314  -3.611  14.846  1.00  0.00      A    H  
ATOM    905  N   GLY 0  59     -19.814  -0.765  12.292  1.00  0.00      A    N  
ATOM    906  CA  GLY 0  59     -21.016  -0.003  12.574  1.00  0.00      A    C  
ATOM    907  C   GLY 0  59     -21.513   0.921  11.475  1.00  0.00      A    C  
ATOM    908  O   GLY 0  59     -22.438   1.702  11.712  1.00  0.00      A    O  
ATOM    909  H   GLY 0  59     -19.878  -1.590  11.714  1.00  0.00      A    H  
ATOM    910 1HA  GLY 0  59     -21.833  -0.686  12.805  1.00  0.00      A    H  
ATOM    911 2HA  GLY 0  59     -20.856   0.616  13.456  1.00  0.00      A    H  
ATOM    912  N   ALA 0  60     -20.920   0.849  10.284  1.00  0.00      A    N  
ATOM    913  CA  ALA 0  60     -21.401   1.660   9.162  1.00  0.00      A    C  
ATOM    914  C   ALA 0  60     -22.814   1.213   8.805  1.00  0.00      A    C  
ATOM    915  O   ALA 0  60     -23.067   0.019   8.668  1.00  0.00      A    O  
ATOM    916  CB  ALA 0  60     -20.475   1.540   7.960  1.00  0.00      A    C  
ATOM    917  H   ALA 0  60     -20.132   0.235  10.143  1.00  0.00      A    H  
ATOM    918  HA  ALA 0  60     -21.398   2.706   9.474  1.00  0.00      A    H  
ATOM    919 1HB  ALA 0  60     -20.870   2.134   7.136  1.00  0.00      A    H  
ATOM    920 2HB  ALA 0  60     -19.483   1.905   8.228  1.00  0.00      A    H  
ATOM    921 3HB  ALA 0  60     -20.407   0.497   7.656  1.00  0.00      A    H  
ATOM    922  N   ASP 0  61     -23.726   2.171   8.654  1.00  0.00      A    N  
ATOM    923  CA  ASP 0  61     -25.113   1.878   8.301  1.00  0.00      A    C  
ATOM    924  C   ASP 0  61     -25.400   1.764   6.797  1.00  0.00      A    C  
ATOM    925  O   ASP 0  61     -25.305   2.743   6.059  1.00  0.00      A    O  
ATOM    926  CB  ASP 0  61     -26.022   2.957   8.896  1.00  0.00      A    C  
ATOM    927  CG  ASP 0  61     -27.500   2.690   8.647  1.00  0.00      A    C  
ATOM    928  OD1 ASP 0  61     -27.804   1.781   7.911  1.00  0.00      A    O  
ATOM    929  OD2 ASP 0  61     -28.311   3.396   9.196  1.00  0.00      A    O1-
ATOM    930  H   ASP 0  61     -23.444   3.133   8.789  1.00  0.00      A    H  
ATOM    931  HA  ASP 0  61     -25.381   0.910   8.724  1.00  0.00      A    H  
ATOM    932 1HB  ASP 0  61     -25.855   3.020   9.972  1.00  0.00      A    H  
ATOM    933 2HB  ASP 0  61     -25.765   3.926   8.467  1.00  0.00      A    H  
ATOM    934  N   PRO 0  62     -25.776   0.555   6.336  1.00  0.00      A    N  
ATOM    935  CA  PRO 0  62     -26.083   0.244   4.936  1.00  0.00      A    C  
ATOM    936  C   PRO 0  62     -27.458   0.677   4.433  1.00  0.00      A    C  
ATOM    937  O   PRO 0  62     -27.803   0.421   3.286  1.00  0.00      A    O  
ATOM    938  CB  PRO 0  62     -25.961  -1.283   4.922  1.00  0.00      A    C  
ATOM    939  CG  PRO 0  62     -26.394  -1.697   6.288  1.00  0.00      A    C  
ATOM    940  CD  PRO 0  62     -25.863  -0.617   7.192  1.00  0.00      A    C  
ATOM    941  HA  PRO 0  62     -25.355   0.750   4.286  1.00  0.00      A    H  
ATOM    942 1HB  PRO 0  62     -26.595  -1.704   4.128  1.00  0.00      A    H  
ATOM    943 2HB  PRO 0  62     -24.925  -1.576   4.696  1.00  0.00      A    H  
ATOM    944 1HG  PRO 0  62     -27.490  -1.782   6.329  1.00  0.00      A    H  
ATOM    945 2HG  PRO 0  62     -25.988  -2.690   6.530  1.00  0.00      A    H  
ATOM    946 1HD  PRO 0  62     -26.564  -0.456   8.024  1.00  0.00      A    H  
ATOM    947 2HD  PRO 0  62     -24.872  -0.909   7.571  1.00  0.00      A    H  
ATOM    948  N   ASN 0  63     -28.245   1.325   5.289  1.00  0.00      A    N  
ATOM    949  CA  ASN 0  63     -29.493   1.939   4.850  1.00  0.00      A    C  
ATOM    950  C   ASN 0  63     -29.442   3.458   4.828  1.00  0.00      A    C  
ATOM    951  O   ASN 0  63     -30.447   4.116   4.563  1.00  0.00      A    O  
ATOM    952  CB  ASN 0  63     -30.639   1.471   5.728  1.00  0.00      A    C  
ATOM    953  CG  ASN 0  63     -30.933   0.006   5.562  1.00  0.00      A    C  
ATOM    954  ND2 ASN 0  63     -30.490  -0.789   6.503  1.00  0.00      A    N  
ATOM    955  OD1 ASN 0  63     -31.561  -0.407   4.580  1.00  0.00      A    O  
ATOM    956  H   ASN 0  63     -27.977   1.395   6.260  1.00  0.00      A    H  
ATOM    957  HA  ASN 0  63     -29.687   1.630   3.821  1.00  0.00      A    H  
ATOM    958 1HB  ASN 0  63     -30.400   1.666   6.774  1.00  0.00      A    H  
ATOM    959 2HB  ASN 0  63     -31.538   2.039   5.486  1.00  0.00      A    H  
ATOM    960 1HD2 ASN 0  63     -30.656  -1.773   6.446  1.00  0.00      A    H  
ATOM    961 2HD2 ASN 0  63     -29.987  -0.411   7.280  1.00  0.00      A    H  
ATOM    962  N   ALA 0  64     -28.272   4.019   5.117  1.00  0.00      A    N  
ATOM    963  CA  ALA 0  64     -28.124   5.467   5.085  1.00  0.00      A    C  
ATOM    964  C   ALA 0  64     -28.259   5.849   3.616  1.00  0.00      A    C  
ATOM    965  O   ALA 0  64     -27.678   5.204   2.744  1.00  0.00      A    O  
ATOM    966  CB  ALA 0  64     -26.793   5.918   5.669  1.00  0.00      A    C  
ATOM    967  H   ALA 0  64     -27.476   3.449   5.363  1.00  0.00      A    H  
ATOM    968  HA  ALA 0  64     -28.900   5.901   5.716  1.00  0.00      A    H  
ATOM    969 1HB  ALA 0  64     -26.704   7.001   5.578  1.00  0.00      A    H  
ATOM    970 2HB  ALA 0  64     -26.743   5.637   6.720  1.00  0.00      A    H  
ATOM    971 3HB  ALA 0  64     -25.978   5.441   5.126  1.00  0.00      A    H  
ATOM    972  N   LYS 0  65     -29.029   6.899   3.360  1.00  0.00      A    N  
ATOM    973  CA  LYS 0  65     -29.303   7.404   2.013  1.00  0.00      A    C  
ATOM    974  C   LYS 0  65     -28.534   8.704   1.801  1.00  0.00      A    C  
ATOM    975  O   LYS 0  65     -28.499   9.552   2.691  1.00  0.00      A    O  
ATOM    976  CB  LYS 0  65     -30.801   7.625   1.800  1.00  0.00      A    C  
ATOM    977  CG  LYS 0  65     -31.637   6.353   1.839  1.00  0.00      A    C  
ATOM    978  CD  LYS 0  65     -33.108   6.649   1.590  1.00  0.00      A    C  
ATOM    979  CE  LYS 0  65     -33.946   5.380   1.640  1.00  0.00      A    C  
ATOM    980  NZ  LYS 0  65     -35.390   5.657   1.408  1.00  0.00      A    N1+
ATOM    981  H   LYS 0  65     -29.446   7.366   4.154  1.00  0.00      A    H  
ATOM    982  HA  LYS 0  65     -28.961   6.664   1.291  1.00  0.00      A    H  
ATOM    983 1HB  LYS 0  65     -31.182   8.299   2.568  1.00  0.00      A    H  
ATOM    984 2HB  LYS 0  65     -30.965   8.104   0.834  1.00  0.00      A    H  
ATOM    985 1HG  LYS 0  65     -31.280   5.659   1.076  1.00  0.00      A    H  
ATOM    986 2HG  LYS 0  65     -31.531   5.878   2.814  1.00  0.00      A    H  
ATOM    987 1HD  LYS 0  65     -33.472   7.346   2.346  1.00  0.00      A    H  
ATOM    988 2HD  LYS 0  65     -33.225   7.111   0.609  1.00  0.00      A    H  
ATOM    989 1HE  LYS 0  65     -33.595   4.683   0.881  1.00  0.00      A    H  
ATOM    990 2HE  LYS 0  65     -33.833   4.908   2.616  1.00  0.00      A    H  
ATOM    991 1HZ  LYS 0  65     -35.910   4.792   1.450  1.00  0.00      A    H  
ATOM    992 2HZ  LYS 0  65     -35.731   6.289   2.118  1.00  0.00      A    H  
ATOM    993 3HZ  LYS 0  65     -35.510   6.078   0.497  1.00  0.00      A    H  
ATOM    994  N   ASP 0  66     -27.908   8.876   0.637  1.00  0.00      A    N  
ATOM    995  CA  ASP 0  66     -27.249  10.144   0.381  1.00  0.00      A    C  
ATOM    996  C   ASP 0  66     -28.233  11.152  -0.195  1.00  0.00      A    C  
ATOM    997  O   ASP 0  66     -29.435  10.902  -0.216  1.00  0.00      A    O  
ATOM    998  CB  ASP 0  66     -26.072   9.956  -0.580  1.00  0.00      A    C  
ATOM    999  CG  ASP 0  66     -26.511   9.566  -1.985  1.00  0.00      A    C  
ATOM   1000  OD1 ASP 0  66     -27.692   9.572  -2.240  1.00  0.00      A    O  
ATOM   1001  OD2 ASP 0  66     -25.662   9.265  -2.789  1.00  0.00      A    O1-
ATOM   1002  H   ASP 0  66     -27.881   8.155  -0.070  1.00  0.00      A    H  
ATOM   1003  HA  ASP 0  66     -26.867  10.532   1.327  1.00  0.00      A    H  
ATOM   1004 1HB  ASP 0  66     -25.498  10.881  -0.638  1.00  0.00      A    H  
ATOM   1005 2HB  ASP 0  66     -25.408   9.182  -0.194  1.00  0.00      A    H  
ATOM   1006  N   SER 0  67     -27.724  12.283  -0.670  1.00  0.00      A    N  
ATOM   1007  CA  SER 0  67     -28.562  13.334  -1.246  1.00  0.00      A    C  
ATOM   1008  C   SER 0  67     -29.333  12.923  -2.494  1.00  0.00      A    C  
ATOM   1009  O   SER 0  67     -30.267  13.609  -2.902  1.00  0.00      A    O  
ATOM   1010  CB  SER 0  67     -27.698  14.535  -1.576  1.00  0.00      A    C  
ATOM   1011  OG  SER 0  67     -26.798  14.238  -2.609  1.00  0.00      A    O  
ATOM   1012  H   SER 0  67     -26.724  12.418  -0.630  1.00  0.00      A    H  
ATOM   1013  HA  SER 0  67     -29.312  13.622  -0.508  1.00  0.00      A    H  
ATOM   1014 1HB  SER 0  67     -28.333  15.370  -1.873  1.00  0.00      A    H  
ATOM   1015 2HB  SER 0  67     -27.148  14.843  -0.688  1.00  0.00      A    H  
ATOM   1016  HG  SER 0  67     -26.073  13.760  -2.199  1.00  0.00      A    H  
ATOM   1017  N   ASP 0  68     -28.932  11.815  -3.103  1.00  0.00      A    N  
ATOM   1018  CA  ASP 0  68     -29.608  11.280  -4.288  1.00  0.00      A    C  
ATOM   1019  C   ASP 0  68     -30.619  10.241  -3.847  1.00  0.00      A    C  
ATOM   1020  O   ASP 0  68     -31.333   9.666  -4.667  1.00  0.00      A    O  
ATOM   1021  CB  ASP 0  68     -28.610  10.659  -5.268  1.00  0.00      A    C  
ATOM   1022  CG  ASP 0  68     -27.671  11.686  -5.888  1.00  0.00      A    C  
ATOM   1023  OD1 ASP 0  68     -28.134  12.742  -6.249  1.00  0.00      A    O  
ATOM   1024  OD2 ASP 0  68     -26.502  11.404  -5.995  1.00  0.00      A    O1-
ATOM   1025  H   ASP 0  68     -28.130  11.325  -2.732  1.00  0.00      A    H  
ATOM   1026  HA  ASP 0  68     -30.119  12.101  -4.794  1.00  0.00      A    H  
ATOM   1027 1HB  ASP 0  68     -28.012   9.908  -4.751  1.00  0.00      A    H  
ATOM   1028 2HB  ASP 0  68     -29.151  10.153  -6.068  1.00  0.00      A    H  
ATOM   1029  N   GLY 0  69     -30.657   9.984  -2.539  1.00  0.00      A    N  
ATOM   1030  CA  GLY 0  69     -31.541   8.956  -2.010  1.00  0.00      A    C  
ATOM   1031  C   GLY 0  69     -30.966   7.550  -2.039  1.00  0.00      A    C  
ATOM   1032  O   GLY 0  69     -31.650   6.587  -1.695  1.00  0.00      A    O  
ATOM   1033  H   GLY 0  69     -30.071  10.503  -1.902  1.00  0.00      A    H  
ATOM   1034 1HA  GLY 0  69     -31.796   9.194  -0.977  1.00  0.00      A    H  
ATOM   1035 2HA  GLY 0  69     -32.471   8.949  -2.577  1.00  0.00      A    H  
ATOM   1036  N   ARG 0  70     -29.702   7.424  -2.429  1.00  0.00      A    N  
ATOM   1037  CA  ARG 0  70     -29.101   6.102  -2.608  1.00  0.00      A    C  
ATOM   1038  C   ARG 0  70     -28.336   5.559  -1.410  1.00  0.00      A    C  
ATOM   1039  O   ARG 0  70     -27.634   6.288  -0.711  1.00  0.00      A    O  
ATOM   1040  CB  ARG 0  70     -28.155   6.133  -3.799  1.00  0.00      A    C  
ATOM   1041  CG  ARG 0  70     -28.824   6.383  -5.141  1.00  0.00      A    C  
ATOM   1042  CD  ARG 0  70     -27.839   6.400  -6.252  1.00  0.00      A    C  
ATOM   1043  NE  ARG 0  70     -28.472   6.660  -7.535  1.00  0.00      A    N  
ATOM   1044  CZ  ARG 0  70     -27.816   6.742  -8.709  1.00  0.00      A    C  
ATOM   1045  NH1 ARG 0  70     -26.512   6.581  -8.746  1.00  0.00      A    N1+
ATOM   1046  NH2 ARG 0  70     -28.484   6.983  -9.824  1.00  0.00      A    N  
ATOM   1047  H   ARG 0  70     -29.144   8.247  -2.607  1.00  0.00      A    H  
ATOM   1048  HA  ARG 0  70     -29.896   5.383  -2.803  1.00  0.00      A    H  
ATOM   1049 1HB  ARG 0  70     -27.410   6.913  -3.652  1.00  0.00      A    H  
ATOM   1050 2HB  ARG 0  70     -27.625   5.183  -3.868  1.00  0.00      A    H  
ATOM   1051 1HG  ARG 0  70     -29.551   5.594  -5.339  1.00  0.00      A    H  
ATOM   1052 2HG  ARG 0  70     -29.333   7.348  -5.120  1.00  0.00      A    H  
ATOM   1053 1HD  ARG 0  70     -27.100   7.181  -6.072  1.00  0.00      A    H  
ATOM   1054 2HD  ARG 0  70     -27.338   5.434  -6.309  1.00  0.00      A    H  
ATOM   1055  HE  ARG 0  70     -29.475   6.789  -7.547  1.00  0.00      A    H  
ATOM   1056 1HH1 ARG 0  70     -26.001   6.397  -7.894  1.00  0.00      A    H  
ATOM   1057 2HH1 ARG 0  70     -26.020   6.642  -9.626  1.00  0.00      A    H  
ATOM   1058 1HH2 ARG 0  70     -29.487   7.106  -9.795  1.00  0.00      A    H  
ATOM   1059 2HH2 ARG 0  70     -27.993   7.044 -10.703  1.00  0.00      A    H  
ATOM   1060  N   THR 0  71     -28.493   4.257  -1.190  1.00  0.00      A    N  
ATOM   1061  CA  THR 0  71     -27.781   3.539  -0.145  1.00  0.00      A    C  
ATOM   1062  C   THR 0  71     -26.624   2.817  -0.816  1.00  0.00      A    C  
ATOM   1063  O   THR 0  71     -26.582   2.703  -2.040  1.00  0.00      A    O  
ATOM   1064  CB  THR 0  71     -28.687   2.542   0.601  1.00  0.00      A    C  
ATOM   1065  CG2 THR 0  71     -29.894   3.255   1.189  1.00  0.00      A    C  
ATOM   1066  OG1 THR 0  71     -29.132   1.526  -0.307  1.00  0.00      A    O  
ATOM   1067  H   THR 0  71     -29.139   3.754  -1.779  1.00  0.00      A    H  
ATOM   1068  HA  THR 0  71     -27.415   4.262   0.584  1.00  0.00      A    H  
ATOM   1069  HB  THR 0  71     -28.123   2.070   1.405  1.00  0.00      A    H  
ATOM   1070  HG1 THR 0  71     -29.626   1.932  -1.024  1.00  0.00      A    H  
ATOM   1071 1HG2 THR 0  71     -30.523   2.535   1.713  1.00  0.00      A    H  
ATOM   1072 2HG2 THR 0  71     -29.559   4.021   1.889  1.00  0.00      A    H  
ATOM   1073 3HG2 THR 0  71     -30.467   3.722   0.389  1.00  0.00      A    H  
ATOM   1074  N   PRO 0  72     -25.664   2.324  -0.025  1.00  0.00      A    N  
ATOM   1075  CA  PRO 0  72     -24.579   1.526  -0.605  1.00  0.00      A    C  
ATOM   1076  C   PRO 0  72     -25.093   0.376  -1.478  1.00  0.00      A    C  
ATOM   1077  O   PRO 0  72     -24.447  -0.032  -2.441  1.00  0.00      A    O  
ATOM   1078  CB  PRO 0  72     -23.850   1.002   0.636  1.00  0.00      A    C  
ATOM   1079  CG  PRO 0  72     -24.098   2.043   1.673  1.00  0.00      A    C  
ATOM   1080  CD  PRO 0  72     -25.518   2.481   1.431  1.00  0.00      A    C  
ATOM   1081  HA  PRO 0  72     -23.927   2.181  -1.201  1.00  0.00      A    H  
ATOM   1082 1HB  PRO 0  72     -24.247   0.015   0.917  1.00  0.00      A    H  
ATOM   1083 2HB  PRO 0  72     -22.781   0.866   0.415  1.00  0.00      A    H  
ATOM   1084 1HG  PRO 0  72     -23.951   1.620   2.678  1.00  0.00      A    H  
ATOM   1085 2HG  PRO 0  72     -23.377   2.866   1.566  1.00  0.00      A    H  
ATOM   1086 1HD  PRO 0  72     -26.205   1.821   1.981  1.00  0.00      A    H  
ATOM   1087 2HD  PRO 0  72     -25.640   3.525   1.755  1.00  0.00      A    H  
ATOM   1088  N   LEU 0  73     -26.270  -0.134  -1.132  1.00  0.00      A    N  
ATOM   1089  CA  LEU 0  73     -26.899  -1.216  -1.878  1.00  0.00      A    C  
ATOM   1090  C   LEU 0  73     -27.339  -0.793  -3.279  1.00  0.00      A    C  
ATOM   1091  O   LEU 0  73     -27.299  -1.605  -4.209  1.00  0.00      A    O  
ATOM   1092  CB  LEU 0  73     -28.112  -1.742  -1.100  1.00  0.00      A    C  
ATOM   1093  CG  LEU 0  73     -28.804  -2.972  -1.700  1.00  0.00      A    C  
ATOM   1094  CD1 LEU 0  73     -27.807  -4.118  -1.801  1.00  0.00      A    C  
ATOM   1095  CD2 LEU 0  73     -29.995  -3.358  -0.835  1.00  0.00      A    C  
ATOM   1096  H   LEU 0  73     -26.742   0.245  -0.323  1.00  0.00      A    H  
ATOM   1097  HA  LEU 0  73     -26.175  -2.022  -1.996  1.00  0.00      A    H  
ATOM   1098 1HB  LEU 0  73     -27.792  -2.001  -0.092  1.00  0.00      A    H  
ATOM   1099 2HB  LEU 0  73     -28.853  -0.946  -1.031  1.00  0.00      A    H  
ATOM   1100  HG  LEU 0  73     -29.149  -2.740  -2.709  1.00  0.00      A    H  
ATOM   1101 1HD1 LEU 0  73     -28.299  -4.993  -2.228  1.00  0.00      A    H  
ATOM   1102 2HD1 LEU 0  73     -26.976  -3.822  -2.442  1.00  0.00      A    H  
ATOM   1103 3HD1 LEU 0  73     -27.432  -4.362  -0.808  1.00  0.00      A    H  
ATOM   1104 1HD2 LEU 0  73     -30.487  -4.232  -1.262  1.00  0.00      A    H  
ATOM   1105 2HD2 LEU 0  73     -29.651  -3.591   0.173  1.00  0.00      A    H  
ATOM   1106 3HD2 LEU 0  73     -30.700  -2.527  -0.795  1.00  0.00      A    H  
ATOM   1107  N   HIS 0  74     -27.760   0.461  -3.433  1.00  0.00      A    N  
ATOM   1108  CA  HIS 0  74     -28.150   0.985  -4.746  1.00  0.00      A    C  
ATOM   1109  C   HIS 0  74     -26.942   0.978  -5.665  1.00  0.00      A    C  
ATOM   1110  O   HIS 0  74     -27.041   0.651  -6.850  1.00  0.00      A    O  
ATOM   1111  CB  HIS 0  74     -28.717   2.404  -4.637  1.00  0.00      A    C  
ATOM   1112  CG  HIS 0  74     -30.068   2.464  -3.995  1.00  0.00      A    C  
ATOM   1113  CD2 HIS 0  74     -31.306   2.578  -4.531  1.00  0.00      A    C  
ATOM   1114  ND1 HIS 0  74     -30.246   2.404  -2.629  1.00  0.00      A    N  
ATOM   1115  CE1 HIS 0  74     -31.536   2.479  -2.352  1.00  0.00      A    C  
ATOM   1116  NE2 HIS 0  74     -32.200   2.585  -3.488  1.00  0.00      A    N  
ATOM   1117  H   HIS 0  74     -27.813   1.067  -2.626  1.00  0.00      A    H  
ATOM   1118  HA  HIS 0  74     -28.926   0.350  -5.175  1.00  0.00      A    H  
ATOM   1119 1HB  HIS 0  74     -28.035   3.025  -4.056  1.00  0.00      A    H  
ATOM   1120 2HB  HIS 0  74     -28.792   2.843  -5.632  1.00  0.00      A    H  
ATOM   1121  HD2 HIS 0  74     -31.548   2.651  -5.592  1.00  0.00      A    H  
ATOM   1122  HE1 HIS 0  74     -31.977   2.458  -1.356  1.00  0.00      A    H  
ATOM   1123  HE2 HIS 0  74     -33.203   2.660  -3.582  1.00  0.00      A    H  
ATOM   1124  N   TYR 0  75     -25.806   1.370  -5.092  1.00  0.00      A    N  
ATOM   1125  CA  TYR 0  75     -24.534   1.429  -5.808  1.00  0.00      A    C  
ATOM   1126  C   TYR 0  75     -23.933   0.064  -6.107  1.00  0.00      A    C  
ATOM   1127  O   TYR 0  75     -23.430  -0.160  -7.208  1.00  0.00      A    O  
ATOM   1128  CB  TYR 0  75     -23.530   2.267  -5.013  1.00  0.00      A    C  
ATOM   1129  CG  TYR 0  75     -23.854   3.744  -4.987  1.00  0.00      A    C  
ATOM   1130  CD1 TYR 0  75     -24.114   4.376  -3.780  1.00  0.00      A    C  
ATOM   1131  CD2 TYR 0  75     -23.890   4.467  -6.170  1.00  0.00      A    C  
ATOM   1132  CE1 TYR 0  75     -24.409   5.726  -3.756  1.00  0.00      A    C  
ATOM   1133  CE2 TYR 0  75     -24.185   5.817  -6.146  1.00  0.00      A    C  
ATOM   1134  CZ  TYR 0  75     -24.444   6.445  -4.945  1.00  0.00      A    C  
ATOM   1135  OH  TYR 0  75     -24.738   7.789  -4.921  1.00  0.00      A    O  
ATOM   1136  H   TYR 0  75     -25.837   1.636  -4.119  1.00  0.00      A    H  
ATOM   1137  HA  TYR 0  75     -24.703   1.905  -6.774  1.00  0.00      A    H  
ATOM   1138 1HB  TYR 0  75     -23.492   1.909  -3.983  1.00  0.00      A    H  
ATOM   1139 2HB  TYR 0  75     -22.535   2.144  -5.439  1.00  0.00      A    H  
ATOM   1140  HD1 TYR 0  75     -24.086   3.808  -2.850  1.00  0.00      A    H  
ATOM   1141  HD2 TYR 0  75     -23.686   3.971  -7.118  1.00  0.00      A    H  
ATOM   1142  HE1 TYR 0  75     -24.614   6.222  -2.807  1.00  0.00      A    H  
ATOM   1143  HE2 TYR 0  75     -24.214   6.385  -7.076  1.00  0.00      A    H  
ATOM   1144  HH  TYR 0  75     -24.891   8.066  -4.015  1.00  0.00      A    H  
ATOM   1145  N   ALA 0  76     -23.970  -0.840  -5.137  1.00  0.00      A    N  
ATOM   1146  CA  ALA 0  76     -23.482  -2.197  -5.347  1.00  0.00      A    C  
ATOM   1147  C   ALA 0  76     -24.318  -2.877  -6.433  1.00  0.00      A    C  
ATOM   1148  O   ALA 0  76     -23.781  -3.572  -7.297  1.00  0.00      A    O  
ATOM   1149  CB  ALA 0  76     -23.526  -2.993  -4.051  1.00  0.00      A    C  
ATOM   1150  H   ALA 0  76     -24.342  -0.586  -4.232  1.00  0.00      A    H  
ATOM   1151  HA  ALA 0  76     -22.441  -2.137  -5.669  1.00  0.00      A    H  
ATOM   1152 1HB  ALA 0  76     -23.168  -4.006  -4.234  1.00  0.00      A    H  
ATOM   1153 2HB  ALA 0  76     -22.890  -2.512  -3.307  1.00  0.00      A    H  
ATOM   1154 3HB  ALA 0  76     -24.550  -3.031  -3.682  1.00  0.00      A    H  
ATOM   1155  N   ALA 0  77     -25.633  -2.672  -6.395  1.00  0.00      A    N  
ATOM   1156  CA  ALA 0  77     -26.527  -3.247  -7.402  1.00  0.00      A    C  
ATOM   1157  C   ALA 0  77     -26.264  -2.666  -8.793  1.00  0.00      A    C  
ATOM   1158  O   ALA 0  77     -26.163  -3.402  -9.777  1.00  0.00      A    O  
ATOM   1159  CB  ALA 0  77     -27.979  -3.023  -7.005  1.00  0.00      A    C  
ATOM   1160  H   ALA 0  77     -26.024  -2.107  -5.654  1.00  0.00      A    H  
ATOM   1161  HA  ALA 0  77     -26.340  -4.320  -7.448  1.00  0.00      A    H  
ATOM   1162 1HB  ALA 0  77     -28.634  -3.460  -7.759  1.00  0.00      A    H  
ATOM   1163 2HB  ALA 0  77     -28.170  -3.495  -6.041  1.00  0.00      A    H  
ATOM   1164 3HB  ALA 0  77     -28.174  -1.954  -6.930  1.00  0.00      A    H  
ATOM   1165  N   GLU 0  78     -26.151  -1.344  -8.865  1.00  0.00      A    N  
ATOM   1166  CA  GLU 0  78     -25.963  -0.651 -10.131  1.00  0.00      A    C  
ATOM   1167  C   GLU 0  78     -24.680  -1.066 -10.851  1.00  0.00      A    C  
ATOM   1168  O   GLU 0  78     -24.676  -1.263 -12.071  1.00  0.00      A    O  
ATOM   1169  CB  GLU 0  78     -25.953   0.861  -9.897  1.00  0.00      A    C  
ATOM   1170  CG  GLU 0  78     -25.817   1.692 -11.165  1.00  0.00      A    C  
ATOM   1171  CD  GLU 0  78     -25.872   3.172 -10.904  1.00  0.00      A    C  
ATOM   1172  OE1 GLU 0  78     -26.026   3.550  -9.767  1.00  0.00      A    O  
ATOM   1173  OE2 GLU 0  78     -25.760   3.925 -11.842  1.00  0.00      A    O1-
ATOM   1174  H   GLU 0  78     -26.200  -0.805  -8.012  1.00  0.00      A    H  
ATOM   1175  HA  GLU 0  78     -26.793  -0.902 -10.792  1.00  0.00      A    H  
ATOM   1176 1HB  GLU 0  78     -26.876   1.159  -9.400  1.00  0.00      A    H  
ATOM   1177 2HB  GLU 0  78     -25.127   1.122  -9.236  1.00  0.00      A    H  
ATOM   1178 1HG  GLU 0  78     -24.866   1.455 -11.643  1.00  0.00      A    H  
ATOM   1179 2HG  GLU 0  78     -26.615   1.420 -11.854  1.00  0.00      A    H  
ATOM   1180  N   ASN 0  79     -23.593  -1.184 -10.100  1.00  0.00      A    N  
ATOM   1181  CA  ASN 0  79     -22.291  -1.488 -10.688  1.00  0.00      A    C  
ATOM   1182  C   ASN 0  79     -21.873  -2.951 -10.678  1.00  0.00      A    C  
ATOM   1183  O   ASN 0  79     -20.703  -3.260 -10.896  1.00  0.00      A    O  
ATOM   1184  CB  ASN 0  79     -21.225  -0.659  -9.995  1.00  0.00      A    C  
ATOM   1185  CG  ASN 0  79     -21.336   0.807 -10.312  1.00  0.00      A    C  
ATOM   1186  ND2 ASN 0  79     -20.849   1.635  -9.424  1.00  0.00      A    N  
ATOM   1187  OD1 ASN 0  79     -21.864   1.189 -11.363  1.00  0.00      A    O  
ATOM   1188  H   ASN 0  79     -23.664  -1.061  -9.100  1.00  0.00      A    H  
ATOM   1189  HA  ASN 0  79     -22.319  -1.226 -11.748  1.00  0.00      A    H  
ATOM   1190 1HB  ASN 0  79     -21.305  -0.792  -8.915  1.00  0.00      A    H  
ATOM   1191 2HB  ASN 0  79     -20.238  -1.010 -10.296  1.00  0.00      A    H  
ATOM   1192 1HD2 ASN 0  79     -20.895   2.622  -9.583  1.00  0.00      A    H  
ATOM   1193 2HD2 ASN 0  79     -20.430   1.282  -8.588  1.00  0.00      A    H  
ATOM   1194  N   GLY 0  80     -22.820  -3.843 -10.413  1.00  0.00      A    N  
ATOM   1195  CA  GLY 0  80     -22.560  -5.270 -10.503  1.00  0.00      A    C  
ATOM   1196  C   GLY 0  80     -21.745  -5.938  -9.414  1.00  0.00      A    C  
ATOM   1197  O   GLY 0  80     -21.142  -6.990  -9.645  1.00  0.00      A    O  
ATOM   1198  H   GLY 0  80     -23.742  -3.527 -10.142  1.00  0.00      A    H  
ATOM   1199 1HA  GLY 0  80     -23.505  -5.812 -10.534  1.00  0.00      A    H  
ATOM   1200 2HA  GLY 0  80     -22.035  -5.486 -11.433  1.00  0.00      A    H  
ATOM   1201  N   HIS 0  81     -21.723  -5.360  -8.220  1.00  0.00      A    N  
ATOM   1202  CA  HIS 0  81     -20.853  -5.877  -7.175  1.00  0.00      A    C  
ATOM   1203  C   HIS 0  81     -21.589  -6.898  -6.309  1.00  0.00      A    C  
ATOM   1204  O   HIS 0  81     -21.953  -6.632  -5.168  1.00  0.00      A    O  
ATOM   1205  CB  HIS 0  81     -20.323  -4.737  -6.300  1.00  0.00      A    C  
ATOM   1206  CG  HIS 0  81     -19.438  -3.777  -7.033  1.00  0.00      A    C  
ATOM   1207  CD2 HIS 0  81     -19.441  -2.425  -7.088  1.00  0.00      A    C  
ATOM   1208  ND1 HIS 0  81     -18.392  -4.191  -7.831  1.00  0.00      A    N  
ATOM   1209  CE1 HIS 0  81     -17.791  -3.133  -8.347  1.00  0.00      A    C  
ATOM   1210  NE2 HIS 0  81     -18.408  -2.050  -7.911  1.00  0.00      A    N  
ATOM   1211  H   HIS 0  81     -22.305  -4.559  -8.024  1.00  0.00      A    H  
ATOM   1212  HA  HIS 0  81     -19.999  -6.379  -7.629  1.00  0.00      A    H  
ATOM   1213 1HB  HIS 0  81     -21.161  -4.178  -5.883  1.00  0.00      A    H  
ATOM   1214 2HB  HIS 0  81     -19.759  -5.151  -5.465  1.00  0.00      A    H  
ATOM   1215  HD2 HIS 0  81     -20.134  -1.757  -6.575  1.00  0.00      A    H  
ATOM   1216  HE1 HIS 0  81     -16.932  -3.151  -9.018  1.00  0.00      A    H  
ATOM   1217  HE2 HIS 0  81     -18.164  -1.097  -8.143  1.00  0.00      A    H  
ATOM   1218  N   LYS 0  82     -21.780  -8.082  -6.878  1.00  0.00      A    N  
ATOM   1219  CA  LYS 0  82     -22.490  -9.187  -6.235  1.00  0.00      A    C  
ATOM   1220  C   LYS 0  82     -22.126  -9.546  -4.792  1.00  0.00      A    C  
ATOM   1221  O   LYS 0  82     -23.002  -9.691  -3.934  1.00  0.00      A    O  
ATOM   1222  CB  LYS 0  82     -22.318 -10.437  -7.100  1.00  0.00      A    C  
ATOM   1223  CG  LYS 0  82     -23.029 -11.674  -6.566  1.00  0.00      A    C  
ATOM   1224  CD  LYS 0  82     -22.858 -12.857  -7.506  1.00  0.00      A    C  
ATOM   1225  CE  LYS 0  82     -21.431 -13.384  -7.482  1.00  0.00      A    C  
ATOM   1226  NZ  LYS 0  82     -21.275 -14.609  -8.312  1.00  0.00      A    N1+
ATOM   1227  H   LYS 0  82     -21.407  -8.210  -7.808  1.00  0.00      A    H  
ATOM   1228  HA  LYS 0  82     -23.548  -8.929  -6.172  1.00  0.00      A    H  
ATOM   1229 1HB  LYS 0  82     -22.696 -10.240  -8.103  1.00  0.00      A    H  
ATOM   1230 2HB  LYS 0  82     -21.258 -10.674  -7.190  1.00  0.00      A    H  
ATOM   1231 1HG  LYS 0  82     -22.621 -11.935  -5.589  1.00  0.00      A    H  
ATOM   1232 2HG  LYS 0  82     -24.091 -11.461  -6.452  1.00  0.00      A    H  
ATOM   1233 1HD  LYS 0  82     -23.537 -13.658  -7.210  1.00  0.00      A    H  
ATOM   1234 2HD  LYS 0  82     -23.106 -12.553  -8.523  1.00  0.00      A    H  
ATOM   1235 1HE  LYS 0  82     -20.754 -12.617  -7.857  1.00  0.00      A    H  
ATOM   1236 2HE  LYS 0  82     -21.147 -13.617  -6.456  1.00  0.00      A    H  
ATOM   1237 1HZ  LYS 0  82     -20.317 -14.926  -8.269  1.00  0.00      A    H  
ATOM   1238 2HZ  LYS 0  82     -21.885 -15.334  -7.961  1.00  0.00      A    H  
ATOM   1239 3HZ  LYS 0  82     -21.517 -14.400  -9.270  1.00  0.00      A    H  
ATOM   1240  N   GLU 0  83     -20.836  -9.709  -4.532  1.00  0.00      A    N  
ATOM   1241  CA  GLU 0  83     -20.350 -10.036  -3.198  1.00  0.00      A    C  
ATOM   1242  C   GLU 0  83     -20.676  -8.951  -2.176  1.00  0.00      A    C  
ATOM   1243  O   GLU 0  83     -20.992  -9.250  -1.025  1.00  0.00      A    O  
ATOM   1244  CB  GLU 0  83     -18.838 -10.268  -3.235  1.00  0.00      A    C  
ATOM   1245  CG  GLU 0  83     -18.414 -11.538  -3.960  1.00  0.00      A    C  
ATOM   1246  CD  GLU 0  83     -16.921 -11.697  -4.037  1.00  0.00      A    C  
ATOM   1247  OE1 GLU 0  83     -16.240 -10.703  -4.110  1.00  0.00      A    O  
ATOM   1248  OE2 GLU 0  83     -16.462 -12.815  -4.023  1.00  0.00      A    O1-
ATOM   1249  H   GLU 0  83     -20.172  -9.604  -5.285  1.00  0.00      A    H  
ATOM   1250  HA  GLU 0  83     -20.841 -10.951  -2.866  1.00  0.00      A    H  
ATOM   1251 1HB  GLU 0  83     -18.352  -9.425  -3.726  1.00  0.00      A    H  
ATOM   1252 2HB  GLU 0  83     -18.453 -10.321  -2.216  1.00  0.00      A    H  
ATOM   1253 1HG  GLU 0  83     -18.834 -12.398  -3.439  1.00  0.00      A    H  
ATOM   1254 2HG  GLU 0  83     -18.826 -11.522  -4.968  1.00  0.00      A    H  
ATOM   1255  N   ILE 0  84     -20.584  -7.694  -2.603  1.00  0.00      A    N  
ATOM   1256  CA  ILE 0  84     -20.940  -6.550  -1.771  1.00  0.00      A    C  
ATOM   1257  C   ILE 0  84     -22.447  -6.460  -1.548  1.00  0.00      A    C  
ATOM   1258  O   ILE 0  84     -22.900  -6.094  -0.464  1.00  0.00      A    O  
ATOM   1259  CB  ILE 0  84     -20.438  -5.239  -2.404  1.00  0.00      A    C  
ATOM   1260  CG1 ILE 0  84     -18.907  -5.197  -2.400  1.00  0.00      A    C  
ATOM   1261  CG2 ILE 0  84     -21.008  -4.039  -1.664  1.00  0.00      A    C  
ATOM   1262  CD1 ILE 0  84     -18.326  -4.073  -3.227  1.00  0.00      A    C  
ATOM   1263  H   ILE 0  84     -20.254  -7.534  -3.545  1.00  0.00      A    H  
ATOM   1264  HA  ILE 0  84     -20.466  -6.670  -0.799  1.00  0.00      A    H  
ATOM   1265  HB  ILE 0  84     -20.752  -5.195  -3.446  1.00  0.00      A    H  
ATOM   1266 1HG1 ILE 0  84     -18.549  -5.089  -1.377  1.00  0.00      A    H  
ATOM   1267 2HG1 ILE 0  84     -18.516  -6.140  -2.785  1.00  0.00      A    H  
ATOM   1268 1HG2 ILE 0  84     -20.642  -3.121  -2.124  1.00  0.00      A    H  
ATOM   1269 2HG2 ILE 0  84     -22.096  -4.063  -1.717  1.00  0.00      A    H  
ATOM   1270 3HG2 ILE 0  84     -20.694  -4.072  -0.620  1.00  0.00      A    H  
ATOM   1271 1HD1 ILE 0  84     -17.237  -4.109  -3.176  1.00  0.00      A    H  
ATOM   1272 2HD1 ILE 0  84     -18.644  -4.182  -4.265  1.00  0.00      A    H  
ATOM   1273 3HD1 ILE 0  84     -18.675  -3.118  -2.838  1.00  0.00      A    H  
ATOM   1274  N   VAL 0  85     -23.225  -6.775  -2.578  1.00  0.00      A    N  
ATOM   1275  CA  VAL 0  85     -24.670  -6.813  -2.408  1.00  0.00      A    C  
ATOM   1276  C   VAL 0  85     -24.959  -7.811  -1.286  1.00  0.00      A    C  
ATOM   1277  O   VAL 0  85     -25.718  -7.523  -0.359  1.00  0.00      A    O  
ATOM   1278  CB  VAL 0  85     -25.377  -7.242  -3.708  1.00  0.00      A    C  
ATOM   1279  CG1 VAL 0  85     -26.857  -7.485  -3.453  1.00  0.00      A    C  
ATOM   1280  CG2 VAL 0  85     -25.182  -6.179  -4.778  1.00  0.00      A    C  
ATOM   1281  H   VAL 0  85     -22.831  -6.990  -3.482  1.00  0.00      A    H  
ATOM   1282  HA  VAL 0  85     -25.015  -5.812  -2.147  1.00  0.00      A    H  
ATOM   1283  HB  VAL 0  85     -24.950  -8.185  -4.049  1.00  0.00      A    H  
ATOM   1284 1HG1 VAL 0  85     -27.341  -7.787  -4.382  1.00  0.00      A    H  
ATOM   1285 2HG1 VAL 0  85     -26.974  -8.274  -2.710  1.00  0.00      A    H  
ATOM   1286 3HG1 VAL 0  85     -27.319  -6.569  -3.086  1.00  0.00      A    H  
ATOM   1287 1HG2 VAL 0  85     -25.683  -6.489  -5.694  1.00  0.00      A    H  
ATOM   1288 2HG2 VAL 0  85     -25.603  -5.234  -4.434  1.00  0.00      A    H  
ATOM   1289 3HG2 VAL 0  85     -24.117  -6.051  -4.973  1.00  0.00      A    H  
ATOM   1290  N   GLU 0  86     -24.321  -8.976  -1.357  1.00  0.00      A    N  
ATOM   1291  CA  GLU 0  86     -24.539 -10.001  -0.353  1.00  0.00      A    C  
ATOM   1292  C   GLU 0  86     -24.186  -9.460   1.021  1.00  0.00      A    C  
ATOM   1293  O   GLU 0  86     -24.966  -9.596   1.955  1.00  0.00      A    O  
ATOM   1294  CB  GLU 0  86     -23.706 -11.247  -0.661  1.00  0.00      A    C  
ATOM   1295  CG  GLU 0  86     -23.898 -12.391   0.325  1.00  0.00      A    C  
ATOM   1296  CD  GLU 0  86     -23.075 -13.602  -0.016  1.00  0.00      A    C  
ATOM   1297  OE1 GLU 0  86     -22.379 -13.565  -1.002  1.00  0.00      A    O  
ATOM   1298  OE2 GLU 0  86     -23.143 -14.565   0.711  1.00  0.00      A    O1-
ATOM   1299  H   GLU 0  86     -23.675  -9.158  -2.113  1.00  0.00      A    H  
ATOM   1300  HA  GLU 0  86     -25.597 -10.271  -0.359  1.00  0.00      A    H  
ATOM   1301 1HB  GLU 0  86     -23.958 -11.617  -1.655  1.00  0.00      A    H  
ATOM   1302 2HB  GLU 0  86     -22.648 -10.985  -0.667  1.00  0.00      A    H  
ATOM   1303 1HG  GLU 0  86     -23.622 -12.048   1.322  1.00  0.00      A    H  
ATOM   1304 2HG  GLU 0  86     -24.951 -12.667   0.345  1.00  0.00      A    H  
ATOM   1305  N   ALA 0  87     -23.007  -8.852   1.136  1.00  0.00      A    N  
ATOM   1306  CA  ALA 0  87     -22.515  -8.332   2.410  1.00  0.00      A    C  
ATOM   1307  C   ALA 0  87     -23.482  -7.312   2.997  1.00  0.00      A    C  
ATOM   1308  O   ALA 0  87     -23.783  -7.348   4.184  1.00  0.00      A    O  
ATOM   1309  CB  ALA 0  87     -21.136  -7.712   2.234  1.00  0.00      A    C  
ATOM   1310  H   ALA 0  87     -22.436  -8.750   0.309  1.00  0.00      A    H  
ATOM   1311  HA  ALA 0  87     -22.422  -9.162   3.111  1.00  0.00      A    H  
ATOM   1312 1HB  ALA 0  87     -20.785  -7.328   3.192  1.00  0.00      A    H  
ATOM   1313 2HB  ALA 0  87     -20.441  -8.469   1.870  1.00  0.00      A    H  
ATOM   1314 3HB  ALA 0  87     -21.193  -6.897   1.516  1.00  0.00      A    H  
ATOM   1315  N   LEU 0  88     -23.952  -6.397   2.153  1.00  0.00      A    N  
ATOM   1316  CA  LEU 0  88     -24.875  -5.355   2.589  1.00  0.00      A    C  
ATOM   1317  C   LEU 0  88     -26.236  -5.910   3.012  1.00  0.00      A    C  
ATOM   1318  O   LEU 0  88     -26.807  -5.461   4.008  1.00  0.00      A    O  
ATOM   1319  CB  LEU 0  88     -25.069  -4.332   1.463  1.00  0.00      A    C  
ATOM   1320  CG  LEU 0  88     -23.847  -3.465   1.134  1.00  0.00      A    C  
ATOM   1321  CD1 LEU 0  88     -24.135  -2.631  -0.108  1.00  0.00      A    C  
ATOM   1322  CD2 LEU 0  88     -23.520  -2.576   2.325  1.00  0.00      A    C  
ATOM   1323  H   LEU 0  88     -23.661  -6.424   1.186  1.00  0.00      A    H  
ATOM   1324  HA  LEU 0  88     -24.446  -4.852   3.455  1.00  0.00      A    H  
ATOM   1325 1HB  LEU 0  88     -25.351  -4.864   0.555  1.00  0.00      A    H  
ATOM   1326 2HB  LEU 0  88     -25.886  -3.664   1.737  1.00  0.00      A    H  
ATOM   1327  HG  LEU 0  88     -22.994  -4.107   0.914  1.00  0.00      A    H  
ATOM   1328 1HD1 LEU 0  88     -23.267  -2.015  -0.341  1.00  0.00      A    H  
ATOM   1329 2HD1 LEU 0  88     -24.347  -3.292  -0.948  1.00  0.00      A    H  
ATOM   1330 3HD1 LEU 0  88     -24.996  -1.990   0.076  1.00  0.00      A    H  
ATOM   1331 1HD2 LEU 0  88     -22.651  -1.960   2.092  1.00  0.00      A    H  
ATOM   1332 2HD2 LEU 0  88     -24.372  -1.933   2.544  1.00  0.00      A    H  
ATOM   1333 3HD2 LEU 0  88     -23.301  -3.198   3.193  1.00  0.00      A    H  
ATOM   1334  N   LEU 0  89     -26.739  -6.889   2.268  1.00  0.00      A    N  
ATOM   1335  CA  LEU 0  89     -28.021  -7.520   2.587  1.00  0.00      A    C  
ATOM   1336  C   LEU 0  89     -27.954  -8.292   3.907  1.00  0.00      A    C  
ATOM   1337  O   LEU 0  89     -28.895  -8.261   4.701  1.00  0.00      A    O  
ATOM   1338  CB  LEU 0  89     -28.438  -8.468   1.456  1.00  0.00      A    C  
ATOM   1339  CG  LEU 0  89     -28.819  -7.795   0.131  1.00  0.00      A    C  
ATOM   1340  CD1 LEU 0  89     -29.035  -8.860  -0.936  1.00  0.00      A    C  
ATOM   1341  CD2 LEU 0  89     -30.073  -6.957   0.329  1.00  0.00      A    C  
ATOM   1342  H   LEU 0  89     -26.223  -7.204   1.459  1.00  0.00      A    H  
ATOM   1343  HA  LEU 0  89     -28.774  -6.740   2.690  1.00  0.00      A    H  
ATOM   1344 1HB  LEU 0  89     -27.615  -9.152   1.255  1.00  0.00      A    H  
ATOM   1345 2HB  LEU 0  89     -29.296  -9.052   1.790  1.00  0.00      A    H  
ATOM   1346  HG  LEU 0  89     -28.002  -7.154  -0.200  1.00  0.00      A    H  
ATOM   1347 1HD1 LEU 0  89     -29.306  -8.382  -1.878  1.00  0.00      A    H  
ATOM   1348 2HD1 LEU 0  89     -28.117  -9.432  -1.071  1.00  0.00      A    H  
ATOM   1349 3HD1 LEU 0  89     -29.838  -9.528  -0.625  1.00  0.00      A    H  
ATOM   1350 1HD2 LEU 0  89     -30.343  -6.478  -0.613  1.00  0.00      A    H  
ATOM   1351 2HD2 LEU 0  89     -30.891  -7.598   0.658  1.00  0.00      A    H  
ATOM   1352 3HD2 LEU 0  89     -29.884  -6.193   1.083  1.00  0.00      A    H  
ATOM   1353  N   GLU 0  90     -26.844  -8.986   4.138  1.00  0.00      A    N  
ATOM   1354  CA  GLU 0  90     -26.676  -9.742   5.378  1.00  0.00      A    C  
ATOM   1355  C   GLU 0  90     -26.625  -8.832   6.585  1.00  0.00      A    C  
ATOM   1356  O   GLU 0  90     -26.945  -9.255   7.696  1.00  0.00      A    O  
ATOM   1357  CB  GLU 0  90     -25.402 -10.587   5.321  1.00  0.00      A    C  
ATOM   1358  CG  GLU 0  90     -25.449 -11.730   4.317  1.00  0.00      A    C  
ATOM   1359  CD  GLU 0  90     -26.487 -12.764   4.656  1.00  0.00      A    C  
ATOM   1360  OE1 GLU 0  90     -26.502 -13.219   5.774  1.00  0.00      A    O  
ATOM   1361  OE2 GLU 0  90     -27.267 -13.098   3.795  1.00  0.00      A    O1-
ATOM   1362  H   GLU 0  90     -26.104  -8.997   3.450  1.00  0.00      A    H  
ATOM   1363  HA  GLU 0  90     -27.528 -10.411   5.494  1.00  0.00      A    H  
ATOM   1364 1HB  GLU 0  90     -24.554  -9.952   5.064  1.00  0.00      A    H  
ATOM   1365 2HB  GLU 0  90     -25.204 -11.014   6.305  1.00  0.00      A    H  
ATOM   1366 1HG  GLU 0  90     -25.667 -11.323   3.330  1.00  0.00      A    H  
ATOM   1367 2HG  GLU 0  90     -24.470 -12.205   4.276  1.00  0.00      A    H  
ATOM   1368  N   HIS 0  91     -26.219  -7.580   6.380  1.00  0.00      A    N  
ATOM   1369  CA  HIS 0  91     -26.210  -6.618   7.472  1.00  0.00      A    C  
ATOM   1370  C   HIS 0  91     -27.435  -5.704   7.496  1.00  0.00      A    C  
ATOM   1371  O   HIS 0  91     -27.413  -4.636   8.111  1.00  0.00      A    O  
ATOM   1372  CB  HIS 0  91     -24.943  -5.760   7.399  1.00  0.00      A    C  
ATOM   1373  CG  HIS 0  91     -23.679  -6.535   7.608  1.00  0.00      A    C  
ATOM   1374  CD2 HIS 0  91     -22.901  -6.693   8.705  1.00  0.00      A    C  
ATOM   1375  ND1 HIS 0  91     -23.080  -7.266   6.604  1.00  0.00      A    N  
ATOM   1376  CE1 HIS 0  91     -21.987  -7.841   7.075  1.00  0.00      A    C  
ATOM   1377  NE2 HIS 0  91     -21.856  -7.509   8.346  1.00  0.00      A    N  
ATOM   1378  H   HIS 0  91     -25.914  -7.286   5.462  1.00  0.00      A    H  
ATOM   1379  HA  HIS 0  91     -26.219  -7.167   8.415  1.00  0.00      A    H  
ATOM   1380 1HB  HIS 0  91     -24.888  -5.274   6.424  1.00  0.00      A    H  
ATOM   1381 2HB  HIS 0  91     -24.991  -4.975   8.153  1.00  0.00      A    H  
ATOM   1382  HD1 HIS 0  91     -23.365  -7.299   5.646  1.00  0.00      A    H  
ATOM   1383  HD2 HIS 0  91     -22.971  -6.311   9.723  1.00  0.00      A    H  
ATOM   1384  HE1 HIS 0  91     -21.367  -8.465   6.432  1.00  0.00      A    H  
ATOM   1385  N   GLY 0  92     -28.500  -6.127   6.824  1.00  0.00      A    N  
ATOM   1386  CA  GLY 0  92     -29.766  -5.413   6.907  1.00  0.00      A    C  
ATOM   1387  C   GLY 0  92     -30.115  -4.360   5.871  1.00  0.00      A    C  
ATOM   1388  O   GLY 0  92     -31.113  -3.652   6.039  1.00  0.00      A    O  
ATOM   1389  H   GLY 0  92     -28.437  -6.953   6.246  1.00  0.00      A    H  
ATOM   1390 1HA  GLY 0  92     -30.589  -6.126   6.871  1.00  0.00      A    H  
ATOM   1391 2HA  GLY 0  92     -29.829  -4.896   7.864  1.00  0.00      A    H  
ATOM   1392  N   ALA 0  93     -29.328  -4.237   4.800  1.00  0.00      A    N  
ATOM   1393  CA  ALA 0  93     -29.668  -3.279   3.745  1.00  0.00      A    C  
ATOM   1394  C   ALA 0  93     -31.038  -3.635   3.164  1.00  0.00      A    C  
ATOM   1395  O   ALA 0  93     -31.299  -4.786   2.842  1.00  0.00      A    O  
ATOM   1396  CB  ALA 0  93     -28.605  -3.268   2.656  1.00  0.00      A    C  
ATOM   1397  H   ALA 0  93     -28.494  -4.799   4.706  1.00  0.00      A    H  
ATOM   1398  HA  ALA 0  93     -29.705  -2.285   4.189  1.00  0.00      A    H  
ATOM   1399 1HB  ALA 0  93     -28.889  -2.562   1.877  1.00  0.00      A    H  
ATOM   1400 2HB  ALA 0  93     -27.648  -2.970   3.085  1.00  0.00      A    H  
ATOM   1401 3HB  ALA 0  93     -28.514  -4.265   2.227  1.00  0.00      A    H  
ATOM   1402  N   ASP 0  94     -31.912  -2.644   3.035  1.00  0.00      A    N  
ATOM   1403  CA  ASP 0  94     -33.272  -2.878   2.555  1.00  0.00      A    C  
ATOM   1404  C   ASP 0  94     -33.375  -2.975   1.037  1.00  0.00      A    C  
ATOM   1405  O   ASP 0  94     -33.130  -1.997   0.324  1.00  0.00      A    O  
ATOM   1406  CB  ASP 0  94     -34.197  -1.763   3.049  1.00  0.00      A    C  
ATOM   1407  CG  ASP 0  94     -35.653  -1.985   2.661  1.00  0.00      A    C  
ATOM   1408  OD1 ASP 0  94     -35.914  -2.890   1.904  1.00  0.00      A    O  
ATOM   1409  OD2 ASP 0  94     -36.489  -1.247   3.124  1.00  0.00      A    O1-
ATOM   1410  H   ASP 0  94     -31.630  -1.704   3.274  1.00  0.00      A    H  
ATOM   1411  HA  ASP 0  94     -33.620  -3.830   2.955  1.00  0.00      A    H  
ATOM   1412 1HB  ASP 0  94     -34.133  -1.691   4.135  1.00  0.00      A    H  
ATOM   1413 2HB  ASP 0  94     -33.868  -0.808   2.638  1.00  0.00      A    H  
ATOM   1414  N   PRO 0  95     -33.757  -4.153   0.524  1.00  0.00      A    N  
ATOM   1415  CA  PRO 0  95     -33.932  -4.383  -0.913  1.00  0.00      A    C  
ATOM   1416  C   PRO 0  95     -34.902  -3.425  -1.600  1.00  0.00      A    C  
ATOM   1417  O   PRO 0  95     -34.817  -3.218  -2.817  1.00  0.00      A    O  
ATOM   1418  CB  PRO 0  95     -34.466  -5.818  -0.946  1.00  0.00      A    C  
ATOM   1419  CG  PRO 0  95     -33.942  -6.433   0.306  1.00  0.00      A    C  
ATOM   1420  CD  PRO 0  95     -33.998  -5.321   1.320  1.00  0.00      A    C  
ATOM   1421  HA  PRO 0  95     -32.955  -4.307  -1.414  1.00  0.00      A    H  
ATOM   1422 1HB  PRO 0  95     -35.565  -5.810  -0.990  1.00  0.00      A    H  
ATOM   1423 2HB  PRO 0  95     -34.112  -6.331  -1.853  1.00  0.00      A    H  
ATOM   1424 1HG  PRO 0  95     -34.559  -7.298   0.592  1.00  0.00      A    H  
ATOM   1425 2HG  PRO 0  95     -32.921  -6.810   0.146  1.00  0.00      A    H  
ATOM   1426 1HD  PRO 0  95     -34.993  -5.300   1.788  1.00  0.00      A    H  
ATOM   1427 2HD  PRO 0  95     -33.216  -5.476   2.078  1.00  0.00      A    H  
ATOM   1428  N   ASN 0  96     -35.818  -2.838  -0.828  1.00  0.00      A    N  
ATOM   1429  CA  ASN 0  96     -36.806  -1.924  -1.394  1.00  0.00      A    C  
ATOM   1430  C   ASN 0  96     -36.588  -0.452  -1.070  1.00  0.00      A    C  
ATOM   1431  O   ASN 0  96     -37.488   0.372  -1.264  1.00  0.00      A    O  
ATOM   1432  CB  ASN 0  96     -38.195  -2.341  -0.948  1.00  0.00      A    C  
ATOM   1433  CG  ASN 0  96     -38.602  -3.679  -1.501  1.00  0.00      A    C  
ATOM   1434  ND2 ASN 0  96     -38.765  -4.645  -0.633  1.00  0.00      A    N  
ATOM   1435  OD1 ASN 0  96     -38.769  -3.837  -2.716  1.00  0.00      A    O  
ATOM   1436  H   ASN 0  96     -35.832  -3.025   0.164  1.00  0.00      A    H  
ATOM   1437  HA  ASN 0  96     -36.748  -1.980  -2.483  1.00  0.00      A    H  
ATOM   1438 1HB  ASN 0  96     -38.230  -2.386   0.142  1.00  0.00      A    H  
ATOM   1439 2HB  ASN 0  96     -38.920  -1.593  -1.268  1.00  0.00      A    H  
ATOM   1440 1HD2 ASN 0  96     -39.036  -5.556  -0.944  1.00  0.00      A    H  
ATOM   1441 2HD2 ASN 0  96     -38.620  -4.472   0.340  1.00  0.00      A    H  
ATOM   1442  N   ALA 0  97     -35.416  -0.115  -0.559  1.00  0.00      A    N  
ATOM   1443  CA  ALA 0  97     -35.083   1.294  -0.360  1.00  0.00      A    C  
ATOM   1444  C   ALA 0  97     -35.080   1.977  -1.731  1.00  0.00      A    C  
ATOM   1445  O   ALA 0  97     -34.438   1.498  -2.695  1.00  0.00      A    O  
ATOM   1446  CB  ALA 0  97     -33.738   1.449   0.335  1.00  0.00      A    C  
ATOM   1447  H   ALA 0  97     -34.742  -0.822  -0.303  1.00  0.00      A    H  
ATOM   1448  HA  ALA 0  97     -35.834   1.729   0.296  1.00  0.00      A    H  
ATOM   1449 1HB  ALA 0  97     -33.506   2.509   0.445  1.00  0.00      A    H  
ATOM   1450 2HB  ALA 0  97     -33.781   0.982   1.319  1.00  0.00      A    H  
ATOM   1451 3HB  ALA 0  97     -32.963   0.969  -0.261  1.00  0.00      A    H  
ATOM   1452  N   LYS 0  98     -35.781   3.095  -1.815  1.00  0.00      A    N  
ATOM   1453  CA  LYS 0  98     -35.866   3.856  -3.054  1.00  0.00      A    C  
ATOM   1454  C   LYS 0  98     -35.004   5.088  -3.062  1.00  0.00      A    C  
ATOM   1455  O   LYS 0  98     -34.910   5.770  -2.029  1.00  0.00      A    O  
ATOM   1456  CB  LYS 0  98     -37.317   4.255  -3.327  1.00  0.00      A    C  
ATOM   1457  CG  LYS 0  98     -38.239   3.088  -3.654  1.00  0.00      A    C  
ATOM   1458  CD  LYS 0  98     -39.672   3.556  -3.856  1.00  0.00      A    C  
ATOM   1459  CE  LYS 0  98     -40.597   2.390  -4.173  1.00  0.00      A    C  
ATOM   1460  NZ  LYS 0  98     -42.015   2.824  -4.303  1.00  0.00      A    N1+
ATOM   1461  H   LYS 0  98     -36.271   3.431  -0.998  1.00  0.00      A    H  
ATOM   1462  HA  LYS 0  98     -35.515   3.226  -3.871  1.00  0.00      A    H  
ATOM   1463 1HB  LYS 0  98     -37.724   4.769  -2.455  1.00  0.00      A    H  
ATOM   1464 2HB  LYS 0  98     -37.351   4.953  -4.163  1.00  0.00      A    H  
ATOM   1465 1HG  LYS 0  98     -37.895   2.596  -4.565  1.00  0.00      A    H  
ATOM   1466 2HG  LYS 0  98     -38.214   2.365  -2.840  1.00  0.00      A    H  
ATOM   1467 1HD  LYS 0  98     -40.024   4.053  -2.951  1.00  0.00      A    H  
ATOM   1468 2HD  LYS 0  98     -39.709   4.270  -4.679  1.00  0.00      A    H  
ATOM   1469 1HE  LYS 0  98     -40.286   1.922  -5.106  1.00  0.00      A    H  
ATOM   1470 2HE  LYS 0  98     -40.530   1.647  -3.379  1.00  0.00      A    H  
ATOM   1471 1HZ  LYS 0  98     -42.594   2.023  -4.512  1.00  0.00      A    H  
ATOM   1472 2HZ  LYS 0  98     -42.321   3.243  -3.436  1.00  0.00      A    H  
ATOM   1473 3HZ  LYS 0  98     -42.093   3.499  -5.050  1.00  0.00      A    H  
ATOM   1474  N   ASP 0  99     -34.388   5.391  -4.200  1.00  0.00      A    N  
ATOM   1475  CA  ASP 0  99     -33.658   6.640  -4.273  1.00  0.00      A    C  
ATOM   1476  C   ASP 0  99     -34.618   7.747  -4.738  1.00  0.00      A    C  
ATOM   1477  O   ASP 0  99     -35.825   7.506  -4.861  1.00  0.00      A    O  
ATOM   1478  CB  ASP 0  99     -32.468   6.521  -5.229  1.00  0.00      A    C  
ATOM   1479  CG  ASP 0  99     -32.888   6.436  -6.690  1.00  0.00      A    C  
ATOM   1480  OD1 ASP 0  99     -34.053   6.599  -6.964  1.00  0.00      A    O  
ATOM   1481  OD2 ASP 0  99     -32.039   6.209  -7.519  1.00  0.00      A    O1-
ATOM   1482  H   ASP 0  99     -34.414   4.786  -5.009  1.00  0.00      A    H  
ATOM   1483  HA  ASP 0  99     -33.276   6.877  -3.282  1.00  0.00      A    H  
ATOM   1484 1HB  ASP 0  99     -31.813   7.384  -5.104  1.00  0.00      A    H  
ATOM   1485 2HB  ASP 0  99     -31.889   5.632  -4.980  1.00  0.00      A    H  
ATOM   1486  N   SER 0 100     -34.097   8.949  -4.979  1.00  0.00      A    N  
ATOM   1487  CA  SER 0 100     -34.965  10.087  -5.301  1.00  0.00      A    C  
ATOM   1488  C   SER 0 100     -35.708   9.946  -6.620  1.00  0.00      A    C  
ATOM   1489  O   SER 0 100     -36.645  10.697  -6.879  1.00  0.00      A    O  
ATOM   1490  CB  SER 0 100     -34.141  11.359  -5.334  1.00  0.00      A    C  
ATOM   1491  OG  SER 0 100     -33.233  11.342  -6.401  1.00  0.00      A    O  
ATOM   1492  H   SER 0 100     -33.097   9.087  -4.944  1.00  0.00      A    H  
ATOM   1493  HA  SER 0 100     -35.724  10.174  -4.522  1.00  0.00      A    H  
ATOM   1494 1HB  SER 0 100     -34.804  12.219  -5.431  1.00  0.00      A    H  
ATOM   1495 2HB  SER 0 100     -33.601  11.467  -4.395  1.00  0.00      A    H  
ATOM   1496  HG  SER 0 100     -32.624  10.623  -6.218  1.00  0.00      A    H  
ATOM   1497  N   ASP 0 101     -35.283   9.003  -7.457  1.00  0.00      A    N  
ATOM   1498  CA  ASP 0 101     -35.920   8.789  -8.756  1.00  0.00      A    C  
ATOM   1499  C   ASP 0 101     -36.860   7.588  -8.716  1.00  0.00      A    C  
ATOM   1500  O   ASP 0 101     -37.378   7.158  -9.746  1.00  0.00      A    O  
ATOM   1501  CB  ASP 0 101     -34.864   8.581  -9.845  1.00  0.00      A    C  
ATOM   1502  CG  ASP 0 101     -34.100   9.854 -10.180  1.00  0.00      A    C  
ATOM   1503  OD1 ASP 0 101     -34.717  10.890 -10.260  1.00  0.00      A    O  
ATOM   1504  OD2 ASP 0 101     -32.907   9.779 -10.353  1.00  0.00      A    O1-
ATOM   1505  H   ASP 0 101     -34.503   8.420  -7.190  1.00  0.00      A    H  
ATOM   1506  HA  ASP 0 101     -36.508   9.673  -9.003  1.00  0.00      A    H  
ATOM   1507 1HB  ASP 0 101     -34.152   7.821  -9.521  1.00  0.00      A    H  
ATOM   1508 2HB  ASP 0 101     -35.345   8.213 -10.752  1.00  0.00      A    H  
ATOM   1509  N   GLY 0 102     -37.072   7.052  -7.520  1.00  0.00      A    N  
ATOM   1510  CA  GLY 0 102     -38.000   5.948  -7.347  1.00  0.00      A    C  
ATOM   1511  C   GLY 0 102     -37.379   4.585  -7.605  1.00  0.00      A    C  
ATOM   1512  O   GLY 0 102     -38.082   3.576  -7.603  1.00  0.00      A    O  
ATOM   1513  H   GLY 0 102     -36.584   7.414  -6.713  1.00  0.00      A    H  
ATOM   1514 1HA  GLY 0 102     -38.394   5.962  -6.332  1.00  0.00      A    H  
ATOM   1515 2HA  GLY 0 102     -38.846   6.076  -8.022  1.00  0.00      A    H  
ATOM   1516  N   TYR 0 103     -36.065   4.559  -7.803  1.00  0.00      A    N  
ATOM   1517  CA  TYR 0 103     -35.344   3.324  -8.121  1.00  0.00      A    C  
ATOM   1518  C   TYR 0 103     -34.884   2.522  -6.917  1.00  0.00      A    C  
ATOM   1519  O   TYR 0 103     -34.241   3.042  -6.016  1.00  0.00      A    O  
ATOM   1520  CB  TYR 0 103     -34.133   3.650  -8.999  1.00  0.00      A    C  
ATOM   1521  CG  TYR 0 103     -34.484   3.926 -10.444  1.00  0.00      A    C  
ATOM   1522  CD1 TYR 0 103     -34.993   5.163 -10.810  1.00  0.00      A    C  
ATOM   1523  CD2 TYR 0 103     -34.296   2.942 -11.404  1.00  0.00      A    C  
ATOM   1524  CE1 TYR 0 103     -35.313   5.416 -12.130  1.00  0.00      A    C  
ATOM   1525  CE2 TYR 0 103     -34.616   3.195 -12.724  1.00  0.00      A    C  
ATOM   1526  CZ  TYR 0 103     -35.123   4.426 -13.087  1.00  0.00      A    C  
ATOM   1527  OH  TYR 0 103     -35.441   4.677 -14.402  1.00  0.00      A    O  
ATOM   1528  H   TYR 0 103     -35.548   5.424  -7.730  1.00  0.00      A    H  
ATOM   1529  HA  TYR 0 103     -36.010   2.670  -8.686  1.00  0.00      A    H  
ATOM   1530 1HB  TYR 0 103     -33.619   4.525  -8.600  1.00  0.00      A    H  
ATOM   1531 2HB  TYR 0 103     -33.430   2.817  -8.973  1.00  0.00      A    H  
ATOM   1532  HD1 TYR 0 103     -35.141   5.937 -10.056  1.00  0.00      A    H  
ATOM   1533  HD2 TYR 0 103     -33.896   1.970 -11.116  1.00  0.00      A    H  
ATOM   1534  HE1 TYR 0 103     -35.713   6.388 -12.417  1.00  0.00      A    H  
ATOM   1535  HE2 TYR 0 103     -34.469   2.421 -13.478  1.00  0.00      A    H  
ATOM   1536  HH  TYR 0 103     -36.001   3.972 -14.735  1.00  0.00      A    H  
ATOM   1537  N   THR 0 104     -35.216   1.239  -6.915  1.00  0.00      A    N  
ATOM   1538  CA  THR 0 104     -34.740   0.311  -5.896  1.00  0.00      A    C  
ATOM   1539  C   THR 0 104     -33.494  -0.393  -6.451  1.00  0.00      A    C  
ATOM   1540  O   THR 0 104     -33.275  -0.406  -7.661  1.00  0.00      A    O  
ATOM   1541  CB  THR 0 104     -35.818  -0.718  -5.507  1.00  0.00      A    C  
ATOM   1542  CG2 THR 0 104     -37.064  -0.016  -4.990  1.00  0.00      A    C  
ATOM   1543  OG1 THR 0 104     -36.161  -1.511  -6.652  1.00  0.00      A    O  
ATOM   1544  H   THR 0 104     -35.822   0.898  -7.647  1.00  0.00      A    H  
ATOM   1545  HA  THR 0 104     -34.482   0.880  -5.002  1.00  0.00      A    H  
ATOM   1546  HB  THR 0 104     -35.429  -1.376  -4.730  1.00  0.00      A    H  
ATOM   1547  HG1 THR 0 104     -36.626  -0.965  -7.290  1.00  0.00      A    H  
ATOM   1548 1HG2 THR 0 104     -37.814  -0.759  -4.720  1.00  0.00      A    H  
ATOM   1549 2HG2 THR 0 104     -36.809   0.578  -4.113  1.00  0.00      A    H  
ATOM   1550 3HG2 THR 0 104     -37.463   0.636  -5.766  1.00  0.00      A    H  
ATOM   1551  N   PRO 0 105     -32.658  -0.965  -5.575  1.00  0.00      A    N  
ATOM   1552  CA  PRO 0 105     -31.565  -1.795  -6.086  1.00  0.00      A    C  
ATOM   1553  C   PRO 0 105     -32.052  -2.821  -7.121  1.00  0.00      A    C  
ATOM   1554  O   PRO 0 105     -31.324  -3.180  -8.047  1.00  0.00      A    O  
ATOM   1555  CB  PRO 0 105     -31.041  -2.479  -4.819  1.00  0.00      A    C  
ATOM   1556  CG  PRO 0 105     -31.366  -1.520  -3.725  1.00  0.00      A    C  
ATOM   1557  CD  PRO 0 105     -32.713  -0.963  -4.103  1.00  0.00      A    C  
ATOM   1558  HA  PRO 0 105     -30.797  -1.146  -6.534  1.00  0.00      A    H  
ATOM   1559 1HB  PRO 0 105     -31.530  -3.456  -4.690  1.00  0.00      A    H  
ATOM   1560 2HB  PRO 0 105     -29.962  -2.670  -4.913  1.00  0.00      A    H  
ATOM   1561 1HG  PRO 0 105     -31.380  -2.040  -2.756  1.00  0.00      A    H  
ATOM   1562 2HG  PRO 0 105     -30.590  -0.743  -3.658  1.00  0.00      A    H  
ATOM   1563 1HD  PRO 0 105     -33.504  -1.625  -3.720  1.00  0.00      A    H  
ATOM   1564 2HD  PRO 0 105     -32.820   0.050  -3.690  1.00  0.00      A    H  
ATOM   1565  N   LEU 0 106     -33.289  -3.279  -6.969  1.00  0.00      A    N  
ATOM   1566  CA  LEU 0 106     -33.843  -4.265  -7.893  1.00  0.00      A    C  
ATOM   1567  C   LEU 0 106     -34.059  -3.652  -9.269  1.00  0.00      A    C  
ATOM   1568  O   LEU 0 106     -33.757  -4.278 -10.285  1.00  0.00      A    O  
ATOM   1569  CB  LEU 0 106     -35.170  -4.815  -7.355  1.00  0.00      A    C  
ATOM   1570  CG  LEU 0 106     -35.772  -5.987  -8.142  1.00  0.00      A    C  
ATOM   1571  CD1 LEU 0 106     -34.823  -7.177  -8.087  1.00  0.00      A    C  
ATOM   1572  CD2 LEU 0 106     -37.131  -6.344  -7.561  1.00  0.00      A    C  
ATOM   1573  H   LEU 0 106     -33.862  -2.942  -6.207  1.00  0.00      A    H  
ATOM   1574  HA  LEU 0 106     -33.134  -5.086  -7.986  1.00  0.00      A    H  
ATOM   1575 1HB  LEU 0 106     -35.018  -5.149  -6.330  1.00  0.00      A    H  
ATOM   1576 2HB  LEU 0 106     -35.903  -4.009  -7.349  1.00  0.00      A    H  
ATOM   1577  HG  LEU 0 106     -35.888  -5.701  -9.188  1.00  0.00      A    H  
ATOM   1578 1HD1 LEU 0 106     -35.251  -8.009  -8.646  1.00  0.00      A    H  
ATOM   1579 2HD1 LEU 0 106     -33.865  -6.899  -8.527  1.00  0.00      A    H  
ATOM   1580 3HD1 LEU 0 106     -34.674  -7.475  -7.050  1.00  0.00      A    H  
ATOM   1581 1HD2 LEU 0 106     -37.560  -7.176  -8.120  1.00  0.00      A    H  
ATOM   1582 2HD2 LEU 0 106     -37.016  -6.631  -6.515  1.00  0.00      A    H  
ATOM   1583 3HD2 LEU 0 106     -37.794  -5.481  -7.629  1.00  0.00      A    H  
ATOM   1584  N   HIS 0 107     -34.592  -2.431  -9.311  1.00  0.00      A    N  
ATOM   1585  CA  HIS 0 107     -34.724  -1.696 -10.571  1.00  0.00      A    C  
ATOM   1586  C   HIS 0 107     -33.373  -1.588 -11.265  1.00  0.00      A    C  
ATOM   1587  O   HIS 0 107     -33.266  -1.789 -12.469  1.00  0.00      A    O  
ATOM   1588  CB  HIS 0 107     -35.299  -0.295 -10.333  1.00  0.00      A    C  
ATOM   1589  CG  HIS 0 107     -36.750  -0.295  -9.967  1.00  0.00      A    C  
ATOM   1590  CD2 HIS 0 107     -37.862  -0.443 -10.726  1.00  0.00      A    C  
ATOM   1591  ND1 HIS 0 107     -37.190  -0.127  -8.671  1.00  0.00      A    N  
ATOM   1592  CE1 HIS 0 107     -38.511  -0.171  -8.649  1.00  0.00      A    C  
ATOM   1593  NE2 HIS 0 107     -38.942  -0.362  -9.882  1.00  0.00      A    N  
ATOM   1594  H   HIS 0 107     -34.913  -2.001  -8.455  1.00  0.00      A    H  
ATOM   1595  HA  HIS 0 107     -35.404  -2.229 -11.233  1.00  0.00      A    H  
ATOM   1596 1HB  HIS 0 107     -34.744   0.194  -9.532  1.00  0.00      A    H  
ATOM   1597 2HB  HIS 0 107     -35.174   0.307 -11.233  1.00  0.00      A    H  
ATOM   1598  HD2 HIS 0 107     -37.893  -0.599 -11.804  1.00  0.00      A    H  
ATOM   1599  HE1 HIS 0 107     -39.138  -0.066  -7.763  1.00  0.00      A    H  
ATOM   1600  HE2 HIS 0 107     -39.909  -0.437 -10.165  1.00  0.00      A    H  
ATOM   1601  N   LEU 0 108     -32.351  -1.240 -10.487  1.00  0.00      A    N  
ATOM   1602  CA  LEU 0 108     -30.999  -1.018 -10.999  1.00  0.00      A    C  
ATOM   1603  C   LEU 0 108     -30.270  -2.286 -11.444  1.00  0.00      A    C  
ATOM   1604  O   LEU 0 108     -29.607  -2.290 -12.479  1.00  0.00      A    O  
ATOM   1605  CB  LEU 0 108     -30.161  -0.315  -9.924  1.00  0.00      A    C  
ATOM   1606  CG  LEU 0 108     -30.633   1.089  -9.525  1.00  0.00      A    C  
ATOM   1607  CD1 LEU 0 108     -29.868   1.551  -8.292  1.00  0.00      A    C  
ATOM   1608  CD2 LEU 0 108     -30.424   2.046 -10.689  1.00  0.00      A    C  
ATOM   1609  H   LEU 0 108     -32.528  -1.128  -9.499  1.00  0.00      A    H  
ATOM   1610  HA  LEU 0 108     -31.064  -0.391 -11.889  1.00  0.00      A    H  
ATOM   1611 1HB  LEU 0 108     -30.159  -0.931  -9.027  1.00  0.00      A    H  
ATOM   1612 2HB  LEU 0 108     -29.135  -0.229 -10.284  1.00  0.00      A    H  
ATOM   1613  HG  LEU 0 108     -31.692   1.057  -9.267  1.00  0.00      A    H  
ATOM   1614 1HD1 LEU 0 108     -30.204   2.549  -8.008  1.00  0.00      A    H  
ATOM   1615 2HD1 LEU 0 108     -30.051   0.860  -7.470  1.00  0.00      A    H  
ATOM   1616 3HD1 LEU 0 108     -28.802   1.578  -8.515  1.00  0.00      A    H  
ATOM   1617 1HD2 LEU 0 108     -30.761   3.043 -10.405  1.00  0.00      A    H  
ATOM   1618 2HD2 LEU 0 108     -29.365   2.080 -10.947  1.00  0.00      A    H  
ATOM   1619 3HD2 LEU 0 108     -30.996   1.701 -11.551  1.00  0.00      A    H  
ATOM   1620  N   ALA 0 109     -30.379  -3.356 -10.665  1.00  0.00      A    N  
ATOM   1621  CA  ALA 0 109     -29.754  -4.617 -11.043  1.00  0.00      A    C  
ATOM   1622  C   ALA 0 109     -30.381  -5.099 -12.352  1.00  0.00      A    C  
ATOM   1623  O   ALA 0 109     -29.685  -5.563 -13.255  1.00  0.00      A    O  
ATOM   1624  CB  ALA 0 109     -29.914  -5.657  -9.944  1.00  0.00      A    C  
ATOM   1625  H   ALA 0 109     -30.898  -3.304  -9.800  1.00  0.00      A    H  
ATOM   1626  HA  ALA 0 109     -28.686  -4.442 -11.166  1.00  0.00      A    H  
ATOM   1627 1HB  ALA 0 109     -29.455  -6.594 -10.260  1.00  0.00      A    H  
ATOM   1628 2HB  ALA 0 109     -29.427  -5.303  -9.035  1.00  0.00      A    H  
ATOM   1629 3HB  ALA 0 109     -30.973  -5.819  -9.748  1.00  0.00      A    H  
ATOM   1630  N   ALA 0 110     -31.701  -4.969 -12.449  1.00  0.00      A    N  
ATOM   1631  CA  ALA 0 110     -32.437  -5.369 -13.645  1.00  0.00      A    C  
ATOM   1632  C   ALA 0 110     -32.061  -4.509 -14.836  1.00  0.00      A    C  
ATOM   1633  O   ALA 0 110     -31.817  -5.011 -15.928  1.00  0.00      A    O  
ATOM   1634  CB  ALA 0 110     -33.936  -5.295 -13.395  1.00  0.00      A    C  
ATOM   1635  H   ALA 0 110     -32.208  -4.581 -11.666  1.00  0.00      A    H  
ATOM   1636  HA  ALA 0 110     -32.183  -6.405 -13.868  1.00  0.00      A    H  
ATOM   1637 1HB  ALA 0 110     -34.470  -5.594 -14.298  1.00  0.00      A    H  
ATOM   1638 2HB  ALA 0 110     -34.202  -5.965 -12.578  1.00  0.00      A    H  
ATOM   1639 3HB  ALA 0 110     -34.211  -4.275 -13.132  1.00  0.00      A    H  
ATOM   1640  N   ARG 0 111     -32.034  -3.201 -14.615  1.00  0.00      A    N  
ATOM   1641  CA  ARG 0 111     -31.763  -2.245 -15.672  1.00  0.00      A    C  
ATOM   1642  C   ARG 0 111     -30.404  -2.480 -16.325  1.00  0.00      A    C  
ATOM   1643  O   ARG 0 111     -30.263  -2.331 -17.541  1.00  0.00      A    O  
ATOM   1644  CB  ARG 0 111     -31.818  -0.826 -15.124  1.00  0.00      A    C  
ATOM   1645  CG  ARG 0 111     -31.653   0.269 -16.166  1.00  0.00      A    C  
ATOM   1646  CD  ARG 0 111     -31.829   1.620 -15.575  1.00  0.00      A    C  
ATOM   1647  NE  ARG 0 111     -31.645   2.672 -16.562  1.00  0.00      A    N  
ATOM   1648  CZ  ARG 0 111     -31.708   3.991 -16.295  1.00  0.00      A    C  
ATOM   1649  NH1 ARG 0 111     -31.949   4.403 -15.070  1.00  0.00      A    N1+
ATOM   1650  NH2 ARG 0 111     -31.526   4.871 -17.264  1.00  0.00      A    N  
ATOM   1651  H   ARG 0 111     -32.208  -2.862 -13.679  1.00  0.00      A    H  
ATOM   1652  HA  ARG 0 111     -32.523  -2.359 -16.446  1.00  0.00      A    H  
ATOM   1653 1HB  ARG 0 111     -32.773  -0.666 -14.625  1.00  0.00      A    H  
ATOM   1654 2HB  ARG 0 111     -31.033  -0.693 -14.379  1.00  0.00      A    H  
ATOM   1655 1HG  ARG 0 111     -30.654   0.212 -16.599  1.00  0.00      A    H  
ATOM   1656 2HG  ARG 0 111     -32.398   0.139 -16.952  1.00  0.00      A    H  
ATOM   1657 1HD  ARG 0 111     -32.835   1.710 -15.165  1.00  0.00      A    H  
ATOM   1658 2HD  ARG 0 111     -31.099   1.767 -14.780  1.00  0.00      A    H  
ATOM   1659  HE  ARG 0 111     -31.458   2.394 -17.516  1.00  0.00      A    H  
ATOM   1660 1HH1 ARG 0 111     -32.088   3.731 -14.329  1.00  0.00      A    H  
ATOM   1661 2HH1 ARG 0 111     -31.996   5.392 -14.870  1.00  0.00      A    H  
ATOM   1662 1HH2 ARG 0 111     -31.340   4.554 -18.206  1.00  0.00      A    H  
ATOM   1663 2HH2 ARG 0 111     -31.573   5.859 -17.064  1.00  0.00      A    H  
ATOM   1664  N   ASN 0 112     -29.407  -2.857 -15.526  1.00  0.00      A    N  
ATOM   1665  CA  ASN 0 112     -28.075  -3.113 -16.070  1.00  0.00      A    C  
ATOM   1666  C   ASN 0 112     -27.697  -4.564 -16.294  1.00  0.00      A    C  
ATOM   1667  O   ASN 0 112     -26.521  -4.869 -16.482  1.00  0.00      A    O  
ATOM   1668  CB  ASN 0 112     -27.037  -2.465 -15.172  1.00  0.00      A    C  
ATOM   1669  CG  ASN 0 112     -27.070  -0.963 -15.242  1.00  0.00      A    C  
ATOM   1670  ND2 ASN 0 112     -26.586  -0.320 -14.210  1.00  0.00      A    N  
ATOM   1671  OD1 ASN 0 112     -27.534  -0.385 -16.231  1.00  0.00      A    O  
ATOM   1672  H   ASN 0 112     -29.564  -2.971 -14.534  1.00  0.00      A    H  
ATOM   1673  HA  ASN 0 112     -28.018  -2.671 -17.066  1.00  0.00      A    H  
ATOM   1674 1HB  ASN 0 112     -27.206  -2.773 -14.139  1.00  0.00      A    H  
ATOM   1675 2HB  ASN 0 112     -26.043  -2.808 -15.458  1.00  0.00      A    H  
ATOM   1676 1HD2 ASN 0 112     -26.582   0.680 -14.201  1.00  0.00      A    H  
ATOM   1677 2HD2 ASN 0 112     -26.221  -0.828 -13.431  1.00  0.00      A    H  
ATOM   1678  N   GLY 0 113     -28.681  -5.458 -16.263  1.00  0.00      A    N  
ATOM   1679  CA  GLY 0 113     -28.425  -6.855 -16.561  1.00  0.00      A    C  
ATOM   1680  C   GLY 0 113     -27.748  -7.715 -15.510  1.00  0.00      A    C  
ATOM   1681  O   GLY 0 113     -27.235  -8.786 -15.843  1.00  0.00      A    O  
ATOM   1682  H   GLY 0 113     -29.620  -5.170 -16.029  1.00  0.00      A    H  
ATOM   1683 1HA  GLY 0 113     -29.364  -7.358 -16.792  1.00  0.00      A    H  
ATOM   1684 2HA  GLY 0 113     -27.796  -6.928 -17.448  1.00  0.00      A    H  
ATOM   1685  N   HIS 0 114     -27.743  -7.280 -14.252  1.00  0.00      A    N  
ATOM   1686  CA  HIS 0 114     -26.980  -7.984 -13.216  1.00  0.00      A    C  
ATOM   1687  C   HIS 0 114     -27.861  -9.076 -12.604  1.00  0.00      A    C  
ATOM   1688  O   HIS 0 114     -28.382  -8.929 -11.495  1.00  0.00      A    O  
ATOM   1689  CB  HIS 0 114     -26.497  -7.021 -12.127  1.00  0.00      A    C  
ATOM   1690  CG  HIS 0 114     -25.606  -5.932 -12.638  1.00  0.00      A    C  
ATOM   1691  CD2 HIS 0 114     -25.699  -4.585 -12.543  1.00  0.00      A    C  
ATOM   1692  ND1 HIS 0 114     -24.452  -6.188 -13.348  1.00  0.00      A    N  
ATOM   1693  CE1 HIS 0 114     -23.873  -5.043 -13.668  1.00  0.00      A    C  
ATOM   1694  NE2 HIS 0 114     -24.610  -4.057 -13.191  1.00  0.00      A    N  
ATOM   1695  H   HIS 0 114     -28.266  -6.453 -14.001  1.00  0.00      A    H  
ATOM   1696  HA  HIS 0 114     -26.101  -8.448 -13.664  1.00  0.00      A    H  
ATOM   1697 1HB  HIS 0 114     -27.358  -6.559 -11.642  1.00  0.00      A    H  
ATOM   1698 2HB  HIS 0 114     -25.953  -7.578 -11.364  1.00  0.00      A    H  
ATOM   1699  HD2 HIS 0 114     -26.490  -4.025 -12.044  1.00  0.00      A    H  
ATOM   1700  HE1 HIS 0 114     -22.946  -4.933 -14.230  1.00  0.00      A    H  
ATOM   1701  HE2 HIS 0 114     -24.410  -3.071 -13.284  1.00  0.00      A    H  
ATOM   1702  N   LEU 0 115     -27.994 -10.178 -13.335  1.00  0.00      A    N  
ATOM   1703  CA  LEU 0 115     -28.848 -11.296 -12.956  1.00  0.00      A    C  
ATOM   1704  C   LEU 0 115     -28.671 -11.898 -11.570  1.00  0.00      A    C  
ATOM   1705  O   LEU 0 115     -29.656 -12.084 -10.861  1.00  0.00      A    O  
ATOM   1706  CB  LEU 0 115     -28.656 -12.417 -13.986  1.00  0.00      A    C  
ATOM   1707  CG  LEU 0 115     -29.391 -13.729 -13.685  1.00  0.00      A    C  
ATOM   1708  CD1 LEU 0 115     -30.893 -13.479 -13.672  1.00  0.00      A    C  
ATOM   1709  CD2 LEU 0 115     -29.019 -14.770 -14.731  1.00  0.00      A    C  
ATOM   1710  H   LEU 0 115     -27.468 -10.230 -14.197  1.00  0.00      A    H  
ATOM   1711  HA  LEU 0 115     -29.883 -10.957 -12.956  1.00  0.00      A    H  
ATOM   1712 1HB  LEU 0 115     -28.999 -12.060 -14.955  1.00  0.00      A    H  
ATOM   1713 2HB  LEU 0 115     -27.592 -12.642 -14.060  1.00  0.00      A    H  
ATOM   1714  HG  LEU 0 115     -29.104 -14.089 -12.697  1.00  0.00      A    H  
ATOM   1715 1HD1 LEU 0 115     -31.415 -14.412 -13.458  1.00  0.00      A    H  
ATOM   1716 2HD1 LEU 0 115     -31.133 -12.745 -12.902  1.00  0.00      A    H  
ATOM   1717 3HD1 LEU 0 115     -31.207 -13.102 -14.644  1.00  0.00      A    H  
ATOM   1718 1HD2 LEU 0 115     -29.541 -15.703 -14.517  1.00  0.00      A    H  
ATOM   1719 2HD2 LEU 0 115     -29.307 -14.412 -15.719  1.00  0.00      A    H  
ATOM   1720 3HD2 LEU 0 115     -27.943 -14.942 -14.706  1.00  0.00      A    H  
ATOM   1721  N   GLU 0 116     -27.442 -12.223 -11.179  1.00  0.00      A    N  
ATOM   1722  CA  GLU 0 116     -27.233 -12.840  -9.871  1.00  0.00      A    C  
ATOM   1723  C   GLU 0 116     -27.622 -11.898  -8.747  1.00  0.00      A    C  
ATOM   1724  O   GLU 0 116     -28.083 -12.336  -7.692  1.00  0.00      A    O  
ATOM   1725  CB  GLU 0 116     -25.772 -13.264  -9.706  1.00  0.00      A    C  
ATOM   1726  CG  GLU 0 116     -25.353 -14.434 -10.585  1.00  0.00      A    C  
ATOM   1727  CD  GLU 0 116     -23.932 -14.864 -10.348  1.00  0.00      A    C  
ATOM   1728  OE1 GLU 0 116     -23.066 -14.023 -10.365  1.00  0.00      A    O  
ATOM   1729  OE2 GLU 0 116     -23.712 -16.036 -10.150  1.00  0.00      A    O1-
ATOM   1730  H   GLU 0 116     -26.645 -12.047 -11.772  1.00  0.00      A    H  
ATOM   1731  HA  GLU 0 116     -27.864 -13.728  -9.804  1.00  0.00      A    H  
ATOM   1732 1HB  GLU 0 116     -25.120 -12.421  -9.938  1.00  0.00      A    H  
ATOM   1733 2HB  GLU 0 116     -25.589 -13.543  -8.668  1.00  0.00      A    H  
ATOM   1734 1HG  GLU 0 116     -26.013 -15.278 -10.388  1.00  0.00      A    H  
ATOM   1735 2HG  GLU 0 116     -25.472 -14.151 -11.630  1.00  0.00      A    H  
ATOM   1736  N   ILE 0 117     -27.421 -10.602  -8.968  1.00  0.00      A    N  
ATOM   1737  CA  ILE 0 117     -27.777  -9.615  -7.952  1.00  0.00      A    C  
ATOM   1738  C   ILE 0 117     -29.303  -9.548  -7.846  1.00  0.00      A    C  
ATOM   1739  O   ILE 0 117     -29.858  -9.451  -6.748  1.00  0.00      A    O  
ATOM   1740  CB  ILE 0 117     -27.207  -8.225  -8.291  1.00  0.00      A    C  
ATOM   1741  CG1 ILE 0 117     -25.688  -8.210  -8.098  1.00  0.00      A    C  
ATOM   1742  CG2 ILE 0 117     -27.866  -7.156  -7.433  1.00  0.00      A    C  
ATOM   1743  CD1 ILE 0 117     -25.029  -6.925  -8.544  1.00  0.00      A    C  
ATOM   1744  H   ILE 0 117     -27.019 -10.289  -9.839  1.00  0.00      A    H  
ATOM   1745  HA  ILE 0 117     -27.356  -9.932  -6.999  1.00  0.00      A    H  
ATOM   1746  HB  ILE 0 117     -27.394  -8.001  -9.341  1.00  0.00      A    H  
ATOM   1747 1HG1 ILE 0 117     -25.453  -8.367  -7.046  1.00  0.00      A    H  
ATOM   1748 2HG1 ILE 0 117     -25.242  -9.033  -8.658  1.00  0.00      A    H  
ATOM   1749 1HG2 ILE 0 117     -27.451  -6.181  -7.684  1.00  0.00      A    H  
ATOM   1750 2HG2 ILE 0 117     -28.939  -7.152  -7.618  1.00  0.00      A    H  
ATOM   1751 3HG2 ILE 0 117     -27.680  -7.369  -6.380  1.00  0.00      A    H  
ATOM   1752 1HD1 ILE 0 117     -23.953  -6.991  -8.377  1.00  0.00      A    H  
ATOM   1753 2HD1 ILE 0 117     -25.222  -6.767  -9.606  1.00  0.00      A    H  
ATOM   1754 3HD1 ILE 0 117     -25.434  -6.092  -7.973  1.00  0.00      A    H  
ATOM   1755  N   VAL 0 118     -29.987  -9.614  -8.986  1.00  0.00      A    N  
ATOM   1756  CA  VAL 0 118     -31.439  -9.642  -8.960  1.00  0.00      A    C  
ATOM   1757  C   VAL 0 118     -31.904 -10.776  -8.049  1.00  0.00      A    C  
ATOM   1758  O   VAL 0 118     -32.790 -10.581  -7.215  1.00  0.00      A    O  
ATOM   1759  CB  VAL 0 118     -32.006  -9.840 -10.378  1.00  0.00      A    C  
ATOM   1760  CG1 VAL 0 118     -33.490 -10.169 -10.317  1.00  0.00      A    C  
ATOM   1761  CG2 VAL 0 118     -31.763  -8.591 -11.212  1.00  0.00      A    C  
ATOM   1762  H   VAL 0 118     -29.510  -9.648  -9.875  1.00  0.00      A    H  
ATOM   1763  HA  VAL 0 118     -31.797  -8.686  -8.576  1.00  0.00      A    H  
ATOM   1764  HB  VAL 0 118     -31.507 -10.691 -10.843  1.00  0.00      A    H  
ATOM   1765 1HG1 VAL 0 118     -33.874 -10.306 -11.328  1.00  0.00      A    H  
ATOM   1766 2HG1 VAL 0 118     -33.637 -11.086  -9.747  1.00  0.00      A    H  
ATOM   1767 3HG1 VAL 0 118     -34.024  -9.350  -9.835  1.00  0.00      A    H  
ATOM   1768 1HG2 VAL 0 118     -32.166  -8.739 -12.213  1.00  0.00      A    H  
ATOM   1769 2HG2 VAL 0 118     -32.257  -7.740 -10.743  1.00  0.00      A    H  
ATOM   1770 3HG2 VAL 0 118     -30.692  -8.399 -11.276  1.00  0.00      A    H  
ATOM   1771  N   GLU 0 119     -31.299 -11.950  -8.197  1.00  0.00      A    N  
ATOM   1772  CA  GLU 0 119     -31.688 -13.123  -7.406  1.00  0.00      A    C  
ATOM   1773  C   GLU 0 119     -31.459 -12.878  -5.926  1.00  0.00      A    C  
ATOM   1774  O   GLU 0 119     -32.288 -13.251  -5.096  1.00  0.00      A    O  
ATOM   1775  CB  GLU 0 119     -30.907 -14.360  -7.852  1.00  0.00      A    C  
ATOM   1776  CG  GLU 0 119     -31.296 -14.889  -9.226  1.00  0.00      A    C  
ATOM   1777  CD  GLU 0 119     -30.505 -16.101  -9.631  1.00  0.00      A    C  
ATOM   1778  OE1 GLU 0 119     -29.597 -16.460  -8.921  1.00  0.00      A    O  
ATOM   1779  OE2 GLU 0 119     -30.810 -16.670 -10.653  1.00  0.00      A    O1-
ATOM   1780  H   GLU 0 119     -30.551 -12.038  -8.872  1.00  0.00      A    H  
ATOM   1781  HA  GLU 0 119     -32.752 -13.304  -7.559  1.00  0.00      A    H  
ATOM   1782 1HB  GLU 0 119     -29.841 -14.130  -7.872  1.00  0.00      A    H  
ATOM   1783 2HB  GLU 0 119     -31.054 -15.164  -7.130  1.00  0.00      A    H  
ATOM   1784 1HG  GLU 0 119     -32.355 -15.146  -9.218  1.00  0.00      A    H  
ATOM   1785 2HG  GLU 0 119     -31.147 -14.101  -9.962  1.00  0.00      A    H  
ATOM   1786  N   LEU 0 120     -30.317 -12.269  -5.607  1.00  0.00      A    N  
ATOM   1787  CA  LEU 0 120     -29.953 -11.956  -4.226  1.00  0.00      A    C  
ATOM   1788  C   LEU 0 120     -30.965 -11.022  -3.586  1.00  0.00      A    C  
ATOM   1789  O   LEU 0 120     -31.423 -11.261  -2.472  1.00  0.00      A    O  
ATOM   1790  CB  LEU 0 120     -28.560 -11.316  -4.176  1.00  0.00      A    C  
ATOM   1791  CG  LEU 0 120     -27.379 -12.276  -4.370  1.00  0.00      A    C  
ATOM   1792  CD1 LEU 0 120     -26.086 -11.479  -4.464  1.00  0.00      A    C  
ATOM   1793  CD2 LEU 0 120     -27.331 -13.261  -3.211  1.00  0.00      A    C  
ATOM   1794  H   LEU 0 120     -29.684 -12.017  -6.353  1.00  0.00      A    H  
ATOM   1795  HA  LEU 0 120     -29.932 -12.884  -3.655  1.00  0.00      A    H  
ATOM   1796 1HB  LEU 0 120     -28.499 -10.555  -4.953  1.00  0.00      A    H  
ATOM   1797 2HB  LEU 0 120     -28.436 -10.829  -3.209  1.00  0.00      A    H  
ATOM   1798  HG  LEU 0 120     -27.503 -12.822  -5.305  1.00  0.00      A    H  
ATOM   1799 1HD1 LEU 0 120     -25.247 -12.161  -4.602  1.00  0.00      A    H  
ATOM   1800 2HD1 LEU 0 120     -26.140 -10.796  -5.312  1.00  0.00      A    H  
ATOM   1801 3HD1 LEU 0 120     -25.942 -10.908  -3.547  1.00  0.00      A    H  
ATOM   1802 1HD2 LEU 0 120     -26.492 -13.944  -3.349  1.00  0.00      A    H  
ATOM   1803 2HD2 LEU 0 120     -27.205 -12.717  -2.275  1.00  0.00      A    H  
ATOM   1804 3HD2 LEU 0 120     -28.260 -13.830  -3.178  1.00  0.00      A    H  
ATOM   1805  N   LEU 0 121     -31.310  -9.957  -4.297  1.00  0.00      A    N  
ATOM   1806  CA  LEU 0 121     -32.241  -8.959  -3.790  1.00  0.00      A    C  
ATOM   1807  C   LEU 0 121     -33.624  -9.551  -3.559  1.00  0.00      A    C  
ATOM   1808  O   LEU 0 121     -34.279  -9.251  -2.563  1.00  0.00      A    O  
ATOM   1809  CB  LEU 0 121     -32.340  -7.784  -4.770  1.00  0.00      A    C  
ATOM   1810  CG  LEU 0 121     -31.077  -6.923  -4.906  1.00  0.00      A    C  
ATOM   1811  CD1 LEU 0 121     -31.225  -5.988  -6.099  1.00  0.00      A    C  
ATOM   1812  CD2 LEU 0 121     -30.857  -6.138  -3.621  1.00  0.00      A    C  
ATOM   1813  H   LEU 0 121     -30.914  -9.837  -5.220  1.00  0.00      A    H  
ATOM   1814  HA  LEU 0 121     -31.866  -8.592  -2.834  1.00  0.00      A    H  
ATOM   1815 1HB  LEU 0 121     -32.581  -8.174  -5.757  1.00  0.00      A    H  
ATOM   1816 2HB  LEU 0 121     -33.153  -7.132  -4.451  1.00  0.00      A    H  
ATOM   1817  HG  LEU 0 121     -30.216  -7.565  -5.091  1.00  0.00      A    H  
ATOM   1818 1HD1 LEU 0 121     -30.328  -5.376  -6.195  1.00  0.00      A    H  
ATOM   1819 2HD1 LEU 0 121     -31.362  -6.576  -7.007  1.00  0.00      A    H  
ATOM   1820 3HD1 LEU 0 121     -32.090  -5.342  -5.950  1.00  0.00      A    H  
ATOM   1821 1HD2 LEU 0 121     -29.960  -5.527  -3.717  1.00  0.00      A    H  
ATOM   1822 2HD2 LEU 0 121     -31.717  -5.494  -3.436  1.00  0.00      A    H  
ATOM   1823 3HD2 LEU 0 121     -30.737  -6.831  -2.788  1.00  0.00      A    H  
ATOM   1824  N   LEU 0 122     -34.064 -10.400  -4.481  1.00  0.00      A    N  
ATOM   1825  CA  LEU 0 122     -35.370 -11.038  -4.371  1.00  0.00      A    C  
ATOM   1826  C   LEU 0 122     -35.434 -12.000  -3.188  1.00  0.00      A    C  
ATOM   1827  O   LEU 0 122     -36.474 -12.139  -2.543  1.00  0.00      A    O  
ATOM   1828  CB  LEU 0 122     -35.695 -11.793  -5.666  1.00  0.00      A    C  
ATOM   1829  CG  LEU 0 122     -35.905 -10.921  -6.910  1.00  0.00      A    C  
ATOM   1830  CD1 LEU 0 122     -36.014 -11.809  -8.142  1.00  0.00      A    C  
ATOM   1831  CD2 LEU 0 122     -37.159 -10.077  -6.733  1.00  0.00      A    C  
ATOM   1832  H   LEU 0 122     -33.481 -10.609  -5.279  1.00  0.00      A    H  
ATOM   1833  HA  LEU 0 122     -36.121 -10.264  -4.219  1.00  0.00      A    H  
ATOM   1834 1HB  LEU 0 122     -34.880 -12.483  -5.880  1.00  0.00      A    H  
ATOM   1835 2HB  LEU 0 122     -36.604 -12.374  -5.511  1.00  0.00      A    H  
ATOM   1836  HG  LEU 0 122     -35.043 -10.267  -7.046  1.00  0.00      A    H  
ATOM   1837 1HD1 LEU 0 122     -36.163 -11.189  -9.026  1.00  0.00      A    H  
ATOM   1838 2HD1 LEU 0 122     -35.097 -12.387  -8.256  1.00  0.00      A    H  
ATOM   1839 3HD1 LEU 0 122     -36.859 -12.487  -8.028  1.00  0.00      A    H  
ATOM   1840 1HD2 LEU 0 122     -37.308  -9.456  -7.617  1.00  0.00      A    H  
ATOM   1841 2HD2 LEU 0 122     -38.021 -10.730  -6.598  1.00  0.00      A    H  
ATOM   1842 3HD2 LEU 0 122     -37.046  -9.439  -5.856  1.00  0.00      A    H  
ATOM   1843  N   SER 0 123     -34.316 -12.662  -2.907  1.00  0.00      A    N  
ATOM   1844  CA  SER 0 123     -34.280 -13.644  -1.830  1.00  0.00      A    C  
ATOM   1845  C   SER 0 123     -34.461 -12.967  -0.475  1.00  0.00      A    C  
ATOM   1846  O   SER 0 123     -34.725 -13.637   0.525  1.00  0.00      A    O  
ATOM   1847  CB  SER 0 123     -32.970 -14.406  -1.859  1.00  0.00      A    C  
ATOM   1848  OG  SER 0 123     -31.917 -13.613  -1.385  1.00  0.00      A    O  
ATOM   1849  H   SER 0 123     -33.479 -12.487  -3.443  1.00  0.00      A    H  
ATOM   1850  HA  SER 0 123     -35.097 -14.350  -1.977  1.00  0.00      A    H  
ATOM   1851 1HB  SER 0 123     -33.057 -15.303  -1.246  1.00  0.00      A    H  
ATOM   1852 2HB  SER 0 123     -32.757 -14.726  -2.878  1.00  0.00      A    H  
ATOM   1853  HG  SER 0 123     -31.946 -12.801  -1.897  1.00  0.00      A    H  
ATOM   1854  N   LYS 0 124     -34.306 -11.644  -0.449  1.00  0.00      A    N  
ATOM   1855  CA  LYS 0 124     -34.448 -10.879   0.788  1.00  0.00      A    C  
ATOM   1856  C   LYS 0 124     -35.756 -10.089   0.821  1.00  0.00      A    C  
ATOM   1857  O   LYS 0 124     -35.985  -9.273   1.714  1.00  0.00      A    O  
ATOM   1858  CB  LYS 0 124     -33.260  -9.932   0.965  1.00  0.00      A    C  
ATOM   1859  CG  LYS 0 124     -31.905 -10.624   1.013  1.00  0.00      A    C  
ATOM   1860  CD  LYS 0 124     -31.782 -11.512   2.243  1.00  0.00      A    C  
ATOM   1861  CE  LYS 0 124     -30.359 -12.021   2.419  1.00  0.00      A    C  
ATOM   1862  NZ  LYS 0 124     -30.227 -12.906   3.608  1.00  0.00      A    N1+
ATOM   1863  H   LYS 0 124     -34.084 -11.156  -1.305  1.00  0.00      A    H  
ATOM   1864  HA  LYS 0 124     -34.463 -11.577   1.626  1.00  0.00      A    H  
ATOM   1865 1HB  LYS 0 124     -33.241  -9.215   0.143  1.00  0.00      A    H  
ATOM   1866 2HB  LYS 0 124     -33.381  -9.366   1.889  1.00  0.00      A    H  
ATOM   1867 1HG  LYS 0 124     -31.776 -11.236   0.120  1.00  0.00      A    H  
ATOM   1868 2HG  LYS 0 124     -31.114  -9.875   1.036  1.00  0.00      A    H  
ATOM   1869 1HD  LYS 0 124     -32.069 -10.946   3.130  1.00  0.00      A    H  
ATOM   1870 2HD  LYS 0 124     -32.453 -12.365   2.145  1.00  0.00      A    H  
ATOM   1871 1HE  LYS 0 124     -30.060 -12.578   1.532  1.00  0.00      A    H  
ATOM   1872 2HE  LYS 0 124     -29.681 -11.175   2.534  1.00  0.00      A    H  
ATOM   1873 1HZ  LYS 0 124     -29.271 -13.221   3.689  1.00  0.00      A    H  
ATOM   1874 2HZ  LYS 0 124     -30.484 -12.393   4.440  1.00  0.00      A    H  
ATOM   1875 3HZ  LYS 0 124     -30.837 -13.704   3.504  1.00  0.00      A    H  
ATOM   1876  N   GLY 0 125     -36.610 -10.331  -0.171  1.00  0.00      A    N  
ATOM   1877  CA  GLY 0 125     -37.880  -9.635  -0.236  1.00  0.00      A    C  
ATOM   1878  C   GLY 0 125     -38.076  -8.436  -1.140  1.00  0.00      A    C  
ATOM   1879  O   GLY 0 125     -39.053  -7.712  -0.968  1.00  0.00      A    O  
ATOM   1880  H   GLY 0 125     -36.380 -11.002  -0.890  1.00  0.00      A    H  
ATOM   1881 1HA  GLY 0 125     -38.661 -10.331  -0.540  1.00  0.00      A    H  
ATOM   1882 2HA  GLY 0 125     -38.145  -9.269   0.756  1.00  0.00      A    H  
ATOM   1883  N   ALA 0 126     -37.183  -8.205  -2.097  1.00  0.00      A    N  
ATOM   1884  CA  ALA 0 126     -37.377  -7.088  -3.017  1.00  0.00      A    C  
ATOM   1885  C   ALA 0 126     -38.692  -7.300  -3.761  1.00  0.00      A    C  
ATOM   1886  O   ALA 0 126     -39.030  -8.426  -4.117  1.00  0.00      A    O  
ATOM   1887  CB  ALA 0 126     -36.212  -6.967  -3.988  1.00  0.00      A    C  
ATOM   1888  H   ALA 0 126     -36.367  -8.791  -2.201  1.00  0.00      A    H  
ATOM   1889  HA  ALA 0 126     -37.415  -6.169  -2.431  1.00  0.00      A    H  
ATOM   1890 1HB  ALA 0 126     -36.396  -6.142  -4.676  1.00  0.00      A    H  
ATOM   1891 2HB  ALA 0 126     -35.293  -6.779  -3.433  1.00  0.00      A    H  
ATOM   1892 3HB  ALA 0 126     -36.112  -7.893  -4.552  1.00  0.00      A    H  
ATOM   1893  N   ASP 0 127     -39.439  -6.224  -3.978  1.00  0.00      A    N  
ATOM   1894  CA  ASP 0 127     -40.751  -6.314  -4.616  1.00  0.00      A    C  
ATOM   1895  C   ASP 0 127     -40.627  -6.191  -6.132  1.00  0.00      A    C  
ATOM   1896  O   ASP 0 127     -40.280  -5.129  -6.644  1.00  0.00      A    O  
ATOM   1897  CB  ASP 0 127     -41.686  -5.225  -4.082  1.00  0.00      A    C  
ATOM   1898  CG  ASP 0 127     -43.099  -5.332  -4.640  1.00  0.00      A    C  
ATOM   1899  OD1 ASP 0 127     -43.310  -6.131  -5.521  1.00  0.00      A    O  
ATOM   1900  OD2 ASP 0 127     -43.954  -4.614  -4.179  1.00  0.00      A    O1-
ATOM   1901  H   ASP 0 127     -39.090  -5.318  -3.695  1.00  0.00      A    H  
ATOM   1902  HA  ASP 0 127     -41.183  -7.288  -4.382  1.00  0.00      A    H  
ATOM   1903 1HB  ASP 0 127     -41.734  -5.288  -2.995  1.00  0.00      A    H  
ATOM   1904 2HB  ASP 0 127     -41.284  -4.244  -4.336  1.00  0.00      A    H  
ATOM   1905  N   VAL 0 128     -40.920  -7.273  -6.871  1.00  0.00      A    N  
ATOM   1906  CA  VAL 0 128     -40.844  -7.268  -8.336  1.00  0.00      A    C  
ATOM   1907  C   VAL 0 128     -41.801  -6.297  -9.023  1.00  0.00      A    C  
ATOM   1908  O   VAL 0 128     -41.609  -5.966 -10.189  1.00  0.00      A    O  
ATOM   1909  CB  VAL 0 128     -41.128  -8.686  -8.867  1.00  0.00      A    C  
ATOM   1910  CG1 VAL 0 128     -40.073  -9.662  -8.368  1.00  0.00      A    C  
ATOM   1911  CG2 VAL 0 128     -42.518  -9.130  -8.439  1.00  0.00      A    C  
ATOM   1912  H   VAL 0 128     -41.202  -8.118  -6.396  1.00  0.00      A    H  
ATOM   1913  HA  VAL 0 128     -39.816  -7.021  -8.643  1.00  0.00      A    H  
ATOM   1914  HB  VAL 0 128     -41.067  -8.676  -9.955  1.00  0.00      A    H  
ATOM   1915 1HG1 VAL 0 128     -40.289 -10.660  -8.753  1.00  0.00      A    H  
ATOM   1916 2HG1 VAL 0 128     -39.090  -9.345  -8.716  1.00  0.00      A    H  
ATOM   1917 3HG1 VAL 0 128     -40.084  -9.685  -7.278  1.00  0.00      A    H  
ATOM   1918 1HG2 VAL 0 128     -42.712 -10.133  -8.818  1.00  0.00      A    H  
ATOM   1919 2HG2 VAL 0 128     -42.581  -9.135  -7.351  1.00  0.00      A    H  
ATOM   1920 3HG2 VAL 0 128     -43.260  -8.441  -8.842  1.00  0.00      A    H  
ATOM   1921  N   ASN 0 129     -42.817  -5.833  -8.302  1.00  0.00      A    N  
ATOM   1922  CA  ASN 0 129     -43.785  -4.897  -8.870  1.00  0.00      A    C  
ATOM   1923  C   ASN 0 129     -43.560  -3.431  -8.517  1.00  0.00      A    C  
ATOM   1924  O   ASN 0 129     -44.368  -2.591  -8.892  1.00  0.00      A    O  
ATOM   1925  CB  ASN 0 129     -45.187  -5.307  -8.458  1.00  0.00      A    C  
ATOM   1926  CG  ASN 0 129     -45.607  -6.617  -9.064  1.00  0.00      A    C  
ATOM   1927  ND2 ASN 0 129     -46.275  -7.432  -8.287  1.00  0.00      A    N  
ATOM   1928  OD1 ASN 0 129     -45.326  -6.892 -10.236  1.00  0.00      A    O  
ATOM   1929  H   ASN 0 129     -42.925  -6.130  -7.342  1.00  0.00      A    H  
ATOM   1930  HA  ASN 0 129     -43.705  -4.934  -9.958  1.00  0.00      A    H  
ATOM   1931 1HB  ASN 0 129     -45.237  -5.390  -7.371  1.00  0.00      A    H  
ATOM   1932 2HB  ASN 0 129     -45.896  -4.536  -8.760  1.00  0.00      A    H  
ATOM   1933 1HD2 ASN 0 129     -46.581  -8.318  -8.637  1.00  0.00      A    H  
ATOM   1934 2HD2 ASN 0 129     -46.480  -7.169  -7.345  1.00  0.00      A    H  
ATOM   1935  N   ALA 0 130     -42.494  -3.117  -7.794  1.00  0.00      A    N  
ATOM   1936  CA  ALA 0 130     -42.267  -1.731  -7.419  1.00  0.00      A    C  
ATOM   1937  C   ALA 0 130     -42.055  -0.931  -8.704  1.00  0.00      A    C  
ATOM   1938  O   ALA 0 130     -41.460  -1.425  -9.661  1.00  0.00      A    O  
ATOM   1939  CB  ALA 0 130     -41.075  -1.600  -6.482  1.00  0.00      A    C  
ATOM   1940  H   ALA 0 130     -41.833  -3.822  -7.498  1.00  0.00      A    H  
ATOM   1941  HA  ALA 0 130     -43.148  -1.365  -6.889  1.00  0.00      A    H  
ATOM   1942 1HB  ALA 0 130     -40.916  -0.549  -6.241  1.00  0.00      A    H  
ATOM   1943 2HB  ALA 0 130     -41.270  -2.157  -5.566  1.00  0.00      A    H  
ATOM   1944 3HB  ALA 0 130     -40.186  -1.999  -6.967  1.00  0.00      A    H  
ATOM   1945  N   THR 0 131     -42.426   0.090  -8.719  1.00  0.00      A    N  
ATOM   1946  CA  THR 0 131     -42.236   0.948  -9.876  1.00  0.00      A    C  
ATOM   1947  C   THR 0 131     -41.507   2.221  -9.472  1.00  0.00      A    C  
ATOM   1948  O   THR 0 131     -41.571   2.678  -8.326  1.00  0.00      A    O  
ATOM   1949  CB  THR 0 131     -43.580   1.301 -10.540  1.00  0.00      A    C  
ATOM   1950  CG2 THR 0 131     -44.298   0.039 -10.992  1.00  0.00      A    C  
ATOM   1951  OG1 THR 0 131     -44.405   2.009  -9.606  1.00  0.00      A    O  
ATOM   1952  HA  THR 0 131     -41.621   0.418 -10.602  1.00  0.00      A    H  
ATOM   1953  HB  THR 0 131     -43.402   1.941 -11.403  1.00  0.00      A    H  
ATOM   1954  HG1 THR 0 131     -44.133   2.929  -9.572  1.00  0.00      A    H  
ATOM   1955 1HG2 THR 0 131     -45.246   0.308 -11.460  1.00  0.00      A    H  
ATOM   1956 2HG2 THR 0 131     -43.678  -0.495 -11.712  1.00  0.00      A    H  
ATOM   1957 3HG2 THR 0 131     -44.488  -0.600 -10.131  1.00  0.00      A    H  
ATOM   1958  N   ASP 0 132     -40.797   2.784 -10.437  1.00  0.00      A    N  
ATOM   1959  CA  ASP 0 132     -40.092   4.032 -10.250  1.00  0.00      A    C  
ATOM   1960  C   ASP 0 132     -41.076   5.176 -10.469  1.00  0.00      A    C  
ATOM   1961  O   ASP 0 132     -42.288   4.964 -10.581  1.00  0.00      A    O  
ATOM   1962  CB  ASP 0 132     -38.909   4.145 -11.214  1.00  0.00      A    C  
ATOM   1963  CG  ASP 0 132     -39.340   4.283 -12.668  1.00  0.00      A    C  
ATOM   1964  OD1 ASP 0 132     -40.516   4.422 -12.908  1.00  0.00      A    O  
ATOM   1965  OD2 ASP 0 132     -38.489   4.249 -13.525  1.00  0.00      A    O1-
ATOM   1966  H   ASP 0 132     -40.750   2.322 -11.334  1.00  0.00      A    H  
ATOM   1967  HA  ASP 0 132     -39.717   4.068  -9.226  1.00  0.00      A    H  
ATOM   1968 1HB  ASP 0 132     -38.303   5.012 -10.947  1.00  0.00      A    H  
ATOM   1969 2HB  ASP 0 132     -38.276   3.262 -11.121  1.00  0.00      A    H  
ATOM   1970  N   VAL 0 133     -40.564   6.408 -10.534  1.00  0.00      A    N  
ATOM   1971  CA  VAL 0 133     -41.468   7.548 -10.430  1.00  0.00      A    C  
ATOM   1972  C   VAL 0 133     -42.226   7.701 -11.743  1.00  0.00      A    C  
ATOM   1973  O   VAL 0 133     -43.205   8.455 -11.826  1.00  0.00      A    O  
ATOM   1974  CB  VAL 0 133     -40.689   8.840 -10.120  1.00  0.00      A    C  
ATOM   1975  CG1 VAL 0 133     -39.934   8.704  -8.807  1.00  0.00      A    C  
ATOM   1976  CG2 VAL 0 133     -39.733   9.155 -11.261  1.00  0.00      A    C  
ATOM   1977  H   VAL 0 133     -39.575   6.574 -10.650  1.00  0.00      A    H  
ATOM   1978  HA  VAL 0 133     -42.214   7.327  -9.667  1.00  0.00      A    H  
ATOM   1979  HB  VAL 0 133     -41.396   9.660 -10.001  1.00  0.00      A    H  
ATOM   1980 1HG1 VAL 0 133     -39.389   9.627  -8.603  1.00  0.00      A    H  
ATOM   1981 2HG1 VAL 0 133     -40.641   8.515  -7.999  1.00  0.00      A    H  
ATOM   1982 3HG1 VAL 0 133     -39.230   7.875  -8.875  1.00  0.00      A    H  
ATOM   1983 1HG2 VAL 0 133     -39.186  10.069 -11.035  1.00  0.00      A    H  
ATOM   1984 2HG2 VAL 0 133     -39.029   8.331 -11.384  1.00  0.00      A    H  
ATOM   1985 3HG2 VAL 0 133     -40.299   9.288 -12.183  1.00  0.00      A    H  
ATOM   1986  N   ILE 0 134     -41.807   6.964 -12.776  1.00  0.00      A    N  
ATOM   1987  CA  ILE 0 134     -42.484   6.953 -14.068  1.00  0.00      A    C  
ATOM   1988  C   ILE 0 134     -43.126   5.606 -14.369  1.00  0.00      A    C  
ATOM   1989  O   ILE 0 134     -43.410   5.313 -15.542  1.00  0.00      A    O  
ATOM   1990  CB  ILE 0 134     -41.502   7.310 -15.198  1.00  0.00      A    C  
ATOM   1991  CG1 ILE 0 134     -40.345   6.308 -15.237  1.00  0.00      A    C  
ATOM   1992  CG2 ILE 0 134     -40.977   8.727 -15.020  1.00  0.00      A    C  
ATOM   1993  CD1 ILE 0 134     -39.472   6.431 -16.464  1.00  0.00      A    C  
ATOM   1994  H   ILE 0 134     -40.986   6.392 -12.647  1.00  0.00      A    H  
ATOM   1995  HA  ILE 0 134     -43.285   7.691 -14.046  1.00  0.00      A    H  
ATOM   1996  HB  ILE 0 134     -42.011   7.240 -16.159  1.00  0.00      A    H  
ATOM   1997 1HG1 ILE 0 134     -39.717   6.443 -14.357  1.00  0.00      A    H  
ATOM   1998 2HG1 ILE 0 134     -40.742   5.294 -15.202  1.00  0.00      A    H  
ATOM   1999 1HG2 ILE 0 134     -40.284   8.963 -15.826  1.00  0.00      A    H  
ATOM   2000 2HG2 ILE 0 134     -41.810   9.429 -15.040  1.00  0.00      A    H  
ATOM   2001 3HG2 ILE 0 134     -40.461   8.806 -14.063  1.00  0.00      A    H  
ATOM   2002 1HD1 ILE 0 134     -38.675   5.688 -16.420  1.00  0.00      A    H  
ATOM   2003 2HD1 ILE 0 134     -40.074   6.265 -17.358  1.00  0.00      A    H  
ATOM   2004 3HD1 ILE 0 134     -39.035   7.428 -16.502  1.00  0.00      A    H  
ATOM   2005  N   GLY 0 135     -43.416   4.802 -13.353  1.00  0.00      A    N  
ATOM   2006  CA  GLY 0 135     -44.210   3.607 -13.530  1.00  0.00      A    C  
ATOM   2007  C   GLY 0 135     -43.440   2.403 -14.034  1.00  0.00      A    C  
ATOM   2008  O   GLY 0 135     -44.054   1.360 -14.276  1.00  0.00      A    O  
ATOM   2009  H   GLY 0 135     -43.074   5.034 -12.430  1.00  0.00      A    H  
ATOM   2010 1HA  GLY 0 135     -44.672   3.332 -12.581  1.00  0.00      A    H  
ATOM   2011 2HA  GLY 0 135     -45.015   3.805 -14.234  1.00  0.00      A    H  
ATOM   2012  N   THR 0 136     -42.130   2.523 -14.211  1.00  0.00      A    N  
ATOM   2013  CA  THR 0 136     -41.322   1.459 -14.791  1.00  0.00      A    C  
ATOM   2014  C   THR 0 136     -40.931   0.460 -13.708  1.00  0.00      A    C  
ATOM   2015  O   THR 0 136     -40.351   0.836 -12.684  1.00  0.00      A    O  
ATOM   2016  CB  THR 0 136     -40.061   2.018 -15.474  1.00  0.00      A    C  
ATOM   2017  CG2 THR 0 136     -39.221   0.887 -16.049  1.00  0.00      A    C  
ATOM   2018  OG1 THR 0 136     -40.440   2.910 -16.530  1.00  0.00      A    O  
ATOM   2019  H   THR 0 136     -41.681   3.385 -13.933  1.00  0.00      A    H  
ATOM   2020  HA  THR 0 136     -41.917   0.946 -15.545  1.00  0.00      A    H  
ATOM   2021  HB  THR 0 136     -39.467   2.570 -14.747  1.00  0.00      A    H  
ATOM   2022  HG1 THR 0 136     -40.364   3.817 -16.225  1.00  0.00      A    H  
ATOM   2023 1HG2 THR 0 136     -38.333   1.300 -16.528  1.00  0.00      A    H  
ATOM   2024 2HG2 THR 0 136     -38.920   0.213 -15.247  1.00  0.00      A    H  
ATOM   2025 3HG2 THR 0 136     -39.806   0.337 -16.785  1.00  0.00      A    H  
ATOM   2026  N   ALA 0 137     -41.247  -0.820 -13.942  1.00  0.00      A    N  
ATOM   2027  CA  ALA 0 137     -40.916  -1.938 -13.074  1.00  0.00      A    C  
ATOM   2028  C   ALA 0 137     -39.669  -2.651 -13.576  1.00  0.00      A    C  
ATOM   2029  O   ALA 0 137     -39.327  -2.562 -14.760  1.00  0.00      A    O  
ATOM   2030  CB  ALA 0 137     -42.087  -2.906 -12.983  1.00  0.00      A    C  
ATOM   2031  H   ALA 0 137     -41.755  -0.992 -14.797  1.00  0.00      A    H  
ATOM   2032  HA  ALA 0 137     -40.722  -1.545 -12.075  1.00  0.00      A    H  
ATOM   2033 1HB  ALA 0 137     -41.819  -3.739 -12.332  1.00  0.00      A    H  
ATOM   2034 2HB  ALA 0 137     -42.955  -2.390 -12.573  1.00  0.00      A    H  
ATOM   2035 3HB  ALA 0 137     -42.324  -3.283 -13.975  1.00  0.00      A    H  
ATOM   2036  N   PRO 0 138     -38.946  -3.358 -12.699  1.00  0.00      A    N  
ATOM   2037  CA  PRO 0 138     -37.814  -4.169 -13.182  1.00  0.00      A    C  
ATOM   2038  C   PRO 0 138     -38.168  -5.051 -14.364  1.00  0.00      A    C  
ATOM   2039  O   PRO 0 138     -37.315  -5.268 -15.234  1.00  0.00      A    O  
ATOM   2040  CB  PRO 0 138     -37.455  -5.014 -11.956  1.00  0.00      A    C  
ATOM   2041  CG  PRO 0 138     -37.831  -4.155 -10.797  1.00  0.00      A    C  
ATOM   2042  CD  PRO 0 138     -39.114  -3.493 -11.222  1.00  0.00      A    C  
ATOM   2043  HA  PRO 0 138     -36.992  -3.501 -13.478  1.00  0.00      A    H  
ATOM   2044 1HB  PRO 0 138     -38.008  -5.965 -11.980  1.00  0.00      A    H  
ATOM   2045 2HB  PRO 0 138     -36.385  -5.265 -11.972  1.00  0.00      A    H  
ATOM   2046 1HG  PRO 0 138     -37.950  -4.770  -9.893  1.00  0.00      A    H  
ATOM   2047 2HG  PRO 0 138     -37.030  -3.431 -10.586  1.00  0.00      A    H  
ATOM   2048 1HD  PRO 0 138     -39.964  -4.147 -10.973  1.00  0.00      A    H  
ATOM   2049 2HD  PRO 0 138     -39.211  -2.521 -10.717  1.00  0.00      A    H  
ATOM   2050  N   LEU 0 139     -39.395  -5.570 -14.423  1.00  0.00      A    N  
ATOM   2051  CA  LEU 0 139     -39.803  -6.376 -15.568  1.00  0.00      A    C  
ATOM   2052  C   LEU 0 139     -39.794  -5.559 -16.854  1.00  0.00      A    C  
ATOM   2053  O   LEU 0 139     -39.511  -6.100 -17.928  1.00  0.00      A    O  
ATOM   2054  CB  LEU 0 139     -41.203  -6.957 -15.334  1.00  0.00      A    C  
ATOM   2055  CG  LEU 0 139     -41.699  -7.946 -16.396  1.00  0.00      A    C  
ATOM   2056  CD1 LEU 0 139     -40.744  -9.130 -16.473  1.00  0.00      A    C  
ATOM   2057  CD2 LEU 0 139     -43.108  -8.400 -16.049  1.00  0.00      A    C  
ATOM   2058  H   LEU 0 139     -40.056  -5.409 -13.677  1.00  0.00      A    H  
ATOM   2059  HA  LEU 0 139     -39.085  -7.187 -15.691  1.00  0.00      A    H  
ATOM   2060 1HB  LEU 0 139     -41.210  -7.470 -14.375  1.00  0.00      A    H  
ATOM   2061 2HB  LEU 0 139     -41.917  -6.135 -15.288  1.00  0.00      A    H  
ATOM   2062  HG  LEU 0 139     -41.705  -7.459 -17.373  1.00  0.00      A    H  
ATOM   2063 1HD1 LEU 0 139     -41.097  -9.833 -17.229  1.00  0.00      A    H  
ATOM   2064 2HD1 LEU 0 139     -39.749  -8.778 -16.743  1.00  0.00      A    H  
ATOM   2065 3HD1 LEU 0 139     -40.704  -9.627 -15.505  1.00  0.00      A    H  
ATOM   2066 1HD2 LEU 0 139     -43.461  -9.103 -16.804  1.00  0.00      A    H  
ATOM   2067 2HD2 LEU 0 139     -43.102  -8.889 -15.073  1.00  0.00      A    H  
ATOM   2068 3HD2 LEU 0 139     -43.773  -7.537 -16.018  1.00  0.00      A    H  
ATOM   2069  N   HIS 0 140     -40.090  -4.259 -16.761  1.00  0.00      A    N  
ATOM   2070  CA  HIS 0 140     -40.030  -3.394 -17.935  1.00  0.00      A    C  
ATOM   2071  C   HIS 0 140     -38.589  -3.175 -18.382  1.00  0.00      A    C  
ATOM   2072  O   HIS 0 140     -38.287  -3.232 -19.580  1.00  0.00      A    O  
ATOM   2073  CB  HIS 0 140     -40.693  -2.044 -17.647  1.00  0.00      A    C  
ATOM   2074  CG  HIS 0 140     -42.182  -2.121 -17.511  1.00  0.00      A    C  
ATOM   2075  CD2 HIS 0 140     -43.154  -2.287 -18.439  1.00  0.00      A    C  
ATOM   2076  ND1 HIS 0 140     -42.825  -2.024 -16.295  1.00  0.00      A    N  
ATOM   2077  CE1 HIS 0 140     -44.129  -2.127 -16.481  1.00  0.00      A    C  
ATOM   2078  NE2 HIS 0 140     -44.355  -2.287 -17.772  1.00  0.00      A    N  
ATOM   2079  H   HIS 0 140     -40.359  -3.864 -15.872  1.00  0.00      A    H  
ATOM   2080  HA  HIS 0 140     -40.559  -3.867 -18.763  1.00  0.00      A    H  
ATOM   2081 1HB  HIS 0 140     -40.288  -1.628 -16.723  1.00  0.00      A    H  
ATOM   2082 2HB  HIS 0 140     -40.459  -1.344 -18.449  1.00  0.00      A    H  
ATOM   2083  HD2 HIS 0 140     -43.011  -2.401 -19.514  1.00  0.00      A    H  
ATOM   2084  HE1 HIS 0 140     -44.890  -2.084 -15.701  1.00  0.00      A    H  
ATOM   2085  HE2 HIS 0 140     -45.261  -2.392 -18.205  1.00  0.00      A    H  
ATOM   2086  N   LEU 0 141     -37.686  -2.911 -17.432  1.00  0.00      A    N  
ATOM   2087  CA  LEU 0 141     -36.290  -2.660 -17.784  1.00  0.00      A    C  
ATOM   2088  C   LEU 0 141     -35.604  -3.917 -18.300  1.00  0.00      A    C  
ATOM   2089  O   LEU 0 141     -34.831  -3.855 -19.265  1.00  0.00      A    O  
ATOM   2090  CB  LEU 0 141     -35.528  -2.124 -16.566  1.00  0.00      A    C  
ATOM   2091  CG  LEU 0 141     -35.925  -0.716 -16.100  1.00  0.00      A    C  
ATOM   2092  CD1 LEU 0 141     -35.218  -0.397 -14.790  1.00  0.00      A    C  
ATOM   2093  CD2 LEU 0 141     -35.564   0.296 -17.177  1.00  0.00      A    C  
ATOM   2094  H   LEU 0 141     -37.963  -2.883 -16.462  1.00  0.00      A    H  
ATOM   2095  HA  LEU 0 141     -36.263  -1.917 -18.579  1.00  0.00      A    H  
ATOM   2096 1HB  LEU 0 141     -35.683  -2.805 -15.731  1.00  0.00      A    H  
ATOM   2097 2HB  LEU 0 141     -34.464  -2.106 -16.802  1.00  0.00      A    H  
ATOM   2098  HG  LEU 0 141     -36.998  -0.684 -15.916  1.00  0.00      A    H  
ATOM   2099 1HD1 LEU 0 141     -35.499   0.602 -14.458  1.00  0.00      A    H  
ATOM   2100 2HD1 LEU 0 141     -35.508  -1.125 -14.032  1.00  0.00      A    H  
ATOM   2101 3HD1 LEU 0 141     -34.139  -0.439 -14.940  1.00  0.00      A    H  
ATOM   2102 1HD2 LEU 0 141     -35.847   1.295 -16.846  1.00  0.00      A    H  
ATOM   2103 2HD2 LEU 0 141     -34.490   0.265 -17.361  1.00  0.00      A    H  
ATOM   2104 3HD2 LEU 0 141     -36.098   0.053 -18.097  1.00  0.00      A    H  
ATOM   2105  N   ALA 0 142     -35.857  -5.062 -17.663  1.00  0.00      A    N  
ATOM   2106  CA  ALA 0 142     -35.296  -6.318 -18.148  1.00  0.00      A    C  
ATOM   2107  C   ALA 0 142     -35.779  -6.662 -19.553  1.00  0.00      A    C  
ATOM   2108  O   ALA 0 142     -34.975  -7.075 -20.397  1.00  0.00      A    O  
ATOM   2109  CB  ALA 0 142     -35.636  -7.448 -17.187  1.00  0.00      A    C  
ATOM   2110  H   ALA 0 142     -36.439  -5.070 -16.837  1.00  0.00      A    H  
ATOM   2111  HA  ALA 0 142     -34.215  -6.208 -18.204  1.00  0.00      A    H  
ATOM   2112 1HB  ALA 0 142     -35.205  -8.379 -17.553  1.00  0.00      A    H  
ATOM   2113 2HB  ALA 0 142     -35.228  -7.222 -16.202  1.00  0.00      A    H  
ATOM   2114 3HB  ALA 0 142     -36.717  -7.551 -17.117  1.00  0.00      A    H  
ATOM   2115  N   ALA 0 143     -37.075  -6.507 -19.825  1.00  0.00      A    N  
ATOM   2116  CA  ALA 0 143     -37.598  -6.677 -21.174  1.00  0.00      A    C  
ATOM   2117  C   ALA 0 143     -37.068  -5.637 -22.151  1.00  0.00      A    C  
ATOM   2118  O   ALA 0 143     -36.725  -5.990 -23.285  1.00  0.00      A    O  
ATOM   2119  CB  ALA 0 143     -39.119  -6.635 -21.147  1.00  0.00      A    C  
ATOM   2120  H   ALA 0 143     -37.712  -6.266 -19.079  1.00  0.00      A    H  
ATOM   2121  HA  ALA 0 143     -37.274  -7.651 -21.542  1.00  0.00      A    H  
ATOM   2122 1HB  ALA 0 143     -39.505  -6.777 -22.158  1.00  0.00      A    H  
ATOM   2123 2HB  ALA 0 143     -39.494  -7.428 -20.501  1.00  0.00      A    H  
ATOM   2124 3HB  ALA 0 143     -39.450  -5.670 -20.766  1.00  0.00      A    H  
ATOM   2125  N   ARG 0 144     -36.990  -4.371 -21.737  1.00  0.00      A    N  
ATOM   2126  CA  ARG 0 144     -36.552  -3.306 -22.631  1.00  0.00      A    C  
ATOM   2127  C   ARG 0 144     -35.158  -3.583 -23.186  1.00  0.00      A    C  
ATOM   2128  O   ARG 0 144     -34.933  -3.462 -24.395  1.00  0.00      A    O  
ATOM   2129  CB  ARG 0 144     -36.549  -1.968 -21.904  1.00  0.00      A    C  
ATOM   2130  CG  ARG 0 144     -36.176  -0.773 -22.767  1.00  0.00      A    C  
ATOM   2131  CD  ARG 0 144     -36.155   0.486 -21.980  1.00  0.00      A    C  
ATOM   2132  NE  ARG 0 144     -37.474   0.833 -21.477  1.00  0.00      A    N  
ATOM   2133  CZ  ARG 0 144     -37.703   1.679 -20.454  1.00  0.00      A    C  
ATOM   2134  NH1 ARG 0 144     -36.695   2.255 -19.837  1.00  0.00      A    N1+
ATOM   2135  NH2 ARG 0 144     -38.943   1.930 -20.070  1.00  0.00      A    N  
ATOM   2136  H   ARG 0 144     -37.238  -4.143 -20.784  1.00  0.00      A    H  
ATOM   2137  HA  ARG 0 144     -37.232  -3.269 -23.482  1.00  0.00      A    H  
ATOM   2138 1HB  ARG 0 144     -37.537  -1.779 -21.488  1.00  0.00      A    H  
ATOM   2139 2HB  ARG 0 144     -35.846  -2.008 -21.073  1.00  0.00      A    H  
ATOM   2140 1HG  ARG 0 144     -35.185  -0.928 -23.195  1.00  0.00      A    H  
ATOM   2141 2HG  ARG 0 144     -36.905  -0.664 -23.571  1.00  0.00      A    H  
ATOM   2142 1HD  ARG 0 144     -35.484   0.372 -21.129  1.00  0.00      A    H  
ATOM   2143 2HD  ARG 0 144     -35.805   1.303 -22.611  1.00  0.00      A    H  
ATOM   2144  HE  ARG 0 144     -38.275   0.410 -21.926  1.00  0.00      A    H  
ATOM   2145 1HH1 ARG 0 144     -35.748   2.062 -20.130  1.00  0.00      A    H  
ATOM   2146 2HH1 ARG 0 144     -36.868   2.888 -19.069  1.00  0.00      A    H  
ATOM   2147 1HH2 ARG 0 144     -39.719   1.488 -20.544  1.00  0.00      A    H  
ATOM   2148 2HH2 ARG 0 144     -39.116   2.564 -19.303  1.00  0.00      A    H  
ATOM   2149  N   GLU 0 145     -34.222  -3.974 -22.324  1.00  0.00      A    N  
ATOM   2150  CA  GLU 0 145     -32.822  -4.154 -22.689  1.00  0.00      A    C  
ATOM   2151  C   GLU 0 145     -32.498  -5.572 -23.136  1.00  0.00      A    C  
ATOM   2152  O   GLU 0 145     -31.322  -5.912 -23.279  1.00  0.00      A    O  
ATOM   2153  CB  GLU 0 145     -31.924  -3.778 -21.508  1.00  0.00      A    C  
ATOM   2154  CG  GLU 0 145     -31.988  -2.309 -21.113  1.00  0.00      A    C  
ATOM   2155  CD  GLU 0 145     -31.099  -1.977 -19.947  1.00  0.00      A    C  
ATOM   2156  OE1 GLU 0 145     -30.504  -2.877 -19.405  1.00  0.00      A    O  
ATOM   2157  OE2 GLU 0 145     -31.017  -0.824 -19.597  1.00  0.00      A    O1-
ATOM   2158  H   GLU 0 145     -34.508  -4.151 -21.371  1.00  0.00      A    H  
ATOM   2159  HA  GLU 0 145     -32.603  -3.515 -23.541  1.00  0.00      A    H  
ATOM   2160 1HB  GLU 0 145     -32.201  -4.371 -20.636  1.00  0.00      A    H  
ATOM   2161 2HB  GLU 0 145     -30.888  -4.015 -21.749  1.00  0.00      A    H  
ATOM   2162 1HG  GLU 0 145     -31.688  -1.700 -21.967  1.00  0.00      A    H  
ATOM   2163 2HG  GLU 0 145     -33.016  -2.055 -20.864  1.00  0.00      A    H  
ATOM   2164  N   GLY 0 146     -33.515  -6.401 -23.347  1.00  0.00      A    N  
ATOM   2165  CA  GLY 0 146     -33.335  -7.714 -23.932  1.00  0.00      A    C  
ATOM   2166  C   GLY 0 146     -32.755  -8.760 -23.007  1.00  0.00      A    C  
ATOM   2167  O   GLY 0 146     -32.195  -9.762 -23.460  1.00  0.00      A    O  
ATOM   2168  H   GLY 0 146     -34.445  -6.100 -23.090  1.00  0.00      A    H  
ATOM   2169 1HA  GLY 0 146     -34.295  -8.088 -24.289  1.00  0.00      A    H  
ATOM   2170 2HA  GLY 0 146     -32.675  -7.638 -24.794  1.00  0.00      A    H  
ATOM   2171  N   HIS 0 147     -32.890  -8.542 -21.703  1.00  0.00      A    N  
ATOM   2172  CA  HIS 0 147     -32.276  -9.405 -20.702  1.00  0.00      A    C  
ATOM   2173  C   HIS 0 147     -33.250 -10.554 -20.459  1.00  0.00      A    C  
ATOM   2174  O   HIS 0 147     -33.936 -10.607 -19.435  1.00  0.00      A    O  
ATOM   2175  CB  HIS 0 147     -31.985  -8.652 -19.400  1.00  0.00      A    C  
ATOM   2176  CG  HIS 0 147     -30.964  -7.568 -19.547  1.00  0.00      A    C  
ATOM   2177  CD2 HIS 0 147     -30.970  -6.276 -19.142  1.00  0.00      A    C  
ATOM   2178  ND1 HIS 0 147     -29.755  -7.765 -20.181  1.00  0.00      A    N  
ATOM   2179  CE1 HIS 0 147     -29.063  -6.638 -20.161  1.00  0.00      A    C  
ATOM   2180  NE2 HIS 0 147     -29.777  -5.721 -19.536  1.00  0.00      A    N  
ATOM   2181  H   HIS 0 147     -33.437  -7.747 -21.400  1.00  0.00      A    H  
ATOM   2182  HA  HIS 0 147     -31.335  -9.796 -21.086  1.00  0.00      A    H  
ATOM   2183 1HB  HIS 0 147     -32.905  -8.206 -19.023  1.00  0.00      A    H  
ATOM   2184 2HB  HIS 0 147     -31.629  -9.354 -18.645  1.00  0.00      A    H  
ATOM   2185  HD2 HIS 0 147     -31.772  -5.770 -18.602  1.00  0.00      A    H  
ATOM   2186  HE1 HIS 0 147     -28.070  -6.493 -20.587  1.00  0.00      A    H  
ATOM   2187  HE2 HIS 0 147     -29.497  -4.765 -19.371  1.00  0.00      A    H  
ATOM   2188  N   LEU 0 148     -33.322 -11.482 -21.417  1.00  0.00      A    N  
ATOM   2189  CA  LEU 0 148     -34.263 -12.590 -21.279  1.00  0.00      A    C  
ATOM   2190  C   LEU 0 148     -34.082 -13.298 -19.944  1.00  0.00      A    C  
ATOM   2191  O   LEU 0 148     -35.068 -13.602 -19.259  1.00  0.00      A    O  
ATOM   2192  CB  LEU 0 148     -34.075 -13.592 -22.426  1.00  0.00      A    C  
ATOM   2193  CG  LEU 0 148     -35.004 -14.813 -22.400  1.00  0.00      A    C  
ATOM   2194  CD1 LEU 0 148     -36.450 -14.354 -22.529  1.00  0.00      A    C  
ATOM   2195  CD2 LEU 0 148     -34.628 -15.760 -23.531  1.00  0.00      A    C  
ATOM   2196  H   LEU 0 148     -32.736 -11.432 -22.240  1.00  0.00      A    H  
ATOM   2197  HA  LEU 0 148     -35.274 -12.188 -21.293  1.00  0.00      A    H  
ATOM   2198 1HB  LEU 0 148     -34.235 -13.074 -23.370  1.00  0.00      A    H  
ATOM   2199 2HB  LEU 0 148     -33.048 -13.956 -22.405  1.00  0.00      A    H  
ATOM   2200  HG  LEU 0 148     -34.900 -15.329 -21.446  1.00  0.00      A    H  
ATOM   2201 1HD1 LEU 0 148     -37.109 -15.222 -22.510  1.00  0.00      A    H  
ATOM   2202 2HD1 LEU 0 148     -36.698 -13.694 -21.697  1.00  0.00      A    H  
ATOM   2203 3HD1 LEU 0 148     -36.580 -13.819 -23.468  1.00  0.00      A    H  
ATOM   2204 1HD2 LEU 0 148     -35.288 -16.629 -23.512  1.00  0.00      A    H  
ATOM   2205 2HD2 LEU 0 148     -34.732 -15.245 -24.487  1.00  0.00      A    H  
ATOM   2206 3HD2 LEU 0 148     -33.595 -16.086 -23.405  1.00  0.00      A    H  
ATOM   2207  N   GLU 0 149     -32.836 -13.566 -19.554  1.00  0.00      A    N  
ATOM   2208  CA  GLU 0 149     -32.591 -14.316 -18.329  1.00  0.00      A    C  
ATOM   2209  C   GLU 0 149     -33.121 -13.584 -17.106  1.00  0.00      A    C  
ATOM   2210  O   GLU 0 149     -33.643 -14.225 -16.187  1.00  0.00      A    O  
ATOM   2211  CB  GLU 0 149     -31.094 -14.584 -18.160  1.00  0.00      A    C  
ATOM   2212  CG  GLU 0 149     -30.516 -15.574 -19.164  1.00  0.00      A    C  
ATOM   2213  CD  GLU 0 149     -29.033 -15.764 -19.010  1.00  0.00      A    C  
ATOM   2214  OE1 GLU 0 149     -28.445 -15.077 -18.207  1.00  0.00      A    O  
ATOM   2215  OE2 GLU 0 149     -28.487 -16.596 -19.695  1.00  0.00      A    O1-
ATOM   2216  H   GLU 0 149     -32.050 -13.253 -20.104  1.00  0.00      A    H  
ATOM   2217  HA  GLU 0 149     -33.129 -15.264 -18.390  1.00  0.00      A    H  
ATOM   2218 1HB  GLU 0 149     -30.543 -13.648 -18.259  1.00  0.00      A    H  
ATOM   2219 2HB  GLU 0 149     -30.903 -14.972 -17.161  1.00  0.00      A    H  
ATOM   2220 1HG  GLU 0 149     -31.009 -16.537 -19.034  1.00  0.00      A    H  
ATOM   2221 2HG  GLU 0 149     -30.730 -15.220 -20.172  1.00  0.00      A    H  
ATOM   2222  N   ILE 0 150     -33.017 -12.257 -17.087  1.00  0.00      A    N  
ATOM   2223  CA  ILE 0 150     -33.495 -11.490 -15.944  1.00  0.00      A    C  
ATOM   2224  C   ILE 0 150     -35.020 -11.437 -15.952  1.00  0.00      A    C  
ATOM   2225  O   ILE 0 150     -35.662 -11.535 -14.900  1.00  0.00      A    O  
ATOM   2226  CB  ILE 0 150     -32.922 -10.061 -15.954  1.00  0.00      A    C  
ATOM   2227  CG1 ILE 0 150     -31.394 -10.098 -15.858  1.00  0.00      A    C  
ATOM   2228  CG2 ILE 0 150     -33.510  -9.245 -14.814  1.00  0.00      A    C  
ATOM   2229  CD1 ILE 0 150     -30.876 -10.790 -14.619  1.00  0.00      A    C  
ATOM   2230  H   ILE 0 150     -32.602 -11.768 -17.868  1.00  0.00      A    H  
ATOM   2231  HA  ILE 0 150     -33.195 -12.003 -15.033  1.00  0.00      A    H  
ATOM   2232  HB  ILE 0 150     -33.167  -9.578 -16.899  1.00  0.00      A    H  
ATOM   2233 1HG1 ILE 0 150     -30.988 -10.610 -16.731  1.00  0.00      A    H  
ATOM   2234 2HG1 ILE 0 150     -31.005  -9.080 -15.868  1.00  0.00      A    H  
ATOM   2235 1HG2 ILE 0 150     -33.094  -8.237 -14.835  1.00  0.00      A    H  
ATOM   2236 2HG2 ILE 0 150     -34.592  -9.192 -14.925  1.00  0.00      A    H  
ATOM   2237 3HG2 ILE 0 150     -33.265  -9.718 -13.864  1.00  0.00      A    H  
ATOM   2238 1HD1 ILE 0 150     -29.786 -10.775 -14.622  1.00  0.00      A    H  
ATOM   2239 2HD1 ILE 0 150     -31.243 -10.270 -13.732  1.00  0.00      A    H  
ATOM   2240 3HD1 ILE 0 150     -31.224 -11.822 -14.606  1.00  0.00      A    H  
ATOM   2241  N   VAL 0 151     -35.621 -11.288 -17.136  1.00  0.00      A    N  
ATOM   2242  CA  VAL 0 151     -37.075 -11.351 -17.249  1.00  0.00      A    C  
ATOM   2243  C   VAL 0 151     -37.608 -12.638 -16.630  1.00  0.00      A    C  
ATOM   2244  O   VAL 0 151     -38.564 -12.617 -15.845  1.00  0.00      A    O  
ATOM   2245  CB  VAL 0 151     -37.504 -11.277 -18.727  1.00  0.00      A    C  
ATOM   2246  CG1 VAL 0 151     -38.991 -11.563 -18.865  1.00  0.00      A    C  
ATOM   2247  CG2 VAL 0 151     -37.163  -9.908 -19.297  1.00  0.00      A    C  
ATOM   2248  H   VAL 0 151     -35.068 -11.128 -17.964  1.00  0.00      A    H  
ATOM   2249  HA  VAL 0 151     -37.502 -10.524 -16.685  1.00  0.00      A    H  
ATOM   2250  HB  VAL 0 151     -36.974 -12.047 -19.289  1.00  0.00      A    H  
ATOM   2251 1HG1 VAL 0 151     -39.276 -11.506 -19.916  1.00  0.00      A    H  
ATOM   2252 2HG1 VAL 0 151     -39.206 -12.562 -18.484  1.00  0.00      A    H  
ATOM   2253 3HG1 VAL 0 151     -39.558 -10.827 -18.296  1.00  0.00      A    H  
ATOM   2254 1HG2 VAL 0 151     -37.467  -9.863 -20.341  1.00  0.00      A    H  
ATOM   2255 2HG2 VAL 0 151     -37.688  -9.138 -18.731  1.00  0.00      A    H  
ATOM   2256 3HG2 VAL 0 151     -36.088  -9.742 -19.225  1.00  0.00      A    H  
ATOM   2257  N   GLU 0 152     -36.979 -13.776 -16.944  1.00  0.00      A    N  
ATOM   2258  CA  GLU 0 152     -37.421 -15.058 -16.400  1.00  0.00      A    C  
ATOM   2259  C   GLU 0 152     -37.432 -15.080 -14.875  1.00  0.00      A    C  
ATOM   2260  O   GLU 0 152     -38.438 -15.478 -14.277  1.00  0.00      A    O  
ATOM   2261  CB  GLU 0 152     -36.523 -16.183 -16.920  1.00  0.00      A    C  
ATOM   2262  CG  GLU 0 152     -36.712 -16.509 -18.394  1.00  0.00      A    C  
ATOM   2263  CD  GLU 0 152     -35.749 -17.551 -18.892  1.00  0.00      A    C  
ATOM   2264  OE1 GLU 0 152     -34.893 -17.949 -18.139  1.00  0.00      A    O  
ATOM   2265  OE2 GLU 0 152     -35.871 -17.950 -20.026  1.00  0.00      A    O1-
ATOM   2266  H   GLU 0 152     -36.182 -13.755 -17.565  1.00  0.00      A    H  
ATOM   2267  HA  GLU 0 152     -38.449 -15.231 -16.719  1.00  0.00      A    H  
ATOM   2268 1HB  GLU 0 152     -35.477 -15.913 -16.769  1.00  0.00      A    H  
ATOM   2269 2HB  GLU 0 152     -36.710 -17.091 -16.349  1.00  0.00      A    H  
ATOM   2270 1HG  GLU 0 152     -37.730 -16.868 -18.548  1.00  0.00      A    H  
ATOM   2271 2HG  GLU 0 152     -36.586 -15.597 -18.976  1.00  0.00      A    H  
ATOM   2272  N   VAL 0 153     -36.342 -14.663 -14.227  1.00  0.00      A    N  
ATOM   2273  CA  VAL 0 153     -36.295 -14.785 -12.771  1.00  0.00      A    C  
ATOM   2274  C   VAL 0 153     -37.232 -13.779 -12.113  1.00  0.00      A    C  
ATOM   2275  O   VAL 0 153     -37.713 -14.009 -10.998  1.00  0.00      A    O  
ATOM   2276  CB  VAL 0 153     -34.860 -14.559 -12.258  1.00  0.00      A    C  
ATOM   2277  CG1 VAL 0 153     -33.914 -15.591 -12.854  1.00  0.00      A    C  
ATOM   2278  CG2 VAL 0 153     -34.404 -13.149 -12.600  1.00  0.00      A    C  
ATOM   2279  H   VAL 0 153     -35.549 -14.268 -14.714  1.00  0.00      A    H  
ATOM   2280  HA  VAL 0 153     -36.661 -15.775 -12.495  1.00  0.00      A    H  
ATOM   2281  HB  VAL 0 153     -34.845 -14.696 -11.177  1.00  0.00      A    H  
ATOM   2282 1HG1 VAL 0 153     -32.904 -15.417 -12.481  1.00  0.00      A    H  
ATOM   2283 2HG1 VAL 0 153     -34.239 -16.591 -12.568  1.00  0.00      A    H  
ATOM   2284 3HG1 VAL 0 153     -33.918 -15.504 -13.940  1.00  0.00      A    H  
ATOM   2285 1HG2 VAL 0 153     -33.389 -12.996 -12.233  1.00  0.00      A    H  
ATOM   2286 2HG2 VAL 0 153     -34.425 -13.010 -13.681  1.00  0.00      A    H  
ATOM   2287 3HG2 VAL 0 153     -35.072 -12.427 -12.129  1.00  0.00      A    H  
ATOM   2288  N   LEU 0 154     -37.526 -12.670 -12.792  1.00  0.00      A    N  
ATOM   2289  CA  LEU 0 154     -38.521 -11.735 -12.280  1.00  0.00      A    C  
ATOM   2290  C   LEU 0 154     -39.919 -12.326 -12.380  1.00  0.00      A    C  
ATOM   2291  O   LEU 0 154     -40.729 -12.183 -11.459  1.00  0.00      A    O  
ATOM   2292  CB  LEU 0 154     -38.461 -10.413 -13.055  1.00  0.00      A    C  
ATOM   2293  CG  LEU 0 154     -37.194  -9.575 -12.843  1.00  0.00      A    C  
ATOM   2294  CD1 LEU 0 154     -37.202  -8.390 -13.801  1.00  0.00      A    C  
ATOM   2295  CD2 LEU 0 154     -37.129  -9.108 -11.397  1.00  0.00      A    C  
ATOM   2296  H   LEU 0 154     -37.063 -12.467 -13.667  1.00  0.00      A    H  
ATOM   2297  HA  LEU 0 154     -38.310 -11.547 -11.228  1.00  0.00      A    H  
ATOM   2298 1HB  LEU 0 154     -38.540 -10.631 -14.120  1.00  0.00      A    H  
ATOM   2299 2HB  LEU 0 154     -39.316  -9.801 -12.767  1.00  0.00      A    H  
ATOM   2300  HG  LEU 0 154     -36.316 -10.179 -13.070  1.00  0.00      A    H  
ATOM   2301 1HD1 LEU 0 154     -36.302  -7.794 -13.649  1.00  0.00      A    H  
ATOM   2302 2HD1 LEU 0 154     -37.229  -8.752 -14.828  1.00  0.00      A    H  
ATOM   2303 3HD1 LEU 0 154     -38.081  -7.774 -13.609  1.00  0.00      A    H  
ATOM   2304 1HD2 LEU 0 154     -36.228  -8.514 -11.245  1.00  0.00      A    H  
ATOM   2305 2HD2 LEU 0 154     -38.007  -8.503 -11.170  1.00  0.00      A    H  
ATOM   2306 3HD2 LEU 0 154     -37.107  -9.975 -10.736  1.00  0.00      A    H  
ATOM   2307  N   LEU 0 155     -40.209 -13.014 -13.487  1.00  0.00      A    N  
ATOM   2308  CA  LEU 0 155     -41.503 -13.655 -13.667  1.00  0.00      A    C  
ATOM   2309  C   LEU 0 155     -41.749 -14.768 -12.659  1.00  0.00      A    C  
ATOM   2310  O   LEU 0 155     -42.870 -14.894 -12.156  1.00  0.00      A    O  
ATOM   2311  CB  LEU 0 155     -41.610 -14.222 -15.088  1.00  0.00      A    C  
ATOM   2312  CG  LEU 0 155     -41.691 -13.184 -16.214  1.00  0.00      A    C  
ATOM   2313  CD1 LEU 0 155     -41.613 -13.888 -17.562  1.00  0.00      A    C  
ATOM   2314  CD2 LEU 0 155     -42.984 -12.394 -16.085  1.00  0.00      A    C  
ATOM   2315  H   LEU 0 155     -39.513 -13.091 -14.216  1.00  0.00      A    H  
ATOM   2316  HA  LEU 0 155     -42.282 -12.905 -13.532  1.00  0.00      A    H  
ATOM   2317 1HB  LEU 0 155     -40.740 -14.850 -15.278  1.00  0.00      A    H  
ATOM   2318 2HB  LEU 0 155     -42.502 -14.846 -15.147  1.00  0.00      A    H  
ATOM   2319  HG  LEU 0 155     -40.842 -12.503 -16.143  1.00  0.00      A    H  
ATOM   2320 1HD1 LEU 0 155     -41.670 -13.150 -18.362  1.00  0.00      A    H  
ATOM   2321 2HD1 LEU 0 155     -40.669 -14.430 -17.635  1.00  0.00      A    H  
ATOM   2322 3HD1 LEU 0 155     -42.443 -14.588 -17.654  1.00  0.00      A    H  
ATOM   2323 1HD2 LEU 0 155     -43.042 -11.655 -16.884  1.00  0.00      A    H  
ATOM   2324 2HD2 LEU 0 155     -43.835 -13.072 -16.156  1.00  0.00      A    H  
ATOM   2325 3HD2 LEU 0 155     -43.005 -11.886 -15.120  1.00  0.00      A    H  
ATOM   2326  N   LYS 0 156     -40.733 -15.578 -12.356  1.00  0.00      A    N  
ATOM   2327  CA  LYS 0 156     -40.873 -16.658 -11.381  1.00  0.00      A    C  
ATOM   2328  C   LYS 0 156     -41.205 -16.140  -9.985  1.00  0.00      A    C  
ATOM   2329  O   LYS 0 156     -41.745 -16.887  -9.161  1.00  0.00      A    O  
ATOM   2330  CB  LYS 0 156     -39.593 -17.494 -11.332  1.00  0.00      A    C  
ATOM   2331  CG  LYS 0 156     -39.334 -18.321 -12.584  1.00  0.00      A    C  
ATOM   2332  CD  LYS 0 156     -38.039 -19.112 -12.466  1.00  0.00      A    C  
ATOM   2333  CE  LYS 0 156     -37.781 -19.942 -13.714  1.00  0.00      A    C  
ATOM   2334  NZ  LYS 0 156     -36.502 -20.698 -13.626  1.00  0.00      A    N1+
ATOM   2335  H   LYS 0 156     -39.841 -15.438 -12.811  1.00  0.00      A    H  
ATOM   2336  HA  LYS 0 156     -41.698 -17.298 -11.691  1.00  0.00      A    H  
ATOM   2337 1HB  LYS 0 156     -38.735 -16.837 -11.181  1.00  0.00      A    H  
ATOM   2338 2HB  LYS 0 156     -39.636 -18.176 -10.484  1.00  0.00      A    H  
ATOM   2339 1HG  LYS 0 156     -40.161 -19.014 -12.740  1.00  0.00      A    H  
ATOM   2340 2HG  LYS 0 156     -39.268 -17.660 -13.449  1.00  0.00      A    H  
ATOM   2341 1HD  LYS 0 156     -37.205 -18.425 -12.318  1.00  0.00      A    H  
ATOM   2342 2HD  LYS 0 156     -38.098 -19.777 -11.605  1.00  0.00      A    H  
ATOM   2343 1HE  LYS 0 156     -38.597 -20.649 -13.855  1.00  0.00      A    H  
ATOM   2344 2HE  LYS 0 156     -37.743 -19.288 -14.585  1.00  0.00      A    H  
ATOM   2345 1HZ  LYS 0 156     -36.367 -21.234 -14.472  1.00  0.00      A    H  
ATOM   2346 2HZ  LYS 0 156     -35.735 -20.050 -13.513  1.00  0.00      A    H  
ATOM   2347 3HZ  LYS 0 156     -36.534 -21.322 -12.834  1.00  0.00      A    H  
ATOM   2348  N   ASN 0 157     -40.904 -14.873  -9.719  1.00  0.00      A    N  
ATOM   2349  CA  ASN 0 157     -41.196 -14.219  -8.448  1.00  0.00      A    C  
ATOM   2350  C   ASN 0 157     -42.472 -13.389  -8.469  1.00  0.00      A    C  
ATOM   2351  O   ASN 0 157     -42.680 -12.574  -7.567  1.00  0.00      A    O  
ATOM   2352  CB  ASN 0 157     -40.021 -13.353  -8.031  1.00  0.00      A    C  
ATOM   2353  CG  ASN 0 157     -38.812 -14.163  -7.653  1.00  0.00      A    C  
ATOM   2354  ND2 ASN 0 157     -37.862 -14.245  -8.549  1.00  0.00      A    N  
ATOM   2355  OD1 ASN 0 157     -38.739 -14.714  -6.549  1.00  0.00      A    O  
ATOM   2356  H   ASN 0 157     -40.448 -14.347 -10.451  1.00  0.00      A    H  
ATOM   2357  HA  ASN 0 157     -41.354 -14.988  -7.692  1.00  0.00      A    H  
ATOM   2358 1HB  ASN 0 157     -39.754 -12.683  -8.849  1.00  0.00      A    H  
ATOM   2359 2HB  ASN 0 157     -40.309 -12.734  -7.181  1.00  0.00      A    H  
ATOM   2360 1HD2 ASN 0 157     -37.034 -14.772  -8.353  1.00  0.00      A    H  
ATOM   2361 2HD2 ASN 0 157     -37.963 -13.784  -9.430  1.00  0.00      A    H  
ATOM   2362  N   GLY 0 158     -43.325 -13.575  -9.471  1.00  0.00      A    N  
ATOM   2363  CA  GLY 0 158     -44.667 -13.032  -9.425  1.00  0.00      A    C  
ATOM   2364  C   GLY 0 158     -44.789 -11.672 -10.078  1.00  0.00      A    C  
ATOM   2365  O   GLY 0 158     -45.760 -10.947  -9.842  1.00  0.00      A    O  
ATOM   2366  H   GLY 0 158     -43.035 -14.105 -10.281  1.00  0.00      A    H  
ATOM   2367 1HA  GLY 0 158     -45.354 -13.718  -9.923  1.00  0.00      A    H  
ATOM   2368 2HA  GLY 0 158     -44.992 -12.950  -8.388  1.00  0.00      A    H  
ATOM   2369  N   ALA 0 159     -43.804 -11.316 -10.898  1.00  0.00      A    N  
ATOM   2370  CA  ALA 0 159     -43.824 -10.066 -11.644  1.00  0.00      A    C  
ATOM   2371  C   ALA 0 159     -45.044 -10.003 -12.555  1.00  0.00      A    C  
ATOM   2372  O   ALA 0 159     -45.376 -10.978 -13.239  1.00  0.00      A    O  
ATOM   2373  CB  ALA 0 159     -42.545  -9.909 -12.453  1.00  0.00      A    C  
ATOM   2374  H   ALA 0 159     -43.018 -11.941 -11.004  1.00  0.00      A    H  
ATOM   2375  HA  ALA 0 159     -43.882  -9.246 -10.929  1.00  0.00      A    H  
ATOM   2376 1HB  ALA 0 159     -42.578  -8.971 -13.007  1.00  0.00      A    H  
ATOM   2377 2HB  ALA 0 159     -41.687  -9.904 -11.780  1.00  0.00      A    H  
ATOM   2378 3HB  ALA 0 159     -42.452 -10.739 -13.152  1.00  0.00      A    H  
ATOM   2379  N   ASP 0 160     -45.721  -8.858 -12.544  1.00  0.00      A    N  
ATOM   2380  CA  ASP 0 160     -46.980  -8.689 -13.263  1.00  0.00      A    C  
ATOM   2381  C   ASP 0 160     -46.669  -8.381 -14.724  1.00  0.00      A    C  
ATOM   2382  O   ASP 0 160     -46.153  -7.305 -15.044  1.00  0.00      A    O  
ATOM   2383  CB  ASP 0 160     -47.823  -7.569 -12.650  1.00  0.00      A    C  
ATOM   2384  CG  ASP 0 160     -49.178  -7.409 -13.326  1.00  0.00      A    C  
ATOM   2385  OD1 ASP 0 160     -49.399  -8.045 -14.329  1.00  0.00      A    O  
ATOM   2386  OD2 ASP 0 160     -49.979  -6.651 -12.833  1.00  0.00      A    O1-
ATOM   2387  H   ASP 0 160     -45.345  -8.082 -12.019  1.00  0.00      A    H  
ATOM   2388  HA  ASP 0 160     -47.541  -9.621 -13.202  1.00  0.00      A    H  
ATOM   2389 1HB  ASP 0 160     -47.983  -7.772 -11.591  1.00  0.00      A    H  
ATOM   2390 2HB  ASP 0 160     -47.282  -6.624 -12.724  1.00  0.00      A    H  
ATOM   2391  N   VAL 0 161     -46.976  -9.331 -15.614  1.00  0.00      A    N  
ATOM   2392  CA  VAL 0 161     -46.656  -9.147 -17.023  1.00  0.00      A    C  
ATOM   2393  C   VAL 0 161     -47.410  -7.962 -17.609  1.00  0.00      A    C  
ATOM   2394  O   VAL 0 161     -46.901  -7.287 -18.510  1.00  0.00      A    O  
ATOM   2395  CB  VAL 0 161     -47.003 -10.418 -17.819  1.00  0.00      A    C  
ATOM   2396  CG1 VAL 0 161     -46.847 -10.171 -19.312  1.00  0.00      A    C  
ATOM   2397  CG2 VAL 0 161     -46.117 -11.570 -17.368  1.00  0.00      A    C  
ATOM   2398  H   VAL 0 161     -47.431 -10.183 -15.319  1.00  0.00      A    H  
ATOM   2399  HA  VAL 0 161     -45.590  -8.927 -17.113  1.00  0.00      A    H  
ATOM   2400  HB  VAL 0 161     -48.048 -10.672 -17.644  1.00  0.00      A    H  
ATOM   2401 1HG1 VAL 0 161     -47.095 -11.080 -19.860  1.00  0.00      A    H  
ATOM   2402 2HG1 VAL 0 161     -47.515  -9.367 -19.619  1.00  0.00      A    H  
ATOM   2403 3HG1 VAL 0 161     -45.815  -9.889 -19.528  1.00  0.00      A    H  
ATOM   2404 1HG2 VAL 0 161     -46.368 -12.466 -17.934  1.00  0.00      A    H  
ATOM   2405 2HG2 VAL 0 161     -45.071 -11.313 -17.538  1.00  0.00      A    H  
ATOM   2406 3HG2 VAL 0 161     -46.277 -11.757 -16.306  1.00  0.00      A    H  
ATOM   2407  N   SER 0 162     -48.619  -7.701 -17.121  1.00  0.00      A    N  
ATOM   2408  CA  SER 0 162     -49.519  -6.710 -17.698  1.00  0.00      A    C  
ATOM   2409  C   SER 0 162     -49.245  -5.296 -17.198  1.00  0.00      A    C  
ATOM   2410  O   SER 0 162     -49.900  -4.358 -17.662  1.00  0.00      A    O  
ATOM   2411  CB  SER 0 162     -50.955  -7.085 -17.389  1.00  0.00      A    C  
ATOM   2412  OG  SER 0 162     -51.212  -7.002 -16.014  1.00  0.00      A    O  
ATOM   2413  H   SER 0 162     -48.918  -8.222 -16.310  1.00  0.00      A    H  
ATOM   2414  HA  SER 0 162     -49.369  -6.693 -18.777  1.00  0.00      A    H  
ATOM   2415 1HB  SER 0 162     -51.629  -6.419 -17.928  1.00  0.00      A    H  
ATOM   2416 2HB  SER 0 162     -51.149  -8.098 -17.738  1.00  0.00      A    H  
ATOM   2417  HG  SER 0 162     -50.429  -7.350 -15.578  1.00  0.00      A    H  
ATOM   2418  N   ALA 0 163     -48.313  -5.124 -16.264  1.00  0.00      A    N  
ATOM   2419  CA  ALA 0 163     -48.065  -3.810 -15.684  1.00  0.00      A    C  
ATOM   2420  C   ALA 0 163     -47.683  -2.824 -16.778  1.00  0.00      A    C  
ATOM   2421  O   ALA 0 163     -46.946  -3.166 -17.711  1.00  0.00      A    O  
ATOM   2422  CB  ALA 0 163     -46.975  -3.886 -14.626  1.00  0.00      A    C  
ATOM   2423  H   ALA 0 163     -47.764  -5.912 -15.948  1.00  0.00      A    H  
ATOM   2424  HA  ALA 0 163     -48.987  -3.471 -15.208  1.00  0.00      A    H  
ATOM   2425 1HB  ALA 0 163     -46.797  -2.892 -14.214  1.00  0.00      A    H  
ATOM   2426 2HB  ALA 0 163     -47.288  -4.559 -13.828  1.00  0.00      A    H  
ATOM   2427 3HB  ALA 0 163     -46.056  -4.261 -15.076  1.00  0.00      A    H  
ATOM   2428  N   GLN 0 164     -48.187  -1.597 -16.668  1.00  0.00      A    N  
ATOM   2429  CA  GLN 0 164     -47.887  -0.529 -17.610  1.00  0.00      A    C  
ATOM   2430  C   GLN 0 164     -47.067   0.573 -16.957  1.00  0.00      A    C  
ATOM   2431  O   GLN 0 164     -47.257   0.891 -15.779  1.00  0.00      A    O  
ATOM   2432  CB  GLN 0 164     -49.180   0.055 -18.185  1.00  0.00      A    C  
ATOM   2433  CG  GLN 0 164     -49.996  -0.928 -19.008  1.00  0.00      A    C  
ATOM   2434  CD  GLN 0 164     -51.262  -0.306 -19.565  1.00  0.00      A    C  
ATOM   2435  NE2 GLN 0 164     -51.178   0.209 -20.787  1.00  0.00      A    N  
ATOM   2436  OE1 GLN 0 164     -52.304  -0.289 -18.905  1.00  0.00      A    O  
ATOM   2437  H   GLN 0 164     -48.805  -1.408 -15.891  1.00  0.00      A    H  
ATOM   2438  HA  GLN 0 164     -47.303  -0.948 -18.431  1.00  0.00      A    H  
ATOM   2439 1HB  GLN 0 164     -49.809   0.417 -17.372  1.00  0.00      A    H  
ATOM   2440 2HB  GLN 0 164     -48.943   0.909 -18.820  1.00  0.00      A    H  
ATOM   2441 1HG  GLN 0 164     -49.389  -1.278 -19.843  1.00  0.00      A    H  
ATOM   2442 2HG  GLN 0 164     -50.278  -1.769 -18.374  1.00  0.00      A    H  
ATOM   2443 1HE2 GLN 0 164     -51.981   0.633 -21.207  1.00  0.00      A    H  
ATOM   2444 2HE2 GLN 0 164     -50.313   0.173 -21.287  1.00  0.00      A    H  
ATOM   2445  N   ASP 0 165     -46.149   1.145 -17.733  1.00  0.00      A    N  
ATOM   2446  CA  ASP 0 165     -45.338   2.269 -17.290  1.00  0.00      A    C  
ATOM   2447  C   ASP 0 165     -46.095   3.569 -17.573  1.00  0.00      A    C  
ATOM   2448  O   ASP 0 165     -47.234   3.547 -18.048  1.00  0.00      A    O  
ATOM   2449  CB  ASP 0 165     -43.980   2.277 -17.994  1.00  0.00      A    C  
ATOM   2450  CG  ASP 0 165     -44.087   2.578 -19.484  1.00  0.00      A    C  
ATOM   2451  OD1 ASP 0 165     -45.161   2.904 -19.929  1.00  0.00      A    O  
ATOM   2452  OD2 ASP 0 165     -43.092   2.477 -20.162  1.00  0.00      A    O1-
ATOM   2453  H   ASP 0 165     -46.015   0.781 -18.666  1.00  0.00      A    H  
ATOM   2454  HA  ASP 0 165     -45.212   2.199 -16.209  1.00  0.00      A    H  
ATOM   2455 1HB  ASP 0 165     -43.335   3.026 -17.534  1.00  0.00      A    H  
ATOM   2456 2HB  ASP 0 165     -43.498   1.308 -17.867  1.00  0.00      A    H  
ATOM   2457  N   LYS 0 166     -45.467   4.715 -17.301  1.00  0.00      A    N  
ATOM   2458  CA  LYS 0 166     -46.096   6.001 -17.581  1.00  0.00      A    C  
ATOM   2459  C   LYS 0 166     -46.670   6.102 -18.990  1.00  0.00      A    C  
ATOM   2460  O   LYS 0 166     -47.663   6.808 -19.195  1.00  0.00      A    O  
ATOM   2461  CB  LYS 0 166     -45.090   7.131 -17.356  1.00  0.00      A    C  
ATOM   2462  CG  LYS 0 166     -45.658   8.529 -17.566  1.00  0.00      A    C  
ATOM   2463  CD  LYS 0 166     -44.620   9.598 -17.258  1.00  0.00      A    C  
ATOM   2464  CE  LYS 0 166     -45.172  10.994 -17.505  1.00  0.00      A    C  
ATOM   2465  NZ  LYS 0 166     -44.168  12.050 -17.208  1.00  0.00      A    N1+
ATOM   2466  H   LYS 0 166     -44.544   4.697 -16.892  1.00  0.00      A    H  
ATOM   2467  HA  LYS 0 166     -46.930   6.135 -16.892  1.00  0.00      A    H  
ATOM   2468 1HB  LYS 0 166     -44.704   7.076 -16.338  1.00  0.00      A    H  
ATOM   2469 2HB  LYS 0 166     -44.246   7.007 -18.033  1.00  0.00      A    H  
ATOM   2470 1HG  LYS 0 166     -45.982   8.638 -18.601  1.00  0.00      A    H  
ATOM   2471 2HG  LYS 0 166     -46.520   8.673 -16.915  1.00  0.00      A    H  
ATOM   2472 1HD  LYS 0 166     -44.313   9.516 -16.215  1.00  0.00      A    H  
ATOM   2473 2HD  LYS 0 166     -43.744   9.448 -17.889  1.00  0.00      A    H  
ATOM   2474 1HE  LYS 0 166     -45.479  11.084 -18.546  1.00  0.00      A    H  
ATOM   2475 2HE  LYS 0 166     -46.048  11.156 -16.875  1.00  0.00      A    H  
ATOM   2476 1HZ  LYS 0 166     -44.572  12.959 -17.384  1.00  0.00      A    H  
ATOM   2477 2HZ  LYS 0 166     -43.889  11.988 -16.238  1.00  0.00      A    H  
ATOM   2478 3HZ  LYS 0 166     -43.358  11.923 -17.799  1.00  0.00      A    H  
ATOM   2479  N   PHE 0 167     -46.084   5.408 -19.965  1.00  0.00      A    N  
ATOM   2480  CA  PHE 0 167     -46.522   5.577 -21.346  1.00  0.00      A    C  
ATOM   2481  C   PHE 0 167     -47.451   4.480 -21.840  1.00  0.00      A    C  
ATOM   2482  O   PHE 0 167     -47.724   4.425 -23.044  1.00  0.00      A    O  
ATOM   2483  CB  PHE 0 167     -45.303   5.646 -22.267  1.00  0.00      A    C  
ATOM   2484  CG  PHE 0 167     -44.432   6.848 -22.032  1.00  0.00      A    C  
ATOM   2485  CD1 PHE 0 167     -43.314   6.762 -21.215  1.00  0.00      A    C  
ATOM   2486  CD2 PHE 0 167     -44.729   8.065 -22.625  1.00  0.00      A    C  
ATOM   2487  CE1 PHE 0 167     -42.512   7.867 -20.998  1.00  0.00      A    C  
ATOM   2488  CE2 PHE 0 167     -43.929   9.171 -22.410  1.00  0.00      A    C  
ATOM   2489  CZ  PHE 0 167     -42.820   9.071 -21.596  1.00  0.00      A    C  
ATOM   2490  H   PHE 0 167     -45.336   4.761 -19.761  1.00  0.00      A    H  
ATOM   2491  HA  PHE 0 167     -47.107   6.495 -21.413  1.00  0.00      A    H  
ATOM   2492 1HB  PHE 0 167     -44.694   4.753 -22.133  1.00  0.00      A    H  
ATOM   2493 2HB  PHE 0 167     -45.632   5.664 -23.305  1.00  0.00      A    H  
ATOM   2494  HD1 PHE 0 167     -43.071   5.810 -20.744  1.00  0.00      A    H  
ATOM   2495  HD2 PHE 0 167     -45.605   8.144 -23.269  1.00  0.00      A    H  
ATOM   2496  HE1 PHE 0 167     -41.638   7.786 -20.353  1.00  0.00      A    H  
ATOM   2497  HE2 PHE 0 167     -44.173  10.122 -22.884  1.00  0.00      A    H  
ATOM   2498  HZ  PHE 0 167     -42.189   9.942 -21.424  1.00  0.00      A    H  
ATOM   2499  N   GLY 0 168     -47.950   3.622 -20.960  1.00  0.00      A    N  
ATOM   2500  CA  GLY 0 168     -48.922   2.629 -21.366  1.00  0.00      A    C  
ATOM   2501  C   GLY 0 168     -48.308   1.361 -21.918  1.00  0.00      A    C  
ATOM   2502  O   GLY 0 168     -49.026   0.462 -22.365  1.00  0.00      A    O  
ATOM   2503  H   GLY 0 168     -47.655   3.656 -19.993  1.00  0.00      A    H  
ATOM   2504 1HA  GLY 0 168     -49.548   2.365 -20.513  1.00  0.00      A    H  
ATOM   2505 2HA  GLY 0 168     -49.577   3.053 -22.127  1.00  0.00      A    H  
ATOM   2506  N   LYS 0 169     -46.981   1.273 -21.891  1.00  0.00      A    N  
ATOM   2507  CA  LYS 0 169     -46.261   0.132 -22.440  1.00  0.00      A    C  
ATOM   2508  C   LYS 0 169     -46.041  -0.872 -21.316  1.00  0.00      A    C  
ATOM   2509  O   LYS 0 169     -45.721  -0.490 -20.188  1.00  0.00      A    O  
ATOM   2510  CB  LYS 0 169     -44.929   0.560 -23.060  1.00  0.00      A    C  
ATOM   2511  CG  LYS 0 169     -45.063   1.464 -24.278  1.00  0.00      A    C  
ATOM   2512  CD  LYS 0 169     -43.703   1.787 -24.878  1.00  0.00      A    C  
ATOM   2513  CE  LYS 0 169     -43.829   2.752 -26.048  1.00  0.00      A    C  
ATOM   2514  NZ  LYS 0 169     -44.580   2.153 -27.185  1.00  0.00      A    N1+
ATOM   2515  H   LYS 0 169     -46.458   2.027 -21.470  1.00  0.00      A    H  
ATOM   2516  HA  LYS 0 169     -46.876  -0.320 -23.220  1.00  0.00      A    H  
ATOM   2517 1HB  LYS 0 169     -44.334   1.088 -22.314  1.00  0.00      A    H  
ATOM   2518 2HB  LYS 0 169     -44.367  -0.325 -23.361  1.00  0.00      A    H  
ATOM   2519 1HG  LYS 0 169     -45.676   0.970 -25.033  1.00  0.00      A    H  
ATOM   2520 2HG  LYS 0 169     -45.553   2.393 -23.988  1.00  0.00      A    H  
ATOM   2521 1HD  LYS 0 169     -43.065   2.236 -24.114  1.00  0.00      A    H  
ATOM   2522 2HD  LYS 0 169     -43.231   0.869 -25.226  1.00  0.00      A    H  
ATOM   2523 1HE  LYS 0 169     -44.345   3.654 -25.722  1.00  0.00      A    H  
ATOM   2524 2HE  LYS 0 169     -42.835   3.034 -26.395  1.00  0.00      A    H  
ATOM   2525 1HZ  LYS 0 169     -44.641   2.822 -27.939  1.00  0.00      A    H  
ATOM   2526 2HZ  LYS 0 169     -44.099   1.325 -27.508  1.00  0.00      A    H  
ATOM   2527 3HZ  LYS 0 169     -45.510   1.904 -26.880  1.00  0.00      A    H  
ATOM   2528  N   THR 0 170     -46.228  -2.140 -21.629  1.00  0.00      A    N  
ATOM   2529  CA  THR 0 170     -45.996  -3.400 -20.945  1.00  0.00      A    C  
ATOM   2530  C   THR 0 170     -44.648  -3.984 -21.356  1.00  0.00      A    C  
ATOM   2531  O   THR 0 170     -44.094  -3.595 -22.388  1.00  0.00      A    O  
ATOM   2532  CB  THR 0 170     -47.119  -4.410 -21.240  1.00  0.00      A    C  
ATOM   2533  CG2 THR 0 170     -48.469  -3.843 -20.825  1.00  0.00      A    C  
ATOM   2534  OG1 THR 0 170     -47.141  -4.710 -22.641  1.00  0.00      A    O  
ATOM   2535  H   THR 0 170     -46.618  -2.150 -22.562  1.00  0.00      A    H  
ATOM   2536  HA  THR 0 170     -45.995  -3.217 -19.870  1.00  0.00      A    H  
ATOM   2537  HB  THR 0 170     -46.934  -5.332 -20.688  1.00  0.00      A    H  
ATOM   2538  HG1 THR 0 170     -47.594  -4.006 -23.112  1.00  0.00      A    H  
ATOM   2539 1HG2 THR 0 170     -49.251  -4.572 -21.041  1.00  0.00      A    H  
ATOM   2540 2HG2 THR 0 170     -48.459  -3.625 -19.758  1.00  0.00      A    H  
ATOM   2541 3HG2 THR 0 170     -48.663  -2.927 -21.381  1.00  0.00      A    H  
ATOM   2542  N   PRO 0 171     -44.052  -4.889 -20.566  1.00  0.00      A    N  
ATOM   2543  CA  PRO 0 171     -42.845  -5.580 -21.056  1.00  0.00      A    C  
ATOM   2544  C   PRO 0 171     -43.085  -6.356 -22.337  1.00  0.00      A    C  
ATOM   2545  O   PRO 0 171     -42.140  -6.578 -23.104  1.00  0.00      A    O  
ATOM   2546  CB  PRO 0 171     -42.499  -6.523 -19.899  1.00  0.00      A    C  
ATOM   2547  CG  PRO 0 171     -43.781  -6.674 -19.154  1.00  0.00      A    C  
ATOM   2548  CD  PRO 0 171     -44.459  -5.337 -19.299  1.00  0.00      A    C  
ATOM   2549  HA  PRO 0 171     -42.054  -4.838 -21.237  1.00  0.00      A    H  
ATOM   2550 1HB  PRO 0 171     -42.119  -7.477 -20.292  1.00  0.00      A    H  
ATOM   2551 2HB  PRO 0 171     -41.698  -6.087 -19.285  1.00  0.00      A    H  
ATOM   2552 1HG  PRO 0 171     -44.374  -7.497 -19.580  1.00  0.00      A    H  
ATOM   2553 2HG  PRO 0 171     -43.583  -6.936 -18.105  1.00  0.00      A    H  
ATOM   2554 1HD  PRO 0 171     -45.550  -5.473 -19.270  1.00  0.00      A    H  
ATOM   2555 2HD  PRO 0 171     -44.128  -4.669 -18.490  1.00  0.00      A    H  
ATOM   2556  N   GLY 0 172     -44.327  -6.772 -22.593  1.00  0.00      A    N  
ATOM   2557  CA  GLY 0 172     -44.636  -7.392 -23.871  1.00  0.00      A    C  
ATOM   2558  C   GLY 0 172     -44.504  -6.401 -25.012  1.00  0.00      A    C  
ATOM   2559  O   GLY 0 172     -44.021  -6.743 -26.097  1.00  0.00      A    O  
ATOM   2560  H   GLY 0 172     -45.061  -6.661 -21.908  1.00  0.00      A    H  
ATOM   2561 1HA  GLY 0 172     -43.965  -8.234 -24.037  1.00  0.00      A    H  
ATOM   2562 2HA  GLY 0 172     -45.649  -7.788 -23.847  1.00  0.00      A    H  
ATOM   2563  N   ASP 0 173     -44.937  -5.158 -24.784  1.00  0.00      A    N  
ATOM   2564  CA  ASP 0 173     -44.807  -4.122 -25.802  1.00  0.00      A    C  
ATOM   2565  C   ASP 0 173     -43.356  -3.702 -25.980  1.00  0.00      A    C  
ATOM   2566  O   ASP 0 173     -42.908  -3.487 -27.112  1.00  0.00      A    O  
ATOM   2567  CB  ASP 0 173     -45.656  -2.902 -25.438  1.00  0.00      A    C  
ATOM   2568  CG  ASP 0 173     -47.151  -3.163 -25.556  1.00  0.00      A    C  
ATOM   2569  OD1 ASP 0 173     -47.550  -3.792 -26.507  1.00  0.00      A    O  
ATOM   2570  OD2 ASP 0 173     -47.879  -2.730 -24.695  1.00  0.00      A    O1-
ATOM   2571  H   ASP 0 173     -45.363  -4.926 -23.899  1.00  0.00      A    H  
ATOM   2572  HA  ASP 0 173     -45.173  -4.518 -26.749  1.00  0.00      A    H  
ATOM   2573 1HB  ASP 0 173     -45.434  -2.598 -24.415  1.00  0.00      A    H  
ATOM   2574 2HB  ASP 0 173     -45.394  -2.068 -26.091  1.00  0.00      A    H  
ATOM   2575  N   LEU 0 174     -42.620  -3.567 -24.875  1.00  0.00      A    N  
ATOM   2576  CA  LEU 0 174     -41.217  -3.188 -24.959  1.00  0.00      A    C  
ATOM   2577  C   LEU 0 174     -40.402  -4.250 -25.681  1.00  0.00      A    C  
ATOM   2578  O   LEU 0 174     -39.544  -3.920 -26.505  1.00  0.00      A    O  
ATOM   2579  CB  LEU 0 174     -40.645  -2.962 -23.554  1.00  0.00      A    C  
ATOM   2580  CG  LEU 0 174     -41.176  -1.731 -22.809  1.00  0.00      A    C  
ATOM   2581  CD1 LEU 0 174     -40.663  -1.743 -21.375  1.00  0.00      A    C  
ATOM   2582  CD2 LEU 0 174     -40.737  -0.468 -23.537  1.00  0.00      A    C  
ATOM   2583  H   LEU 0 174     -43.033  -3.726 -23.967  1.00  0.00      A    H  
ATOM   2584  HA  LEU 0 174     -41.143  -2.257 -25.523  1.00  0.00      A    H  
ATOM   2585 1HB  LEU 0 174     -40.864  -3.837 -22.945  1.00  0.00      A    H  
ATOM   2586 2HB  LEU 0 174     -39.562  -2.861 -23.631  1.00  0.00      A    H  
ATOM   2587  HG  LEU 0 174     -42.265  -1.768 -22.773  1.00  0.00      A    H  
ATOM   2588 1HD1 LEU 0 174     -41.041  -0.869 -20.846  1.00  0.00      A    H  
ATOM   2589 2HD1 LEU 0 174     -41.008  -2.647 -20.873  1.00  0.00      A    H  
ATOM   2590 3HD1 LEU 0 174     -39.573  -1.722 -21.379  1.00  0.00      A    H  
ATOM   2591 1HD2 LEU 0 174     -41.115   0.407 -23.007  1.00  0.00      A    H  
ATOM   2592 2HD2 LEU 0 174     -39.648  -0.428 -23.571  1.00  0.00      A    H  
ATOM   2593 3HD2 LEU 0 174     -41.132  -0.477 -24.552  1.00  0.00      A    H  
ATOM   2594  N   ALA 0 175     -40.652  -5.527 -25.382  1.00  0.00      A    N  
ATOM   2595  CA  ALA 0 175     -40.050  -6.625 -26.128  1.00  0.00      A    C  
ATOM   2596  C   ALA 0 175     -40.398  -6.610 -27.611  1.00  0.00      A    C  
ATOM   2597  O   ALA 0 175     -39.525  -6.858 -28.449  1.00  0.00      A    O  
ATOM   2598  CB  ALA 0 175     -40.468  -7.953 -25.513  1.00  0.00      A    C  
ATOM   2599  H   ALA 0 175     -41.277  -5.736 -24.616  1.00  0.00      A    H  
ATOM   2600  HA  ALA 0 175     -38.966  -6.528 -26.056  1.00  0.00      A    H  
ATOM   2601 1HB  ALA 0 175     -40.000  -8.770 -26.062  1.00  0.00      A    H  
ATOM   2602 2HB  ALA 0 175     -40.151  -7.988 -24.471  1.00  0.00      A    H  
ATOM   2603 3HB  ALA 0 175     -41.551  -8.053 -25.566  1.00  0.00      A    H  
ATOM   2604  N   GLY 0 176     -41.653  -6.315 -27.961  1.00  0.00      A    N  
ATOM   2605  CA  GLY 0 176     -41.993  -6.142 -29.364  1.00  0.00      A    C  
ATOM   2606  C   GLY 0 176     -41.250  -5.018 -30.048  1.00  0.00      A    C  
ATOM   2607  O   GLY 0 176     -40.675  -5.219 -31.123  1.00  0.00      A    O  
ATOM   2608  H   GLY 0 176     -42.374  -6.208 -27.264  1.00  0.00      A    H  
ATOM   2609 1HA  GLY 0 176     -41.787  -7.065 -29.906  1.00  0.00      A    H  
ATOM   2610 2HA  GLY 0 176     -43.060  -5.948 -29.456  1.00  0.00      A    H  
ATOM   2611  N   ASP 0 177     -41.255  -3.827 -29.451  1.00  0.00      A    N  
ATOM   2612  CA  ASP 0 177     -40.631  -2.661 -30.067  1.00  0.00      A    C  
ATOM   2613  C   ASP 0 177     -39.163  -2.898 -30.395  1.00  0.00      A    C  
ATOM   2614  O   ASP 0 177     -38.689  -2.445 -31.444  1.00  0.00      A    O  
ATOM   2615  CB  ASP 0 177     -40.757  -1.445 -29.145  1.00  0.00      A    C  
ATOM   2616  CG  ASP 0 177     -42.179  -0.906 -29.066  1.00  0.00      A    C  
ATOM   2617  OD1 ASP 0 177     -42.981  -1.279 -29.889  1.00  0.00      A    O  
ATOM   2618  OD2 ASP 0 177     -42.448  -0.127 -28.184  1.00  0.00      A    O1-
ATOM   2619  H   ASP 0 177     -41.700  -3.729 -28.551  1.00  0.00      A    H  
ATOM   2620  HA  ASP 0 177     -41.134  -2.460 -31.013  1.00  0.00      A    H  
ATOM   2621 1HB  ASP 0 177     -40.429  -1.715 -28.141  1.00  0.00      A    H  
ATOM   2622 2HB  ASP 0 177     -40.101  -0.650 -29.501  1.00  0.00      A    H  
ATOM   2623  N   ASN 0 178     -38.444  -3.609 -29.523  1.00  0.00      A    N  
ATOM   2624  CA  ASN 0 178     -37.016  -3.841 -29.720  1.00  0.00      A    C  
ATOM   2625  C   ASN 0 178     -36.742  -5.204 -30.344  1.00  0.00      A    C  
ATOM   2626  O   ASN 0 178     -35.583  -5.632 -30.415  1.00  0.00      A    O  
ATOM   2627  CB  ASN 0 178     -36.271  -3.702 -28.404  1.00  0.00      A    C  
ATOM   2628  CG  ASN 0 178     -36.247  -2.285 -27.902  1.00  0.00      A    C  
ATOM   2629  ND2 ASN 0 178     -36.112  -2.126 -26.610  1.00  0.00      A    N  
ATOM   2630  OD1 ASN 0 178     -36.350  -1.333 -28.685  1.00  0.00      A    O  
ATOM   2631  H   ASN 0 178     -38.897  -3.996 -28.708  1.00  0.00      A    H  
ATOM   2632  HA  ASN 0 178     -36.632  -3.077 -30.397  1.00  0.00      A    H  
ATOM   2633 1HB  ASN 0 178     -36.742  -4.334 -27.651  1.00  0.00      A    H  
ATOM   2634 2HB  ASN 0 178     -35.246  -4.048 -28.529  1.00  0.00      A    H  
ATOM   2635 1HD2 ASN 0 178     -36.089  -1.205 -26.219  1.00  0.00      A    H  
ATOM   2636 2HD2 ASN 0 178     -36.032  -2.924 -26.015  1.00  0.00      A    H  
ATOM   2637  N   GLY 0 179     -37.775  -5.877 -30.839  1.00  0.00      A    N  
ATOM   2638  CA  GLY 0 179     -37.604  -7.104 -31.580  1.00  0.00      A    C  
ATOM   2639  C   GLY 0 179     -37.240  -8.309 -30.749  1.00  0.00      A    C  
ATOM   2640  O   GLY 0 179     -36.766  -9.305 -31.305  1.00  0.00      A    O  
ATOM   2641  H   GLY 0 179     -38.709  -5.519 -30.689  1.00  0.00      A    H  
ATOM   2642 1HA  GLY 0 179     -38.523  -7.338 -32.118  1.00  0.00      A    H  
ATOM   2643 2HA  GLY 0 179     -36.821  -6.969 -32.328  1.00  0.00      A    H  
ATOM   2644  N   ASN 0 180     -37.451  -8.256 -29.435  1.00  0.00      A    N  
ATOM   2645  CA  ASN 0 180     -37.039  -9.325 -28.533  1.00  0.00      A    C  
ATOM   2646  C   ASN 0 180     -38.141 -10.377 -28.513  1.00  0.00      A    C  
ATOM   2647  O   ASN 0 180     -38.889 -10.526 -27.546  1.00  0.00      A    O  
ATOM   2648  CB  ASN 0 180     -36.752  -8.798 -27.138  1.00  0.00      A    C  
ATOM   2649  CG  ASN 0 180     -35.547  -7.898 -27.098  1.00  0.00      A    C  
ATOM   2650  ND2 ASN 0 180     -35.685  -6.767 -26.455  1.00  0.00      A    N  
ATOM   2651  OD1 ASN 0 180     -34.491  -8.229 -27.650  1.00  0.00      A    O  
ATOM   2652  H   ASN 0 180     -37.916  -7.443 -29.055  1.00  0.00      A    H  
ATOM   2653  HA  ASN 0 180     -36.123  -9.771 -28.921  1.00  0.00      A    H  
ATOM   2654 1HB  ASN 0 180     -37.617  -8.243 -26.774  1.00  0.00      A    H  
ATOM   2655 2HB  ASN 0 180     -36.589  -9.634 -26.459  1.00  0.00      A    H  
ATOM   2656 1HD2 ASN 0 180     -34.916  -6.128 -26.396  1.00  0.00      A    H  
ATOM   2657 2HD2 ASN 0 180     -36.558  -6.540 -26.024  1.00  0.00      A    H  
ATOM   2658  N   GLU 0 181     -38.239 -11.118 -29.619  1.00  0.00      A    N  
ATOM   2659  CA  GLU 0 181     -39.304 -12.106 -29.747  1.00  0.00      A    C  
ATOM   2660  C   GLU 0 181     -39.228 -13.165 -28.652  1.00  0.00      A    C  
ATOM   2661  O   GLU 0 181     -40.270 -13.615 -28.160  1.00  0.00      A    O  
ATOM   2662  CB  GLU 0 181     -39.240 -12.776 -31.121  1.00  0.00      A    C  
ATOM   2663  CG  GLU 0 181     -39.628 -11.871 -32.282  1.00  0.00      A    C  
ATOM   2664  CD  GLU 0 181     -39.483 -12.540 -33.620  1.00  0.00      A    C  
ATOM   2665  OE1 GLU 0 181     -39.004 -13.649 -33.660  1.00  0.00      A    O  
ATOM   2666  OE2 GLU 0 181     -39.851 -11.943 -34.604  1.00  0.00      A    O1-
ATOM   2667  H   GLU 0 181     -37.582 -11.004 -30.377  1.00  0.00      A    H  
ATOM   2668  HA  GLU 0 181     -40.263 -11.601 -29.620  1.00  0.00      A    H  
ATOM   2669 1HB  GLU 0 181     -38.228 -13.139 -31.303  1.00  0.00      A    H  
ATOM   2670 2HB  GLU 0 181     -39.905 -13.641 -31.135  1.00  0.00      A    H  
ATOM   2671 1HG  GLU 0 181     -40.664 -11.559 -32.155  1.00  0.00      A    H  
ATOM   2672 2HG  GLU 0 181     -39.002 -10.980 -32.257  1.00  0.00      A    H  
ATOM   2673  N   TRP 0 182     -38.021 -13.580 -28.265  1.00  0.00      A    N  
ATOM   2674  CA  TRP 0 182     -37.907 -14.618 -27.246  1.00  0.00      A    C  
ATOM   2675  C   TRP 0 182     -38.537 -14.161 -25.936  1.00  0.00      A    C  
ATOM   2676  O   TRP 0 182     -39.183 -14.952 -25.239  1.00  0.00      A    O  
ATOM   2677  CB  TRP 0 182     -36.439 -14.982 -27.013  1.00  0.00      A    C  
ATOM   2678  CG  TRP 0 182     -35.827 -15.752 -28.143  1.00  0.00      A    C  
ATOM   2679  CD1 TRP 0 182     -34.951 -15.278 -29.074  1.00  0.00      A    C  
ATOM   2680  CD2 TRP 0 182     -36.041 -17.147 -28.470  1.00  0.00      A    C  
ATOM   2681  CE2 TRP 0 182     -35.265 -17.425 -29.598  1.00  0.00      A    C  
ATOM   2682  CE3 TRP 0 182     -36.817 -18.166 -27.904  1.00  0.00      A    C  
ATOM   2683  NE1 TRP 0 182     -34.609 -16.274 -29.953  1.00  0.00      A    N  
ATOM   2684  CZ2 TRP 0 182     -35.240 -18.684 -30.180  1.00  0.00      A    C  
ATOM   2685  CZ3 TRP 0 182     -36.792 -19.427 -28.486  1.00  0.00      A    C  
ATOM   2686  CH2 TRP 0 182     -36.023 -19.679 -29.593  1.00  0.00      A    C  
ATOM   2687  H   TRP 0 182     -37.179 -13.188 -28.663  1.00  0.00      A    H  
ATOM   2688  HA  TRP 0 182     -38.465 -15.494 -27.581  1.00  0.00      A    H  
ATOM   2689 1HB  TRP 0 182     -35.858 -14.072 -26.863  1.00  0.00      A    H  
ATOM   2690 2HB  TRP 0 182     -36.352 -15.579 -26.105  1.00  0.00      A    H  
ATOM   2691  HD1 TRP 0 182     -34.578 -14.256 -29.112  1.00  0.00      A    H  
ATOM   2692  HE1 TRP 0 182     -33.977 -16.176 -30.735  1.00  0.00      A    H  
ATOM   2693  HE3 TRP 0 182     -37.428 -17.972 -27.022  1.00  0.00      A    H  
ATOM   2694  HZ2 TRP 0 182     -34.636 -18.903 -31.060  1.00  0.00      A    H  
ATOM   2695  HZ3 TRP 0 182     -37.399 -20.215 -28.039  1.00  0.00      A    H  
ATOM   2696  HH2 TRP 0 182     -36.024 -20.680 -30.024  1.00  0.00      A    H  
ATOM   2697  N   ILE 0 183     -38.361 -12.882 -25.588  1.00  0.00      A    N  
ATOM   2698  CA  ILE 0 183     -38.947 -12.353 -24.360  1.00  0.00      A    C  
ATOM   2699  C   ILE 0 183     -40.462 -12.241 -24.486  1.00  0.00      A    C  
ATOM   2700  O   ILE 0 183     -41.194 -12.568 -23.543  1.00  0.00      A    O  
ATOM   2701  CB  ILE 0 183     -38.356 -10.974 -24.015  1.00  0.00      A    C  
ATOM   2702  CG1 ILE 0 183     -36.873 -11.104 -23.656  1.00  0.00      A    C  
ATOM   2703  CG2 ILE 0 183     -39.129 -10.334 -22.873  1.00  0.00      A    C  
ATOM   2704  CD1 ILE 0 183     -36.150  -9.780 -23.556  1.00  0.00      A    C  
ATOM   2705  H   ILE 0 183     -37.820 -12.268 -26.179  1.00  0.00      A    H  
ATOM   2706  HA  ILE 0 183     -38.748 -13.054 -23.551  1.00  0.00      A    H  
ATOM   2707  HB  ILE 0 183     -38.411 -10.325 -24.889  1.00  0.00      A    H  
ATOM   2708 1HG1 ILE 0 183     -36.774 -11.619 -22.700  1.00  0.00      A    H  
ATOM   2709 2HG1 ILE 0 183     -36.368 -11.711 -24.407  1.00  0.00      A    H  
ATOM   2710 1HG2 ILE 0 183     -38.697  -9.359 -22.643  1.00  0.00      A    H  
ATOM   2711 2HG2 ILE 0 183     -40.171 -10.207 -23.166  1.00  0.00      A    H  
ATOM   2712 3HG2 ILE 0 183     -39.074 -10.973 -21.993  1.00  0.00      A    H  
ATOM   2713 1HD1 ILE 0 183     -35.105  -9.954 -23.299  1.00  0.00      A    H  
ATOM   2714 2HD1 ILE 0 183     -36.206  -9.263 -24.515  1.00  0.00      A    H  
ATOM   2715 3HD1 ILE 0 183     -36.616  -9.168 -22.786  1.00  0.00      A    H  
ATOM   2716  N   ALA 0 184     -40.957 -11.791 -25.640  1.00  0.00      A    N  
ATOM   2717  CA  ALA 0 184     -42.400 -11.777 -25.857  1.00  0.00      A    C  
ATOM   2718  C   ALA 0 184     -42.994 -13.172 -25.725  1.00  0.00      A    C  
ATOM   2719  O   ALA 0 184     -44.117 -13.322 -25.230  1.00  0.00      A    O  
ATOM   2720  CB  ALA 0 184     -42.723 -11.193 -27.225  1.00  0.00      A    C  
ATOM   2721  H   ALA 0 184     -40.346 -11.458 -26.373  1.00  0.00      A    H  
ATOM   2722  HA  ALA 0 184     -42.851 -11.155 -25.086  1.00  0.00      A    H  
ATOM   2723 1HB  ALA 0 184     -43.803 -11.188 -27.372  1.00  0.00      A    H  
ATOM   2724 2HB  ALA 0 184     -42.345 -10.173 -27.284  1.00  0.00      A    H  
ATOM   2725 3HB  ALA 0 184     -42.255 -11.799 -27.999  1.00  0.00      A    H  
ATOM   2726  N   LYS 0 185     -42.267 -14.202 -26.167  1.00  0.00      A    N  
ATOM   2727  CA  LYS 0 185     -42.757 -15.570 -26.024  1.00  0.00      A    C  
ATOM   2728  C   LYS 0 185     -42.792 -15.978 -24.557  1.00  0.00      A    C  
ATOM   2729  O   LYS 0 185     -43.765 -16.579 -24.091  1.00  0.00      A    O  
ATOM   2730  CB  LYS 0 185     -41.887 -16.542 -26.822  1.00  0.00      A    C  
ATOM   2731  CG  LYS 0 185     -42.025 -16.415 -28.334  1.00  0.00      A    C  
ATOM   2732  CD  LYS 0 185     -41.117 -17.397 -29.056  1.00  0.00      A    C  
ATOM   2733  CE  LYS 0 185     -41.246 -17.264 -30.566  1.00  0.00      A    C  
ATOM   2734  NZ  LYS 0 185     -40.330 -18.189 -31.288  1.00  0.00      A    N1+
ATOM   2735  H   LYS 0 185     -41.372 -14.043 -26.605  1.00  0.00      A    H  
ATOM   2736  HA  LYS 0 185     -43.779 -15.612 -26.401  1.00  0.00      A    H  
ATOM   2737 1HB  LYS 0 185     -40.839 -16.384 -26.568  1.00  0.00      A    H  
ATOM   2738 2HB  LYS 0 185     -42.139 -17.566 -26.548  1.00  0.00      A    H  
ATOM   2739 1HG  LYS 0 185     -43.060 -16.610 -28.622  1.00  0.00      A    H  
ATOM   2740 2HG  LYS 0 185     -41.767 -15.402 -28.639  1.00  0.00      A    H  
ATOM   2741 1HD  LYS 0 185     -40.079 -17.212 -28.771  1.00  0.00      A    H  
ATOM   2742 2HD  LYS 0 185     -41.378 -18.415 -28.768  1.00  0.00      A    H  
ATOM   2743 1HE  LYS 0 185     -42.270 -17.481 -30.865  1.00  0.00      A    H  
ATOM   2744 2HE  LYS 0 185     -41.014 -16.241 -30.863  1.00  0.00      A    H  
ATOM   2745 1HZ  LYS 0 185     -40.446 -18.070 -32.284  1.00  0.00      A    H  
ATOM   2746 2HZ  LYS 0 185     -39.374 -17.984 -31.033  1.00  0.00      A    H  
ATOM   2747 3HZ  LYS 0 185     -40.548 -19.142 -31.036  1.00  0.00      A    H  
ATOM   2748  N   LYS 0 186     -41.728 -15.654 -23.811  1.00  0.00      A    N  
ATOM   2749  CA  LYS 0 186     -41.693 -15.974 -22.388  1.00  0.00      A    C  
ATOM   2750  C   LYS 0 186     -42.766 -15.217 -21.619  1.00  0.00      A    C  
ATOM   2751  O   LYS 0 186     -43.427 -15.797 -20.749  1.00  0.00      A    O  
ATOM   2752  CB  LYS 0 186     -40.314 -15.662 -21.805  1.00  0.00      A    C  
ATOM   2753  CG  LYS 0 186     -40.160 -16.013 -20.331  1.00  0.00      A    C  
ATOM   2754  CD  LYS 0 186     -40.350 -17.504 -20.096  1.00  0.00      A    C  
ATOM   2755  CE  LYS 0 186     -39.222 -18.313 -20.718  1.00  0.00      A    C  
ATOM   2756  NZ  LYS 0 186     -39.328 -19.760 -20.389  1.00  0.00      A    N1+
ATOM   2757  H   LYS 0 186     -40.939 -15.185 -24.231  1.00  0.00      A    H  
ATOM   2758  HA  LYS 0 186     -41.886 -17.041 -22.268  1.00  0.00      A    H  
ATOM   2759 1HB  LYS 0 186     -39.551 -16.209 -22.362  1.00  0.00      A    H  
ATOM   2760 2HB  LYS 0 186     -40.102 -14.598 -21.919  1.00  0.00      A    H  
ATOM   2761 1HG  LYS 0 186     -39.164 -15.724 -19.991  1.00  0.00      A    H  
ATOM   2762 2HG  LYS 0 186     -40.897 -15.464 -19.747  1.00  0.00      A    H  
ATOM   2763 1HD  LYS 0 186     -40.380 -17.702 -19.023  1.00  0.00      A    H  
ATOM   2764 2HD  LYS 0 186     -41.297 -17.823 -20.533  1.00  0.00      A    H  
ATOM   2765 1HE  LYS 0 186     -39.247 -18.197 -21.801  1.00  0.00      A    H  
ATOM   2766 2HE  LYS 0 186     -38.265 -17.940 -20.356  1.00  0.00      A    H  
ATOM   2767 1HZ  LYS 0 186     -38.564 -20.261 -20.819  1.00  0.00      A    H  
ATOM   2768 2HZ  LYS 0 186     -39.288 -19.881 -19.386  1.00  0.00      A    H  
ATOM   2769 3HZ  LYS 0 186     -40.204 -20.122 -20.737  1.00  0.00      A    H  
ATOM   2770  N   LEU 0 187     -42.963 -13.937 -21.929  1.00  0.00      A    N  
ATOM   2771  CA  LEU 0 187     -44.019 -13.176 -21.274  1.00  0.00      A    C  
ATOM   2772  C   LEU 0 187     -45.400 -13.710 -21.632  1.00  0.00      A    C  
ATOM   2773  O   LEU 0 187     -46.284 -13.754 -20.770  1.00  0.00      A    O  
ATOM   2774  CB  LEU 0 187     -43.921 -11.696 -21.664  1.00  0.00      A    C  
ATOM   2775  CG  LEU 0 187     -42.700 -10.944 -21.119  1.00  0.00      A    C  
ATOM   2776  CD1 LEU 0 187     -42.652  -9.548 -21.725  1.00  0.00      A    C  
ATOM   2777  CD2 LEU 0 187     -42.779 -10.878 -19.601  1.00  0.00      A    C  
ATOM   2778  H   LEU 0 187     -42.383 -13.482 -22.620  1.00  0.00      A    H  
ATOM   2779  HA  LEU 0 187     -43.899 -13.275 -20.195  1.00  0.00      A    H  
ATOM   2780 1HB  LEU 0 187     -43.898 -11.623 -22.750  1.00  0.00      A    H  
ATOM   2781 2HB  LEU 0 187     -44.813 -11.183 -21.305  1.00  0.00      A    H  
ATOM   2782  HG  LEU 0 187     -41.790 -11.467 -21.413  1.00  0.00      A    H  
ATOM   2783 1HD1 LEU 0 187     -41.784  -9.013 -21.338  1.00  0.00      A    H  
ATOM   2784 2HD1 LEU 0 187     -42.576  -9.624 -22.810  1.00  0.00      A    H  
ATOM   2785 3HD1 LEU 0 187     -43.558  -9.005 -21.461  1.00  0.00      A    H  
ATOM   2786 1HD2 LEU 0 187     -41.911 -10.344 -19.214  1.00  0.00      A    H  
ATOM   2787 2HD2 LEU 0 187     -43.689 -10.354 -19.306  1.00  0.00      A    H  
ATOM   2788 3HD2 LEU 0 187     -42.795 -11.889 -19.193  1.00  0.00      A    H  
ATOM   2789  N   LEU 0 188     -45.598 -14.121 -22.886  1.00  0.00      A    N  
ATOM   2790  CA  LEU 0 188     -46.857 -14.747 -23.274  1.00  0.00      A    C  
ATOM   2791  C   LEU 0 188     -47.130 -15.999 -22.450  1.00  0.00      A    C  
ATOM   2792  O   LEU 0 188     -48.238 -16.179 -21.932  1.00  0.00      A    O  
ATOM   2793  CB  LEU 0 188     -46.831 -15.105 -24.765  1.00  0.00      A    C  
ATOM   2794  CG  LEU 0 188     -48.082 -15.812 -25.301  1.00  0.00      A    C  
ATOM   2795  CD1 LEU 0 188     -49.292 -14.901 -25.135  1.00  0.00      A    C  
ATOM   2796  CD2 LEU 0 188     -47.873 -16.179 -26.763  1.00  0.00      A    C  
ATOM   2797  H   LEU 0 188     -44.872 -14.002 -23.580  1.00  0.00      A    H  
ATOM   2798  HA  LEU 0 188     -47.666 -14.044 -23.080  1.00  0.00      A    H  
ATOM   2799 1HB  LEU 0 188     -46.697 -14.189 -25.339  1.00  0.00      A    H  
ATOM   2800 2HB  LEU 0 188     -45.977 -15.755 -24.953  1.00  0.00      A    H  
ATOM   2801  HG  LEU 0 188     -48.266 -16.717 -24.722  1.00  0.00      A    H  
ATOM   2802 1HD1 LEU 0 188     -50.181 -15.404 -25.515  1.00  0.00      A    H  
ATOM   2803 2HD1 LEU 0 188     -49.431 -14.670 -24.078  1.00  0.00      A    H  
ATOM   2804 3HD1 LEU 0 188     -49.132 -13.978 -25.690  1.00  0.00      A    H  
ATOM   2805 1HD2 LEU 0 188     -48.761 -16.683 -27.143  1.00  0.00      A    H  
ATOM   2806 2HD2 LEU 0 188     -47.691 -15.274 -27.343  1.00  0.00      A    H  
ATOM   2807 3HD2 LEU 0 188     -47.013 -16.844 -26.850  1.00  0.00      A    H  
ATOM   2808  N   LEU 0 189     -46.130 -16.872 -22.314  1.00  0.00      A    N  
ATOM   2809  CA  LEU 0 189     -46.297 -18.076 -21.507  1.00  0.00      A    C  
ATOM   2810  C   LEU 0 189     -46.636 -17.735 -20.064  1.00  0.00      A    C  
ATOM   2811  O   LEU 0 189     -47.566 -18.307 -19.486  1.00  0.00      A    O  
ATOM   2812  CB  LEU 0 189     -45.019 -18.923 -21.550  1.00  0.00      A    C  
ATOM   2813  CG  LEU 0 189     -44.721 -19.610 -22.889  1.00  0.00      A    C  
ATOM   2814  CD1 LEU 0 189     -43.332 -20.234 -22.842  1.00  0.00      A    C  
ATOM   2815  CD2 LEU 0 189     -45.783 -20.661 -23.169  1.00  0.00      A    C  
ATOM   2816  H   LEU 0 189     -45.246 -16.704 -22.771  1.00  0.00      A    H  
ATOM   2817  HA  LEU 0 189     -47.133 -18.649 -21.909  1.00  0.00      A    H  
ATOM   2818 1HB  LEU 0 189     -44.170 -18.284 -21.309  1.00  0.00      A    H  
ATOM   2819 2HB  LEU 0 189     -45.090 -19.699 -20.788  1.00  0.00      A    H  
ATOM   2820  HG  LEU 0 189     -44.725 -18.868 -23.688  1.00  0.00      A    H  
ATOM   2821 1HD1 LEU 0 189     -43.120 -20.722 -23.794  1.00  0.00      A    H  
ATOM   2822 2HD1 LEU 0 189     -42.589 -19.457 -22.660  1.00  0.00      A    H  
ATOM   2823 3HD1 LEU 0 189     -43.291 -20.971 -22.040  1.00  0.00      A    H  
ATOM   2824 1HD2 LEU 0 189     -45.572 -21.149 -24.120  1.00  0.00      A    H  
ATOM   2825 2HD2 LEU 0 189     -45.779 -21.405 -22.371  1.00  0.00      A    H  
ATOM   2826 3HD2 LEU 0 189     -46.763 -20.186 -23.215  1.00  0.00      A    H  
ATOM   2827  N   ALA 0 190     -45.898 -16.798 -19.463  1.00  0.00      A    N  
ATOM   2828  CA  ALA 0 190     -46.204 -16.397 -18.093  1.00  0.00      A    C  
ATOM   2829  C   ALA 0 190     -47.596 -15.796 -17.979  1.00  0.00      A    C  
ATOM   2830  O   ALA 0 190     -48.321 -16.088 -17.021  1.00  0.00      A    O  
ATOM   2831  CB  ALA 0 190     -45.163 -15.407 -17.587  1.00  0.00      A    C  
ATOM   2832  H   ALA 0 190     -45.129 -16.357 -19.944  1.00  0.00      A    H  
ATOM   2833  HA  ALA 0 190     -46.176 -17.288 -17.464  1.00  0.00      A    H  
ATOM   2834 1HB  ALA 0 190     -45.402 -15.119 -16.564  1.00  0.00      A    H  
ATOM   2835 2HB  ALA 0 190     -44.178 -15.871 -17.613  1.00  0.00      A    H  
ATOM   2836 3HB  ALA 0 190     -45.164 -14.523 -18.224  1.00  0.00      A    H  
ATOM   2837  N   ALA 0 191     -47.988 -14.957 -18.940  1.00  0.00      A    N  
ATOM   2838  CA  ALA 0 191     -49.322 -14.366 -18.901  1.00  0.00      A    C  
ATOM   2839  C   ALA 0 191     -50.405 -15.437 -18.948  1.00  0.00      A    C  
ATOM   2840  O   ALA 0 191     -51.402 -15.347 -18.223  1.00  0.00      A    O  
ATOM   2841  CB  ALA 0 191     -49.500 -13.385 -20.051  1.00  0.00      A    C  
ATOM   2842  H   ALA 0 191     -47.370 -14.722 -19.703  1.00  0.00      A    H  
ATOM   2843  HA  ALA 0 191     -49.427 -13.834 -17.957  1.00  0.00      A    H  
ATOM   2844 1HB  ALA 0 191     -50.498 -12.952 -20.009  1.00  0.00      A    H  
ATOM   2845 2HB  ALA 0 191     -48.756 -12.592 -19.972  1.00  0.00      A    H  
ATOM   2846 3HB  ALA 0 191     -49.372 -13.909 -20.998  1.00  0.00      A    H  
ATOM   2847  N   ALA 0 192     -50.231 -16.456 -19.789  1.00  0.00      A    N  
ATOM   2848  CA  ALA 0 192     -51.233 -17.513 -19.855  1.00  0.00      A    C  
ATOM   2849  C   ALA 0 192     -51.345 -18.275 -18.538  1.00  0.00      A    C  
ATOM   2850  O   ALA 0 192     -52.457 -18.611 -18.115  1.00  0.00      A    O  
ATOM   2851  CB  ALA 0 192     -50.908 -18.472 -20.991  1.00  0.00      A    C  
ATOM   2852  H   ALA 0 192     -49.416 -16.513 -20.384  1.00  0.00      A    H  
ATOM   2853  HA  ALA 0 192     -52.202 -17.050 -20.045  1.00  0.00      A    H  
ATOM   2854 1HB  ALA 0 192     -51.667 -19.254 -21.035  1.00  0.00      A    H  
ATOM   2855 2HB  ALA 0 192     -50.892 -17.928 -21.935  1.00  0.00      A    H  
ATOM   2856 3HB  ALA 0 192     -49.933 -18.924 -20.816  1.00  0.00      A    H  
ATOM   2857  N   ARG 0 193     -50.219 -18.563 -17.879  1.00  0.00      A    N  
ATOM   2858  CA  ARG 0 193     -50.288 -19.261 -16.601  1.00  0.00      A    C  
ATOM   2859  C   ARG 0 193     -50.994 -18.418 -15.543  1.00  0.00      A    C  
ATOM   2860  O   ARG 0 193     -51.865 -18.919 -14.824  1.00  0.00      A    O  
ATOM   2861  CB  ARG 0 193     -48.893 -19.617 -16.111  1.00  0.00      A    C  
ATOM   2862  CG  ARG 0 193     -48.852 -20.393 -14.804  1.00  0.00      A    C  
ATOM   2863  CD  ARG 0 193     -47.457 -20.663 -14.370  1.00  0.00      A    C  
ATOM   2864  NE  ARG 0 193     -46.744 -19.439 -14.042  1.00  0.00      A    N  
ATOM   2865  CZ  ARG 0 193     -45.406 -19.341 -13.926  1.00  0.00      A    C  
ATOM   2866  NH1 ARG 0 193     -44.650 -20.401 -14.113  1.00  0.00      A    N1+
ATOM   2867  NH2 ARG 0 193     -44.851 -18.180 -13.624  1.00  0.00      A    N  
ATOM   2868  H   ARG 0 193     -49.315 -18.305 -18.253  1.00  0.00      A    H  
ATOM   2869  HA  ARG 0 193     -50.878 -20.167 -16.732  1.00  0.00      A    H  
ATOM   2870 1HB  ARG 0 193     -48.385 -20.215 -16.866  1.00  0.00      A    H  
ATOM   2871 2HB  ARG 0 193     -48.312 -18.705 -15.972  1.00  0.00      A    H  
ATOM   2872 1HG  ARG 0 193     -49.348 -19.817 -14.023  1.00  0.00      A    H  
ATOM   2873 2HG  ARG 0 193     -49.361 -21.348 -14.932  1.00  0.00      A    H  
ATOM   2874 1HD  ARG 0 193     -47.469 -21.298 -13.485  1.00  0.00      A    H  
ATOM   2875 2HD  ARG 0 193     -46.918 -21.168 -15.170  1.00  0.00      A    H  
ATOM   2876  HE  ARG 0 193     -47.292 -18.602 -13.891  1.00  0.00      A    H  
ATOM   2877 1HH1 ARG 0 193     -45.074 -21.288 -14.343  1.00  0.00      A    H  
ATOM   2878 2HH1 ARG 0 193     -43.646 -20.327 -14.026  1.00  0.00      A    H  
ATOM   2879 1HH2 ARG 0 193     -45.433 -17.364 -13.481  1.00  0.00      A    H  
ATOM   2880 2HH2 ARG 0 193     -43.849 -18.107 -13.537  1.00  0.00      A    H  
ATOM   2881  N   GLU 0 194     -50.632 -17.137 -15.435  1.00  0.00      A    N  
ATOM   2882  CA  GLU 0 194     -51.173 -16.298 -14.370  1.00  0.00      A    C  
ATOM   2883  C   GLU 0 194     -52.613 -15.883 -14.653  1.00  0.00      A    C  
ATOM   2884  O   GLU 0 194     -53.397 -15.675 -13.721  1.00  0.00      A    O  
ATOM   2885  CB  GLU 0 194     -50.304 -15.053 -14.185  1.00  0.00      A    C  
ATOM   2886  CG  GLU 0 194     -48.901 -15.336 -13.668  1.00  0.00      A    C  
ATOM   2887  CD  GLU 0 194     -48.897 -15.957 -12.299  1.00  0.00      A    C  
ATOM   2888  OE1 GLU 0 194     -49.542 -15.429 -11.426  1.00  0.00      A    O  
ATOM   2889  OE2 GLU 0 194     -48.245 -16.960 -12.126  1.00  0.00      A    O1-
ATOM   2890  H   GLU 0 194     -49.978 -16.737 -16.090  1.00  0.00      A    H  
ATOM   2891  HA  GLU 0 194     -51.170 -16.870 -13.443  1.00  0.00      A    H  
ATOM   2892 1HB  GLU 0 194     -50.210 -14.529 -15.136  1.00  0.00      A    H  
ATOM   2893 2HB  GLU 0 194     -50.788 -14.373 -13.483  1.00  0.00      A    H  
ATOM   2894 1HG  GLU 0 194     -48.399 -16.009 -14.362  1.00  0.00      A    H  
ATOM   2895 2HG  GLU 0 194     -48.340 -14.403 -13.641  1.00  0.00      A    H  
ATOM   2896  N   GLY 0 195     -52.981 -15.762 -15.921  1.00  0.00      A    N  
ATOM   2897  CA  GLY 0 195     -54.307 -15.293 -16.259  1.00  0.00      A    C  
ATOM   2898  C   GLY 0 195     -54.361 -13.861 -16.747  1.00  0.00      A    C  
ATOM   2899  O   GLY 0 195     -55.436 -13.256 -16.779  1.00  0.00      A    O  
ATOM   2900  H   GLY 0 195     -52.339 -15.997 -16.665  1.00  0.00      A    H  
ATOM   2901 1HA  GLY 0 195     -54.732 -15.930 -17.032  1.00  0.00      A    H  
ATOM   2902 2HA  GLY 0 195     -54.953 -15.374 -15.385  1.00  0.00      A    H  
ATOM   2903  N   HIS 0 196     -53.218 -13.302 -17.130  1.00  0.00      A    N  
ATOM   2904  CA  HIS 0 196     -53.125 -11.907 -17.561  1.00  0.00      A    C  
ATOM   2905  C   HIS 0 196     -53.589 -11.858 -19.016  1.00  0.00      A    C  
ATOM   2906  O   HIS 0 196     -52.777 -11.713 -19.934  1.00  0.00      A    O  
ATOM   2907  CB  HIS 0 196     -51.700 -11.360 -17.426  1.00  0.00      A    C  
ATOM   2908  CG  HIS 0 196     -51.218 -11.279 -16.011  1.00  0.00      A    C  
ATOM   2909  CD2 HIS 0 196     -50.062 -11.686 -15.438  1.00  0.00      A    C  
ATOM   2910  ND1 HIS 0 196     -51.971 -10.718 -15.001  1.00  0.00      A    N  
ATOM   2911  CE1 HIS 0 196     -51.296 -10.785 -13.865  1.00  0.00      A    C  
ATOM   2912  NE2 HIS 0 196     -50.136 -11.367 -14.104  1.00  0.00      A    N  
ATOM   2913  H   HIS 0 196     -52.382 -13.869 -17.119  1.00  0.00      A    H  
ATOM   2914  HA  HIS 0 196     -53.794 -11.295 -16.957  1.00  0.00      A    H  
ATOM   2915 1HB  HIS 0 196     -51.013 -11.996 -17.985  1.00  0.00      A    H  
ATOM   2916 2HB  HIS 0 196     -51.650 -10.362 -17.861  1.00  0.00      A    H  
ATOM   2917  HD2 HIS 0 196     -49.227 -12.175 -15.941  1.00  0.00      A    H  
ATOM   2918  HE1 HIS 0 196     -51.640 -10.421 -12.897  1.00  0.00      A    H  
ATOM   2919  HE2 HIS 0 196     -49.415 -11.551 -13.421  1.00  0.00      A    H  
ATOM   2920  N   ARG 0 197     -54.906 -11.973 -19.211  1.00  0.00      A    N  
ATOM   2921  CA  ARG 0 197     -55.490 -12.001 -20.549  1.00  0.00      A    C  
ATOM   2922  C   ARG 0 197     -55.078 -10.809 -21.408  1.00  0.00      A    C  
ATOM   2923  O   ARG 0 197     -54.797 -10.979 -22.599  1.00  0.00      A    O  
ATOM   2924  CB  ARG 0 197     -57.009 -12.038 -20.456  1.00  0.00      A    C  
ATOM   2925  CG  ARG 0 197     -57.724 -12.299 -21.771  1.00  0.00      A    C  
ATOM   2926  CD  ARG 0 197     -58.096 -11.034 -22.455  1.00  0.00      A    C  
ATOM   2927  NE  ARG 0 197     -58.815 -11.279 -23.695  1.00  0.00      A    N  
ATOM   2928  CZ  ARG 0 197     -59.156 -10.325 -24.582  1.00  0.00      A    C  
ATOM   2929  NH1 ARG 0 197     -58.835  -9.070 -24.354  1.00  0.00      A    N1+
ATOM   2930  NH2 ARG 0 197     -59.812 -10.648 -25.683  1.00  0.00      A    N  
ATOM   2931  H   ARG 0 197     -55.514 -12.041 -18.406  1.00  0.00      A    H  
ATOM   2932  HA  ARG 0 197     -55.136 -12.897 -21.062  1.00  0.00      A    H  
ATOM   2933 1HB  ARG 0 197     -57.311 -12.817 -19.756  1.00  0.00      A    H  
ATOM   2934 2HB  ARG 0 197     -57.372 -11.088 -20.065  1.00  0.00      A    H  
ATOM   2935 1HG  ARG 0 197     -57.072 -12.869 -22.434  1.00  0.00      A    H  
ATOM   2936 2HG  ARG 0 197     -58.637 -12.868 -21.583  1.00  0.00      A    H  
ATOM   2937 1HD  ARG 0 197     -58.733 -10.441 -21.801  1.00  0.00      A    H  
ATOM   2938 2HD  ARG 0 197     -57.193 -10.470 -22.691  1.00  0.00      A    H  
ATOM   2939  HE  ARG 0 197     -59.079 -12.232 -23.905  1.00  0.00      A    H  
ATOM   2940 1HH1 ARG 0 197     -58.334  -8.821 -23.513  1.00  0.00      A    H  
ATOM   2941 2HH1 ARG 0 197     -59.091  -8.354 -25.020  1.00  0.00      A    H  
ATOM   2942 1HH2 ARG 0 197     -60.058 -11.613 -25.859  1.00  0.00      A    H  
ATOM   2943 2HH2 ARG 0 197     -60.067  -9.934 -26.348  1.00  0.00      A    H  
ATOM   2944  N   GLU 0 198     -55.048  -9.602 -20.839  1.00  0.00      A    N  
ATOM   2945  CA  GLU 0 198     -54.584  -8.433 -21.587  1.00  0.00      A    C  
ATOM   2946  C   GLU 0 198     -53.146  -8.600 -22.064  1.00  0.00      A    C  
ATOM   2947  O   GLU 0 198     -52.824  -8.306 -23.226  1.00  0.00      A    O  
ATOM   2948  CB  GLU 0 198     -54.696  -7.173 -20.725  1.00  0.00      A    C  
ATOM   2949  CG  GLU 0 198     -54.280  -5.890 -21.430  1.00  0.00      A    C  
ATOM   2950  CD  GLU 0 198     -54.446  -4.669 -20.570  1.00  0.00      A    C  
ATOM   2951  OE1 GLU 0 198     -54.886  -4.808 -19.453  1.00  0.00      A    O  
ATOM   2952  OE2 GLU 0 198     -54.131  -3.596 -21.028  1.00  0.00      A    O1-
ATOM   2953  H   GLU 0 198     -55.347  -9.488 -19.882  1.00  0.00      A    H  
ATOM   2954  HA  GLU 0 198     -55.212  -8.316 -22.470  1.00  0.00      A    H  
ATOM   2955 1HB  GLU 0 198     -55.726  -7.051 -20.390  1.00  0.00      A    H  
ATOM   2956 2HB  GLU 0 198     -54.074  -7.283 -19.837  1.00  0.00      A    H  
ATOM   2957 1HG  GLU 0 198     -53.234  -5.973 -21.726  1.00  0.00      A    H  
ATOM   2958 2HG  GLU 0 198     -54.876  -5.775 -22.334  1.00  0.00      A    H  
ATOM   2959  N   ALA 0 199     -52.268  -9.083 -21.188  1.00  0.00      A    N  
ATOM   2960  CA  ALA 0 199     -50.894  -9.408 -21.554  1.00  0.00      A    C  
ATOM   2961  C   ALA 0 199     -50.770 -10.483 -22.628  1.00  0.00      A    C  
ATOM   2962  O   ALA 0 199     -49.931 -10.368 -23.522  1.00  0.00      A    O  
ATOM   2963  CB  ALA 0 199     -50.125  -9.837 -20.313  1.00  0.00      A    C  
ATOM   2964  H   ALA 0 199     -52.570  -9.229 -20.235  1.00  0.00      A    H  
ATOM   2965  HA  ALA 0 199     -50.433  -8.510 -21.969  1.00  0.00      A    H  
ATOM   2966 1HB  ALA 0 199     -49.091 -10.055 -20.583  1.00  0.00      A    H  
ATOM   2967 2HB  ALA 0 199     -50.146  -9.034 -19.577  1.00  0.00      A    H  
ATOM   2968 3HB  ALA 0 199     -50.585 -10.728 -19.891  1.00  0.00      A    H  
ATOM   2969  N   VAL 0 200     -51.664 -11.464 -22.626  1.00  0.00      A    N  
ATOM   2970  CA  VAL 0 200     -51.679 -12.437 -23.711  1.00  0.00      A    C  
ATOM   2971  C   VAL 0 200     -51.920 -11.773 -25.060  1.00  0.00      A    C  
ATOM   2972  O   VAL 0 200     -51.156 -12.000 -26.005  1.00  0.00      A    O  
ATOM   2973  CB  VAL 0 200     -52.773 -13.492 -23.462  1.00  0.00      A    C  
ATOM   2974  CG1 VAL 0 200     -52.944 -14.381 -24.684  1.00  0.00      A    C  
ATOM   2975  CG2 VAL 0 200     -52.423 -14.321 -22.236  1.00  0.00      A    C  
ATOM   2976  H   VAL 0 200     -52.339 -11.549 -21.879  1.00  0.00      A    H  
ATOM   2977  HA  VAL 0 200     -50.697 -12.906 -23.770  1.00  0.00      A    H  
ATOM   2978  HB  VAL 0 200     -53.724 -12.984 -23.299  1.00  0.00      A    H  
ATOM   2979 1HG1 VAL 0 200     -53.721 -15.121 -24.490  1.00  0.00      A    H  
ATOM   2980 2HG1 VAL 0 200     -53.228 -13.771 -25.541  1.00  0.00      A    H  
ATOM   2981 3HG1 VAL 0 200     -52.004 -14.891 -24.897  1.00  0.00      A    H  
ATOM   2982 1HG2 VAL 0 200     -53.201 -15.064 -22.065  1.00  0.00      A    H  
ATOM   2983 2HG2 VAL 0 200     -51.469 -14.824 -22.396  1.00  0.00      A    H  
ATOM   2984 3HG2 VAL 0 200     -52.348 -13.669 -21.365  1.00  0.00      A    H  
ATOM   2985  N   GLU 0 201     -52.940 -10.917 -25.155  1.00  0.00      A    N  
ATOM   2986  CA  GLU 0 201     -53.180 -10.220 -26.420  1.00  0.00      A    C  
ATOM   2987  C   GLU 0 201     -52.013  -9.322 -26.813  1.00  0.00      A    C  
ATOM   2988  O   GLU 0 201     -51.614  -9.306 -27.983  1.00  0.00      A    O  
ATOM   2989  CB  GLU 0 201     -54.459  -9.385 -26.328  1.00  0.00      A    C  
ATOM   2990  CG  GLU 0 201     -54.831  -8.660 -27.614  1.00  0.00      A    C  
ATOM   2991  CD  GLU 0 201     -56.124  -7.900 -27.505  1.00  0.00      A    C  
ATOM   2992  OE1 GLU 0 201     -56.730  -7.943 -26.462  1.00  0.00      A    O  
ATOM   2993  OE2 GLU 0 201     -56.506  -7.278 -28.467  1.00  0.00      A    O1-
ATOM   2994  H   GLU 0 201     -53.553 -10.742 -24.372  1.00  0.00      A    H  
ATOM   2995  HA  GLU 0 201     -53.292 -10.963 -27.209  1.00  0.00      A    H  
ATOM   2996 1HB  GLU 0 201     -55.295 -10.028 -26.053  1.00  0.00      A    H  
ATOM   2997 2HB  GLU 0 201     -54.350  -8.637 -25.542  1.00  0.00      A    H  
ATOM   2998 1HG  GLU 0 201     -54.033  -7.963 -27.869  1.00  0.00      A    H  
ATOM   2999 2HG  GLU 0 201     -54.910  -9.389 -28.419  1.00  0.00      A    H  
ATOM   3000  N   ARG 0 202     -51.466  -8.566 -25.862  1.00  0.00      A    N  
ATOM   3001  CA  ARG 0 202     -50.374  -7.655 -26.183  1.00  0.00      A    C  
ATOM   3002  C   ARG 0 202     -49.130  -8.423 -26.611  1.00  0.00      A    C  
ATOM   3003  O   ARG 0 202     -48.484  -8.053 -27.600  1.00  0.00      A    O  
ATOM   3004  CB  ARG 0 202     -50.039  -6.776 -24.986  1.00  0.00      A    C  
ATOM   3005  CG  ARG 0 202     -51.085  -5.725 -24.652  1.00  0.00      A    C  
ATOM   3006  CD  ARG 0 202     -50.674  -4.890 -23.494  1.00  0.00      A    C  
ATOM   3007  NE  ARG 0 202     -51.704  -3.934 -23.122  1.00  0.00      A    N  
ATOM   3008  CZ  ARG 0 202     -51.875  -2.729 -23.700  1.00  0.00      A    C  
ATOM   3009  NH1 ARG 0 202     -51.077  -2.349 -24.673  1.00  0.00      A    N1+
ATOM   3010  NH2 ARG 0 202     -52.844  -1.930 -23.289  1.00  0.00      A    N  
ATOM   3011  H   ARG 0 202     -51.801  -8.618 -24.910  1.00  0.00      A    H  
ATOM   3012  HA  ARG 0 202     -50.678  -7.033 -27.026  1.00  0.00      A    H  
ATOM   3013 1HB  ARG 0 202     -49.905  -7.400 -24.104  1.00  0.00      A    H  
ATOM   3014 2HB  ARG 0 202     -49.097  -6.259 -25.167  1.00  0.00      A    H  
ATOM   3015 1HG  ARG 0 202     -51.230  -5.070 -25.511  1.00  0.00      A    H  
ATOM   3016 2HG  ARG 0 202     -52.027  -6.215 -24.404  1.00  0.00      A    H  
ATOM   3017 1HD  ARG 0 202     -50.478  -5.532 -22.635  1.00  0.00      A    H  
ATOM   3018 2HD  ARG 0 202     -49.771  -4.336 -23.747  1.00  0.00      A    H  
ATOM   3019  HE  ARG 0 202     -52.338  -4.191 -22.376  1.00  0.00      A    H  
ATOM   3020 1HH1 ARG 0 202     -50.336  -2.959 -24.987  1.00  0.00      A    H  
ATOM   3021 2HH1 ARG 0 202     -51.205  -1.446 -25.106  1.00  0.00      A    H  
ATOM   3022 1HH2 ARG 0 202     -53.457  -2.223 -22.540  1.00  0.00      A    H  
ATOM   3023 2HH2 ARG 0 202     -52.971  -1.028 -23.722  1.00  0.00      A    H  
ATOM   3024  N   ALA 0 203     -48.777  -9.485 -25.882  1.00  0.00      A    N  
ATOM   3025  CA  ALA 0 203     -47.588 -10.249 -26.229  1.00  0.00      A    C  
ATOM   3026  C   ALA 0 203     -47.711 -10.852 -27.620  1.00  0.00      A    C  
ATOM   3027  O   ALA 0 203     -46.722 -10.903 -28.361  1.00  0.00      A    O  
ATOM   3028  CB  ALA 0 203     -47.340 -11.341 -25.198  1.00  0.00      A    C  
ATOM   3029  H   ALA 0 203     -49.329  -9.768 -25.084  1.00  0.00      A    H  
ATOM   3030  HA  ALA 0 203     -46.737  -9.565 -26.236  1.00  0.00      A    H  
ATOM   3031 1HB  ALA 0 203     -46.448 -11.904 -25.472  1.00  0.00      A    H  
ATOM   3032 2HB  ALA 0 203     -47.197 -10.889 -24.217  1.00  0.00      A    H  
ATOM   3033 3HB  ALA 0 203     -48.197 -12.013 -25.167  1.00  0.00      A    H  
ATOM   3034  N   ILE 0 204     -48.907 -11.314 -27.997  1.00  0.00      A    N  
ATOM   3035  CA  ILE 0 204     -49.101 -11.843 -29.344  1.00  0.00      A    C  
ATOM   3036  C   ILE 0 204     -48.908 -10.741 -30.373  1.00  0.00      A    C  
ATOM   3037  O   ILE 0 204     -48.207 -10.922 -31.375  1.00  0.00      A    O  
ATOM   3038  CB  ILE 0 204     -50.501 -12.464 -29.504  1.00  0.00      A    C  
ATOM   3039  CG1 ILE 0 204     -50.631 -13.718 -28.637  1.00  0.00      A    C  
ATOM   3040  CG2 ILE 0 204     -50.775 -12.790 -30.964  1.00  0.00      A    C  
ATOM   3041  CD1 ILE 0 204     -52.048 -14.230 -28.513  1.00  0.00      A    C  
ATOM   3042  H   ILE 0 204     -49.687 -11.300 -27.357  1.00  0.00      A    H  
ATOM   3043  HA  ILE 0 204     -48.330 -12.588 -29.540  1.00  0.00      A    H  
ATOM   3044  HB  ILE 0 204     -51.254 -11.758 -29.152  1.00  0.00      A    H  
ATOM   3045 1HG1 ILE 0 204     -50.016 -14.514 -29.054  1.00  0.00      A    H  
ATOM   3046 2HG1 ILE 0 204     -50.257 -13.509 -27.634  1.00  0.00      A    H  
ATOM   3047 1HG2 ILE 0 204     -51.768 -13.228 -31.059  1.00  0.00      A    H  
ATOM   3048 2HG2 ILE 0 204     -50.723 -11.879 -31.556  1.00  0.00      A    H  
ATOM   3049 3HG2 ILE 0 204     -50.029 -13.500 -31.323  1.00  0.00      A    H  
ATOM   3050 1HD1 ILE 0 204     -52.060 -15.121 -27.884  1.00  0.00      A    H  
ATOM   3051 2HD1 ILE 0 204     -52.676 -13.460 -28.063  1.00  0.00      A    H  
ATOM   3052 3HD1 ILE 0 204     -52.432 -14.480 -29.501  1.00  0.00      A    H  
ATOM   3053  N   LYS 0 205     -49.537  -9.585 -30.147  1.00  0.00      A    N  
ATOM   3054  CA  LYS 0 205     -49.373  -8.473 -31.074  1.00  0.00      A    C  
ATOM   3055  C   LYS 0 205     -47.924  -8.009 -31.112  1.00  0.00      A    C  
ATOM   3056  O   LYS 0 205     -47.477  -7.436 -32.114  1.00  0.00      A    O  
ATOM   3057  CB  LYS 0 205     -50.290  -7.311 -30.689  1.00  0.00      A    C  
ATOM   3058  CG  LYS 0 205     -51.773  -7.582 -30.906  1.00  0.00      A    C  
ATOM   3059  CD  LYS 0 205     -52.619  -6.388 -30.490  1.00  0.00      A    C  
ATOM   3060  CE  LYS 0 205     -54.101  -6.655 -30.708  1.00  0.00      A    C  
ATOM   3061  NZ  LYS 0 205     -54.944  -5.508 -30.274  1.00  0.00      A    N1+
ATOM   3062  H   LYS 0 205     -50.128  -9.468 -29.337  1.00  0.00      A    H  
ATOM   3063  HA  LYS 0 205     -49.653  -8.811 -32.073  1.00  0.00      A    H  
ATOM   3064 1HB  LYS 0 205     -50.145  -7.067 -29.636  1.00  0.00      A    H  
ATOM   3065 2HB  LYS 0 205     -50.023  -6.428 -31.269  1.00  0.00      A    H  
ATOM   3066 1HG  LYS 0 205     -51.953  -7.795 -31.959  1.00  0.00      A    H  
ATOM   3067 2HG  LYS 0 205     -52.074  -8.451 -30.321  1.00  0.00      A    H  
ATOM   3068 1HD  LYS 0 205     -52.449  -6.171 -29.434  1.00  0.00      A    H  
ATOM   3069 2HD  LYS 0 205     -52.328  -5.514 -31.073  1.00  0.00      A    H  
ATOM   3070 1HE  LYS 0 205     -54.284  -6.845 -31.764  1.00  0.00      A    H  
ATOM   3071 2HE  LYS 0 205     -54.398  -7.540 -30.145  1.00  0.00      A    H  
ATOM   3072 1HZ  LYS 0 205     -55.918  -5.725 -30.435  1.00  0.00      A    H  
ATOM   3073 2HZ  LYS 0 205     -54.795  -5.335 -29.289  1.00  0.00      A    H  
ATOM   3074 3HZ  LYS 0 205     -54.691  -4.685 -30.802  1.00  0.00      A    H  
ATOM   3075  N   ALA 0 206     -47.171  -8.257 -30.040  1.00  0.00      A    N  
ATOM   3076  CA  ALA 0 206     -45.755  -7.920 -29.997  1.00  0.00      A    C  
ATOM   3077  C   ALA 0 206     -44.882  -8.906 -30.761  1.00  0.00      A    C  
ATOM   3078  O   ALA 0 206     -43.671  -8.681 -30.863  1.00  0.00      A    O  
ATOM   3079  CB  ALA 0 206     -45.290  -7.831 -28.550  1.00  0.00      A    C  
ATOM   3080  H   ALA 0 206     -47.596  -8.694 -29.235  1.00  0.00      A    H  
ATOM   3081  HA  ALA 0 206     -45.625  -6.947 -30.472  1.00  0.00      A    H  
ATOM   3082 1HB  ALA 0 206     -44.235  -7.562 -28.523  1.00  0.00      A    H  
ATOM   3083 2HB  ALA 0 206     -45.872  -7.072 -28.027  1.00  0.00      A    H  
ATOM   3084 3HB  ALA 0 206     -45.432  -8.795 -28.063  1.00  0.00      A    H  
ATOM   3085  N   GLY 0 207     -45.456  -9.970 -31.316  1.00  0.00      A    N  
ATOM   3086  CA  GLY 0 207     -44.684 -10.937 -32.071  1.00  0.00      A    C  
ATOM   3087  C   GLY 0 207     -44.547 -12.310 -31.447  1.00  0.00      A    C  
ATOM   3088  O   GLY 0 207     -43.893 -13.173 -32.043  1.00  0.00      A    O  
ATOM   3089  H   GLY 0 207     -46.451 -10.110 -31.211  1.00  0.00      A    H  
ATOM   3090 1HA  GLY 0 207     -45.133 -11.073 -33.054  1.00  0.00      A    H  
ATOM   3091 2HA  GLY 0 207     -43.676 -10.554 -32.229  1.00  0.00      A    H  
ATOM   3092  N   ALA 0 208     -45.120 -12.537 -30.269  1.00  0.00      A    N  
ATOM   3093  CA  ALA 0 208     -45.043 -13.846 -29.637  1.00  0.00      A    C  
ATOM   3094  C   ALA 0 208     -45.769 -14.900 -30.469  1.00  0.00      A    C  
ATOM   3095  O   ALA 0 208     -46.805 -14.635 -31.084  1.00  0.00      A    O  
ATOM   3096  CB  ALA 0 208     -45.621 -13.790 -28.230  1.00  0.00      A    C  
ATOM   3097  H   ALA 0 208     -45.620 -11.794 -29.800  1.00  0.00      A    H  
ATOM   3098  HA  ALA 0 208     -43.992 -14.127 -29.568  1.00  0.00      A    H  
ATOM   3099 1HB  ALA 0 208     -45.557 -14.775 -27.770  1.00  0.00      A    H  
ATOM   3100 2HB  ALA 0 208     -45.056 -13.073 -27.633  1.00  0.00      A    H  
ATOM   3101 3HB  ALA 0 208     -46.663 -13.480 -28.277  1.00  0.00      A    H  
ATOM   3102  N   ASP 0 209     -45.208 -16.108 -30.475  1.00  0.00      A    N  
ATOM   3103  CA  ASP 0 209     -45.817 -17.236 -31.170  1.00  0.00      A    C  
ATOM   3104  C   ASP 0 209     -46.863 -17.891 -30.277  1.00  0.00      A    C  
ATOM   3105  O   ASP 0 209     -46.544 -18.383 -29.189  1.00  0.00      A    O  
ATOM   3106  CB  ASP 0 209     -44.756 -18.263 -31.576  1.00  0.00      A    C  
ATOM   3107  CG  ASP 0 209     -45.329 -19.416 -32.390  1.00  0.00      A    C  
ATOM   3108  OD1 ASP 0 209     -46.529 -19.501 -32.501  1.00  0.00      A    O  
ATOM   3109  OD2 ASP 0 209     -44.560 -20.201 -32.892  1.00  0.00      A    O1-
ATOM   3110  H   ASP 0 209     -44.337 -16.246 -29.983  1.00  0.00      A    H  
ATOM   3111  HA  ASP 0 209     -46.303 -16.865 -32.073  1.00  0.00      A    H  
ATOM   3112 1HB  ASP 0 209     -43.980 -17.772 -32.164  1.00  0.00      A    H  
ATOM   3113 2HB  ASP 0 209     -44.281 -18.669 -30.682  1.00  0.00      A    H  
ATOM   3114  N   VAL 0 210     -48.119 -17.900 -30.740  1.00  0.00      A    N  
ATOM   3115  CA  VAL 0 210     -49.207 -18.473 -29.951  1.00  0.00      A    C  
ATOM   3116  C   VAL 0 210     -49.002 -19.943 -29.625  1.00  0.00      A    C  
ATOM   3117  O   VAL 0 210     -49.652 -20.459 -28.709  1.00  0.00      A    O  
ATOM   3118  CB  VAL 0 210     -50.539 -18.316 -30.708  1.00  0.00      A    C  
ATOM   3119  CG1 VAL 0 210     -50.868 -16.844 -30.907  1.00  0.00      A    C  
ATOM   3120  CG2 VAL 0 210     -50.463 -19.037 -32.046  1.00  0.00      A    C  
ATOM   3121  H   VAL 0 210     -48.322 -17.504 -31.647  1.00  0.00      A    H  
ATOM   3122  HA  VAL 0 210     -49.264 -17.941 -29.001  1.00  0.00      A    H  
ATOM   3123  HB  VAL 0 210     -51.341 -18.746 -30.108  1.00  0.00      A    H  
ATOM   3124 1HG1 VAL 0 210     -51.813 -16.751 -31.444  1.00  0.00      A    H  
ATOM   3125 2HG1 VAL 0 210     -50.953 -16.356 -29.936  1.00  0.00      A    H  
ATOM   3126 3HG1 VAL 0 210     -50.076 -16.369 -31.485  1.00  0.00      A    H  
ATOM   3127 1HG2 VAL 0 210     -51.408 -18.922 -32.575  1.00  0.00      A    H  
ATOM   3128 2HG2 VAL 0 210     -49.658 -18.610 -32.643  1.00  0.00      A    H  
ATOM   3129 3HG2 VAL 0 210     -50.269 -20.097 -31.877  1.00  0.00      A    H  
ATOM   3130  N   ASN 0 211     -48.124 -20.637 -30.349  1.00  0.00      A    N  
ATOM   3131  CA  ASN 0 211     -47.852 -22.047 -30.109  1.00  0.00      A    C  
ATOM   3132  C   ASN 0 211     -46.508 -22.277 -29.423  1.00  0.00      A    C  
ATOM   3133  O   ASN 0 211     -46.044 -23.420 -29.351  1.00  0.00      A    O  
ATOM   3134  CB  ASN 0 211     -47.917 -22.820 -31.413  1.00  0.00      A    C  
ATOM   3135  CG  ASN 0 211     -49.310 -22.887 -31.976  1.00  0.00      A    C  
ATOM   3136  ND2 ASN 0 211     -49.450 -22.544 -33.231  1.00  0.00      A    N  
ATOM   3137  OD1 ASN 0 211     -50.259 -23.252 -31.273  1.00  0.00      A    O  
ATOM   3138  H   ASN 0 211     -47.633 -20.160 -31.092  1.00  0.00      A    H  
ATOM   3139  HA  ASN 0 211     -48.607 -22.434 -29.423  1.00  0.00      A    H  
ATOM   3140 1HB  ASN 0 211     -47.263 -22.349 -32.148  1.00  0.00      A    H  
ATOM   3141 2HB  ASN 0 211     -47.553 -23.834 -31.253  1.00  0.00      A    H  
ATOM   3142 1HD2 ASN 0 211     -50.354 -22.570 -33.659  1.00  0.00      A    H  
ATOM   3143 2HD2 ASN 0 211     -48.654 -22.256 -33.762  1.00  0.00      A    H  
ATOM   3144  N   THR 0 212     -45.871 -21.223 -28.918  1.00  0.00      A    N  
ATOM   3145  CA  THR 0 212     -44.630 -21.397 -28.177  1.00  0.00      A    C  
ATOM   3146  C   THR 0 212     -44.855 -22.276 -26.948  1.00  0.00      A    C  
ATOM   3147  O   THR 0 212     -45.901 -22.211 -26.295  1.00  0.00      A    O  
ATOM   3148  CB  THR 0 212     -44.042 -20.040 -27.748  1.00  0.00      A    C  
ATOM   3149  CG2 THR 0 212     -44.977 -19.337 -26.776  1.00  0.00      A    C  
ATOM   3150  OG1 THR 0 212     -42.770 -20.244 -27.119  1.00  0.00      A    O  
ATOM   3151  H   THR 0 212     -46.241 -20.291 -29.044  1.00  0.00      A    H  
ATOM   3152  HA  THR 0 212     -43.909 -21.901 -28.821  1.00  0.00      A    H  
ATOM   3153  HB  THR 0 212     -43.901 -19.411 -28.627  1.00  0.00      A    H  
ATOM   3154  HG1 THR 0 212     -42.812 -21.023 -26.559  1.00  0.00      A    H  
ATOM   3155 1HG2 THR 0 212     -44.547 -18.380 -26.485  1.00  0.00      A    H  
ATOM   3156 2HG2 THR 0 212     -45.942 -19.170 -27.256  1.00  0.00      A    H  
ATOM   3157 3HG2 THR 0 212     -45.115 -19.957 -25.892  1.00  0.00      A    H  
ATOM   3158  N   ALA 0 213     -43.868 -23.114 -26.645  1.00  0.00      A    N  
ATOM   3159  CA  ALA 0 213     -43.916 -23.990 -25.486  1.00  0.00      A    C  
ATOM   3160  C   ALA 0 213     -42.880 -23.589 -24.442  1.00  0.00      A    C  
ATOM   3161  O   ALA 0 213     -41.804 -23.076 -24.760  1.00  0.00      A    O  
ATOM   3162  CB  ALA 0 213     -43.707 -25.437 -25.911  1.00  0.00      A    C  
ATOM   3163  H   ALA 0 213     -43.058 -23.137 -27.245  1.00  0.00      A    H  
ATOM   3164  HA  ALA 0 213     -44.905 -23.902 -25.035  1.00  0.00      A    H  
ATOM   3165 1HB  ALA 0 213     -43.748 -26.083 -25.033  1.00  0.00      A    H  
ATOM   3166 2HB  ALA 0 213     -44.488 -25.727 -26.612  1.00  0.00      A    H  
ATOM   3167 3HB  ALA 0 213     -42.734 -25.538 -26.389  1.00  0.00      A    H  
ATOM   3168  N   ASP 0 214     -43.235 -23.837 -23.182  1.00  0.00      A    N  
ATOM   3169  CA  ASP 0 214     -42.324 -23.678 -22.052  1.00  0.00      A    C  
ATOM   3170  C   ASP 0 214     -41.469 -24.930 -21.875  1.00  0.00      A    C  
ATOM   3171  O   ASP 0 214     -41.513 -25.840 -22.710  1.00  0.00      A    O  
ATOM   3172  CB  ASP 0 214     -43.103 -23.392 -20.765  1.00  0.00      A    C  
ATOM   3173  CG  ASP 0 214     -43.931 -24.582 -20.297  1.00  0.00      A    C  
ATOM   3174  OD1 ASP 0 214     -43.596 -25.688 -20.647  1.00  0.00      A    O  
ATOM   3175  OD2 ASP 0 214     -44.890 -24.373 -19.595  1.00  0.00      A    O1-
ATOM   3176  H   ASP 0 214     -44.182 -24.147 -23.011  1.00  0.00      A    H  
ATOM   3177  HA  ASP 0 214     -41.655 -22.844 -22.261  1.00  0.00      A    H  
ATOM   3178 1HB  ASP 0 214     -42.407 -23.118 -19.972  1.00  0.00      A    H  
ATOM   3179 2HB  ASP 0 214     -43.770 -22.544 -20.924  1.00  0.00      A    H  
ATOM   3180  N   GLU 0 215     -40.694 -24.986 -20.784  1.00  0.00      A    N  
ATOM   3181  CA  GLU 0 215     -39.730 -26.070 -20.598  1.00  0.00      A    C  
ATOM   3182  C   GLU 0 215     -40.400 -27.435 -20.490  1.00  0.00      A    C  
ATOM   3183  O   GLU 0 215     -39.727 -28.463 -20.627  1.00  0.00      A    O  
ATOM   3184  CB  GLU 0 215     -38.886 -25.815 -19.347  1.00  0.00      A    C  
ATOM   3185  CG  GLU 0 215     -38.012 -24.572 -19.421  1.00  0.00      A    C  
ATOM   3186  CD  GLU 0 215     -38.757 -23.312 -19.075  1.00  0.00      A    C  
ATOM   3187  OE1 GLU 0 215     -39.927 -23.396 -18.790  1.00  0.00      A    O  
ATOM   3188  OE2 GLU 0 215     -38.154 -22.264 -19.094  1.00  0.00      A    O1-
ATOM   3189  H   GLU 0 215     -40.773 -24.270 -20.078  1.00  0.00      A    H  
ATOM   3190  HA  GLU 0 215     -39.068 -26.097 -21.465  1.00  0.00      A    H  
ATOM   3191 1HB  GLU 0 215     -39.541 -25.713 -18.482  1.00  0.00      A    H  
ATOM   3192 2HB  GLU 0 215     -38.235 -26.671 -19.167  1.00  0.00      A    H  
ATOM   3193 1HG  GLU 0 215     -37.176 -24.686 -18.732  1.00  0.00      A    H  
ATOM   3194 2HG  GLU 0 215     -37.608 -24.483 -20.428  1.00  0.00      A    H  
ATOM   3195  N   THR 0 216     -41.708 -27.472 -20.248  1.00  0.00      A    N  
ATOM   3196  CA  THR 0 216     -42.422 -28.732 -20.114  1.00  0.00      A    C  
ATOM   3197  C   THR 0 216     -43.314 -29.043 -21.305  1.00  0.00      A    C  
ATOM   3198  O   THR 0 216     -44.098 -29.992 -21.238  1.00  0.00      A    O  
ATOM   3199  CB  THR 0 216     -43.272 -28.736 -18.830  1.00  0.00      A    C  
ATOM   3200  CG2 THR 0 216     -42.388 -28.570 -17.603  1.00  0.00      A    C  
ATOM   3201  OG1 THR 0 216     -44.222 -27.664 -18.880  1.00  0.00      A    O  
ATOM   3202  H   THR 0 216     -42.219 -26.607 -20.155  1.00  0.00      A    H  
ATOM   3203  HA  THR 0 216     -41.689 -29.539 -20.039  1.00  0.00      A    H  
ATOM   3204  HB  THR 0 216     -43.813 -29.680 -18.755  1.00  0.00      A    H  
ATOM   3205  HG1 THR 0 216     -43.931 -27.009 -19.517  1.00  0.00      A    H  
ATOM   3206 1HG2 THR 0 216     -43.006 -28.575 -16.706  1.00  0.00      A    H  
ATOM   3207 2HG2 THR 0 216     -41.672 -29.390 -17.557  1.00  0.00      A    H  
ATOM   3208 3HG2 THR 0 216     -41.852 -27.623 -17.668  1.00  0.00      A    H  
ATOM   3209  N   GLY 0 217     -43.252 -28.252 -22.369  1.00  0.00      A    N  
ATOM   3210  CA  GLY 0 217     -44.071 -28.483 -23.536  1.00  0.00      A    C  
ATOM   3211  C   GLY 0 217     -45.423 -27.814 -23.496  1.00  0.00      A    C  
ATOM   3212  O   GLY 0 217     -46.205 -27.978 -24.437  1.00  0.00      A    O  
ATOM   3213  H   GLY 0 217     -42.614 -27.468 -22.361  1.00  0.00      A    H  
ATOM   3214 1HA  GLY 0 217     -43.546 -28.126 -24.424  1.00  0.00      A    H  
ATOM   3215 2HA  GLY 0 217     -44.229 -29.552 -23.664  1.00  0.00      A    H  
ATOM   3216  N   TYR 0 218     -45.722 -27.058 -22.442  1.00  0.00      A    N  
ATOM   3217  CA  TYR 0 218     -47.025 -26.425 -22.298  1.00  0.00      A    C  
ATOM   3218  C   TYR 0 218     -47.025 -25.104 -23.055  1.00  0.00      A    C  
ATOM   3219  O   TYR 0 218     -46.182 -24.234 -22.809  1.00  0.00      A    O  
ATOM   3220  CB  TYR 0 218     -47.370 -26.208 -20.823  1.00  0.00      A    C  
ATOM   3221  CG  TYR 0 218     -47.637 -27.487 -20.063  1.00  0.00      A    C  
ATOM   3222  CD1 TYR 0 218     -46.607 -28.392 -19.845  1.00  0.00      A    C  
ATOM   3223  CD2 TYR 0 218     -48.910 -27.758 -19.584  1.00  0.00      A    C  
ATOM   3224  CE1 TYR 0 218     -46.850 -29.560 -19.150  1.00  0.00      A    C  
ATOM   3225  CE2 TYR 0 218     -49.153 -28.927 -18.891  1.00  0.00      A    C  
ATOM   3226  CZ  TYR 0 218     -48.129 -29.826 -18.674  1.00  0.00      A    C  
ATOM   3227  OH  TYR 0 218     -48.372 -30.991 -17.982  1.00  0.00      A    O  
ATOM   3228  H   TYR 0 218     -45.027 -26.922 -21.721  1.00  0.00      A    H  
ATOM   3229  HA  TYR 0 218     -47.780 -27.084 -22.730  1.00  0.00      A    H  
ATOM   3230 1HB  TYR 0 218     -46.549 -25.683 -20.330  1.00  0.00      A    H  
ATOM   3231 2HB  TYR 0 218     -48.254 -25.576 -20.747  1.00  0.00      A    H  
ATOM   3232  HD1 TYR 0 218     -45.606 -28.179 -20.221  1.00  0.00      A    H  
ATOM   3233  HD2 TYR 0 218     -49.719 -27.047 -19.758  1.00  0.00      A    H  
ATOM   3234  HE1 TYR 0 218     -46.041 -30.271 -18.978  1.00  0.00      A    H  
ATOM   3235  HE2 TYR 0 218     -50.154 -29.139 -18.515  1.00  0.00      A    H  
ATOM   3236  HH  TYR 0 218     -47.559 -31.500 -17.919  1.00  0.00      A    H  
ATOM   3237  N   THR 0 219     -47.946 -24.971 -24.000  1.00  0.00      A    N  
ATOM   3238  CA  THR 0 219     -48.127 -23.729 -24.726  1.00  0.00      A    C  
ATOM   3239  C   THR 0 219     -49.073 -22.829 -23.937  1.00  0.00      A    C  
ATOM   3240  O   THR 0 219     -49.744 -23.287 -23.007  1.00  0.00      A    O  
ATOM   3241  CB  THR 0 219     -48.678 -23.975 -26.142  1.00  0.00      A    C  
ATOM   3242  CG2 THR 0 219     -47.754 -24.898 -26.921  1.00  0.00      A    C  
ATOM   3243  OG1 THR 0 219     -49.979 -24.569 -26.055  1.00  0.00      A    O  
ATOM   3244  H   THR 0 219     -48.537 -25.761 -24.221  1.00  0.00      A    H  
ATOM   3245  HA  THR 0 219     -47.157 -23.238 -24.819  1.00  0.00      A    H  
ATOM   3246  HB  THR 0 219     -48.762 -23.025 -26.670  1.00  0.00      A    H  
ATOM   3247  HG1 THR 0 219     -49.890 -25.510 -25.881  1.00  0.00      A    H  
ATOM   3248 1HG2 THR 0 219     -48.159 -25.060 -27.920  1.00  0.00      A    H  
ATOM   3249 2HG2 THR 0 219     -46.767 -24.444 -27.000  1.00  0.00      A    H  
ATOM   3250 3HG2 THR 0 219     -47.673 -25.853 -26.403  1.00  0.00      A    H  
ATOM   3251  N   PRO 0 220     -49.136 -21.534 -24.263  1.00  0.00      A    N  
ATOM   3252  CA  PRO 0 220     -50.173 -20.689 -23.647  1.00  0.00      A    C  
ATOM   3253  C   PRO 0 220     -51.559 -21.309 -23.699  1.00  0.00      A    C  
ATOM   3254  O   PRO 0 220     -52.359 -21.074 -22.783  1.00  0.00      A    O  
ATOM   3255  CB  PRO 0 220     -50.110 -19.411 -24.489  1.00  0.00      A    C  
ATOM   3256  CG  PRO 0 220     -48.691 -19.340 -24.941  1.00  0.00      A    C  
ATOM   3257  CD  PRO 0 220     -48.323 -20.769 -25.243  1.00  0.00      A    C  
ATOM   3258  HA  PRO 0 220     -49.912 -20.508 -22.595  1.00  0.00      A    H  
ATOM   3259 1HB  PRO 0 220     -50.822 -19.475 -25.323  1.00  0.00      A    H  
ATOM   3260 2HB  PRO 0 220     -50.407 -18.545 -23.878  1.00  0.00      A    H  
ATOM   3261 1HG  PRO 0 220     -48.605 -18.686 -25.820  1.00  0.00      A    H  
ATOM   3262 2HG  PRO 0 220     -48.063 -18.898 -24.153  1.00  0.00      A    H  
ATOM   3263 1HD  PRO 0 220     -48.607 -21.009 -26.278  1.00  0.00      A    H  
ATOM   3264 2HD  PRO 0 220     -47.242 -20.908 -25.094  1.00  0.00      A    H  
ATOM   3265  N   LEU 0 221     -51.871 -22.097 -24.731  1.00  0.00      A    N  
ATOM   3266  CA  LEU 0 221     -53.174 -22.754 -24.801  1.00  0.00      A    C  
ATOM   3267  C   LEU 0 221     -53.273 -23.916 -23.818  1.00  0.00      A    C  
ATOM   3268  O   LEU 0 221     -54.336 -24.132 -23.224  1.00  0.00      A    O  
ATOM   3269  CB  LEU 0 221     -53.432 -23.262 -26.225  1.00  0.00      A    C  
ATOM   3270  CG  LEU 0 221     -54.806 -23.897 -26.466  1.00  0.00      A    C  
ATOM   3271  CD1 LEU 0 221     -55.898 -22.882 -26.154  1.00  0.00      A    C  
ATOM   3272  CD2 LEU 0 221     -54.900 -24.374 -27.907  1.00  0.00      A    C  
ATOM   3273  H   LEU 0 221     -51.205 -22.247 -25.476  1.00  0.00      A    H  
ATOM   3274  HA  LEU 0 221     -53.939 -22.031 -24.526  1.00  0.00      A    H  
ATOM   3275 1HB  LEU 0 221     -53.326 -22.427 -26.916  1.00  0.00      A    H  
ATOM   3276 2HB  LEU 0 221     -52.675 -24.007 -26.471  1.00  0.00      A    H  
ATOM   3277  HG  LEU 0 221     -54.938 -24.746 -25.794  1.00  0.00      A    H  
ATOM   3278 1HD1 LEU 0 221     -56.875 -23.334 -26.324  1.00  0.00      A    H  
ATOM   3279 2HD1 LEU 0 221     -55.818 -22.573 -25.111  1.00  0.00      A    H  
ATOM   3280 3HD1 LEU 0 221     -55.781 -22.013 -26.801  1.00  0.00      A    H  
ATOM   3281 1HD2 LEU 0 221     -55.878 -24.827 -28.079  1.00  0.00      A    H  
ATOM   3282 2HD2 LEU 0 221     -54.770 -23.526 -28.580  1.00  0.00      A    H  
ATOM   3283 3HD2 LEU 0 221     -54.120 -25.113 -28.098  1.00  0.00      A    H  
ATOM   3284  N   HIS 0 222     -52.188 -24.671 -23.636  1.00  0.00      A    N  
ATOM   3285  CA  HIS 0 222     -52.170 -25.699 -22.599  1.00  0.00      A    C  
ATOM   3286  C   HIS 0 222     -52.309 -25.078 -21.215  1.00  0.00      A    C  
ATOM   3287  O   HIS 0 222     -53.046 -25.593 -20.365  1.00  0.00      A    O  
ATOM   3288  CB  HIS 0 222     -50.879 -26.522 -22.671  1.00  0.00      A    C  
ATOM   3289  CG  HIS 0 222     -50.811 -27.433 -23.857  1.00  0.00      A    C  
ATOM   3290  CD2 HIS 0 222     -51.442 -28.600 -24.122  1.00  0.00      A    C  
ATOM   3291  ND1 HIS 0 222     -50.011 -27.171 -24.949  1.00  0.00      A    N  
ATOM   3292  CE1 HIS 0 222     -50.153 -28.141 -25.837  1.00  0.00      A    C  
ATOM   3293  NE2 HIS 0 222     -51.016 -29.019 -25.359  1.00  0.00      A    N  
ATOM   3294  H   HIS 0 222     -51.369 -24.542 -24.214  1.00  0.00      A    H  
ATOM   3295  HA  HIS 0 222     -53.010 -26.379 -22.746  1.00  0.00      A    H  
ATOM   3296 1HB  HIS 0 222     -50.022 -25.850 -22.706  1.00  0.00      A    H  
ATOM   3297 2HB  HIS 0 222     -50.784 -27.128 -21.770  1.00  0.00      A    H  
ATOM   3298  HD2 HIS 0 222     -52.156 -29.112 -23.476  1.00  0.00      A    H  
ATOM   3299  HE1 HIS 0 222     -49.645 -28.205 -26.798  1.00  0.00      A    H  
ATOM   3300  HE2 HIS 0 222     -51.317 -29.864 -25.822  1.00  0.00      A    H  
ATOM   3301  N   LEU 0 223     -51.606 -23.970 -20.974  1.00  0.00      A    N  
ATOM   3302  CA  LEU 0 223     -51.653 -23.315 -19.674  1.00  0.00      A    C  
ATOM   3303  C   LEU 0 223     -53.026 -22.719 -19.379  1.00  0.00      A    C  
ATOM   3304  O   LEU 0 223     -53.538 -22.880 -18.265  1.00  0.00      A    O  
ATOM   3305  CB  LEU 0 223     -50.590 -22.212 -19.606  1.00  0.00      A    C  
ATOM   3306  CG  LEU 0 223     -49.133 -22.692 -19.584  1.00  0.00      A    C  
ATOM   3307  CD1 LEU 0 223     -48.201 -21.493 -19.705  1.00  0.00      A    C  
ATOM   3308  CD2 LEU 0 223     -48.871 -23.459 -18.297  1.00  0.00      A    C  
ATOM   3309  H   LEU 0 223     -51.033 -23.574 -21.707  1.00  0.00      A    H  
ATOM   3310  HA  LEU 0 223     -51.458 -24.060 -18.905  1.00  0.00      A    H  
ATOM   3311 1HB  LEU 0 223     -50.711 -21.560 -20.469  1.00  0.00      A    H  
ATOM   3312 2HB  LEU 0 223     -50.758 -21.622 -18.705  1.00  0.00      A    H  
ATOM   3313  HG  LEU 0 223     -48.952 -23.343 -20.439  1.00  0.00      A    H  
ATOM   3314 1HD1 LEU 0 223     -47.166 -21.834 -19.690  1.00  0.00      A    H  
ATOM   3315 2HD1 LEU 0 223     -48.398 -20.975 -20.644  1.00  0.00      A    H  
ATOM   3316 3HD1 LEU 0 223     -48.372 -20.814 -18.872  1.00  0.00      A    H  
ATOM   3317 1HD2 LEU 0 223     -47.836 -23.801 -18.282  1.00  0.00      A    H  
ATOM   3318 2HD2 LEU 0 223     -49.050 -22.808 -17.442  1.00  0.00      A    H  
ATOM   3319 3HD2 LEU 0 223     -49.538 -24.320 -18.244  1.00  0.00      A    H  
ATOM   3320  N   ALA 0 224     -53.633 -22.035 -20.350  1.00  0.00      A    N  
ATOM   3321  CA  ALA 0 224     -54.985 -21.519 -20.166  1.00  0.00      A    C  
ATOM   3322  C   ALA 0 224     -56.010 -22.632 -19.987  1.00  0.00      A    C  
ATOM   3323  O   ALA 0 224     -56.914 -22.506 -19.155  1.00  0.00      A    O  
ATOM   3324  CB  ALA 0 224     -55.371 -20.637 -21.344  1.00  0.00      A    C  
ATOM   3325  H   ALA 0 224     -53.158 -21.870 -21.227  1.00  0.00      A    H  
ATOM   3326  HA  ALA 0 224     -54.995 -20.921 -19.254  1.00  0.00      A    H  
ATOM   3327 1HB  ALA 0 224     -56.378 -20.248 -21.193  1.00  0.00      A    H  
ATOM   3328 2HB  ALA 0 224     -54.669 -19.806 -21.422  1.00  0.00      A    H  
ATOM   3329 3HB  ALA 0 224     -55.343 -21.222 -22.261  1.00  0.00      A    H  
ATOM   3330  N   ALA 0 225     -55.890 -23.720 -20.752  1.00  0.00      A    N  
ATOM   3331  CA  ALA 0 225     -56.821 -24.837 -20.626  1.00  0.00      A    C  
ATOM   3332  C   ALA 0 225     -56.748 -25.497 -19.258  1.00  0.00      A    C  
ATOM   3333  O   ALA 0 225     -57.792 -25.780 -18.662  1.00  0.00      A    O  
ATOM   3334  CB  ALA 0 225     -56.554 -25.865 -21.715  1.00  0.00      A    C  
ATOM   3335  H   ALA 0 225     -55.146 -23.775 -21.432  1.00  0.00      A    H  
ATOM   3336  HA  ALA 0 225     -57.833 -24.448 -20.746  1.00  0.00      A    H  
ATOM   3337 1HB  ALA 0 225     -57.259 -26.690 -21.618  1.00  0.00      A    H  
ATOM   3338 2HB  ALA 0 225     -56.676 -25.398 -22.694  1.00  0.00      A    H  
ATOM   3339 3HB  ALA 0 225     -55.538 -26.242 -21.619  1.00  0.00      A    H  
ATOM   3340  N   ARG 0 226     -55.539 -25.742 -18.751  1.00  0.00      A    N  
ATOM   3341  CA  ARG 0 226     -55.377 -26.356 -17.439  1.00  0.00      A    C  
ATOM   3342  C   ARG 0 226     -55.874 -25.461 -16.311  1.00  0.00      A    C  
ATOM   3343  O   ARG 0 226     -56.605 -25.924 -15.428  1.00  0.00      A    O  
ATOM   3344  CB  ARG 0 226     -53.914 -26.697 -17.196  1.00  0.00      A    C  
ATOM   3345  CG  ARG 0 226     -53.630 -27.390 -15.873  1.00  0.00      A    C  
ATOM   3346  CD  ARG 0 226     -52.179 -27.647 -15.687  1.00  0.00      A    C  
ATOM   3347  NE  ARG 0 226     -51.421 -26.411 -15.574  1.00  0.00      A    N  
ATOM   3348  CZ  ARG 0 226     -50.084 -26.318 -15.717  1.00  0.00      A    C  
ATOM   3349  NH1 ARG 0 226     -49.374 -27.393 -15.978  1.00  0.00      A    N1+
ATOM   3350  NH2 ARG 0 226     -49.486 -25.145 -15.595  1.00  0.00      A    N  
ATOM   3351  H   ARG 0 226     -54.717 -25.497 -19.285  1.00  0.00      A    H  
ATOM   3352  HA  ARG 0 226     -55.976 -27.266 -17.408  1.00  0.00      A    H  
ATOM   3353 1HB  ARG 0 226     -53.554 -27.346 -17.992  1.00  0.00      A    H  
ATOM   3354 2HB  ARG 0 226     -53.318 -25.784 -17.224  1.00  0.00      A    H  
ATOM   3355 1HG  ARG 0 226     -53.976 -26.763 -15.051  1.00  0.00      A    H  
ATOM   3356 2HG  ARG 0 226     -54.154 -28.347 -15.844  1.00  0.00      A    H  
ATOM   3357 1HD  ARG 0 226     -52.024 -28.225 -14.777  1.00  0.00      A    H  
ATOM   3358 2HD  ARG 0 226     -51.795 -28.205 -16.541  1.00  0.00      A    H  
ATOM   3359  HE  ARG 0 226     -51.932 -25.561 -15.373  1.00  0.00      A    H  
ATOM   3360 1HH1 ARG 0 226     -49.831 -28.289 -16.070  1.00  0.00      A    H  
ATOM   3361 2HH1 ARG 0 226     -48.373 -27.323 -16.084  1.00  0.00      A    H  
ATOM   3362 1HH2 ARG 0 226     -50.032 -24.318 -15.394  1.00  0.00      A    H  
ATOM   3363 2HH2 ARG 0 226     -48.486 -25.075 -15.702  1.00  0.00      A    H  
ATOM   3364  N   GLU 0 227     -55.498 -24.181 -16.313  1.00  0.00      A    N  
ATOM   3365  CA  GLU 0 227     -55.811 -23.308 -15.186  1.00  0.00      A    C  
ATOM   3366  C   GLU 0 227     -57.217 -22.723 -15.245  1.00  0.00      A    C  
ATOM   3367  O   GLU 0 227     -57.600 -21.987 -14.329  1.00  0.00      A    O  
ATOM   3368  CB  GLU 0 227     -54.792 -22.170 -15.115  1.00  0.00      A    C  
ATOM   3369  CG  GLU 0 227     -53.363 -22.620 -14.844  1.00  0.00      A    C  
ATOM   3370  CD  GLU 0 227     -53.198 -23.265 -13.496  1.00  0.00      A    C  
ATOM   3371  OE1 GLU 0 227     -53.627 -22.687 -12.526  1.00  0.00      A    O  
ATOM   3372  OE2 GLU 0 227     -52.641 -24.336 -13.436  1.00  0.00      A    O1-
ATOM   3373  H   GLU 0 227     -54.990 -23.803 -17.100  1.00  0.00      A    H  
ATOM   3374  HA  GLU 0 227     -55.762 -23.898 -14.269  1.00  0.00      A    H  
ATOM   3375 1HB  GLU 0 227     -54.796 -21.616 -16.053  1.00  0.00      A    H  
ATOM   3376 2HB  GLU 0 227     -55.078 -21.474 -14.324  1.00  0.00      A    H  
ATOM   3377 1HG  GLU 0 227     -53.066 -23.333 -15.613  1.00  0.00      A    H  
ATOM   3378 2HG  GLU 0 227     -52.702 -21.757 -14.912  1.00  0.00      A    H  
ATOM   3379  N   GLY 0 228     -57.982 -23.022 -16.289  1.00  0.00      A    N  
ATOM   3380  CA  GLY 0 228     -59.363 -22.602 -16.406  1.00  0.00      A    C  
ATOM   3381  C   GLY 0 228     -59.556 -21.198 -16.929  1.00  0.00      A    C  
ATOM   3382  O   GLY 0 228     -60.636 -20.626 -16.742  1.00  0.00      A    O  
ATOM   3383  H   GLY 0 228     -57.571 -23.570 -17.029  1.00  0.00      A    H  
ATOM   3384 1HA  GLY 0 228     -59.895 -23.281 -17.071  1.00  0.00      A    H  
ATOM   3385 2HA  GLY 0 228     -59.847 -22.663 -15.430  1.00  0.00      A    H  
ATOM   3386  N   HIS 0 229     -58.557 -20.643 -17.610  1.00  0.00      A    N  
ATOM   3387  CA  HIS 0 229     -58.595 -19.264 -18.091  1.00  0.00      A    C  
ATOM   3388  C   HIS 0 229     -59.377 -19.250 -19.401  1.00  0.00      A    C  
ATOM   3389  O   HIS 0 229     -58.821 -19.005 -20.473  1.00  0.00      A    O  
ATOM   3390  CB  HIS 0 229     -57.187 -18.699 -18.300  1.00  0.00      A    C  
ATOM   3391  CG  HIS 0 229     -56.396 -18.570 -17.034  1.00  0.00      A    C  
ATOM   3392  CD2 HIS 0 229     -55.132 -18.948 -16.729  1.00  0.00      A    C  
ATOM   3393  ND1 HIS 0 229     -56.908 -17.987 -15.894  1.00  0.00      A    N  
ATOM   3394  CE1 HIS 0 229     -55.992 -18.013 -14.941  1.00  0.00      A    C  
ATOM   3395  NE2 HIS 0 229     -54.907 -18.590 -15.424  1.00  0.00      A    N  
ATOM   3396  H   HIS 0 229     -57.742 -21.207 -17.796  1.00  0.00      A    H  
ATOM   3397  HA  HIS 0 229     -59.118 -18.640 -17.369  1.00  0.00      A    H  
ATOM   3398 1HB  HIS 0 229     -56.633 -19.343 -18.983  1.00  0.00      A    H  
ATOM   3399 2HB  HIS 0 229     -57.255 -17.714 -18.761  1.00  0.00      A    H  
ATOM   3400  HD2 HIS 0 229     -54.426 -19.442 -17.396  1.00  0.00      A    H  
ATOM   3401  HE1 HIS 0 229     -56.113 -17.624 -13.930  1.00  0.00      A    H  
ATOM   3402  HE2 HIS 0 229     -54.047 -18.745 -14.917  1.00  0.00      A    H  
ATOM   3403  N   LEU 0 230     -60.684 -19.494 -19.305  1.00  0.00      A    N  
ATOM   3404  CA  LEU 0 230     -61.569 -19.512 -20.465  1.00  0.00      A    C  
ATOM   3405  C   LEU 0 230     -61.449 -18.280 -21.360  1.00  0.00      A    C  
ATOM   3406  O   LEU 0 230     -61.350 -18.437 -22.582  1.00  0.00      A    O  
ATOM   3407  CB  LEU 0 230     -63.023 -19.648 -19.993  1.00  0.00      A    C  
ATOM   3408  CG  LEU 0 230     -64.082 -19.679 -21.101  1.00  0.00      A    C  
ATOM   3409  CD1 LEU 0 230     -63.861 -20.901 -21.983  1.00  0.00      A    C  
ATOM   3410  CD2 LEU 0 230     -65.470 -19.698 -20.477  1.00  0.00      A    C  
ATOM   3411  H   LEU 0 230     -61.070 -19.672 -18.388  1.00  0.00      A    H  
ATOM   3412  HA  LEU 0 230     -61.292 -20.356 -21.098  1.00  0.00      A    H  
ATOM   3413 1HB  LEU 0 230     -63.117 -20.569 -19.419  1.00  0.00      A    H  
ATOM   3414 2HB  LEU 0 230     -63.255 -18.811 -19.335  1.00  0.00      A    H  
ATOM   3415  HG  LEU 0 230     -63.979 -18.793 -21.727  1.00  0.00      A    H  
ATOM   3416 1HD1 LEU 0 230     -64.614 -20.922 -22.770  1.00  0.00      A    H  
ATOM   3417 2HD1 LEU 0 230     -62.869 -20.851 -22.431  1.00  0.00      A    H  
ATOM   3418 3HD1 LEU 0 230     -63.942 -21.804 -21.378  1.00  0.00      A    H  
ATOM   3419 1HD2 LEU 0 230     -66.223 -19.719 -21.265  1.00  0.00      A    H  
ATOM   3420 2HD2 LEU 0 230     -65.574 -20.585 -19.851  1.00  0.00      A    H  
ATOM   3421 3HD2 LEU 0 230     -65.607 -18.806 -19.867  1.00  0.00      A    H  
ATOM   3422  N   GLU 0 231     -61.417 -17.069 -20.795  1.00  0.00      A    N  
ATOM   3423  CA  GLU 0 231     -61.176 -15.883 -21.610  1.00  0.00      A    C  
ATOM   3424  C   GLU 0 231     -59.879 -15.868 -22.406  1.00  0.00      A    C  
ATOM   3425  O   GLU 0 231     -59.828 -15.273 -23.487  1.00  0.00      A    O  
ATOM   3426  CB  GLU 0 231     -61.212 -14.645 -20.712  1.00  0.00      A    C  
ATOM   3427  CG  GLU 0 231     -62.591 -14.301 -20.169  1.00  0.00      A    C  
ATOM   3428  CD  GLU 0 231     -62.579 -13.110 -19.252  1.00  0.00      A    C  
ATOM   3429  OE1 GLU 0 231     -61.515 -12.614 -18.968  1.00  0.00      A    O  
ATOM   3430  OE2 GLU 0 231     -63.635 -12.695 -18.835  1.00  0.00      A    O1-
ATOM   3431  H   GLU 0 231     -61.558 -16.962 -19.800  1.00  0.00      A    H  
ATOM   3432  HA  GLU 0 231     -61.968 -15.811 -22.357  1.00  0.00      A    H  
ATOM   3433 1HB  GLU 0 231     -60.545 -14.794 -19.861  1.00  0.00      A    H  
ATOM   3434 2HB  GLU 0 231     -60.845 -13.782 -21.267  1.00  0.00      A    H  
ATOM   3435 1HG  GLU 0 231     -63.258 -14.093 -21.006  1.00  0.00      A    H  
ATOM   3436 2HG  GLU 0 231     -62.985 -15.162 -19.633  1.00  0.00      A    H  
ATOM   3437  N   ILE 0 232     -58.822 -16.504 -21.906  1.00  0.00      A    N  
ATOM   3438  CA  ILE 0 232     -57.583 -16.597 -22.682  1.00  0.00      A    C  
ATOM   3439  C   ILE 0 232     -57.685 -17.664 -23.766  1.00  0.00      A    C  
ATOM   3440  O   ILE 0 232     -57.246 -17.435 -24.899  1.00  0.00      A    O  
ATOM   3441  CB  ILE 0 232     -56.383 -16.909 -21.769  1.00  0.00      A    C  
ATOM   3442  CG1 ILE 0 232     -56.127 -15.746 -20.808  1.00  0.00      A    C  
ATOM   3443  CG2 ILE 0 232     -55.144 -17.200 -22.601  1.00  0.00      A    C  
ATOM   3444  CD1 ILE 0 232     -55.136 -16.066 -19.713  1.00  0.00      A    C  
ATOM   3445  H   ILE 0 232     -58.861 -16.931 -20.991  1.00  0.00      A    H  
ATOM   3446  HA  ILE 0 232     -57.440 -15.658 -23.218  1.00  0.00      A    H  
ATOM   3447  HB  ILE 0 232     -56.610 -17.781 -21.156  1.00  0.00      A    H  
ATOM   3448 1HG1 ILE 0 232     -55.754 -14.888 -21.366  1.00  0.00      A    H  
ATOM   3449 2HG1 ILE 0 232     -57.066 -15.447 -20.341  1.00  0.00      A    H  
ATOM   3450 1HG2 ILE 0 232     -54.305 -17.418 -21.940  1.00  0.00      A    H  
ATOM   3451 2HG2 ILE 0 232     -55.331 -18.059 -23.245  1.00  0.00      A    H  
ATOM   3452 3HG2 ILE 0 232     -54.905 -16.331 -23.215  1.00  0.00      A    H  
ATOM   3453 1HD1 ILE 0 232     -55.007 -15.193 -19.071  1.00  0.00      A    H  
ATOM   3454 2HD1 ILE 0 232     -55.508 -16.902 -19.118  1.00  0.00      A    H  
ATOM   3455 3HD1 ILE 0 232     -54.178 -16.334 -20.156  1.00  0.00      A    H  
ATOM   3456  N   VAL 0 233     -58.307 -18.804 -23.461  1.00  0.00      A    N  
ATOM   3457  CA  VAL 0 233     -58.497 -19.838 -24.472  1.00  0.00      A    C  
ATOM   3458  C   VAL 0 233     -59.212 -19.271 -25.694  1.00  0.00      A    C  
ATOM   3459  O   VAL 0 233     -58.775 -19.478 -26.830  1.00  0.00      A    O  
ATOM   3460  CB  VAL 0 233     -59.314 -21.010 -23.896  1.00  0.00      A    C  
ATOM   3461  CG1 VAL 0 233     -59.702 -21.982 -24.999  1.00  0.00      A    C  
ATOM   3462  CG2 VAL 0 233     -58.514 -21.715 -22.811  1.00  0.00      A    C  
ATOM   3463  H   VAL 0 233     -58.651 -18.963 -22.525  1.00  0.00      A    H  
ATOM   3464  HA  VAL 0 233     -57.518 -20.183 -24.804  1.00  0.00      A    H  
ATOM   3465  HB  VAL 0 233     -60.239 -20.621 -23.470  1.00  0.00      A    H  
ATOM   3466 1HG1 VAL 0 233     -60.279 -22.804 -24.574  1.00  0.00      A    H  
ATOM   3467 2HG1 VAL 0 233     -60.304 -21.464 -25.745  1.00  0.00      A    H  
ATOM   3468 3HG1 VAL 0 233     -58.801 -22.377 -25.469  1.00  0.00      A    H  
ATOM   3469 1HG2 VAL 0 233     -59.097 -22.541 -22.408  1.00  0.00      A    H  
ATOM   3470 2HG2 VAL 0 233     -57.585 -22.098 -23.236  1.00  0.00      A    H  
ATOM   3471 3HG2 VAL 0 233     -58.282 -21.010 -22.012  1.00  0.00      A    H  
ATOM   3472  N   GLU 0 234     -60.310 -18.536 -25.489  1.00  0.00      A    N  
ATOM   3473  CA  GLU 0 234     -61.042 -18.040 -26.651  1.00  0.00      A    C  
ATOM   3474  C   GLU 0 234     -60.230 -17.046 -27.481  1.00  0.00      A    C  
ATOM   3475  O   GLU 0 234     -60.108 -17.229 -28.697  1.00  0.00      A    O  
ATOM   3476  CB  GLU 0 234     -62.349 -17.382 -26.202  1.00  0.00      A    C  
ATOM   3477  CG  GLU 0 234     -63.391 -18.354 -25.669  1.00  0.00      A    C  
ATOM   3478  CD  GLU 0 234     -64.620 -17.665 -25.145  1.00  0.00      A    C  
ATOM   3479  OE1 GLU 0 234     -64.632 -16.457 -25.110  1.00  0.00      A    O  
ATOM   3480  OE2 GLU 0 234     -65.549 -18.346 -24.780  1.00  0.00      A    O1-
ATOM   3481  H   GLU 0 234     -60.648 -18.315 -24.563  1.00  0.00      A    H  
ATOM   3482  HA  GLU 0 234     -61.247 -18.881 -27.316  1.00  0.00      A    H  
ATOM   3483 1HB  GLU 0 234     -62.139 -16.653 -25.419  1.00  0.00      A    H  
ATOM   3484 2HB  GLU 0 234     -62.792 -16.843 -27.040  1.00  0.00      A    H  
ATOM   3485 1HG  GLU 0 234     -63.683 -19.033 -26.469  1.00  0.00      A    H  
ATOM   3486 2HG  GLU 0 234     -62.946 -18.947 -24.872  1.00  0.00      A    H  
ATOM   3487  N   VAL 0 235     -59.651 -16.012 -26.861  1.00  0.00      A    N  
ATOM   3488  CA  VAL 0 235     -58.926 -15.013 -27.647  1.00  0.00      A    C  
ATOM   3489  C   VAL 0 235     -57.626 -15.593 -28.190  1.00  0.00      A    C  
ATOM   3490  O   VAL 0 235     -57.161 -15.194 -29.265  1.00  0.00      A    O  
ATOM   3491  CB  VAL 0 235     -58.613 -13.773 -26.788  1.00  0.00      A    C  
ATOM   3492  CG1 VAL 0 235     -57.498 -14.078 -25.799  1.00  0.00      A    C  
ATOM   3493  CG2 VAL 0 235     -58.234 -12.605 -27.685  1.00  0.00      A    C  
ATOM   3494  H   VAL 0 235     -59.706 -15.904 -25.859  1.00  0.00      A    H  
ATOM   3495  HA  VAL 0 235     -59.526 -14.760 -28.522  1.00  0.00      A    H  
ATOM   3496  HB  VAL 0 235     -59.498 -13.514 -26.207  1.00  0.00      A    H  
ATOM   3497 1HG1 VAL 0 235     -57.291 -13.191 -25.200  1.00  0.00      A    H  
ATOM   3498 2HG1 VAL 0 235     -57.806 -14.893 -25.145  1.00  0.00      A    H  
ATOM   3499 3HG1 VAL 0 235     -56.599 -14.367 -26.343  1.00  0.00      A    H  
ATOM   3500 1HG2 VAL 0 235     -58.014 -11.731 -27.072  1.00  0.00      A    H  
ATOM   3501 2HG2 VAL 0 235     -57.353 -12.867 -28.271  1.00  0.00      A    H  
ATOM   3502 3HG2 VAL 0 235     -59.063 -12.377 -28.357  1.00  0.00      A    H  
ATOM   3503  N   LEU 0 236     -57.020 -16.540 -27.471  1.00  0.00      A    N  
ATOM   3504  CA  LEU 0 236     -55.784 -17.139 -27.955  1.00  0.00      A    C  
ATOM   3505  C   LEU 0 236     -56.047 -17.950 -29.213  1.00  0.00      A    C  
ATOM   3506  O   LEU 0 236     -55.289 -17.866 -30.185  1.00  0.00      A    O  
ATOM   3507  CB  LEU 0 236     -55.162 -18.035 -26.877  1.00  0.00      A    C  
ATOM   3508  CG  LEU 0 236     -53.839 -18.712 -27.254  1.00  0.00      A    C  
ATOM   3509  CD1 LEU 0 236     -52.800 -17.648 -27.582  1.00  0.00      A    C  
ATOM   3510  CD2 LEU 0 236     -53.373 -19.594 -26.107  1.00  0.00      A    C  
ATOM   3511  H   LEU 0 236     -57.407 -16.853 -26.591  1.00  0.00      A    H  
ATOM   3512  HA  LEU 0 236     -55.088 -16.338 -28.207  1.00  0.00      A    H  
ATOM   3513 1HB  LEU 0 236     -54.984 -17.435 -25.986  1.00  0.00      A    H  
ATOM   3514 2HB  LEU 0 236     -55.876 -18.820 -26.623  1.00  0.00      A    H  
ATOM   3515  HG  LEU 0 236     -53.984 -19.322 -28.146  1.00  0.00      A    H  
ATOM   3516 1HD1 LEU 0 236     -51.859 -18.128 -27.851  1.00  0.00      A    H  
ATOM   3517 2HD1 LEU 0 236     -53.150 -17.043 -28.419  1.00  0.00      A    H  
ATOM   3518 3HD1 LEU 0 236     -52.645 -17.010 -26.712  1.00  0.00      A    H  
ATOM   3519 1HD2 LEU 0 236     -52.433 -20.076 -26.376  1.00  0.00      A    H  
ATOM   3520 2HD2 LEU 0 236     -53.227 -18.986 -25.214  1.00  0.00      A    H  
ATOM   3521 3HD2 LEU 0 236     -54.127 -20.357 -25.906  1.00  0.00      A    H  
ATOM   3522  N   LEU 0 237     -57.129 -18.731 -29.202  1.00  0.00      A    N  
ATOM   3523  CA  LEU 0 237     -57.522 -19.530 -30.354  1.00  0.00      A    C  
ATOM   3524  C   LEU 0 237     -57.815 -18.659 -31.567  1.00  0.00      A    C  
ATOM   3525  O   LEU 0 237     -57.492 -19.041 -32.698  1.00  0.00      A    O  
ATOM   3526  CB  LEU 0 237     -58.759 -20.372 -30.014  1.00  0.00      A    C  
ATOM   3527  CG  LEU 0 237     -58.536 -21.502 -29.000  1.00  0.00      A    C  
ATOM   3528  CD1 LEU 0 237     -59.875 -22.131 -28.639  1.00  0.00      A    C  
ATOM   3529  CD2 LEU 0 237     -57.589 -22.535 -29.593  1.00  0.00      A    C  
ATOM   3530  H   LEU 0 237     -57.691 -18.766 -28.364  1.00  0.00      A    H  
ATOM   3531  HA  LEU 0 237     -56.705 -20.206 -30.605  1.00  0.00      A    H  
ATOM   3532 1HB  LEU 0 237     -59.527 -19.713 -29.611  1.00  0.00      A    H  
ATOM   3533 2HB  LEU 0 237     -59.137 -20.819 -30.932  1.00  0.00      A    H  
ATOM   3534  HG  LEU 0 237     -58.101 -21.093 -28.088  1.00  0.00      A    H  
ATOM   3535 1HD1 LEU 0 237     -59.717 -22.934 -27.918  1.00  0.00      A    H  
ATOM   3536 2HD1 LEU 0 237     -60.525 -21.374 -28.200  1.00  0.00      A    H  
ATOM   3537 3HD1 LEU 0 237     -60.341 -22.535 -29.536  1.00  0.00      A    H  
ATOM   3538 1HD2 LEU 0 237     -57.430 -23.338 -28.873  1.00  0.00      A    H  
ATOM   3539 2HD2 LEU 0 237     -58.023 -22.946 -30.505  1.00  0.00      A    H  
ATOM   3540 3HD2 LEU 0 237     -56.634 -22.062 -29.827  1.00  0.00      A    H  
ATOM   3541  N   LYS 0 238     -58.417 -17.488 -31.351  1.00  0.00      A    N  
ATOM   3542  CA  LYS 0 238     -58.667 -16.558 -32.445  1.00  0.00      A    C  
ATOM   3543  C   LYS 0 238     -57.375 -16.104 -33.118  1.00  0.00      A    C  
ATOM   3544  O   LYS 0 238     -57.412 -15.613 -34.252  1.00  0.00      A    O  
ATOM   3545  CB  LYS 0 238     -59.446 -15.343 -31.938  1.00  0.00      A    C  
ATOM   3546  CG  LYS 0 238     -60.882 -15.643 -31.529  1.00  0.00      A    C  
ATOM   3547  CD  LYS 0 238     -61.586 -14.392 -31.025  1.00  0.00      A    C  
ATOM   3548  CE  LYS 0 238     -63.022 -14.689 -30.621  1.00  0.00      A    C  
ATOM   3549  NZ  LYS 0 238     -63.714 -13.479 -30.095  1.00  0.00      A    N1+
ATOM   3550  H   LYS 0 238     -58.708 -17.239 -30.416  1.00  0.00      A    H  
ATOM   3551  HA  LYS 0 238     -59.258 -17.068 -33.207  1.00  0.00      A    H  
ATOM   3552 1HB  LYS 0 238     -58.935 -14.917 -31.075  1.00  0.00      A    H  
ATOM   3553 2HB  LYS 0 238     -59.472 -14.578 -32.714  1.00  0.00      A    H  
ATOM   3554 1HG  LYS 0 238     -61.430 -16.037 -32.386  1.00  0.00      A    H  
ATOM   3555 2HG  LYS 0 238     -60.886 -16.395 -30.741  1.00  0.00      A    H  
ATOM   3556 1HD  LYS 0 238     -61.048 -13.995 -30.161  1.00  0.00      A    H  
ATOM   3557 2HD  LYS 0 238     -61.588 -13.635 -31.809  1.00  0.00      A    H  
ATOM   3558 1HE  LYS 0 238     -63.573 -15.060 -31.483  1.00  0.00      A    H  
ATOM   3559 2HE  LYS 0 238     -63.032 -15.460 -29.851  1.00  0.00      A    H  
ATOM   3560 1HZ  LYS 0 238     -64.661 -13.718 -29.839  1.00  0.00      A    H  
ATOM   3561 2HZ  LYS 0 238     -63.221 -13.136 -29.283  1.00  0.00      A    H  
ATOM   3562 3HZ  LYS 0 238     -63.727 -12.763 -30.808  1.00  0.00      A    H  
ATOM   3563  N   ASN 0 239     -56.232 -16.255 -32.442  1.00  0.00      A    N  
ATOM   3564  CA  ASN 0 239     -54.957 -15.848 -33.022  1.00  0.00      A    C  
ATOM   3565  C   ASN 0 239     -54.201 -17.004 -33.658  1.00  0.00      A    C  
ATOM   3566  O   ASN 0 239     -53.024 -16.843 -34.003  1.00  0.00      A    O  
ATOM   3567  CB  ASN 0 239     -54.094 -15.176 -31.969  1.00  0.00      A    C  
ATOM   3568  CG  ASN 0 239     -54.635 -13.839 -31.548  1.00  0.00      A    C  
ATOM   3569  ND2 ASN 0 239     -55.274 -13.801 -30.406  1.00  0.00      A    N  
ATOM   3570  OD1 ASN 0 239     -54.474 -12.839 -32.256  1.00  0.00      A    O  
ATOM   3571  H   ASN 0 239     -56.246 -16.658 -31.516  1.00  0.00      A    H  
ATOM   3572  HA  ASN 0 239     -55.151 -15.120 -33.810  1.00  0.00      A    H  
ATOM   3573 1HB  ASN 0 239     -54.024 -15.820 -31.092  1.00  0.00      A    H  
ATOM   3574 2HB  ASN 0 239     -53.085 -15.041 -32.358  1.00  0.00      A    H  
ATOM   3575 1HD2 ASN 0 239     -55.655 -12.937 -30.075  1.00  0.00      A    H  
ATOM   3576 2HD2 ASN 0 239     -55.381 -14.634 -29.865  1.00  0.00      A    H  
ATOM   3577  N   GLY 0 240     -54.844 -18.155 -33.836  1.00  0.00      A    N  
ATOM   3578  CA  GLY 0 240     -54.265 -19.212 -34.635  1.00  0.00      A    C  
ATOM   3579  C   GLY 0 240     -53.608 -20.307 -33.820  1.00  0.00      A    C  
ATOM   3580  O   GLY 0 240     -52.912 -21.165 -34.369  1.00  0.00      A    O  
ATOM   3581  H   GLY 0 240     -55.750 -18.300 -33.410  1.00  0.00      A    H  
ATOM   3582 1HA  GLY 0 240     -55.039 -19.665 -35.256  1.00  0.00      A    H  
ATOM   3583 2HA  GLY 0 240     -53.518 -18.792 -35.308  1.00  0.00      A    H  
ATOM   3584  N   ALA 0 241     -53.839 -20.302 -32.511  1.00  0.00      A    N  
ATOM   3585  CA  ALA 0 241     -53.292 -21.326 -31.635  1.00  0.00      A    C  
ATOM   3586  C   ALA 0 241     -53.826 -22.684 -32.063  1.00  0.00      A    C  
ATOM   3587  O   ALA 0 241     -54.992 -22.813 -32.439  1.00  0.00      A    O  
ATOM   3588  CB  ALA 0 241     -53.639 -21.041 -30.181  1.00  0.00      A    C  
ATOM   3589  H   ALA 0 241     -54.411 -19.569 -32.114  1.00  0.00      A    H  
ATOM   3590  HA  ALA 0 241     -52.208 -21.323 -31.746  1.00  0.00      A    H  
ATOM   3591 1HB  ALA 0 241     -53.234 -21.830 -29.548  1.00  0.00      A    H  
ATOM   3592 2HB  ALA 0 241     -53.210 -20.084 -29.886  1.00  0.00      A    H  
ATOM   3593 3HB  ALA 0 241     -54.722 -21.004 -30.066  1.00  0.00      A    H  
ATOM   3594  N   ASP 0 242     -52.964 -23.692 -32.002  1.00  0.00      A    N  
ATOM   3595  CA  ASP 0 242     -53.308 -25.019 -32.499  1.00  0.00      A    C  
ATOM   3596  C   ASP 0 242     -54.037 -25.805 -31.415  1.00  0.00      A    C  
ATOM   3597  O   ASP 0 242     -53.462 -26.128 -30.375  1.00  0.00      A    O  
ATOM   3598  CB  ASP 0 242     -52.054 -25.776 -32.944  1.00  0.00      A    C  
ATOM   3599  CG  ASP 0 242     -52.368 -27.138 -33.548  1.00  0.00      A    C  
ATOM   3600  OD1 ASP 0 242     -53.504 -27.546 -33.487  1.00  0.00      A    O  
ATOM   3601  OD2 ASP 0 242     -51.470 -27.758 -34.065  1.00  0.00      A    O1-
ATOM   3602  H   ASP 0 242     -52.049 -23.538 -31.603  1.00  0.00      A    H  
ATOM   3603  HA  ASP 0 242     -53.969 -24.905 -33.358  1.00  0.00      A    H  
ATOM   3604 1HB  ASP 0 242     -51.514 -25.184 -33.682  1.00  0.00      A    H  
ATOM   3605 2HB  ASP 0 242     -51.392 -25.918 -32.089  1.00  0.00      A    H  
ATOM   3606  N   VAL 0 243     -55.314 -26.116 -31.658  1.00  0.00      A    N  
ATOM   3607  CA  VAL 0 243     -56.103 -26.820 -30.651  1.00  0.00      A    C  
ATOM   3608  C   VAL 0 243     -55.532 -28.204 -30.373  1.00  0.00      A    C  
ATOM   3609  O   VAL 0 243     -55.778 -28.787 -29.316  1.00  0.00      A    O  
ATOM   3610  CB  VAL 0 243     -57.565 -26.956 -31.115  1.00  0.00      A    C  
ATOM   3611  CG1 VAL 0 243     -58.196 -25.583 -31.295  1.00  0.00      A    C  
ATOM   3612  CG2 VAL 0 243     -57.626 -27.751 -32.410  1.00  0.00      A    C  
ATOM   3613  H   VAL 0 243     -55.746 -25.869 -32.536  1.00  0.00      A    H  
ATOM   3614  HA  VAL 0 243     -56.080 -26.241 -29.728  1.00  0.00      A    H  
ATOM   3615  HB  VAL 0 243     -58.135 -27.473 -30.342  1.00  0.00      A    H  
ATOM   3616 1HG1 VAL 0 243     -59.230 -25.698 -31.623  1.00  0.00      A    H  
ATOM   3617 2HG1 VAL 0 243     -58.174 -25.045 -30.347  1.00  0.00      A    H  
ATOM   3618 3HG1 VAL 0 243     -57.638 -25.022 -32.044  1.00  0.00      A    H  
ATOM   3619 1HG2 VAL 0 243     -58.662 -27.844 -32.732  1.00  0.00      A    H  
ATOM   3620 2HG2 VAL 0 243     -57.051 -27.237 -33.180  1.00  0.00      A    H  
ATOM   3621 3HG2 VAL 0 243     -57.207 -28.744 -32.247  1.00  0.00      A    H  
ATOM   3622  N   ASN 0 244     -54.764 -28.759 -31.308  1.00  0.00      A    N  
ATOM   3623  CA  ASN 0 244     -54.261 -30.128 -31.207  1.00  0.00      A    C  
ATOM   3624  C   ASN 0 244     -52.793 -30.163 -30.808  1.00  0.00      A    C  
ATOM   3625  O   ASN 0 244     -52.141 -31.205 -30.893  1.00  0.00      A    O  
ATOM   3626  CB  ASN 0 244     -54.470 -30.868 -32.515  1.00  0.00      A    C  
ATOM   3627  CG  ASN 0 244     -55.923 -31.124 -32.808  1.00  0.00      A    C  
ATOM   3628  ND2 ASN 0 244     -56.348 -30.778 -33.997  1.00  0.00      A    N  
ATOM   3629  OD1 ASN 0 244     -56.659 -31.634 -31.958  1.00  0.00      A    O  
ATOM   3630  H   ASN 0 244     -54.522 -28.205 -32.117  1.00  0.00      A    H  
ATOM   3631  HA  ASN 0 244     -54.815 -30.644 -30.423  1.00  0.00      A    H  
ATOM   3632 1HB  ASN 0 244     -54.042 -30.289 -33.334  1.00  0.00      A    H  
ATOM   3633 2HB  ASN 0 244     -53.945 -31.823 -32.481  1.00  0.00      A    H  
ATOM   3634 1HD2 ASN 0 244     -57.305 -30.924 -34.248  1.00  0.00      A    H  
ATOM   3635 2HD2 ASN 0 244     -55.717 -30.367 -34.654  1.00  0.00      A    H  
ATOM   3636  N   ALA 0 245     -52.219 -29.109 -30.381  1.00  0.00      A    N  
ATOM   3637  CA  ALA 0 245     -50.847 -29.110 -29.876  1.00  0.00      A    C  
ATOM   3638  C   ALA 0 245     -50.710 -30.004 -28.649  1.00  0.00      A    C  
ATOM   3639  O   ALA 0 245     -51.618 -30.081 -27.820  1.00  0.00      A    O  
ATOM   3640  CB  ALA 0 245     -50.403 -27.692 -29.547  1.00  0.00      A    C  
ATOM   3641  H   ALA 0 245     -52.738 -28.242 -30.395  1.00  0.00      A    H  
ATOM   3642  HA  ALA 0 245     -50.201 -29.511 -30.655  1.00  0.00      A    H  
ATOM   3643 1HB  ALA 0 245     -49.380 -27.709 -29.172  1.00  0.00      A    H  
ATOM   3644 2HB  ALA 0 245     -50.449 -27.079 -30.447  1.00  0.00      A    H  
ATOM   3645 3HB  ALA 0 245     -51.060 -27.272 -28.788  1.00  0.00      A    H  
ATOM   3646  N   LYS 0 246     -49.578 -30.532 -28.225  1.00  0.00      A    N  
ATOM   3647  CA  LYS 0 246     -49.303 -31.434 -27.105  1.00  0.00      A    C  
ATOM   3648  C   LYS 0 246     -48.135 -30.963 -26.241  1.00  0.00      A    C  
ATOM   3649  O   LYS 0 246     -47.167 -30.385 -26.744  1.00  0.00      A    O  
ATOM   3650  CB  LYS 0 246     -49.024 -32.846 -27.624  1.00  0.00      A    C  
ATOM   3651  CG  LYS 0 246     -50.236 -33.548 -28.219  1.00  0.00      A    C  
ATOM   3652  CD  LYS 0 246     -49.878 -34.939 -28.721  1.00  0.00      A    C  
ATOM   3653  CE  LYS 0 246     -51.110 -35.688 -29.206  1.00  0.00      A    C  
ATOM   3654  NZ  LYS 0 246     -50.782 -37.068 -29.655  1.00  0.00      A    N1+
ATOM   3655  HA  LYS 0 246     -50.174 -31.447 -26.450  1.00  0.00      A    H  
ATOM   3656 1HB  LYS 0 246     -48.250 -32.806 -28.391  1.00  0.00      A    H  
ATOM   3657 2HB  LYS 0 246     -48.646 -33.464 -26.809  1.00  0.00      A    H  
ATOM   3658 1HG  LYS 0 246     -51.016 -33.633 -27.463  1.00  0.00      A    H  
ATOM   3659 2HG  LYS 0 246     -50.625 -32.961 -29.051  1.00  0.00      A    H  
ATOM   3660 1HD  LYS 0 246     -49.164 -34.859 -29.541  1.00  0.00      A    H  
ATOM   3661 2HD  LYS 0 246     -49.414 -35.508 -27.913  1.00  0.00      A    H  
ATOM   3662 1HE  LYS 0 246     -51.842 -35.745 -28.401  1.00  0.00      A    H  
ATOM   3663 2HE  LYS 0 246     -51.560 -35.146 -30.039  1.00  0.00      A    H  
ATOM   3664 1HZ  LYS 0 246     -51.625 -37.530 -29.968  1.00  0.00      A    H  
ATOM   3665 2HZ  LYS 0 246     -50.118 -37.027 -30.414  1.00  0.00      A    H  
ATOM   3666 3HZ  LYS 0 246     -50.382 -37.586 -28.886  1.00  0.00      A    H  
ATOM   3667  N   ASP 0 247     -48.230 -31.224 -24.939  1.00  0.00      A    N  
ATOM   3668  CA  ASP 0 247     -47.094 -31.054 -24.035  1.00  0.00      A    C  
ATOM   3669  C   ASP 0 247     -46.217 -32.311 -23.979  1.00  0.00      A    C  
ATOM   3670  O   ASP 0 247     -46.413 -33.255 -24.748  1.00  0.00      A    O  
ATOM   3671  CB  ASP 0 247     -47.585 -30.705 -22.628  1.00  0.00      A    C  
ATOM   3672  CG  ASP 0 247     -48.278 -31.870 -21.935  1.00  0.00      A    C  
ATOM   3673  OD1 ASP 0 247     -48.208 -32.965 -22.444  1.00  0.00      A    O  
ATOM   3674  OD2 ASP 0 247     -48.872 -31.655 -20.906  1.00  0.00      A    O1-
ATOM   3675  H   ASP 0 247     -49.110 -31.548 -24.566  1.00  0.00      A    H  
ATOM   3676  HA  ASP 0 247     -46.465 -30.249 -24.417  1.00  0.00      A    H  
ATOM   3677 1HB  ASP 0 247     -46.739 -30.389 -22.015  1.00  0.00      A    H  
ATOM   3678 2HB  ASP 0 247     -48.280 -29.867 -22.682  1.00  0.00      A    H  
ATOM   3679  N   LYS 0 248     -45.256 -32.310 -23.060  1.00  0.00      A    N  
ATOM   3680  CA  LYS 0 248     -44.276 -33.382 -22.973  1.00  0.00      A    C  
ATOM   3681  C   LYS 0 248     -44.929 -34.736 -22.695  1.00  0.00      A    C  
ATOM   3682  O   LYS 0 248     -44.349 -35.781 -22.998  1.00  0.00      A    O  
ATOM   3683  CB  LYS 0 248     -43.245 -33.066 -21.890  1.00  0.00      A    C  
ATOM   3684  CG  LYS 0 248     -43.752 -33.247 -20.465  1.00  0.00      A    C  
ATOM   3685  CD  LYS 0 248     -42.662 -32.950 -19.448  1.00  0.00      A    C  
ATOM   3686  CE  LYS 0 248     -43.142 -33.216 -18.028  1.00  0.00      A    C  
ATOM   3687  NZ  LYS 0 248     -43.358 -34.666 -17.777  1.00  0.00      A    N1+
ATOM   3688  H   LYS 0 248     -45.206 -31.543 -22.405  1.00  0.00      A    H  
ATOM   3689  HA  LYS 0 248     -43.766 -33.464 -23.934  1.00  0.00      A    H  
ATOM   3690 1HB  LYS 0 248     -42.373 -33.709 -22.018  1.00  0.00      A    H  
ATOM   3691 2HB  LYS 0 248     -42.909 -32.035 -21.996  1.00  0.00      A    H  
ATOM   3692 1HG  LYS 0 248     -44.594 -32.576 -20.292  1.00  0.00      A    H  
ATOM   3693 2HG  LYS 0 248     -44.095 -34.273 -20.330  1.00  0.00      A    H  
ATOM   3694 1HD  LYS 0 248     -41.792 -33.576 -19.652  1.00  0.00      A    H  
ATOM   3695 2HD  LYS 0 248     -42.363 -31.905 -19.529  1.00  0.00      A    H  
ATOM   3696 1HE  LYS 0 248     -42.403 -32.844 -17.319  1.00  0.00      A    H  
ATOM   3697 2HE  LYS 0 248     -44.078 -32.686 -17.854  1.00  0.00      A    H  
ATOM   3698 1HZ  LYS 0 248     -43.675 -34.801 -16.828  1.00  0.00      A    H  
ATOM   3699 2HZ  LYS 0 248     -44.056 -35.019 -18.418  1.00  0.00      A    H  
ATOM   3700 3HZ  LYS 0 248     -42.492 -35.166 -17.916  1.00  0.00      A    H  
ATOM   3701  N   ASP 0 249     -46.128 -34.720 -22.117  1.00  0.00      A    N  
ATOM   3702  CA  ASP 0 249     -46.799 -35.959 -21.735  1.00  0.00      A    C  
ATOM   3703  C   ASP 0 249     -47.841 -36.409 -22.759  1.00  0.00      A    C  
ATOM   3704  O   ASP 0 249     -48.526 -37.416 -22.560  1.00  0.00      A    O  
ATOM   3705  CB  ASP 0 249     -47.470 -35.793 -20.370  1.00  0.00      A    C  
ATOM   3706  CG  ASP 0 249     -46.470 -35.591 -19.239  1.00  0.00      A    C  
ATOM   3707  OD1 ASP 0 249     -45.344 -36.005 -19.387  1.00  0.00      A    O  
ATOM   3708  OD2 ASP 0 249     -46.841 -35.024 -18.240  1.00  0.00      A    O1-
ATOM   3709  H   ASP 0 249     -46.584 -33.836 -21.937  1.00  0.00      A    H  
ATOM   3710  HA  ASP 0 249     -46.059 -36.758 -21.706  1.00  0.00      A    H  
ATOM   3711 1HB  ASP 0 249     -48.143 -34.936 -20.397  1.00  0.00      A    H  
ATOM   3712 2HB  ASP 0 249     -48.071 -36.675 -20.150  1.00  0.00      A    H  
ATOM   3713  N   GLY 0 250     -47.949 -35.663 -23.855  1.00  0.00      A    N  
ATOM   3714  CA  GLY 0 250     -48.896 -35.982 -24.907  1.00  0.00      A    C  
ATOM   3715  C   GLY 0 250     -50.286 -35.408 -24.684  1.00  0.00      A    C  
ATOM   3716  O   GLY 0 250     -51.235 -35.768 -25.383  1.00  0.00      A    O  
ATOM   3717  H   GLY 0 250     -47.354 -34.853 -23.958  1.00  0.00      A    H  
ATOM   3718 1HA  GLY 0 250     -48.524 -35.609 -25.859  1.00  0.00      A    H  
ATOM   3719 2HA  GLY 0 250     -48.986 -37.065 -24.999  1.00  0.00      A    H  
ATOM   3720  N   TYR 0 251     -50.408 -34.513 -23.708  1.00  0.00      A    N  
ATOM   3721  CA  TYR 0 251     -51.700 -33.927 -23.364  1.00  0.00      A    C  
ATOM   3722  C   TYR 0 251     -52.016 -32.704 -24.221  1.00  0.00      A    C  
ATOM   3723  O   TYR 0 251     -51.208 -31.779 -24.325  1.00  0.00      A    O  
ATOM   3724  CB  TYR 0 251     -51.734 -33.555 -21.880  1.00  0.00      A    C  
ATOM   3725  CG  TYR 0 251     -52.025 -34.723 -20.963  1.00  0.00      A    C  
ATOM   3726  CD1 TYR 0 251     -51.065 -35.704 -20.764  1.00  0.00      A    C  
ATOM   3727  CD2 TYR 0 251     -53.251 -34.812 -20.322  1.00  0.00      A    C  
ATOM   3728  CE1 TYR 0 251     -51.331 -36.771 -19.927  1.00  0.00      A    C  
ATOM   3729  CE2 TYR 0 251     -53.518 -35.879 -19.486  1.00  0.00      A    C  
ATOM   3730  CZ  TYR 0 251     -52.563 -36.855 -19.288  1.00  0.00      A    C  
ATOM   3731  OH  TYR 0 251     -52.827 -37.918 -18.454  1.00  0.00      A    O  
ATOM   3732  H   TYR 0 251     -49.587 -34.231 -23.191  1.00  0.00      A    H  
ATOM   3733  HA  TYR 0 251     -52.477 -34.667 -23.557  1.00  0.00      A    H  
ATOM   3734 1HB  TYR 0 251     -50.774 -33.125 -21.590  1.00  0.00      A    H  
ATOM   3735 2HB  TYR 0 251     -52.496 -32.794 -21.713  1.00  0.00      A    H  
ATOM   3736  HD1 TYR 0 251     -50.100 -35.633 -21.268  1.00  0.00      A    H  
ATOM   3737  HD2 TYR 0 251     -54.007 -34.042 -20.480  1.00  0.00      A    H  
ATOM   3738  HE1 TYR 0 251     -50.576 -37.540 -19.771  1.00  0.00      A    H  
ATOM   3739  HE2 TYR 0 251     -54.482 -35.949 -18.983  1.00  0.00      A    H  
ATOM   3740  HH  TYR 0 251     -52.379 -38.700 -18.783  1.00  0.00      A    H  
ATOM   3741  N   THR 0 252     -53.201 -32.708 -24.826  1.00  0.00      A    N  
ATOM   3742  CA  THR 0 252     -53.696 -31.567 -25.585  1.00  0.00      A    C  
ATOM   3743  C   THR 0 252     -54.488 -30.664 -24.644  1.00  0.00      A    C  
ATOM   3744  O   THR 0 252     -54.889 -31.098 -23.563  1.00  0.00      A    O  
ATOM   3745  CB  THR 0 252     -54.575 -32.006 -26.771  1.00  0.00      A    C  
ATOM   3746  CG2 THR 0 252     -53.800 -32.932 -27.696  1.00  0.00      A    C  
ATOM   3747  OG1 THR 0 252     -55.737 -32.688 -26.281  1.00  0.00      A    O  
ATOM   3748  H   THR 0 252     -53.775 -33.536 -24.753  1.00  0.00      A    H  
ATOM   3749  HA  THR 0 252     -52.842 -31.031 -25.999  1.00  0.00      A    H  
ATOM   3750  HB  THR 0 252     -54.896 -31.128 -27.331  1.00  0.00      A    H  
ATOM   3751  HG1 THR 0 252     -55.487 -33.562 -25.972  1.00  0.00      A    H  
ATOM   3752 1HG2 THR 0 252     -54.436 -33.232 -28.528  1.00  0.00      A    H  
ATOM   3753 2HG2 THR 0 252     -52.922 -32.412 -28.079  1.00  0.00      A    H  
ATOM   3754 3HG2 THR 0 252     -53.485 -33.817 -27.144  1.00  0.00      A    H  
ATOM   3755  N   PRO 0 253     -54.726 -29.406 -25.051  1.00  0.00      A    N  
ATOM   3756  CA  PRO 0 253     -55.626 -28.541 -24.281  1.00  0.00      A    C  
ATOM   3757  C   PRO 0 253     -56.936 -29.244 -23.943  1.00  0.00      A    C  
ATOM   3758  O   PRO 0 253     -57.520 -28.984 -22.893  1.00  0.00      A    O  
ATOM   3759  CB  PRO 0 253     -55.853 -27.356 -25.226  1.00  0.00      A    C  
ATOM   3760  CG  PRO 0 253     -54.600 -27.282 -26.029  1.00  0.00      A    C  
ATOM   3761  CD  PRO 0 253     -54.233 -28.719 -26.284  1.00  0.00      A    C  
ATOM   3762  HA  PRO 0 253     -55.108 -28.194 -23.375  1.00  0.00      A    H  
ATOM   3763 1HB  PRO 0 253     -56.746 -27.535 -25.845  1.00  0.00      A    H  
ATOM   3764 2HB  PRO 0 253     -56.043 -26.442 -24.645  1.00  0.00      A    H  
ATOM   3765 1HG  PRO 0 253     -54.776 -26.719 -26.957  1.00  0.00      A    H  
ATOM   3766 2HG  PRO 0 253     -53.823 -26.740 -25.470  1.00  0.00      A    H  
ATOM   3767 1HD  PRO 0 253     -54.750 -29.076 -27.187  1.00  0.00      A    H  
ATOM   3768 2HD  PRO 0 253     -53.142 -28.806 -26.401  1.00  0.00      A    H  
ATOM   3769  N   LEU 0 254     -57.385 -30.127 -24.831  1.00  0.00      A    N  
ATOM   3770  CA  LEU 0 254     -58.645 -30.836 -24.636  1.00  0.00      A    C  
ATOM   3771  C   LEU 0 254     -58.510 -31.902 -23.555  1.00  0.00      A    C  
ATOM   3772  O   LEU 0 254     -59.406 -32.076 -22.728  1.00  0.00      A    O  
ATOM   3773  CB  LEU 0 254     -59.097 -31.483 -25.952  1.00  0.00      A    C  
ATOM   3774  CG  LEU 0 254     -60.494 -32.115 -25.935  1.00  0.00      A    C  
ATOM   3775  CD1 LEU 0 254     -61.526 -31.057 -25.571  1.00  0.00      A    C  
ATOM   3776  CD2 LEU 0 254     -60.793 -32.724 -27.297  1.00  0.00      A    C  
ATOM   3777  H   LEU 0 254     -56.839 -30.310 -25.660  1.00  0.00      A    H  
ATOM   3778  HA  LEU 0 254     -59.397 -30.120 -24.307  1.00  0.00      A    H  
ATOM   3779 1HB  LEU 0 254     -59.085 -30.726 -26.734  1.00  0.00      A    H  
ATOM   3780 2HB  LEU 0 254     -58.384 -32.263 -26.219  1.00  0.00      A    H  
ATOM   3781  HG  LEU 0 254     -60.533 -32.894 -25.173  1.00  0.00      A    H  
ATOM   3782 1HD1 LEU 0 254     -62.520 -31.506 -25.559  1.00  0.00      A    H  
ATOM   3783 2HD1 LEU 0 254     -61.301 -30.653 -24.584  1.00  0.00      A    H  
ATOM   3784 3HD1 LEU 0 254     -61.500 -30.254 -26.307  1.00  0.00      A    H  
ATOM   3785 1HD2 LEU 0 254     -61.786 -33.174 -27.285  1.00  0.00      A    H  
ATOM   3786 2HD2 LEU 0 254     -60.756 -31.946 -28.059  1.00  0.00      A    H  
ATOM   3787 3HD2 LEU 0 254     -60.051 -33.490 -27.524  1.00  0.00      A    H  
ATOM   3788  N   HIS 0 255     -57.388 -32.616 -23.569  1.00  0.00      A    N  
ATOM   3789  CA  HIS 0 255     -57.090 -33.587 -22.521  1.00  0.00      A    C  
ATOM   3790  C   HIS 0 255     -57.045 -32.915 -21.156  1.00  0.00      A    C  
ATOM   3791  O   HIS 0 255     -57.572 -33.442 -20.174  1.00  0.00      A    O  
ATOM   3792  CB  HIS 0 255     -55.749 -34.275 -22.788  1.00  0.00      A    C  
ATOM   3793  CG  HIS 0 255     -55.772 -35.225 -23.945  1.00  0.00      A    C  
ATOM   3794  CD2 HIS 0 255     -56.340 -36.447 -24.083  1.00  0.00      A    C  
ATOM   3795  ND1 HIS 0 255     -55.146 -34.956 -25.142  1.00  0.00      A    N  
ATOM   3796  CE1 HIS 0 255     -55.330 -35.968 -25.971  1.00  0.00      A    C  
ATOM   3797  NE2 HIS 0 255     -56.053 -36.886 -25.352  1.00  0.00      A    N  
ATOM   3798  H   HIS 0 255     -56.726 -32.483 -24.319  1.00  0.00      A    H  
ATOM   3799  HA  HIS 0 255     -57.864 -34.353 -22.504  1.00  0.00      A    H  
ATOM   3800 1HB  HIS 0 255     -54.984 -33.522 -22.984  1.00  0.00      A    H  
ATOM   3801 2HB  HIS 0 255     -55.442 -34.830 -21.901  1.00  0.00      A    H  
ATOM   3802  HD2 HIS 0 255     -56.921 -36.981 -23.330  1.00  0.00      A    H  
ATOM   3803  HE1 HIS 0 255     -54.953 -36.033 -26.991  1.00  0.00      A    H  
ATOM   3804  HE2 HIS 0 255     -56.347 -37.770 -25.744  1.00  0.00      A    H  
ATOM   3805  N   LEU 0 256     -56.413 -31.748 -21.109  1.00  0.00      A    N  
ATOM   3806  CA  LEU 0 256     -56.218 -31.013 -19.863  1.00  0.00      A    C  
ATOM   3807  C   LEU 0 256     -57.524 -30.471 -19.298  1.00  0.00      A    C  
ATOM   3808  O   LEU 0 256     -57.821 -30.652 -18.118  1.00  0.00      A    O  
ATOM   3809  CB  LEU 0 256     -55.239 -29.854 -20.089  1.00  0.00      A    C  
ATOM   3810  CG  LEU 0 256     -53.816 -30.254 -20.500  1.00  0.00      A    C  
ATOM   3811  CD1 LEU 0 256     -53.057 -29.021 -20.969  1.00  0.00      A    C  
ATOM   3812  CD2 LEU 0 256     -53.115 -30.915 -19.324  1.00  0.00      A    C  
ATOM   3813  H   LEU 0 256     -56.057 -31.361 -21.970  1.00  0.00      A    H  
ATOM   3814  HA  LEU 0 256     -55.799 -31.693 -19.122  1.00  0.00      A    H  
ATOM   3815 1HB  LEU 0 256     -55.641 -29.209 -20.869  1.00  0.00      A    H  
ATOM   3816 2HB  LEU 0 256     -55.168 -29.275 -19.168  1.00  0.00      A    H  
ATOM   3817  HG  LEU 0 256     -53.863 -30.955 -21.335  1.00  0.00      A    H  
ATOM   3818 1HD1 LEU 0 256     -52.046 -29.305 -21.262  1.00  0.00      A    H  
ATOM   3819 2HD1 LEU 0 256     -53.570 -28.580 -21.823  1.00  0.00      A    H  
ATOM   3820 3HD1 LEU 0 256     -53.008 -28.294 -20.159  1.00  0.00      A    H  
ATOM   3821 1HD2 LEU 0 256     -52.104 -31.200 -19.617  1.00  0.00      A    H  
ATOM   3822 2HD2 LEU 0 256     -53.067 -30.216 -18.489  1.00  0.00      A    H  
ATOM   3823 3HD2 LEU 0 256     -53.669 -31.804 -19.021  1.00  0.00      A    H  
ATOM   3824  N   ALA 0 257     -58.292 -29.795 -20.143  1.00  0.00      A    N  
ATOM   3825  CA  ALA 0 257     -59.579 -29.249 -19.737  1.00  0.00      A    C  
ATOM   3826  C   ALA 0 257     -60.526 -30.367 -19.319  1.00  0.00      A    C  
ATOM   3827  O   ALA 0 257     -61.261 -30.239 -18.341  1.00  0.00      A    O  
ATOM   3828  CB  ALA 0 257     -60.186 -28.432 -20.866  1.00  0.00      A    C  
ATOM   3829  H   ALA 0 257     -57.976 -29.654 -21.094  1.00  0.00      A    H  
ATOM   3830  HA  ALA 0 257     -59.415 -28.597 -18.879  1.00  0.00      A    H  
ATOM   3831 1HB  ALA 0 257     -61.149 -28.029 -20.548  1.00  0.00      A    H  
ATOM   3832 2HB  ALA 0 257     -59.518 -27.610 -21.123  1.00  0.00      A    H  
ATOM   3833 3HB  ALA 0 257     -60.330 -29.067 -21.738  1.00  0.00      A    H  
ATOM   3834  N   ALA 0 258     -60.498 -31.466 -20.064  1.00  0.00      A    N  
ATOM   3835  CA  ALA 0 258     -61.350 -32.611 -19.771  1.00  0.00      A    C  
ATOM   3836  C   ALA 0 258     -61.014 -33.217 -18.412  1.00  0.00      A    C  
ATOM   3837  O   ALA 0 258     -61.905 -33.631 -17.669  1.00  0.00      A    O  
ATOM   3838  CB  ALA 0 258     -61.226 -33.659 -20.868  1.00  0.00      A    C  
ATOM   3839  H   ALA 0 258     -59.871 -31.510 -20.855  1.00  0.00      A    H  
ATOM   3840  HA  ALA 0 258     -62.382 -32.265 -19.730  1.00  0.00      A    H  
ATOM   3841 1HB  ALA 0 258     -61.869 -34.508 -20.635  1.00  0.00      A    H  
ATOM   3842 2HB  ALA 0 258     -61.530 -33.225 -21.822  1.00  0.00      A    H  
ATOM   3843 3HB  ALA 0 258     -60.191 -33.994 -20.934  1.00  0.00      A    H  
ATOM   3844  N   ARG 0 259     -59.725 -33.267 -18.094  1.00  0.00      A    N  
ATOM   3845  CA  ARG 0 259     -59.264 -33.879 -16.854  1.00  0.00      A    C  
ATOM   3846  C   ARG 0 259     -59.531 -32.976 -15.654  1.00  0.00      A    C  
ATOM   3847  O   ARG 0 259     -59.964 -33.442 -14.600  1.00  0.00      A    O  
ATOM   3848  CB  ARG 0 259     -57.774 -34.208 -16.941  1.00  0.00      A    C  
ATOM   3849  CG  ARG 0 259     -57.240 -34.988 -15.751  1.00  0.00      A    C  
ATOM   3850  CD  ARG 0 259     -55.729 -35.106 -15.810  1.00  0.00      A    C  
ATOM   3851  NE  ARG 0 259     -55.070 -33.829 -15.555  1.00  0.00      A    N  
ATOM   3852  CZ  ARG 0 259     -53.836 -33.533 -15.950  1.00  0.00      A    C  
ATOM   3853  NH1 ARG 0 259     -53.126 -34.423 -16.631  1.00  0.00      A    N1+
ATOM   3854  NH2 ARG 0 259     -53.312 -32.347 -15.673  1.00  0.00      A    N  
ATOM   3855  H   ARG 0 259     -59.047 -32.869 -18.728  1.00  0.00      A    H  
ATOM   3856  HA  ARG 0 259     -59.819 -34.806 -16.700  1.00  0.00      A    H  
ATOM   3857 1HB  ARG 0 259     -57.583 -34.792 -17.840  1.00  0.00      A    H  
ATOM   3858 2HB  ARG 0 259     -57.201 -33.284 -17.024  1.00  0.00      A    H  
ATOM   3859 1HG  ARG 0 259     -57.516 -34.477 -14.828  1.00  0.00      A    H  
ATOM   3860 2HG  ARG 0 259     -57.668 -35.991 -15.752  1.00  0.00      A    H  
ATOM   3861 1HD  ARG 0 259     -55.391 -35.818 -15.057  1.00  0.00      A    H  
ATOM   3862 2HD  ARG 0 259     -55.428 -35.451 -16.797  1.00  0.00      A    H  
ATOM   3863  HE  ARG 0 259     -55.587 -33.126 -15.044  1.00  0.00      A    H  
ATOM   3864 1HH1 ARG 0 259     -53.523 -35.327 -16.849  1.00  0.00      A    H  
ATOM   3865 2HH1 ARG 0 259     -52.189 -34.198 -16.932  1.00  0.00      A    H  
ATOM   3866 1HH2 ARG 0 259     -53.851 -31.665 -15.158  1.00  0.00      A    H  
ATOM   3867 2HH2 ARG 0 259     -52.375 -32.126 -15.973  1.00  0.00      A    H  
ATOM   3868  N   GLU 0 260     -59.275 -31.681 -15.818  1.00  0.00      A    N  
ATOM   3869  CA  GLU 0 260     -59.320 -30.740 -14.702  1.00  0.00      A    C  
ATOM   3870  C   GLU 0 260     -60.733 -30.222 -14.442  1.00  0.00      A    C  
ATOM   3871  O   GLU 0 260     -60.948 -29.403 -13.549  1.00  0.00      A    O  
ATOM   3872  CB  GLU 0 260     -58.369 -29.565 -14.947  1.00  0.00      A    C  
ATOM   3873  CG  GLU 0 260     -56.901 -29.957 -15.023  1.00  0.00      A    C  
ATOM   3874  CD  GLU 0 260     -56.379 -30.538 -13.724  1.00  0.00      A    C  
ATOM   3875  OE1 GLU 0 260     -56.892 -30.163 -12.646  1.00  0.00      A    O  
ATOM   3876  OE2 GLU 0 260     -55.452 -31.373 -13.780  1.00  0.00      A    O1-
ATOM   3877  H   GLU 0 260     -59.044 -31.339 -16.741  1.00  0.00      A    H  
ATOM   3878  HA  GLU 0 260     -59.004 -31.260 -13.799  1.00  0.00      A    H  
ATOM   3879 1HB  GLU 0 260     -58.633 -29.072 -15.880  1.00  0.00      A    H  
ATOM   3880 2HB  GLU 0 260     -58.480 -28.835 -14.145  1.00  0.00      A    H  
ATOM   3881 1HG  GLU 0 260     -56.773 -30.694 -15.814  1.00  0.00      A    H  
ATOM   3882 2HG  GLU 0 260     -56.315 -29.078 -15.283  1.00  0.00      A    H  
ATOM   3883  N   GLY 0 261     -61.690 -30.697 -15.232  1.00  0.00      A    N  
ATOM   3884  CA  GLY 0 261     -63.089 -30.360 -15.024  1.00  0.00      A    C  
ATOM   3885  C   GLY 0 261     -63.546 -29.055 -15.650  1.00  0.00      A    C  
ATOM   3886  O   GLY 0 261     -64.612 -28.542 -15.314  1.00  0.00      A    O  
ATOM   3887  H   GLY 0 261     -61.440 -31.307 -15.996  1.00  0.00      A    H  
ATOM   3888 1HA  GLY 0 261     -63.717 -31.153 -15.429  1.00  0.00      A    H  
ATOM   3889 2HA  GLY 0 261     -63.293 -30.301 -13.957  1.00  0.00      A    H  
ATOM   3890  N   HIS 0 262     -62.744 -28.516 -16.564  1.00  0.00      A    N  
ATOM   3891  CA  HIS 0 262     -63.039 -27.219 -17.161  1.00  0.00      A    C  
ATOM   3892  C   HIS 0 262     -64.029 -27.379 -18.313  1.00  0.00      A    C  
ATOM   3893  O   HIS 0 262     -63.668 -27.232 -19.481  1.00  0.00      A    O  
ATOM   3894  CB  HIS 0 262     -61.756 -26.533 -17.635  1.00  0.00      A    C  
ATOM   3895  CG  HIS 0 262     -60.771 -26.266 -16.536  1.00  0.00      A    C  
ATOM   3896  CD2 HIS 0 262     -59.455 -26.561 -16.426  1.00  0.00      A    C  
ATOM   3897  ND1 HIS 0 262     -61.115 -25.611 -15.371  1.00  0.00      A    N  
ATOM   3898  CE1 HIS 0 262     -60.052 -25.520 -14.590  1.00  0.00      A    C  
ATOM   3899  NE2 HIS 0 262     -59.033 -26.088 -15.207  1.00  0.00      A    N  
ATOM   3900  H   HIS 0 262     -61.914 -29.013 -16.851  1.00  0.00      A    H  
ATOM   3901  HA  HIS 0 262     -63.509 -26.575 -16.417  1.00  0.00      A    H  
ATOM   3902 1HB  HIS 0 262     -61.268 -27.153 -18.387  1.00  0.00      A    H  
ATOM   3903 2HB  HIS 0 262     -62.004 -25.582 -18.107  1.00  0.00      A    H  
ATOM   3904  HD2 HIS 0 262     -58.844 -27.080 -17.165  1.00  0.00      A    H  
ATOM   3905  HE1 HIS 0 262     -60.024 -25.055 -13.605  1.00  0.00      A    H  
ATOM   3906  HE2 HIS 0 262     -58.092 -26.165 -14.847  1.00  0.00      A    H  
ATOM   3907  N   LEU 0 263     -65.277 -27.682 -17.966  1.00  0.00      A    N  
ATOM   3908  CA  LEU 0 263     -66.328 -27.950 -18.947  1.00  0.00      A    C  
ATOM   3909  C   LEU 0 263     -66.421 -26.892 -20.041  1.00  0.00      A    C  
ATOM   3910  O   LEU 0 263     -66.527 -27.216 -21.223  1.00  0.00      A    O  
ATOM   3911  CB  LEU 0 263     -67.683 -28.054 -18.234  1.00  0.00      A    C  
ATOM   3912  CG  LEU 0 263     -68.895 -28.303 -19.141  1.00  0.00      A    C  
ATOM   3913  CD1 LEU 0 263     -68.753 -29.658 -19.820  1.00  0.00      A    C  
ATOM   3914  CD2 LEU 0 263     -70.171 -28.236 -18.315  1.00  0.00      A    C  
ATOM   3915  H   LEU 0 263     -65.499 -27.729 -16.982  1.00  0.00      A    H  
ATOM   3916  HA  LEU 0 263     -66.099 -28.886 -19.454  1.00  0.00      A    H  
ATOM   3917 1HB  LEU 0 263     -67.635 -28.871 -17.516  1.00  0.00      A    H  
ATOM   3918 2HB  LEU 0 263     -67.862 -27.129 -17.689  1.00  0.00      A    H  
ATOM   3919  HG  LEU 0 263     -68.927 -27.542 -19.921  1.00  0.00      A    H  
ATOM   3920 1HD1 LEU 0 263     -69.614 -29.835 -20.465  1.00  0.00      A    H  
ATOM   3921 2HD1 LEU 0 263     -67.843 -29.672 -20.419  1.00  0.00      A    H  
ATOM   3922 3HD1 LEU 0 263     -68.702 -30.440 -19.063  1.00  0.00      A    H  
ATOM   3923 1HD2 LEU 0 263     -71.032 -28.411 -18.960  1.00  0.00      A    H  
ATOM   3924 2HD2 LEU 0 263     -70.139 -28.996 -17.536  1.00  0.00      A    H  
ATOM   3925 3HD2 LEU 0 263     -70.255 -27.250 -17.857  1.00  0.00      A    H  
ATOM   3926  N   GLU 0 264     -66.392 -25.625 -19.638  1.00  0.00      A    N  
ATOM   3927  CA  GLU 0 264     -66.535 -24.524 -20.580  1.00  0.00      A    C  
ATOM   3928  C   GLU 0 264     -65.418 -24.523 -21.621  1.00  0.00      A    C  
ATOM   3929  O   GLU 0 264     -65.665 -24.288 -22.805  1.00  0.00      A    O  
ATOM   3930  CB  GLU 0 264     -66.550 -23.188 -19.833  1.00  0.00      A    C  
ATOM   3931  CG  GLU 0 264     -67.806 -22.943 -19.010  1.00  0.00      A    C  
ATOM   3932  CD  GLU 0 264     -67.716 -21.706 -18.160  1.00  0.00      A    C  
ATOM   3933  OE1 GLU 0 264     -66.624 -21.246 -17.929  1.00  0.00      A    O  
ATOM   3934  OE2 GLU 0 264     -68.741 -21.222 -17.741  1.00  0.00      A    O1-
ATOM   3935  H   GLU 0 264     -66.267 -25.420 -18.658  1.00  0.00      A    H  
ATOM   3936  HA  GLU 0 264     -67.466 -24.660 -21.133  1.00  0.00      A    H  
ATOM   3937 1HB  GLU 0 264     -65.694 -23.139 -19.160  1.00  0.00      A    H  
ATOM   3938 2HB  GLU 0 264     -66.453 -22.371 -20.548  1.00  0.00      A    H  
ATOM   3939 1HG  GLU 0 264     -68.657 -22.844 -19.684  1.00  0.00      A    H  
ATOM   3940 2HG  GLU 0 264     -67.983 -23.806 -18.370  1.00  0.00      A    H  
ATOM   3941  N   ILE 0 265     -64.193 -24.792 -21.175  1.00  0.00      A    N  
ATOM   3942  CA  ILE 0 265     -63.044 -24.819 -22.074  1.00  0.00      A    C  
ATOM   3943  C   ILE 0 265     -63.143 -25.994 -23.043  1.00  0.00      A    C  
ATOM   3944  O   ILE 0 265     -62.826 -25.868 -24.226  1.00  0.00      A    O  
ATOM   3945  CB  ILE 0 265     -61.727 -24.909 -21.281  1.00  0.00      A    C  
ATOM   3946  CG1 ILE 0 265     -61.450 -23.590 -20.555  1.00  0.00      A    C  
ATOM   3947  CG2 ILE 0 265     -60.573 -25.263 -22.207  1.00  0.00      A    C  
ATOM   3948  CD1 ILE 0 265     -60.250 -23.639 -19.638  1.00  0.00      A    C  
ATOM   3949  H   ILE 0 265     -64.056 -24.983 -20.194  1.00  0.00      A    H  
ATOM   3950  HA  ILE 0 265     -63.034 -23.895 -22.650  1.00  0.00      A    H  
ATOM   3951  HB  ILE 0 265     -61.816 -25.679 -20.515  1.00  0.00      A    H  
ATOM   3952 1HG1 ILE 0 265     -61.289 -22.799 -21.286  1.00  0.00      A    H  
ATOM   3953 2HG1 ILE 0 265     -62.320 -23.312 -19.961  1.00  0.00      A    H  
ATOM   3954 1HG2 ILE 0 265     -59.650 -25.322 -21.631  1.00  0.00      A    H  
ATOM   3955 2HG2 ILE 0 265     -60.769 -26.226 -22.679  1.00  0.00      A    H  
ATOM   3956 3HG2 ILE 0 265     -60.474 -24.497 -22.975  1.00  0.00      A    H  
ATOM   3957 1HD1 ILE 0 265     -60.117 -22.668 -19.159  1.00  0.00      A    H  
ATOM   3958 2HD1 ILE 0 265     -60.405 -24.403 -18.874  1.00  0.00      A    H  
ATOM   3959 3HD1 ILE 0 265     -59.359 -23.881 -20.216  1.00  0.00      A    H  
ATOM   3960  N   VAL 0 266     -63.593 -27.137 -22.533  1.00  0.00      A    N  
ATOM   3961  CA  VAL 0 266     -63.809 -28.319 -23.358  1.00  0.00      A    C  
ATOM   3962  C   VAL 0 266     -64.750 -28.033 -24.526  1.00  0.00      A    C  
ATOM   3963  O   VAL 0 266     -64.471 -28.410 -25.665  1.00  0.00      A    O  
ATOM   3964  CB  VAL 0 266     -64.393 -29.460 -22.505  1.00  0.00      A    C  
ATOM   3965  CG1 VAL 0 266     -64.864 -30.602 -23.393  1.00  0.00      A    C  
ATOM   3966  CG2 VAL 0 266     -63.352 -29.945 -21.507  1.00  0.00      A    C  
ATOM   3967  H   VAL 0 266     -63.791 -27.184 -21.544  1.00  0.00      A    H  
ATOM   3968  HA  VAL 0 266     -62.851 -28.631 -23.776  1.00  0.00      A    H  
ATOM   3969  HB  VAL 0 266     -65.266 -29.089 -21.967  1.00  0.00      A    H  
ATOM   3970 1HG1 VAL 0 266     -65.275 -31.400 -22.771  1.00  0.00      A    H  
ATOM   3971 2HG1 VAL 0 266     -65.634 -30.241 -24.073  1.00  0.00      A    H  
ATOM   3972 3HG1 VAL 0 266     -64.022 -30.988 -23.967  1.00  0.00      A    H  
ATOM   3973 1HG2 VAL 0 266     -63.772 -30.752 -20.906  1.00  0.00      A    H  
ATOM   3974 2HG2 VAL 0 266     -62.476 -30.311 -22.044  1.00  0.00      A    H  
ATOM   3975 3HG2 VAL 0 266     -63.060 -29.122 -20.856  1.00  0.00      A    H  
ATOM   3976  N   GLU 0 267     -65.863 -27.365 -24.239  1.00  0.00      A    N  
ATOM   3977  CA  GLU 0 267     -66.843 -27.024 -25.267  1.00  0.00      A    C  
ATOM   3978  C   GLU 0 267     -66.243 -26.105 -26.327  1.00  0.00      A    C  
ATOM   3979  O   GLU 0 267     -66.491 -26.274 -27.524  1.00  0.00      A    O  
ATOM   3980  CB  GLU 0 267     -68.067 -26.356 -24.635  1.00  0.00      A    C  
ATOM   3981  CG  GLU 0 267     -68.944 -27.295 -23.818  1.00  0.00      A    C  
ATOM   3982  CD  GLU 0 267     -70.102 -26.594 -23.165  1.00  0.00      A    C  
ATOM   3983  OE1 GLU 0 267     -70.158 -25.389 -23.234  1.00  0.00      A    O  
ATOM   3984  OE2 GLU 0 267     -70.932 -27.263 -22.597  1.00  0.00      A    O1-
ATOM   3985  H   GLU 0 267     -66.036 -27.086 -23.283  1.00  0.00      A    H  
ATOM   3986  HA  GLU 0 267     -67.154 -27.941 -25.766  1.00  0.00      A    H  
ATOM   3987 1HB  GLU 0 267     -67.742 -25.548 -23.980  1.00  0.00      A    H  
ATOM   3988 2HB  GLU 0 267     -68.685 -25.916 -25.417  1.00  0.00      A    H  
ATOM   3989 1HG  GLU 0 267     -69.329 -28.076 -24.474  1.00  0.00      A    H  
ATOM   3990 2HG  GLU 0 267     -68.334 -27.771 -23.052  1.00  0.00      A    H  
ATOM   3991  N   VAL 0 268     -65.455 -25.132 -25.880  1.00  0.00      A    N  
ATOM   3992  CA  VAL 0 268     -64.795 -24.197 -26.784  1.00  0.00      A    C  
ATOM   3993  C   VAL 0 268     -63.818 -24.927 -27.707  1.00  0.00      A    C  
ATOM   3994  O   VAL 0 268     -63.848 -24.752 -28.924  1.00  0.00      A    O  
ATOM   3995  CB  VAL 0 268     -64.040 -23.121 -25.983  1.00  0.00      A    C  
ATOM   3996  CG1 VAL 0 268     -63.140 -22.306 -26.901  1.00  0.00      A    C  
ATOM   3997  CG2 VAL 0 268     -65.031 -22.221 -25.262  1.00  0.00      A    C  
ATOM   3998  H   VAL 0 268     -65.311 -25.039 -24.885  1.00  0.00      A    H  
ATOM   3999  HA  VAL 0 268     -65.554 -23.732 -27.416  1.00  0.00      A    H  
ATOM   4000  HB  VAL 0 268     -63.395 -23.611 -25.253  1.00  0.00      A    H  
ATOM   4001 1HG1 VAL 0 268     -62.613 -21.550 -26.318  1.00  0.00      A    H  
ATOM   4002 2HG1 VAL 0 268     -62.416 -22.966 -27.379  1.00  0.00      A    H  
ATOM   4003 3HG1 VAL 0 268     -63.746 -21.817 -27.664  1.00  0.00      A    H  
ATOM   4004 1HG2 VAL 0 268     -64.489 -21.462 -24.697  1.00  0.00      A    H  
ATOM   4005 2HG2 VAL 0 268     -65.679 -21.735 -25.991  1.00  0.00      A    H  
ATOM   4006 3HG2 VAL 0 268     -65.635 -22.819 -24.579  1.00  0.00      A    H  
ATOM   4007  N   LEU 0 269     -62.959 -25.755 -27.119  1.00  0.00      A    N  
ATOM   4008  CA  LEU 0 269     -61.930 -26.462 -27.876  1.00  0.00      A    C  
ATOM   4009  C   LEU 0 269     -62.536 -27.412 -28.905  1.00  0.00      A    C  
ATOM   4010  O   LEU 0 269     -62.046 -27.516 -30.029  1.00  0.00      A    O  
ATOM   4011  CB  LEU 0 269     -61.022 -27.249 -26.923  1.00  0.00      A    C  
ATOM   4012  CG  LEU 0 269     -60.117 -26.403 -26.018  1.00  0.00      A    C  
ATOM   4013  CD1 LEU 0 269     -59.476 -27.296 -24.964  1.00  0.00      A    C  
ATOM   4014  CD2 LEU 0 269     -59.059 -25.709 -26.863  1.00  0.00      A    C  
ATOM   4015  H   LEU 0 269     -63.022 -25.899 -26.123  1.00  0.00      A    H  
ATOM   4016  HA  LEU 0 269     -61.339 -25.729 -28.424  1.00  0.00      A    H  
ATOM   4017 1HB  LEU 0 269     -61.647 -27.868 -26.281  1.00  0.00      A    H  
ATOM   4018 2HB  LEU 0 269     -60.382 -27.903 -27.513  1.00  0.00      A    H  
ATOM   4019  HG  LEU 0 269     -60.718 -25.654 -25.501  1.00  0.00      A    H  
ATOM   4020 1HD1 LEU 0 269     -58.833 -26.694 -24.321  1.00  0.00      A    H  
ATOM   4021 2HD1 LEU 0 269     -60.255 -27.763 -24.361  1.00  0.00      A    H  
ATOM   4022 3HD1 LEU 0 269     -58.881 -28.066 -25.453  1.00  0.00      A    H  
ATOM   4023 1HD2 LEU 0 269     -58.416 -25.107 -26.220  1.00  0.00      A    H  
ATOM   4024 2HD2 LEU 0 269     -58.458 -26.458 -27.380  1.00  0.00      A    H  
ATOM   4025 3HD2 LEU 0 269     -59.545 -25.065 -27.596  1.00  0.00      A    H  
ATOM   4026  N   LEU 0 270     -63.600 -28.106 -28.511  1.00  0.00      A    N  
ATOM   4027  CA  LEU 0 270     -64.287 -29.024 -29.416  1.00  0.00      A    C  
ATOM   4028  C   LEU 0 270     -64.882 -28.282 -30.609  1.00  0.00      A    C  
ATOM   4029  O   LEU 0 270     -64.766 -28.726 -31.751  1.00  0.00      A    O  
ATOM   4030  CB  LEU 0 270     -65.396 -29.774 -28.669  1.00  0.00      A    C  
ATOM   4031  CG  LEU 0 270     -64.922 -30.796 -27.626  1.00  0.00      A    C  
ATOM   4032  CD1 LEU 0 270     -66.103 -31.236 -26.772  1.00  0.00      A    C  
ATOM   4033  CD2 LEU 0 270     -64.284 -31.983 -28.333  1.00  0.00      A    C  
ATOM   4034  H   LEU 0 270     -63.942 -27.998 -27.568  1.00  0.00      A    H  
ATOM   4035  HA  LEU 0 270     -63.558 -29.733 -29.808  1.00  0.00      A    H  
ATOM   4036 1HB  LEU 0 270     -66.024 -29.047 -28.156  1.00  0.00      A    H  
ATOM   4037 2HB  LEU 0 270     -66.010 -30.304 -29.397  1.00  0.00      A    H  
ATOM   4038  HG  LEU 0 270     -64.188 -30.330 -26.967  1.00  0.00      A    H  
ATOM   4039 1HD1 LEU 0 270     -65.765 -31.962 -26.032  1.00  0.00      A    H  
ATOM   4040 2HD1 LEU 0 270     -66.526 -30.370 -26.264  1.00  0.00      A    H  
ATOM   4041 3HD1 LEU 0 270     -66.861 -31.692 -27.407  1.00  0.00      A    H  
ATOM   4042 1HD2 LEU 0 270     -63.947 -32.709 -27.593  1.00  0.00      A    H  
ATOM   4043 2HD2 LEU 0 270     -65.018 -32.451 -28.992  1.00  0.00      A    H  
ATOM   4044 3HD2 LEU 0 270     -63.433 -31.642 -28.923  1.00  0.00      A    H  
ATOM   4045  N   LYS 0 271     -65.522 -27.149 -30.335  1.00  0.00      A    N  
ATOM   4046  CA  LYS 0 271     -66.081 -26.306 -31.385  1.00  0.00      A    C  
ATOM   4047  C   LYS 0 271     -64.978 -25.733 -32.271  1.00  0.00      A    C  
ATOM   4048  O   LYS 0 271     -65.201 -25.424 -33.441  1.00  0.00      A    O  
ATOM   4049  CB  LYS 0 271     -66.912 -25.174 -30.779  1.00  0.00      A    C  
ATOM   4050  CG  LYS 0 271     -68.228 -25.622 -30.157  1.00  0.00      A    C  
ATOM   4051  CD  LYS 0 271     -68.960 -24.456 -29.510  1.00  0.00      A    C  
ATOM   4052  CE  LYS 0 271     -70.260 -24.908 -28.862  1.00  0.00      A    C  
ATOM   4053  NZ  LYS 0 271     -70.972 -23.782 -28.199  1.00  0.00      A    N1+
ATOM   4054  H   LYS 0 271     -65.622 -26.866 -29.371  1.00  0.00      A    H  
ATOM   4055  HA  LYS 0 271     -66.737 -26.915 -32.007  1.00  0.00      A    H  
ATOM   4056 1HB  LYS 0 271     -66.331 -24.670 -30.005  1.00  0.00      A    H  
ATOM   4057 2HB  LYS 0 271     -67.140 -24.436 -31.548  1.00  0.00      A    H  
ATOM   4058 1HG  LYS 0 271     -68.865 -26.057 -30.928  1.00  0.00      A    H  
ATOM   4059 2HG  LYS 0 271     -68.033 -26.382 -29.401  1.00  0.00      A    H  
ATOM   4060 1HD  LYS 0 271     -68.322 -24.004 -28.749  1.00  0.00      A    H  
ATOM   4061 2HD  LYS 0 271     -69.184 -23.704 -30.265  1.00  0.00      A    H  
ATOM   4062 1HE  LYS 0 271     -70.913 -25.338 -29.620  1.00  0.00      A    H  
ATOM   4063 2HE  LYS 0 271     -70.048 -25.676 -28.119  1.00  0.00      A    H  
ATOM   4064 1HZ  LYS 0 271     -71.827 -24.123 -27.782  1.00  0.00      A    H  
ATOM   4065 2HZ  LYS 0 271     -70.383 -23.387 -27.480  1.00  0.00      A    H  
ATOM   4066 3HZ  LYS 0 271     -71.191 -23.072 -28.882  1.00  0.00      A    H  
ATOM   4067  N   ALA 0 272     -63.784 -25.601 -31.700  1.00  0.00      A    N  
ATOM   4068  CA  ALA 0 272     -62.626 -25.089 -32.425  1.00  0.00      A    C  
ATOM   4069  C   ALA 0 272     -61.979 -26.144 -33.319  1.00  0.00      A    C  
ATOM   4070  O   ALA 0 272     -61.019 -25.860 -34.034  1.00  0.00      A    O  
ATOM   4071  CB  ALA 0 272     -61.608 -24.535 -31.452  1.00  0.00      A    C  
ATOM   4072  H   ALA 0 272     -63.678 -25.866 -30.732  1.00  0.00      A    H  
ATOM   4073  HA  ALA 0 272     -62.965 -24.285 -33.080  1.00  0.00      A    H  
ATOM   4074 1HB  ALA 0 272     -60.747 -24.155 -32.002  1.00  0.00      A    H  
ATOM   4075 2HB  ALA 0 272     -62.057 -23.725 -30.877  1.00  0.00      A    H  
ATOM   4076 3HB  ALA 0 272     -61.284 -25.326 -30.776  1.00  0.00      A    H  
ATOM   4077  N   GLY 0 273     -62.505 -27.363 -33.272  1.00  0.00      A    N  
ATOM   4078  CA  GLY 0 273     -62.057 -28.415 -34.166  1.00  0.00      A    C  
ATOM   4079  C   GLY 0 273     -61.058 -29.340 -33.503  1.00  0.00      A    C  
ATOM   4080  O   GLY 0 273     -60.363 -30.105 -34.174  1.00  0.00      A    O  
ATOM   4081  H   GLY 0 273     -63.234 -27.564 -32.603  1.00  0.00      A    H  
ATOM   4082 1HA  GLY 0 273     -62.915 -28.997 -34.501  1.00  0.00      A    H  
ATOM   4083 2HA  GLY 0 273     -61.602 -27.972 -35.050  1.00  0.00      A    H  
ATOM   4084  N   ALA 0 274     -60.981 -29.265 -32.177  1.00  0.00      A    N  
ATOM   4085  CA  ALA 0 274     -60.111 -30.147 -31.410  1.00  0.00      A    C  
ATOM   4086  C   ALA 0 274     -60.489 -31.611 -31.619  1.00  0.00      A    C  
ATOM   4087  O   ALA 0 274     -61.669 -31.948 -31.712  1.00  0.00      A    O  
ATOM   4088  CB  ALA 0 274     -60.162 -29.786 -29.931  1.00  0.00      A    C  
ATOM   4089  H   ALA 0 274     -61.542 -28.580 -31.689  1.00  0.00      A    H  
ATOM   4090  HA  ALA 0 274     -59.091 -30.013 -31.770  1.00  0.00      A    H  
ATOM   4091 1HB  ALA 0 274     -59.504 -30.453 -29.372  1.00  0.00      A    H  
ATOM   4092 2HB  ALA 0 274     -59.831 -28.757 -29.796  1.00  0.00      A    H  
ATOM   4093 3HB  ALA 0 274     -61.182 -29.891 -29.565  1.00  0.00      A    H  
ATOM   4094  N   ASP 0 275     -59.482 -32.476 -31.692  1.00  0.00      A    N  
ATOM   4095  CA  ASP 0 275     -59.711 -33.889 -31.954  1.00  0.00      A    C  
ATOM   4096  C   ASP 0 275     -60.212 -34.602 -30.702  1.00  0.00      A    C  
ATOM   4097  O   ASP 0 275     -59.439 -34.887 -29.788  1.00  0.00      A    O  
ATOM   4098  CB  ASP 0 275     -58.432 -34.557 -32.460  1.00  0.00      A    C  
ATOM   4099  CG  ASP 0 275     -58.634 -36.022 -32.798  1.00  0.00      A    C  
ATOM   4100  OD1 ASP 0 275     -59.756 -36.535 -32.596  1.00  0.00      A    O  
ATOM   4101  OD2 ASP 0 275     -57.673 -36.665 -33.272  1.00  0.00      A    O1-
ATOM   4102  H   ASP 0 275     -58.536 -32.146 -31.564  1.00  0.00      A    H  
ATOM   4103  HA  ASP 0 275     -60.479 -33.980 -32.722  1.00  0.00      A    H  
ATOM   4104 1HB  ASP 0 275     -58.079 -34.036 -33.350  1.00  0.00      A    H  
ATOM   4105 2HB  ASP 0 275     -57.654 -34.475 -31.701  1.00  0.00      A    H  
ATOM   4106  N   VAL 0 276     -61.507 -34.892 -30.676  1.00  0.00      A    N  
ATOM   4107  CA  VAL 0 276     -62.152 -35.448 -29.491  1.00  0.00      A    C  
ATOM   4108  C   VAL 0 276     -61.602 -36.829 -29.144  1.00  0.00      A    C  
ATOM   4109  O   VAL 0 276     -61.736 -37.291 -28.012  1.00  0.00      A    O  
ATOM   4110  CB  VAL 0 276     -63.672 -35.547 -29.713  1.00  0.00      A    C  
ATOM   4111  CG1 VAL 0 276     -63.996 -36.679 -30.679  1.00  0.00      A    C  
ATOM   4112  CG2 VAL 0 276     -64.378 -35.756 -28.382  1.00  0.00      A    C  
ATOM   4113  H   VAL 0 276     -62.060 -34.722 -31.503  1.00  0.00      A    H  
ATOM   4114  HA  VAL 0 276     -61.954 -34.787 -28.646  1.00  0.00      A    H  
ATOM   4115  HB  VAL 0 276     -64.025 -34.623 -30.172  1.00  0.00      A    H  
ATOM   4116 1HG1 VAL 0 276     -65.076 -36.735 -30.824  1.00  0.00      A    H  
ATOM   4117 2HG1 VAL 0 276     -63.511 -36.490 -31.636  1.00  0.00      A    H  
ATOM   4118 3HG1 VAL 0 276     -63.638 -37.621 -30.267  1.00  0.00      A    H  
ATOM   4119 1HG2 VAL 0 276     -65.453 -35.824 -28.547  1.00  0.00      A    H  
ATOM   4120 2HG2 VAL 0 276     -64.022 -36.677 -27.922  1.00  0.00      A    H  
ATOM   4121 3HG2 VAL 0 276     -64.166 -34.914 -27.722  1.00  0.00      A    H  
ATOM   4122  N   ASN 0 277     -60.972 -37.480 -30.120  1.00  0.00      A    N  
ATOM   4123  CA  ASN 0 277     -60.450 -38.832 -29.927  1.00  0.00      A    C  
ATOM   4124  C   ASN 0 277     -58.926 -38.922 -29.848  1.00  0.00      A    C  
ATOM   4125  O   ASN 0 277     -58.360 -40.012 -29.924  1.00  0.00      A    O  
ATOM   4126  CB  ASN 0 277     -60.960 -39.736 -31.034  1.00  0.00      A    C  
ATOM   4127  CG  ASN 0 277     -62.410 -40.096 -30.865  1.00  0.00      A    C  
ATOM   4128  ND2 ASN 0 277     -63.217 -39.744 -31.834  1.00  0.00      A    N  
ATOM   4129  OD1 ASN 0 277     -62.801 -40.692 -29.854  1.00  0.00      A    O  
ATOM   4130  H   ASN 0 277     -60.850 -37.029 -31.014  1.00  0.00      A    H  
ATOM   4131  HA  ASN 0 277     -60.793 -39.202 -28.960  1.00  0.00      A    H  
ATOM   4132 1HB  ASN 0 277     -60.831 -39.240 -31.998  1.00  0.00      A    H  
ATOM   4133 2HB  ASN 0 277     -60.370 -40.653 -31.056  1.00  0.00      A    H  
ATOM   4134 1HD2 ASN 0 277     -64.192 -39.958 -31.775  1.00  0.00      A    H  
ATOM   4135 2HD2 ASN 0 277     -62.857 -39.263 -32.633  1.00  0.00      A    H  
ATOM   4136  N   ALA 0 278     -58.270 -37.775 -29.691  1.00  0.00      A    N  
ATOM   4137  CA  ALA 0 278     -56.820 -37.734 -29.530  1.00  0.00      A    C  
ATOM   4138  C   ALA 0 278     -56.381 -38.485 -28.277  1.00  0.00      A    C  
ATOM   4139  O   ALA 0 278     -57.074 -38.466 -27.258  1.00  0.00      A    O  
ATOM   4140  CB  ALA 0 278     -56.331 -36.296 -29.482  1.00  0.00      A    C  
ATOM   4141  H   ALA 0 278     -58.792 -36.909 -29.685  1.00  0.00      A    H  
ATOM   4142  HA  ALA 0 278     -56.368 -38.230 -30.390  1.00  0.00      A    H  
ATOM   4143 1HB  ALA 0 278     -55.248 -36.284 -29.361  1.00  0.00      A    H  
ATOM   4144 2HB  ALA 0 278     -56.599 -35.790 -30.409  1.00  0.00      A    H  
ATOM   4145 3HB  ALA 0 278     -56.795 -35.783 -28.641  1.00  0.00      A    H  
ATOM   4146  N   LYS 0 279     -55.229 -39.142 -28.358  1.00  0.00      A    N  
ATOM   4147  CA  LYS 0 279     -54.676 -39.880 -27.227  1.00  0.00      A    C  
ATOM   4148  C   LYS 0 279     -53.391 -39.238 -26.711  1.00  0.00      A    C  
ATOM   4149  O   LYS 0 279     -52.594 -38.713 -27.491  1.00  0.00      A    O  
ATOM   4150  CB  LYS 0 279     -54.414 -41.336 -27.617  1.00  0.00      A    C  
ATOM   4151  CG  LYS 0 279     -55.673 -42.161 -27.845  1.00  0.00      A    C  
ATOM   4152  CD  LYS 0 279     -55.333 -43.586 -28.256  1.00  0.00      A    C  
ATOM   4153  CE  LYS 0 279     -56.583 -44.443 -28.372  1.00  0.00      A    C  
ATOM   4154  NZ  LYS 0 279     -56.269 -45.832 -28.805  1.00  0.00      A    N1+
ATOM   4155  H   LYS 0 279     -54.720 -39.130 -29.232  1.00  0.00      A    H  
ATOM   4156  HA  LYS 0 279     -55.403 -39.861 -26.414  1.00  0.00      A    H  
ATOM   4157 1HB  LYS 0 279     -53.823 -41.367 -28.532  1.00  0.00      A    H  
ATOM   4158 2HB  LYS 0 279     -53.833 -41.823 -26.834  1.00  0.00      A    H  
ATOM   4159 1HG  LYS 0 279     -56.263 -42.188 -26.929  1.00  0.00      A    H  
ATOM   4160 2HG  LYS 0 279     -56.273 -41.700 -28.629  1.00  0.00      A    H  
ATOM   4161 1HD  LYS 0 279     -54.819 -43.575 -29.218  1.00  0.00      A    H  
ATOM   4162 2HD  LYS 0 279     -54.668 -44.029 -27.514  1.00  0.00      A    H  
ATOM   4163 1HE  LYS 0 279     -57.089 -44.481 -27.409  1.00  0.00      A    H  
ATOM   4164 2HE  LYS 0 279     -57.265 -43.997 -29.097  1.00  0.00      A    H  
ATOM   4165 1HZ  LYS 0 279     -57.123 -46.367 -28.870  1.00  0.00      A    H  
ATOM   4166 2HZ  LYS 0 279     -55.816 -45.810 -29.708  1.00  0.00      A    H  
ATOM   4167 3HZ  LYS 0 279     -55.653 -46.264 -28.130  1.00  0.00      A    H  
ATOM   4168  N   ASP 0 280     -53.194 -39.285 -25.396  1.00  0.00      A    N  
ATOM   4169  CA  ASP 0 280     -51.914 -38.909 -24.805  1.00  0.00      A    C  
ATOM   4170  C   ASP 0 280     -50.965 -40.105 -24.786  1.00  0.00      A    C  
ATOM   4171  O   ASP 0 280     -51.272 -41.153 -25.354  1.00  0.00      A    O  
ATOM   4172  CB  ASP 0 280     -52.109 -38.377 -23.383  1.00  0.00      A    C  
ATOM   4173  CG  ASP 0 280     -52.560 -39.453 -22.404  1.00  0.00      A    C  
ATOM   4174  OD1 ASP 0 280     -52.478 -40.610 -22.745  1.00  0.00      A    O  
ATOM   4175  OD2 ASP 0 280     -52.983 -39.108 -21.326  1.00  0.00      A    O1-
ATOM   4176  H   ASP 0 280     -53.945 -39.587 -24.792  1.00  0.00      A    H  
ATOM   4177  HA  ASP 0 280     -51.461 -38.134 -25.424  1.00  0.00      A    H  
ATOM   4178 1HB  ASP 0 280     -51.174 -37.948 -23.023  1.00  0.00      A    H  
ATOM   4179 2HB  ASP 0 280     -52.854 -37.580 -23.392  1.00  0.00      A    H  
ATOM   4180  N   LYS 0 281     -49.820 -39.947 -24.131  1.00  0.00      A    N  
ATOM   4181  CA  LYS 0 281     -48.791 -40.984 -24.140  1.00  0.00      A    C  
ATOM   4182  C   LYS 0 281     -49.284 -42.291 -23.523  1.00  0.00      A    C  
ATOM   4183  O   LYS 0 281     -48.750 -43.364 -23.810  1.00  0.00      A    O  
ATOM   4184  CB  LYS 0 281     -47.544 -40.496 -23.399  1.00  0.00      A    C  
ATOM   4185  CG  LYS 0 281     -47.681 -40.480 -21.882  1.00  0.00      A    C  
ATOM   4186  CD  LYS 0 281     -46.391 -40.022 -21.217  1.00  0.00      A    C  
ATOM   4187  CE  LYS 0 281     -46.531 -39.988 -19.702  1.00  0.00      A    C  
ATOM   4188  NZ  LYS 0 281     -46.644 -41.354 -19.123  1.00  0.00      A    N1+
ATOM   4189  H   LYS 0 281     -49.656 -39.094 -23.615  1.00  0.00      A    H  
ATOM   4190  HA  LYS 0 281     -48.539 -41.211 -25.176  1.00  0.00      A    H  
ATOM   4191 1HB  LYS 0 281     -46.698 -41.135 -23.652  1.00  0.00      A    H  
ATOM   4192 2HB  LYS 0 281     -47.300 -39.485 -23.724  1.00  0.00      A    H  
ATOM   4193 1HG  LYS 0 281     -48.487 -39.804 -21.596  1.00  0.00      A    H  
ATOM   4194 2HG  LYS 0 281     -47.926 -41.480 -21.529  1.00  0.00      A    H  
ATOM   4195 1HD  LYS 0 281     -45.582 -40.704 -21.484  1.00  0.00      A    H  
ATOM   4196 2HD  LYS 0 281     -46.133 -39.025 -21.571  1.00  0.00      A    H  
ATOM   4197 1HE  LYS 0 281     -45.663 -39.494 -19.268  1.00  0.00      A    H  
ATOM   4198 2HE  LYS 0 281     -47.419 -39.418 -19.432  1.00  0.00      A    H  
ATOM   4199 1HZ  LYS 0 281     -46.736 -41.288 -18.119  1.00  0.00      A    H  
ATOM   4200 2HZ  LYS 0 281     -47.459 -41.816 -19.504  1.00  0.00      A    H  
ATOM   4201 3HZ  LYS 0 281     -45.818 -41.887 -19.351  1.00  0.00      A    H  
ATOM   4202  N   ASP 0 282     -50.305 -42.197 -22.679  1.00  0.00      A    N  
ATOM   4203  CA  ASP 0 282     -50.786 -43.350 -21.927  1.00  0.00      A    C  
ATOM   4204  C   ASP 0 282     -51.981 -43.988 -22.622  1.00  0.00      A    C  
ATOM   4205  O   ASP 0 282     -52.559 -44.956 -22.128  1.00  0.00      A    O  
ATOM   4206  CB  ASP 0 282     -51.172 -42.942 -20.502  1.00  0.00      A    C  
ATOM   4207  CG  ASP 0 282     -49.976 -42.509 -19.666  1.00  0.00      A    C  
ATOM   4208  OD1 ASP 0 282     -48.883 -42.932 -19.963  1.00  0.00      A    O  
ATOM   4209  OD2 ASP 0 282     -50.165 -41.760 -18.737  1.00  0.00      A    O1-
ATOM   4210  H   ASP 0 282     -50.760 -41.305 -22.555  1.00  0.00      A    H  
ATOM   4211  HA  ASP 0 282     -49.986 -44.090 -21.877  1.00  0.00      A    H  
ATOM   4212 1HB  ASP 0 282     -51.887 -42.120 -20.540  1.00  0.00      A    H  
ATOM   4213 2HB  ASP 0 282     -51.661 -43.780 -20.004  1.00  0.00      A    H  
ATOM   4214  N   GLY 0 283     -52.345 -43.435 -23.775  1.00  0.00      A    N  
ATOM   4215  CA  GLY 0 283     -53.454 -43.947 -24.559  1.00  0.00      A    C  
ATOM   4216  C   GLY 0 283     -54.794 -43.397 -24.112  1.00  0.00      A    C  
ATOM   4217  O   GLY 0 283     -55.844 -43.884 -24.530  1.00  0.00      A    O  
ATOM   4218  H   GLY 0 283     -51.833 -42.633 -24.115  1.00  0.00      A    H  
ATOM   4219 1HA  GLY 0 283     -53.303 -43.697 -25.609  1.00  0.00      A    H  
ATOM   4220 2HA  GLY 0 283     -53.478 -45.035 -24.489  1.00  0.00      A    H  
ATOM   4221  N   TYR 0 284     -54.758 -42.378 -23.260  1.00  0.00      A    N  
ATOM   4222  CA  TYR 0 284     -55.981 -41.799 -22.717  1.00  0.00      A    C  
ATOM   4223  C   TYR 0 284     -56.560 -40.727 -23.631  1.00  0.00      A    C  
ATOM   4224  O   TYR 0 284     -55.852 -39.821 -24.068  1.00  0.00      A    O  
ATOM   4225  CB  TYR 0 284     -55.719 -41.218 -21.326  1.00  0.00      A    C  
ATOM   4226  CG  TYR 0 284     -55.772 -42.244 -20.217  1.00  0.00      A    C  
ATOM   4227  CD1 TYR 0 284     -54.776 -43.203 -20.110  1.00  0.00      A    C  
ATOM   4228  CD2 TYR 0 284     -56.818 -42.226 -19.305  1.00  0.00      A    C  
ATOM   4229  CE1 TYR 0 284     -54.825 -44.140 -19.096  1.00  0.00      A    C  
ATOM   4230  CE2 TYR 0 284     -56.866 -43.163 -18.291  1.00  0.00      A    C  
ATOM   4231  CZ  TYR 0 284     -55.875 -44.117 -18.185  1.00  0.00      A    C  
ATOM   4232  OH  TYR 0 284     -55.923 -45.050 -17.175  1.00  0.00      A    O  
ATOM   4233  H   TYR 0 284     -53.867 -41.995 -22.981  1.00  0.00      A    H  
ATOM   4234  HA  TYR 0 284     -56.725 -42.590 -22.621  1.00  0.00      A    H  
ATOM   4235 1HB  TYR 0 284     -54.735 -40.746 -21.308  1.00  0.00      A    H  
ATOM   4236 2HB  TYR 0 284     -56.456 -40.444 -21.110  1.00  0.00      A    H  
ATOM   4237  HD1 TYR 0 284     -53.953 -43.216 -20.826  1.00  0.00      A    H  
ATOM   4238  HD2 TYR 0 284     -57.601 -41.473 -19.389  1.00  0.00      A    H  
ATOM   4239  HE1 TYR 0 284     -54.042 -44.893 -19.012  1.00  0.00      A    H  
ATOM   4240  HE2 TYR 0 284     -57.689 -43.150 -17.576  1.00  0.00      A    H  
ATOM   4241  HH  TYR 0 284     -55.495 -45.858 -17.467  1.00  0.00      A    H  
ATOM   4242  N   THR 0 285     -57.852 -40.845 -23.919  1.00  0.00      A    N  
ATOM   4243  CA  THR 0 285     -58.582 -39.807 -24.631  1.00  0.00      A    C  
ATOM   4244  C   THR 0 285     -59.202 -38.883 -23.591  1.00  0.00      A    C  
ATOM   4245  O   THR 0 285     -59.266 -39.235 -22.413  1.00  0.00      A    O  
ATOM   4246  CB  THR 0 285     -59.670 -40.393 -25.551  1.00  0.00      A    C  
ATOM   4247  CG2 THR 0 285     -59.059 -41.372 -26.542  1.00  0.00      A    C  
ATOM   4248  OG1 THR 0 285     -60.654 -41.070 -24.760  1.00  0.00      A    O  
ATOM   4249  H   THR 0 285     -58.340 -41.682 -23.632  1.00  0.00      A    H  
ATOM   4250  HA  THR 0 285     -57.885 -39.276 -25.278  1.00  0.00      A    H  
ATOM   4251  HB  THR 0 285     -60.156 -39.586 -26.099  1.00  0.00      A    H  
ATOM   4252  HG1 THR 0 285     -60.261 -41.849 -24.358  1.00  0.00      A    H  
ATOM   4253 1HG2 THR 0 285     -59.842 -41.776 -27.184  1.00  0.00      A    H  
ATOM   4254 2HG2 THR 0 285     -58.317 -40.857 -27.153  1.00  0.00      A    H  
ATOM   4255 3HG2 THR 0 285     -58.579 -42.187 -26.000  1.00  0.00      A    H  
ATOM   4256  N   PRO 0 286     -59.651 -37.693 -24.014  1.00  0.00      A    N  
ATOM   4257  CA  PRO 0 286     -60.386 -36.822 -23.092  1.00  0.00      A    C  
ATOM   4258  C   PRO 0 286     -61.545 -37.558 -22.426  1.00  0.00      A    C  
ATOM   4259  O   PRO 0 286     -61.908 -37.238 -21.294  1.00  0.00      A    O  
ATOM   4260  CB  PRO 0 286     -60.885 -35.697 -24.005  1.00  0.00      A    C  
ATOM   4261  CG  PRO 0 286     -59.893 -35.661 -25.116  1.00  0.00      A    C  
ATOM   4262  CD  PRO 0 286     -59.567 -37.108 -25.373  1.00  0.00      A    C  
ATOM   4263  HA  PRO 0 286     -59.688 -36.413 -22.346  1.00  0.00      A    H  
ATOM   4264 1HB  PRO 0 286     -61.906 -35.919 -24.350  1.00  0.00      A    H  
ATOM   4265 2HB  PRO 0 286     -60.934 -34.752 -23.445  1.00  0.00      A    H  
ATOM   4266 1HG  PRO 0 286     -60.327 -35.162 -25.996  1.00  0.00      A    H  
ATOM   4267 2HG  PRO 0 286     -59.012 -35.074 -24.820  1.00  0.00      A    H  
ATOM   4268 1HD  PRO 0 286     -60.313 -37.537 -26.057  1.00  0.00      A    H  
ATOM   4269 2HD  PRO 0 286     -58.557 -37.185 -25.804  1.00  0.00      A    H  
ATOM   4270  N   LEU 0 287     -62.108 -38.539 -23.123  1.00  0.00      A    N  
ATOM   4271  CA  LEU 0 287     -63.225 -39.316 -22.596  1.00  0.00      A    C  
ATOM   4272  C   LEU 0 287     -62.784 -40.241 -21.464  1.00  0.00      A    C  
ATOM   4273  O   LEU 0 287     -63.467 -40.360 -20.447  1.00  0.00      A    O  
ATOM   4274  CB  LEU 0 287     -63.866 -40.144 -23.717  1.00  0.00      A    C  
ATOM   4275  CG  LEU 0 287     -65.124 -40.930 -23.329  1.00  0.00      A    C  
ATOM   4276  CD1 LEU 0 287     -66.198 -39.963 -22.848  1.00  0.00      A    C  
ATOM   4277  CD2 LEU 0 287     -65.609 -41.736 -24.523  1.00  0.00      A    C  
ATOM   4278  H   LEU 0 287     -61.752 -38.752 -24.044  1.00  0.00      A    H  
ATOM   4279  HA  LEU 0 287     -63.961 -38.627 -22.183  1.00  0.00      A    H  
ATOM   4280 1HB  LEU 0 287     -64.132 -39.475 -24.534  1.00  0.00      A    H  
ATOM   4281 2HB  LEU 0 287     -63.130 -40.858 -24.086  1.00  0.00      A    H  
ATOM   4282  HG  LEU 0 287     -64.892 -41.606 -22.505  1.00  0.00      A    H  
ATOM   4283 1HD1 LEU 0 287     -67.093 -40.522 -22.572  1.00  0.00      A    H  
ATOM   4284 2HD1 LEU 0 287     -65.833 -39.414 -21.981  1.00  0.00      A    H  
ATOM   4285 3HD1 LEU 0 287     -66.442 -39.264 -23.647  1.00  0.00      A    H  
ATOM   4286 1HD2 LEU 0 287     -66.503 -42.296 -24.247  1.00  0.00      A    H  
ATOM   4287 2HD2 LEU 0 287     -65.843 -41.062 -25.347  1.00  0.00      A    H  
ATOM   4288 3HD2 LEU 0 287     -64.829 -42.432 -24.835  1.00  0.00      A    H  
ATOM   4289  N   HIS 0 288     -61.642 -40.894 -21.650  1.00  0.00      A    N  
ATOM   4290  CA  HIS 0 288     -61.041 -41.710 -20.600  1.00  0.00      A    C  
ATOM   4291  C   HIS 0 288     -60.768 -40.887 -19.348  1.00  0.00      A    C  
ATOM   4292  O   HIS 0 288     -61.032 -41.329 -18.230  1.00  0.00      A    O  
ATOM   4293  CB  HIS 0 288     -59.739 -42.350 -21.092  1.00  0.00      A    C  
ATOM   4294  CG  HIS 0 288     -59.942 -43.396 -22.143  1.00  0.00      A    C  
ATOM   4295  CD2 HIS 0 288     -60.383 -44.673 -22.058  1.00  0.00      A    C  
ATOM   4296  ND1 HIS 0 288     -59.677 -43.170 -23.478  1.00  0.00      A    N  
ATOM   4297  CE1 HIS 0 288     -59.948 -44.264 -24.168  1.00  0.00      A    C  
ATOM   4298  NE2 HIS 0 288     -60.378 -45.189 -23.330  1.00  0.00      A    N  
ATOM   4299  H   HIS 0 288     -61.175 -40.821 -22.543  1.00  0.00      A    H  
ATOM   4300  HA  HIS 0 288     -61.728 -42.509 -20.325  1.00  0.00      A    H  
ATOM   4301 1HB  HIS 0 288     -59.085 -41.579 -21.499  1.00  0.00      A    H  
ATOM   4302 2HB  HIS 0 288     -59.219 -42.808 -20.251  1.00  0.00      A    H  
ATOM   4303  HD2 HIS 0 288     -60.687 -45.193 -21.150  1.00  0.00      A    H  
ATOM   4304  HE1 HIS 0 288     -59.835 -44.383 -25.246  1.00  0.00      A    H  
ATOM   4305  HE2 HIS 0 288     -60.658 -46.127 -23.579  1.00  0.00      A    H  
ATOM   4306  N   LEU 0 289     -60.231 -39.686 -19.541  1.00  0.00      A    N  
ATOM   4307  CA  LEU 0 289     -59.847 -38.835 -18.422  1.00  0.00      A    C  
ATOM   4308  C   LEU 0 289     -61.073 -38.330 -17.665  1.00  0.00      A    C  
ATOM   4309  O   LEU 0 289     -61.137 -38.423 -16.440  1.00  0.00      A    O  
ATOM   4310  CB  LEU 0 289     -59.020 -37.644 -18.923  1.00  0.00      A    C  
ATOM   4311  CG  LEU 0 289     -57.664 -37.994 -19.549  1.00  0.00      A    C  
ATOM   4312  CD1 LEU 0 289     -57.096 -36.766 -20.249  1.00  0.00      A    C  
ATOM   4313  CD2 LEU 0 289     -56.718 -38.492 -18.467  1.00  0.00      A    C  
ATOM   4314  H   LEU 0 289     -60.086 -39.355 -20.483  1.00  0.00      A    H  
ATOM   4315  HA  LEU 0 289     -59.250 -39.425 -17.728  1.00  0.00      A    H  
ATOM   4316 1HB  LEU 0 289     -59.602 -37.108 -19.670  1.00  0.00      A    H  
ATOM   4317 2HB  LEU 0 289     -58.835 -36.973 -18.085  1.00  0.00      A    H  
ATOM   4318  HG  LEU 0 289     -57.800 -38.773 -20.300  1.00  0.00      A    H  
ATOM   4319 1HD1 LEU 0 289     -56.133 -37.015 -20.694  1.00  0.00      A    H  
ATOM   4320 2HD1 LEU 0 289     -57.784 -36.442 -21.031  1.00  0.00      A    H  
ATOM   4321 3HD1 LEU 0 289     -56.965 -35.963 -19.525  1.00  0.00      A    H  
ATOM   4322 1HD2 LEU 0 289     -55.754 -38.741 -18.913  1.00  0.00      A    H  
ATOM   4323 2HD2 LEU 0 289     -56.580 -37.714 -17.716  1.00  0.00      A    H  
ATOM   4324 3HD2 LEU 0 289     -57.140 -39.380 -17.995  1.00  0.00      A    H  
ATOM   4325  N   ALA 0 290     -62.042 -37.795 -18.402  1.00  0.00      A    N  
ATOM   4326  CA  ALA 0 290     -63.270 -37.287 -17.798  1.00  0.00      A    C  
ATOM   4327  C   ALA 0 290     -64.032 -38.400 -17.087  1.00  0.00      A    C  
ATOM   4328  O   ALA 0 290     -64.555 -38.207 -15.989  1.00  0.00      A    O  
ATOM   4329  CB  ALA 0 290     -64.146 -36.624 -18.850  1.00  0.00      A    C  
ATOM   4330  H   ALA 0 290     -61.926 -37.738 -19.404  1.00  0.00      A    H  
ATOM   4331  HA  ALA 0 290     -62.997 -36.544 -17.048  1.00  0.00      A    H  
ATOM   4332 1HB  ALA 0 290     -65.057 -36.250 -18.383  1.00  0.00      A    H  
ATOM   4333 2HB  ALA 0 290     -63.604 -35.793 -19.304  1.00  0.00      A    H  
ATOM   4334 3HB  ALA 0 290     -64.404 -37.350 -19.619  1.00  0.00      A    H  
ATOM   4335  N   ALA 0 291     -64.088 -39.566 -17.723  1.00  0.00      A    N  
ATOM   4336  CA  ALA 0 291     -64.795 -40.711 -17.161  1.00  0.00      A    C  
ATOM   4337  C   ALA 0 291     -64.137 -41.168 -15.863  1.00  0.00      A    C  
ATOM   4338  O   ALA 0 291     -64.819 -41.508 -14.899  1.00  0.00      A    O  
ATOM   4339  CB  ALA 0 291     -64.838 -41.850 -18.165  1.00  0.00      A    C  
ATOM   4340  H   ALA 0 291     -63.632 -39.661 -18.617  1.00  0.00      A    H  
ATOM   4341  HA  ALA 0 291     -65.815 -40.401 -16.935  1.00  0.00      A    H  
ATOM   4342 1HB  ALA 0 291     -65.369 -42.698 -17.733  1.00  0.00      A    H  
ATOM   4343 2HB  ALA 0 291     -65.356 -41.522 -19.067  1.00  0.00      A    H  
ATOM   4344 3HB  ALA 0 291     -63.823 -42.151 -18.420  1.00  0.00      A    H  
ATOM   4345  N   ARG 0 292     -62.807 -41.174 -15.849  1.00  0.00      A    N  
ATOM   4346  CA  ARG 0 292     -62.046 -41.607 -14.683  1.00  0.00      A    C  
ATOM   4347  C   ARG 0 292     -62.232 -40.645 -13.514  1.00  0.00      A    C  
ATOM   4348  O   ARG 0 292     -62.501 -41.064 -12.389  1.00  0.00      A    O  
ATOM   4349  CB  ARG 0 292     -60.567 -41.711 -15.020  1.00  0.00      A    C  
ATOM   4350  CG  ARG 0 292     -59.693 -42.255 -13.900  1.00  0.00      A    C  
ATOM   4351  CD  ARG 0 292     -58.248 -42.134 -14.223  1.00  0.00      A    C  
ATOM   4352  NE  ARG 0 292     -57.800 -40.751 -14.198  1.00  0.00      A    N  
ATOM   4353  CZ  ARG 0 292     -56.719 -40.286 -14.853  1.00  0.00      A    C  
ATOM   4354  NH1 ARG 0 292     -55.985 -41.104 -15.576  1.00  0.00      A    N1+
ATOM   4355  NH2 ARG 0 292     -56.394 -39.008 -14.767  1.00  0.00      A    N  
ATOM   4356  H   ARG 0 292     -62.313 -40.869 -16.674  1.00  0.00      A    H  
ATOM   4357  HA  ARG 0 292     -62.408 -42.589 -14.378  1.00  0.00      A    H  
ATOM   4358 1HB  ARG 0 292     -60.436 -42.361 -15.884  1.00  0.00      A    H  
ATOM   4359 2HB  ARG 0 292     -60.184 -40.728 -15.289  1.00  0.00      A    H  
ATOM   4360 1HG  ARG 0 292     -59.887 -41.697 -12.984  1.00  0.00      A    H  
ATOM   4361 2HG  ARG 0 292     -59.922 -43.309 -13.739  1.00  0.00      A    H  
ATOM   4362 1HD  ARG 0 292     -57.664 -42.695 -13.493  1.00  0.00      A    H  
ATOM   4363 2HD  ARG 0 292     -58.064 -42.535 -15.219  1.00  0.00      A    H  
ATOM   4364  HE  ARG 0 292     -58.339 -40.093 -13.653  1.00  0.00      A    H  
ATOM   4365 1HH1 ARG 0 292     -56.234 -42.081 -15.641  1.00  0.00      A    H  
ATOM   4366 2HH1 ARG 0 292     -55.174 -40.755 -16.065  1.00  0.00      A    H  
ATOM   4367 1HH2 ARG 0 292     -56.957 -38.379 -14.211  1.00  0.00      A    H  
ATOM   4368 2HH2 ARG 0 292     -55.584 -38.659 -15.257  1.00  0.00      A    H  
ATOM   4369  N   GLU 0 293     -62.081 -39.355 -13.794  1.00  0.00      A    N  
ATOM   4370  CA  GLU 0 293     -62.121 -38.327 -12.758  1.00  0.00      A    C  
ATOM   4371  C   GLU 0 293     -63.523 -38.144 -12.187  1.00  0.00      A    C  
ATOM   4372  O   GLU 0 293     -63.685 -37.806 -11.012  1.00  0.00      A    O  
ATOM   4373  CB  GLU 0 293     -61.617 -36.995 -13.319  1.00  0.00      A    C  
ATOM   4374  CG  GLU 0 293     -60.132 -36.977 -13.656  1.00  0.00      A    C  
ATOM   4375  CD  GLU 0 293     -59.261 -37.293 -12.472  1.00  0.00      A    C  
ATOM   4376  OE1 GLU 0 293     -59.469 -36.713 -11.434  1.00  0.00      A    O  
ATOM   4377  OE2 GLU 0 293     -58.384 -38.114 -12.608  1.00  0.00      A    O1-
ATOM   4378  H   GLU 0 293     -61.933 -39.080 -14.755  1.00  0.00      A    H  
ATOM   4379  HA  GLU 0 293     -61.488 -38.646 -11.930  1.00  0.00      A    H  
ATOM   4380 1HB  GLU 0 293     -62.168 -36.750 -14.227  1.00  0.00      A    H  
ATOM   4381 2HB  GLU 0 293     -61.806 -36.201 -12.597  1.00  0.00      A    H  
ATOM   4382 1HG  GLU 0 293     -59.939 -37.708 -14.441  1.00  0.00      A    H  
ATOM   4383 2HG  GLU 0 293     -59.870 -35.992 -14.042  1.00  0.00      A    H  
ATOM   4384  N   GLY 0 294     -64.533 -38.365 -13.021  1.00  0.00      A    N  
ATOM   4385  CA  GLY 0 294     -65.912 -38.264 -12.584  1.00  0.00      A    C  
ATOM   4386  C   GLY 0 294     -66.651 -37.068 -13.146  1.00  0.00      A    C  
ATOM   4387  O   GLY 0 294     -67.686 -36.668 -12.616  1.00  0.00      A    O  
ATOM   4388  H   GLY 0 294     -64.338 -38.610 -13.981  1.00  0.00      A    H  
ATOM   4389 1HA  GLY 0 294     -66.452 -39.165 -12.875  1.00  0.00      A    H  
ATOM   4390 2HA  GLY 0 294     -65.945 -38.205 -11.499  1.00  0.00      A    H  
ATOM   4391  N   HIS 0 295     -66.119 -36.493 -14.220  1.00  0.00      A    N  
ATOM   4392  CA  HIS 0 295     -66.696 -35.290 -14.805  1.00  0.00      A    C  
ATOM   4393  C   HIS 0 295     -67.850 -35.653 -15.730  1.00  0.00      A    C  
ATOM   4394  O   HIS 0 295     -67.724 -35.604 -16.955  1.00  0.00      A    O  
ATOM   4395  CB  HIS 0 295     -65.640 -34.491 -15.566  1.00  0.00      A    C  
ATOM   4396  CG  HIS 0 295     -64.505 -34.030 -14.707  1.00  0.00      A    C  
ATOM   4397  CD2 HIS 0 295     -63.166 -34.185 -14.839  1.00  0.00      A    C  
ATOM   4398  ND1 HIS 0 295     -64.695 -33.311 -13.547  1.00  0.00      A    N  
ATOM   4399  CE1 HIS 0 295     -63.523 -33.042 -13.000  1.00  0.00      A    C  
ATOM   4400  NE2 HIS 0 295     -62.579 -33.561 -13.765  1.00  0.00      A    N  
ATOM   4401  H   HIS 0 295     -65.295 -36.898 -14.642  1.00  0.00      A    H  
ATOM   4402  HA  HIS 0 295     -67.093 -34.656 -14.015  1.00  0.00      A    H  
ATOM   4403 1HB  HIS 0 295     -65.231 -35.101 -16.372  1.00  0.00      A    H  
ATOM   4404 2HB  HIS 0 295     -66.103 -33.615 -16.020  1.00  0.00      A    H  
ATOM   4405  HD2 HIS 0 295     -62.651 -34.705 -15.646  1.00  0.00      A    H  
ATOM   4406  HE1 HIS 0 295     -63.363 -32.487 -12.075  1.00  0.00      A    H  
ATOM   4407  HE2 HIS 0 295     -61.585 -33.512 -13.593  1.00  0.00      A    H  
ATOM   4408  N   LEU 0 296     -68.973 -36.020 -15.128  1.00  0.00      A    N  
ATOM   4409  CA  LEU 0 296     -70.141 -36.471 -15.872  1.00  0.00      A    C  
ATOM   4410  C   LEU 0 296     -70.513 -35.528 -17.009  1.00  0.00      A    C  
ATOM   4411  O   LEU 0 296     -70.747 -35.963 -18.137  1.00  0.00      A    O  
ATOM   4412  CB  LEU 0 296     -71.336 -36.619 -14.923  1.00  0.00      A    C  
ATOM   4413  CG  LEU 0 296     -72.653 -37.060 -15.575  1.00  0.00      A    C  
ATOM   4414  CD1 LEU 0 296     -72.500 -38.471 -16.127  1.00  0.00      A    C  
ATOM   4415  CD2 LEU 0 296     -73.774 -36.993 -14.549  1.00  0.00      A    C  
ATOM   4416  H   LEU 0 296     -69.017 -35.985 -14.119  1.00  0.00      A    H  
ATOM   4417  HA  LEU 0 296     -69.911 -37.433 -16.327  1.00  0.00      A    H  
ATOM   4418 1HB  LEU 0 296     -71.084 -37.353 -14.159  1.00  0.00      A    H  
ATOM   4419 2HB  LEU 0 296     -71.512 -35.662 -14.433  1.00  0.00      A    H  
ATOM   4420  HG  LEU 0 296     -72.885 -36.398 -16.410  1.00  0.00      A    H  
ATOM   4421 1HD1 LEU 0 296     -73.435 -38.783 -16.591  1.00  0.00      A    H  
ATOM   4422 2HD1 LEU 0 296     -71.704 -38.485 -16.872  1.00  0.00      A    H  
ATOM   4423 3HD1 LEU 0 296     -72.251 -39.154 -15.316  1.00  0.00      A    H  
ATOM   4424 1HD2 LEU 0 296     -74.711 -37.306 -15.013  1.00  0.00      A    H  
ATOM   4425 2HD2 LEU 0 296     -73.544 -37.655 -13.714  1.00  0.00      A    H  
ATOM   4426 3HD2 LEU 0 296     -73.874 -35.971 -14.183  1.00  0.00      A    H  
ATOM   4427  N   GLU 0 297     -70.569 -34.235 -16.707  1.00  0.00      A    N  
ATOM   4428  CA  GLU 0 297     -70.997 -33.253 -17.691  1.00  0.00      A    C  
ATOM   4429  C   GLU 0 297     -70.076 -33.233 -18.907  1.00  0.00      A    C  
ATOM   4430  O   GLU 0 297     -70.537 -33.094 -20.039  1.00  0.00      A    O  
ATOM   4431  CB  GLU 0 297     -71.047 -31.861 -17.057  1.00  0.00      A    C  
ATOM   4432  CG  GLU 0 297     -72.170 -31.669 -16.048  1.00  0.00      A    C  
ATOM   4433  CD  GLU 0 297     -72.094 -30.351 -15.331  1.00  0.00      A    C  
ATOM   4434  OE1 GLU 0 297     -71.037 -29.766 -15.313  1.00  0.00      A    O  
ATOM   4435  OE2 GLU 0 297     -73.094 -29.928 -14.799  1.00  0.00      A    O1-
ATOM   4436  H   GLU 0 297     -70.314 -33.926 -15.782  1.00  0.00      A    H  
ATOM   4437  HA  GLU 0 297     -71.989 -33.528 -18.048  1.00  0.00      A    H  
ATOM   4438 1HB  GLU 0 297     -70.104 -31.657 -16.551  1.00  0.00      A    H  
ATOM   4439 2HB  GLU 0 297     -71.168 -31.110 -17.838  1.00  0.00      A    H  
ATOM   4440 1HG  GLU 0 297     -73.126 -31.733 -16.566  1.00  0.00      A    H  
ATOM   4441 2HG  GLU 0 297     -72.129 -32.477 -15.318  1.00  0.00      A    H  
ATOM   4442  N   ILE 0 298     -68.775 -33.376 -18.670  1.00  0.00      A    N  
ATOM   4443  CA  ILE 0 298     -67.802 -33.378 -19.759  1.00  0.00      A    C  
ATOM   4444  C   ILE 0 298     -67.895 -34.659 -20.580  1.00  0.00      A    C  
ATOM   4445  O   ILE 0 298     -67.796 -34.632 -21.806  1.00  0.00      A    O  
ATOM   4446  CB  ILE 0 298     -66.370 -33.219 -19.217  1.00  0.00      A    C  
ATOM   4447  CG1 ILE 0 298     -66.168 -31.811 -18.649  1.00  0.00      A    C  
ATOM   4448  CG2 ILE 0 298     -65.352 -33.505 -20.311  1.00  0.00      A    C  
ATOM   4449  CD1 ILE 0 298     -64.849 -31.624 -17.936  1.00  0.00      A    C  
ATOM   4450  H   ILE 0 298     -68.450 -33.485 -17.718  1.00  0.00      A    H  
ATOM   4451  HA  ILE 0 298     -68.027 -32.543 -20.424  1.00  0.00      A    H  
ATOM   4452  HB  ILE 0 298     -66.212 -33.916 -18.395  1.00  0.00      A    H  
ATOM   4453 1HG1 ILE 0 298     -66.227 -31.082 -19.456  1.00  0.00      A    H  
ATOM   4454 2HG1 ILE 0 298     -66.970 -31.585 -17.945  1.00  0.00      A    H  
ATOM   4455 1HG2 ILE 0 298     -64.346 -33.387 -19.910  1.00  0.00      A    H  
ATOM   4456 2HG2 ILE 0 298     -65.483 -34.525 -20.669  1.00  0.00      A    H  
ATOM   4457 3HG2 ILE 0 298     -65.499 -32.808 -21.136  1.00  0.00      A    H  
ATOM   4458 1HD1 ILE 0 298     -64.780 -30.603 -17.560  1.00  0.00      A    H  
ATOM   4459 2HD1 ILE 0 298     -64.784 -32.322 -17.100  1.00  0.00      A    H  
ATOM   4460 3HD1 ILE 0 298     -64.031 -31.811 -18.630  1.00  0.00      A    H  
ATOM   4461  N   VAL 0 299     -68.085 -35.781 -19.894  1.00  0.00      A    N  
ATOM   4462  CA  VAL 0 299     -68.249 -37.067 -20.557  1.00  0.00      A    C  
ATOM   4463  C   VAL 0 299     -69.382 -37.006 -21.575  1.00  0.00      A    C  
ATOM   4464  O   VAL 0 299     -69.227 -37.436 -22.720  1.00  0.00      A    O  
ATOM   4465  CB  VAL 0 299     -68.545 -38.170 -19.523  1.00  0.00      A    C  
ATOM   4466  CG1 VAL 0 299     -69.001 -39.444 -20.219  1.00  0.00      A    C  
ATOM   4467  CG2 VAL 0 299     -67.309 -38.432 -18.676  1.00  0.00      A    C  
ATOM   4468  H   VAL 0 299     -68.118 -35.739 -18.886  1.00  0.00      A    H  
ATOM   4469  HA  VAL 0 299     -67.322 -37.309 -21.075  1.00  0.00      A    H  
ATOM   4470  HB  VAL 0 299     -69.363 -37.844 -18.881  1.00  0.00      A    H  
ATOM   4471 1HG1 VAL 0 299     -69.207 -40.212 -19.473  1.00  0.00      A    H  
ATOM   4472 2HG1 VAL 0 299     -69.908 -39.242 -20.789  1.00  0.00      A    H  
ATOM   4473 3HG1 VAL 0 299     -68.218 -39.792 -20.891  1.00  0.00      A    H  
ATOM   4474 1HG2 VAL 0 299     -67.525 -39.213 -17.947  1.00  0.00      A    H  
ATOM   4475 2HG2 VAL 0 299     -66.489 -38.753 -19.319  1.00  0.00      A    H  
ATOM   4476 3HG2 VAL 0 299     -67.025 -37.517 -18.155  1.00  0.00      A    H  
ATOM   4477  N   GLU 0 300     -70.517 -36.459 -21.153  1.00  0.00      A    N  
ATOM   4478  CA  GLU 0 300     -71.687 -36.350 -22.017  1.00  0.00      A    C  
ATOM   4479  C   GLU 0 300     -71.397 -35.502 -23.254  1.00  0.00      A    C  
ATOM   4480  O   GLU 0 300     -71.804 -35.849 -24.361  1.00  0.00      A    O  
ATOM   4481  CB  GLU 0 300     -72.864 -35.753 -21.242  1.00  0.00      A    C  
ATOM   4482  CG  GLU 0 300     -73.475 -36.689 -20.209  1.00  0.00      A    C  
ATOM   4483  CD  GLU 0 300     -74.564 -36.036 -19.402  1.00  0.00      A    C  
ATOM   4484  OE1 GLU 0 300     -74.746 -34.850 -19.534  1.00  0.00      A    O  
ATOM   4485  OE2 GLU 0 300     -75.214 -36.726 -18.653  1.00  0.00      A    O1-
ATOM   4486  H   GLU 0 300     -70.570 -36.108 -20.208  1.00  0.00      A    H  
ATOM   4487  HA  GLU 0 300     -71.963 -37.350 -22.354  1.00  0.00      A    H  
ATOM   4488 1HB  GLU 0 300     -72.538 -34.850 -20.726  1.00  0.00      A    H  
ATOM   4489 2HB  GLU 0 300     -73.651 -35.465 -21.941  1.00  0.00      A    H  
ATOM   4490 1HG  GLU 0 300     -73.888 -37.557 -20.719  1.00  0.00      A    H  
ATOM   4491 2HG  GLU 0 300     -72.690 -37.034 -19.538  1.00  0.00      A    H  
ATOM   4492  N   VAL 0 301     -70.696 -34.391 -23.052  1.00  0.00      A    N  
ATOM   4493  CA  VAL 0 301     -70.325 -33.501 -24.148  1.00  0.00      A    C  
ATOM   4494  C   VAL 0 301     -69.386 -34.184 -25.142  1.00  0.00      A    C  
ATOM   4495  O   VAL 0 301     -69.576 -34.085 -26.353  1.00  0.00      A    O  
ATOM   4496  CB  VAL 0 301     -69.645 -32.235 -23.596  1.00  0.00      A    C  
ATOM   4497  CG1 VAL 0 301     -69.010 -31.436 -24.725  1.00  0.00      A    C  
ATOM   4498  CG2 VAL 0 301     -70.658 -31.390 -22.839  1.00  0.00      A    C  
ATOM   4499  H   VAL 0 301     -70.412 -34.157 -22.111  1.00  0.00      A    H  
ATOM   4500  HA  VAL 0 301     -71.230 -33.225 -24.691  1.00  0.00      A    H  
ATOM   4501  HB  VAL 0 301     -68.841 -32.531 -22.920  1.00  0.00      A    H  
ATOM   4502 1HG1 VAL 0 301     -68.533 -30.544 -24.316  1.00  0.00      A    H  
ATOM   4503 2HG1 VAL 0 301     -68.262 -32.048 -25.228  1.00  0.00      A    H  
ATOM   4504 3HG1 VAL 0 301     -69.779 -31.140 -25.438  1.00  0.00      A    H  
ATOM   4505 1HG2 VAL 0 301     -70.170 -30.496 -22.452  1.00  0.00      A    H  
ATOM   4506 2HG2 VAL 0 301     -71.464 -31.099 -23.513  1.00  0.00      A    H  
ATOM   4507 3HG2 VAL 0 301     -71.069 -31.969 -22.012  1.00  0.00      A    H  
ATOM   4508  N   LEU 0 302     -68.374 -34.867 -24.623  1.00  0.00      A    N  
ATOM   4509  CA  LEU 0 302     -67.384 -35.528 -25.465  1.00  0.00      A    C  
ATOM   4510  C   LEU 0 302     -68.041 -36.598 -26.325  1.00  0.00      A    C  
ATOM   4511  O   LEU 0 302     -67.727 -36.745 -27.507  1.00  0.00      A    O  
ATOM   4512  CB  LEU 0 302     -66.282 -36.157 -24.601  1.00  0.00      A    C  
ATOM   4513  CG  LEU 0 302     -65.347 -35.168 -23.892  1.00  0.00      A    C  
ATOM   4514  CD1 LEU 0 302     -64.506 -35.913 -22.864  1.00  0.00      A    C  
ATOM   4515  CD2 LEU 0 302     -64.466 -34.476 -24.921  1.00  0.00      A    C  
ATOM   4516  H   LEU 0 302     -68.287 -34.934 -23.619  1.00  0.00      A    H  
ATOM   4517  HA  LEU 0 302     -66.936 -34.782 -26.122  1.00  0.00      A    H  
ATOM   4518 1HB  LEU 0 302     -66.750 -36.776 -23.838  1.00  0.00      A    H  
ATOM   4519 2HB  LEU 0 302     -65.669 -36.798 -25.235  1.00  0.00      A    H  
ATOM   4520  HG  LEU 0 302     -65.940 -34.423 -23.361  1.00  0.00      A    H  
ATOM   4521 1HD1 LEU 0 302     -63.842 -35.211 -22.360  1.00  0.00      A    H  
ATOM   4522 2HD1 LEU 0 302     -65.161 -36.383 -22.130  1.00  0.00      A    H  
ATOM   4523 3HD1 LEU 0 302     -63.913 -36.678 -23.365  1.00  0.00      A    H  
ATOM   4524 1HD2 LEU 0 302     -63.802 -33.773 -24.417  1.00  0.00      A    H  
ATOM   4525 2HD2 LEU 0 302     -63.872 -35.220 -25.451  1.00  0.00      A    H  
ATOM   4526 3HD2 LEU 0 302     -65.092 -33.937 -25.632  1.00  0.00      A    H  
ATOM   4527  N   LEU 0 303     -68.960 -37.342 -25.718  1.00  0.00      A    N  
ATOM   4528  CA  LEU 0 303     -69.691 -38.392 -26.416  1.00  0.00      A    C  
ATOM   4529  C   LEU 0 303     -70.552 -37.819 -27.539  1.00  0.00      A    C  
ATOM   4530  O   LEU 0 303     -70.630 -38.387 -28.628  1.00  0.00      A    O  
ATOM   4531  CB  LEU 0 303     -70.576 -39.165 -25.429  1.00  0.00      A    C  
ATOM   4532  CG  LEU 0 303     -69.831 -40.042 -24.414  1.00  0.00      A    C  
ATOM   4533  CD1 LEU 0 303     -70.800 -40.505 -23.335  1.00  0.00      A    C  
ATOM   4534  CD2 LEU 0 303     -69.203 -41.227 -25.131  1.00  0.00      A    C  
ATOM   4535  H   LEU 0 303     -69.154 -37.175 -24.741  1.00  0.00      A    H  
ATOM   4536  HA  LEU 0 303     -68.971 -39.073 -26.869  1.00  0.00      A    H  
ATOM   4537 1HB  LEU 0 303     -71.177 -38.451 -24.870  1.00  0.00      A    H  
ATOM   4538 2HB  LEU 0 303     -71.247 -39.810 -25.995  1.00  0.00      A    H  
ATOM   4539  HG  LEU 0 303     -69.049 -39.455 -23.931  1.00  0.00      A    H  
ATOM   4540 1HD1 LEU 0 303     -70.271 -41.127 -22.613  1.00  0.00      A    H  
ATOM   4541 2HD1 LEU 0 303     -71.219 -39.637 -22.825  1.00  0.00      A    H  
ATOM   4542 3HD1 LEU 0 303     -71.604 -41.082 -23.791  1.00  0.00      A    H  
ATOM   4543 1HD2 LEU 0 303     -68.674 -41.851 -24.410  1.00  0.00      A    H  
ATOM   4544 2HD2 LEU 0 303     -69.985 -41.816 -25.614  1.00  0.00      A    H  
ATOM   4545 3HD2 LEU 0 303     -68.502 -40.868 -25.885  1.00  0.00      A    H  
ATOM   4546  N   LYS 0 304     -71.195 -36.690 -27.268  1.00  0.00      A    N  
ATOM   4547  CA  LYS 0 304     -72.011 -36.008 -28.269  1.00  0.00      A    C  
ATOM   4548  C   LYS 0 304     -71.116 -35.461 -29.370  1.00  0.00      A    C  
ATOM   4549  O   LYS 0 304     -71.473 -35.483 -30.548  1.00  0.00      A    O  
ATOM   4550  CB  LYS 0 304     -72.829 -34.883 -27.634  1.00  0.00      A    C  
ATOM   4551  CG  LYS 0 304     -73.970 -35.359 -26.744  1.00  0.00      A    C  
ATOM   4552  CD  LYS 0 304     -74.670 -34.188 -26.070  1.00  0.00      A    C  
ATOM   4553  CE  LYS 0 304     -75.776 -34.665 -25.140  1.00  0.00      A    C  
ATOM   4554  NZ  LYS 0 304     -76.436 -33.534 -24.433  1.00  0.00      A    N1+
ATOM   4555  H   LYS 0 304     -71.118 -36.291 -26.343  1.00  0.00      A    H  
ATOM   4556  HA  LYS 0 304     -72.705 -36.731 -28.697  1.00  0.00      A    H  
ATOM   4557 1HB  LYS 0 304     -72.175 -34.252 -27.032  1.00  0.00      A    H  
ATOM   4558 2HB  LYS 0 304     -73.257 -34.257 -28.418  1.00  0.00      A    H  
ATOM   4559 1HG  LYS 0 304     -74.695 -35.909 -27.344  1.00  0.00      A    H  
ATOM   4560 2HG  LYS 0 304     -73.578 -36.027 -25.977  1.00  0.00      A    H  
ATOM   4561 1HD  LYS 0 304     -73.944 -33.613 -25.493  1.00  0.00      A    H  
ATOM   4562 2HD  LYS 0 304     -75.103 -33.537 -26.829  1.00  0.00      A    H  
ATOM   4563 1HE  LYS 0 304     -76.526 -35.206 -25.714  1.00  0.00      A    H  
ATOM   4564 2HE  LYS 0 304     -75.358 -35.346 -24.398  1.00  0.00      A    H  
ATOM   4565 1HZ  LYS 0 304     -77.160 -33.891 -23.827  1.00  0.00      A    H  
ATOM   4566 2HZ  LYS 0 304     -75.751 -33.036 -23.881  1.00  0.00      A    H  
ATOM   4567 3HZ  LYS 0 304     -76.842 -32.905 -25.110  1.00  0.00      A    H  
ATOM   4568  N   ALA 0 305     -69.947 -34.968 -28.976  1.00  0.00      A    N  
ATOM   4569  CA  ALA 0 305     -68.984 -34.422 -29.919  1.00  0.00      A    C  
ATOM   4570  C   ALA 0 305     -68.545 -35.487 -30.914  1.00  0.00      A    C  
ATOM   4571  O   ALA 0 305     -68.256 -35.186 -32.073  1.00  0.00      A    O  
ATOM   4572  CB  ALA 0 305     -67.781 -33.862 -29.174  1.00  0.00      A    C  
ATOM   4573  H   ALA 0 305     -69.724 -34.974 -27.991  1.00  0.00      A    H  
ATOM   4574  HA  ALA 0 305     -69.468 -33.616 -30.468  1.00  0.00      A    H  
ATOM   4575 1HB  ALA 0 305     -67.067 -33.456 -29.891  1.00  0.00      A    H  
ATOM   4576 2HB  ALA 0 305     -68.107 -33.070 -28.500  1.00  0.00      A    H  
ATOM   4577 3HB  ALA 0 305     -67.307 -34.656 -28.600  1.00  0.00      A    H  
ATOM   4578  N   GLY 0 306     -68.499 -36.731 -30.452  1.00  0.00      A    N  
ATOM   4579  CA  GLY 0 306     -68.161 -37.856 -31.305  1.00  0.00      A    C  
ATOM   4580  C   GLY 0 306     -67.040 -38.721 -30.755  1.00  0.00      A    C  
ATOM   4581  O   GLY 0 306     -66.386 -39.448 -31.502  1.00  0.00      A    O  
ATOM   4582  H   GLY 0 306     -68.708 -36.899 -29.478  1.00  0.00      A    H  
ATOM   4583 1HA  GLY 0 306     -69.041 -38.483 -31.447  1.00  0.00      A    H  
ATOM   4584 2HA  GLY 0 306     -67.863 -37.491 -32.286  1.00  0.00      A    H  
ATOM   4585  N   ALA 0 307     -66.816 -38.645 -29.445  1.00  0.00      A    N  
ATOM   4586  CA  ALA 0 307     -65.842 -39.507 -28.784  1.00  0.00      A    C  
ATOM   4587  C   ALA 0 307     -66.199 -40.984 -28.940  1.00  0.00      A    C  
ATOM   4588  O   ALA 0 307     -67.372 -41.354 -28.872  1.00  0.00      A    O  
ATOM   4589  CB  ALA 0 307     -65.723 -39.143 -27.310  1.00  0.00      A    C  
ATOM   4590  H   ALA 0 307     -67.333 -37.975 -28.895  1.00  0.00      A    H  
ATOM   4591  HA  ALA 0 307     -64.874 -39.354 -29.263  1.00  0.00      A    H  
ATOM   4592 1HB  ALA 0 307     -64.994 -39.796 -26.832  1.00  0.00      A    H  
ATOM   4593 2HB  ALA 0 307     -65.402 -38.106 -27.216  1.00  0.00      A    H  
ATOM   4594 3HB  ALA 0 307     -66.691 -39.268 -26.827  1.00  0.00      A    H  
ATOM   4595  N   ASP 0 308     -65.186 -41.819 -29.153  1.00  0.00      A    N  
ATOM   4596  CA  ASP 0 308     -65.389 -43.257 -29.292  1.00  0.00      A    C  
ATOM   4597  C   ASP 0 308     -65.560 -43.908 -27.922  1.00  0.00      A    C  
ATOM   4598  O   ASP 0 308     -64.595 -44.085 -27.182  1.00  0.00      A    O  
ATOM   4599  CB  ASP 0 308     -64.215 -43.898 -30.040  1.00  0.00      A    C  
ATOM   4600  CG  ASP 0 308     -64.406 -45.391 -30.265  1.00  0.00      A    C  
ATOM   4601  OD1 ASP 0 308     -65.283 -45.987 -29.606  1.00  0.00      A    O  
ATOM   4602  OD2 ASP 0 308     -63.680 -45.968 -31.104  1.00  0.00      A    O1-
ATOM   4603  H   ASP 0 308     -64.251 -41.446 -29.218  1.00  0.00      A    H  
ATOM   4604  HA  ASP 0 308     -66.300 -43.424 -29.868  1.00  0.00      A    H  
ATOM   4605 1HB  ASP 0 308     -64.091 -43.410 -31.007  1.00  0.00      A    H  
ATOM   4606 2HB  ASP 0 308     -63.295 -43.743 -29.475  1.00  0.00      A    H  
ATOM   4607  N   VAL 0 309     -66.800 -44.260 -27.594  1.00  0.00      A    N  
ATOM   4608  CA  VAL 0 309     -67.144 -44.740 -26.260  1.00  0.00      A    C  
ATOM   4609  C   VAL 0 309     -66.431 -46.049 -25.910  1.00  0.00      A    C  
ATOM   4610  O   VAL 0 309     -66.321 -46.412 -24.739  1.00  0.00      A    O  
ATOM   4611  CB  VAL 0 309     -68.667 -44.949 -26.155  1.00  0.00      A    C  
ATOM   4612  CG1 VAL 0 309     -69.088 -46.192 -26.925  1.00  0.00      A    C  
ATOM   4613  CG2 VAL 0 309     -69.075 -45.057 -24.694  1.00  0.00      A    C  
ATOM   4614  H   VAL 0 309     -67.522 -44.194 -28.295  1.00  0.00      A    H  
ATOM   4615  HA  VAL 0 309     -66.818 -43.998 -25.530  1.00  0.00      A    H  
ATOM   4616  HB  VAL 0 309     -69.174 -44.100 -26.613  1.00  0.00      A    H  
ATOM   4617 1HG1 VAL 0 309     -70.166 -46.325 -26.841  1.00  0.00      A    H  
ATOM   4618 2HG1 VAL 0 309     -68.818 -46.077 -27.975  1.00  0.00      A    H  
ATOM   4619 3HG1 VAL 0 309     -68.582 -47.065 -26.512  1.00  0.00      A    H  
ATOM   4620 1HG2 VAL 0 309     -70.153 -45.204 -24.628  1.00  0.00      A    H  
ATOM   4621 2HG2 VAL 0 309     -68.564 -45.903 -24.234  1.00  0.00      A    H  
ATOM   4622 3HG2 VAL 0 309     -68.802 -44.140 -24.171  1.00  0.00      A    H  
ATOM   4623  N   ASN 0 310     -65.941 -46.751 -26.927  1.00  0.00      A    N  
ATOM   4624  CA  ASN 0 310     -65.291 -48.042 -26.720  1.00  0.00      A    C  
ATOM   4625  C   ASN 0 310     -63.782 -48.008 -26.938  1.00  0.00      A    C  
ATOM   4626  O   ASN 0 310     -63.137 -49.055 -27.022  1.00  0.00      A    O  
ATOM   4627  CB  ASN 0 310     -65.923 -49.088 -27.619  1.00  0.00      A    C  
ATOM   4628  CG  ASN 0 310     -67.283 -49.516 -27.142  1.00  0.00      A    C  
ATOM   4629  ND2 ASN 0 310     -68.275 -49.353 -27.980  1.00  0.00      A    N  
ATOM   4630  OD1 ASN 0 310     -67.436 -49.994 -26.011  1.00  0.00      A    O  
ATOM   4631  H   ASN 0 310     -66.018 -46.386 -27.865  1.00  0.00      A    H  
ATOM   4632  HA  ASN 0 310     -65.426 -48.333 -25.677  1.00  0.00      A    H  
ATOM   4633 1HB  ASN 0 310     -66.015 -48.692 -28.631  1.00  0.00      A    H  
ATOM   4634 2HB  ASN 0 310     -65.277 -49.964 -27.668  1.00  0.00      A    H  
ATOM   4635 1HD2 ASN 0 310     -69.202 -49.620 -27.716  1.00  0.00      A    H  
ATOM   4636 2HD2 ASN 0 310     -68.105 -48.962 -28.884  1.00  0.00      A    H  
ATOM   4637  N   ALA 0 311     -63.222 -46.806 -27.030  1.00  0.00      A    N  
ATOM   4638  CA  ALA 0 311     -61.780 -46.647 -27.173  1.00  0.00      A    C  
ATOM   4639  C   ALA 0 311     -61.053 -47.218 -25.959  1.00  0.00      A    C  
ATOM   4640  O   ALA 0 311     -61.536 -47.117 -24.832  1.00  0.00      A    O  
ATOM   4641  CB  ALA 0 311     -61.422 -45.185 -27.367  1.00  0.00      A    C  
ATOM   4642  H   ALA 0 311     -63.807 -45.982 -26.997  1.00  0.00      A    H  
ATOM   4643  HA  ALA 0 311     -61.464 -47.206 -28.054  1.00  0.00      A    H  
ATOM   4644 1HB  ALA 0 311     -60.342 -45.086 -27.472  1.00  0.00      A    H  
ATOM   4645 2HB  ALA 0 311     -61.911 -44.806 -28.264  1.00  0.00      A    H  
ATOM   4646 3HB  ALA 0 311     -61.757 -44.612 -26.504  1.00  0.00      A    H  
ATOM   4647  N   LYS 0 312     -59.811 -47.446 -26.069  1.00  0.00      A    N  
ATOM   4648  CA  LYS 0 312     -58.984 -48.065 -25.031  1.00  0.00      A    C  
ATOM   4649  C   LYS 0 312     -57.682 -47.305 -24.783  1.00  0.00      A    C  
ATOM   4650  O   LYS 0 312     -57.090 -46.744 -25.710  1.00  0.00      A    O  
ATOM   4651  CB  LYS 0 312     -58.672 -49.515 -25.403  1.00  0.00      A    C  
ATOM   4652  CG  LYS 0 312     -59.874 -50.449 -25.355  1.00  0.00      A    C  
ATOM   4653  CD  LYS 0 312     -59.487 -51.868 -25.746  1.00  0.00      A    C  
ATOM   4654  CE  LYS 0 312     -60.657 -52.826 -25.583  1.00  0.00      A    C  
ATOM   4655  NZ  LYS 0 312     -60.280 -54.227 -25.916  1.00  0.00      A    N1+
ATOM   4656  HA  LYS 0 312     -59.532 -48.035 -24.089  1.00  0.00      A    H  
ATOM   4657 1HB  LYS 0 312     -58.259 -49.552 -26.411  1.00  0.00      A    H  
ATOM   4658 2HB  LYS 0 312     -57.915 -49.909 -24.724  1.00  0.00      A    H  
ATOM   4659 1HG  LYS 0 312     -60.288 -50.459 -24.347  1.00  0.00      A    H  
ATOM   4660 2HG  LYS 0 312     -60.641 -50.090 -26.040  1.00  0.00      A    H  
ATOM   4661 1HD  LYS 0 312     -59.156 -51.883 -26.785  1.00  0.00      A    H  
ATOM   4662 2HD  LYS 0 312     -58.663 -52.206 -25.116  1.00  0.00      A    H  
ATOM   4663 1HE  LYS 0 312     -61.014 -52.794 -24.555  1.00  0.00      A    H  
ATOM   4664 2HE  LYS 0 312     -61.472 -52.518 -26.238  1.00  0.00      A    H  
ATOM   4665 1HZ  LYS 0 312     -61.082 -54.830 -25.796  1.00  0.00      A    H  
ATOM   4666 2HZ  LYS 0 312     -59.964 -54.273 -26.874  1.00  0.00      A    H  
ATOM   4667 3HZ  LYS 0 312     -59.538 -54.531 -25.303  1.00  0.00      A    H  
ATOM   4668  N   ASP 0 313     -57.238 -47.301 -23.528  1.00  0.00      A    N  
ATOM   4669  CA  ASP 0 313     -55.897 -46.831 -23.187  1.00  0.00      A    C  
ATOM   4670  C   ASP 0 313     -54.855 -47.949 -23.299  1.00  0.00      A    C  
ATOM   4671  O   ASP 0 313     -55.152 -49.046 -23.779  1.00  0.00      A    O  
ATOM   4672  CB  ASP 0 313     -55.883 -46.254 -21.770  1.00  0.00      A    C  
ATOM   4673  CG  ASP 0 313     -56.051 -47.319 -20.694  1.00  0.00      A    C  
ATOM   4674  OD1 ASP 0 313     -55.982 -48.481 -21.020  1.00  0.00      A    O  
ATOM   4675  OD2 ASP 0 313     -56.247 -46.960 -19.558  1.00  0.00      A    O1-
ATOM   4676  H   ASP 0 313     -57.844 -47.634 -22.792  1.00  0.00      A    H  
ATOM   4677  HA  ASP 0 313     -55.609 -46.059 -23.902  1.00  0.00      A    H  
ATOM   4678 1HB  ASP 0 313     -54.942 -45.731 -21.599  1.00  0.00      A    H  
ATOM   4679 2HB  ASP 0 313     -56.686 -45.523 -21.666  1.00  0.00      A    H  
ATOM   4680  N   LYS 0 314     -53.638 -47.658 -22.851  1.00  0.00      A    N  
ATOM   4681  CA  LYS 0 314     -52.522 -48.580 -23.004  1.00  0.00      A    C  
ATOM   4682  C   LYS 0 314     -52.773 -49.909 -22.292  1.00  0.00      A    C  
ATOM   4683  O   LYS 0 314     -52.172 -50.927 -22.643  1.00  0.00      A    O  
ATOM   4684  CB  LYS 0 314     -51.235 -47.941 -22.481  1.00  0.00      A    C  
ATOM   4685  CG  LYS 0 314     -51.136 -47.878 -20.962  1.00  0.00      A    C  
ATOM   4686  CD  LYS 0 314     -49.817 -47.264 -20.519  1.00  0.00      A    C  
ATOM   4687  CE  LYS 0 314     -49.679 -47.282 -19.004  1.00  0.00      A    C  
ATOM   4688  NZ  LYS 0 314     -49.526 -48.664 -18.476  1.00  0.00      A    N1+
ATOM   4689  H   LYS 0 314     -53.484 -46.772 -22.391  1.00  0.00      A    H  
ATOM   4690  HA  LYS 0 314     -52.400 -48.802 -24.065  1.00  0.00      A    H  
ATOM   4691 1HB  LYS 0 314     -50.374 -48.500 -22.849  1.00  0.00      A    H  
ATOM   4692 2HB  LYS 0 314     -51.152 -46.923 -22.863  1.00  0.00      A    H  
ATOM   4693 1HG  LYS 0 314     -51.958 -47.278 -20.569  1.00  0.00      A    H  
ATOM   4694 2HG  LYS 0 314     -51.215 -48.884 -20.551  1.00  0.00      A    H  
ATOM   4695 1HD  LYS 0 314     -48.989 -47.822 -20.958  1.00  0.00      A    H  
ATOM   4696 2HD  LYS 0 314     -49.761 -46.232 -20.866  1.00  0.00      A    H  
ATOM   4697 1HE  LYS 0 314     -48.809 -46.696 -18.711  1.00  0.00      A    H  
ATOM   4698 2HE  LYS 0 314     -50.562 -46.829 -18.552  1.00  0.00      A    H  
ATOM   4699 1HZ  LYS 0 314     -49.437 -48.634 -17.470  1.00  0.00      A    H  
ATOM   4700 2HZ  LYS 0 314     -50.337 -49.212 -18.725  1.00  0.00      A    H  
ATOM   4701 3HZ  LYS 0 314     -48.699 -49.087 -18.873  1.00  0.00      A    H  
ATOM   4702  N   ASP 0 315     -53.653 -49.900 -21.293  1.00  0.00      A    N  
ATOM   4703  CA  ASP 0 315     -53.903 -51.099 -20.497  1.00  0.00      A    C  
ATOM   4704  C   ASP 0 315     -55.153 -51.857 -20.943  1.00  0.00      A    C  
ATOM   4705  O   ASP 0 315     -55.524 -52.868 -20.341  1.00  0.00      A    O  
ATOM   4706  CB  ASP 0 315     -54.036 -50.728 -19.019  1.00  0.00      A    C  
ATOM   4707  CG  ASP 0 315     -52.740 -50.193 -18.423  1.00  0.00      A    C  
ATOM   4708  OD1 ASP 0 315     -51.696 -50.507 -18.944  1.00  0.00      A    O  
ATOM   4709  OD2 ASP 0 315     -52.807 -49.475 -17.455  1.00  0.00      A    O1-
ATOM   4710  H   ASP 0 315     -54.158 -49.052 -21.080  1.00  0.00      A    H  
ATOM   4711  HA  ASP 0 315     -53.076 -51.792 -20.648  1.00  0.00      A    H  
ATOM   4712 1HB  ASP 0 315     -54.812 -49.971 -18.902  1.00  0.00      A    H  
ATOM   4713 2HB  ASP 0 315     -54.345 -51.605 -18.450  1.00  0.00      A    H  
ATOM   4714  N   GLY 0 316     -55.791 -51.368 -22.002  1.00  0.00      A    N  
ATOM   4715  CA  GLY 0 316     -56.989 -51.995 -22.530  1.00  0.00      A    C  
ATOM   4716  C   GLY 0 316     -58.274 -51.538 -21.860  1.00  0.00      A    C  
ATOM   4717  O   GLY 0 316     -59.335 -52.132 -22.062  1.00  0.00      A    O  
ATOM   4718  H   GLY 0 316     -55.431 -50.538 -22.452  1.00  0.00      A    H  
ATOM   4719 1HA  GLY 0 316     -57.070 -51.789 -23.596  1.00  0.00      A    H  
ATOM   4720 2HA  GLY 0 316     -56.913 -53.077 -22.417  1.00  0.00      A    H  
ATOM   4721  N   TYR 0 317     -58.181 -50.479 -21.060  1.00  0.00      A    N  
ATOM   4722  CA  TYR 0 317     -59.334 -49.975 -20.321  1.00  0.00      A    C  
ATOM   4723  C   TYR 0 317     -60.159 -48.995 -21.152  1.00  0.00      A    C  
ATOM   4724  O   TYR 0 317     -59.625 -48.030 -21.704  1.00  0.00      A    O  
ATOM   4725  CB  TYR 0 317     -58.880 -49.311 -19.019  1.00  0.00      A    C  
ATOM   4726  CG  TYR 0 317     -58.597 -50.290 -17.900  1.00  0.00      A    C  
ATOM   4727  CD1 TYR 0 317     -57.473 -51.102 -17.957  1.00  0.00      A    C  
ATOM   4728  CD2 TYR 0 317     -59.460 -50.375 -16.818  1.00  0.00      A    C  
ATOM   4729  CE1 TYR 0 317     -57.215 -51.996 -16.936  1.00  0.00      A    C  
ATOM   4730  CE2 TYR 0 317     -59.202 -51.269 -15.797  1.00  0.00      A    C  
ATOM   4731  CZ  TYR 0 317     -58.085 -52.077 -15.854  1.00  0.00      A    C  
ATOM   4732  OH  TYR 0 317     -57.828 -52.968 -14.836  1.00  0.00      A    O  
ATOM   4733  H   TYR 0 317     -57.291 -50.011 -20.960  1.00  0.00      A    H  
ATOM   4734  HA  TYR 0 317     -59.983 -50.817 -20.077  1.00  0.00      A    H  
ATOM   4735 1HB  TYR 0 317     -57.973 -48.732 -19.202  1.00  0.00      A    H  
ATOM   4736 2HB  TYR 0 317     -59.648 -48.618 -18.677  1.00  0.00      A    H  
ATOM   4737  HD1 TYR 0 317     -56.795 -51.035 -18.808  1.00  0.00      A    H  
ATOM   4738  HD2 TYR 0 317     -60.344 -49.738 -16.774  1.00  0.00      A    H  
ATOM   4739  HE1 TYR 0 317     -56.333 -52.633 -16.980  1.00  0.00      A    H  
ATOM   4740  HE2 TYR 0 317     -59.882 -51.336 -14.947  1.00  0.00      A    H  
ATOM   4741  HH  TYR 0 317     -57.403 -53.749 -15.197  1.00  0.00      A    H  
ATOM   4742  N   THR 0 318     -61.463 -49.248 -21.227  1.00  0.00      A    N  
ATOM   4743  CA  THR 0 318     -62.398 -48.346 -21.886  1.00  0.00      A    C  
ATOM   4744  C   THR 0 318     -62.930 -47.358 -20.852  1.00  0.00      A    C  
ATOM   4745  O   THR 0 318     -62.817 -47.600 -19.650  1.00  0.00      A    O  
ATOM   4746  CB  THR 0 318     -63.562 -49.110 -22.544  1.00  0.00      A    C  
ATOM   4747  CG2 THR 0 318     -63.036 -50.119 -23.553  1.00  0.00      A    C  
ATOM   4748  OG1 THR 0 318     -64.317 -49.796 -21.537  1.00  0.00      A    O  
ATOM   4749  H   THR 0 318     -61.811 -50.099 -20.810  1.00  0.00      A    H  
ATOM   4750  HA  THR 0 318     -61.869 -47.819 -22.680  1.00  0.00      A    H  
ATOM   4751  HB  THR 0 318     -64.219 -48.405 -23.054  1.00  0.00      A    H  
ATOM   4752  HG1 THR 0 318     -63.820 -50.556 -21.227  1.00  0.00      A    H  
ATOM   4753 1HG2 THR 0 318     -63.871 -50.650 -24.008  1.00  0.00      A    H  
ATOM   4754 2HG2 THR 0 318     -62.470 -49.599 -24.327  1.00  0.00      A    H  
ATOM   4755 3HG2 THR 0 318     -62.386 -50.833 -23.048  1.00  0.00      A    H  
ATOM   4756  N   PRO 0 319     -63.522 -46.243 -21.312  1.00  0.00      A    N  
ATOM   4757  CA  PRO 0 319     -64.209 -45.338 -20.384  1.00  0.00      A    C  
ATOM   4758  C   PRO 0 319     -65.152 -46.091 -19.453  1.00  0.00      A    C  
ATOM   4759  O   PRO 0 319     -65.340 -45.684 -18.308  1.00  0.00      A    O  
ATOM   4760  CB  PRO 0 319     -64.978 -44.404 -21.325  1.00  0.00      A    C  
ATOM   4761  CG  PRO 0 319     -64.148 -44.364 -22.561  1.00  0.00      A    C  
ATOM   4762  CD  PRO 0 319     -63.653 -45.776 -22.726  1.00  0.00      A    C  
ATOM   4763  HA  PRO 0 319     -63.462 -44.760 -19.822  1.00  0.00      A    H  
ATOM   4764 1HB  PRO 0 319     -65.990 -44.799 -21.502  1.00  0.00      A    H  
ATOM   4765 2HB  PRO 0 319     -65.097 -43.415 -20.858  1.00  0.00      A    H  
ATOM   4766 1HG  PRO 0 319     -64.753 -44.026 -23.415  1.00  0.00      A    H  
ATOM   4767 2HG  PRO 0 319     -63.328 -43.639 -22.445  1.00  0.00      A    H  
ATOM   4768 1HD  PRO 0 319     -64.397 -46.363 -23.284  1.00  0.00      A    H  
ATOM   4769 2HD  PRO 0 319     -62.687 -45.769 -23.253  1.00  0.00      A    H  
ATOM   4770  N   LEU 0 320     -65.735 -47.180 -19.947  1.00  0.00      A    N  
ATOM   4771  CA  LEU 0 320     -66.685 -47.963 -19.164  1.00  0.00      A    C  
ATOM   4772  C   LEU 0 320     -65.970 -48.764 -18.081  1.00  0.00      A    C  
ATOM   4773  O   LEU 0 320     -66.449 -48.858 -16.950  1.00  0.00      A    O  
ATOM   4774  CB  LEU 0 320     -67.470 -48.911 -20.079  1.00  0.00      A    C  
ATOM   4775  CG  LEU 0 320     -68.626 -49.670 -19.414  1.00  0.00      A    C  
ATOM   4776  CD1 LEU 0 320     -69.618 -48.675 -18.830  1.00  0.00      A    C  
ATOM   4777  CD2 LEU 0 320     -69.296 -50.574 -20.438  1.00  0.00      A    C  
ATOM   4778  H   LEU 0 320     -65.513 -47.471 -20.888  1.00  0.00      A    H  
ATOM   4779  HA  LEU 0 320     -67.374 -47.278 -18.673  1.00  0.00      A    H  
ATOM   4780 1HB  LEU 0 320     -67.885 -48.334 -20.904  1.00  0.00      A    H  
ATOM   4781 2HB  LEU 0 320     -66.781 -49.650 -20.489  1.00  0.00      A    H  
ATOM   4782  HG  LEU 0 320     -68.239 -50.275 -18.594  1.00  0.00      A    H  
ATOM   4783 1HD1 LEU 0 320     -70.439 -49.214 -18.357  1.00  0.00      A    H  
ATOM   4784 2HD1 LEU 0 320     -69.118 -48.055 -18.086  1.00  0.00      A    H  
ATOM   4785 3HD1 LEU 0 320     -70.011 -48.042 -19.626  1.00  0.00      A    H  
ATOM   4786 1HD2 LEU 0 320     -70.117 -51.114 -19.965  1.00  0.00      A    H  
ATOM   4787 2HD2 LEU 0 320     -69.684 -49.969 -21.258  1.00  0.00      A    H  
ATOM   4788 3HD2 LEU 0 320     -68.568 -51.287 -20.826  1.00  0.00      A    H  
ATOM   4789  N   HIS 0 321     -64.827 -49.343 -18.434  1.00  0.00      A    N  
ATOM   4790  CA  HIS 0 321     -63.993 -50.041 -17.461  1.00  0.00      A    C  
ATOM   4791  C   HIS 0 321     -63.564 -49.102 -16.342  1.00  0.00      A    C  
ATOM   4792  O   HIS 0 321     -63.585 -49.469 -15.166  1.00  0.00      A    O  
ATOM   4793  CB  HIS 0 321     -62.748 -50.623 -18.135  1.00  0.00      A    C  
ATOM   4794  CG  HIS 0 321     -63.031 -51.787 -19.033  1.00  0.00      A    C  
ATOM   4795  CD2 HIS 0 321     -63.383 -53.064 -18.751  1.00  0.00      A    C  
ATOM   4796  ND1 HIS 0 321     -62.953 -51.706 -20.406  1.00  0.00      A    N  
ATOM   4797  CE1 HIS 0 321     -63.250 -52.880 -20.933  1.00  0.00      A    C  
ATOM   4798  NE2 HIS 0 321     -63.515 -53.722 -19.949  1.00  0.00      A    N  
ATOM   4799  H   HIS 0 321     -64.526 -49.298 -19.398  1.00  0.00      A    H  
ATOM   4800  HA  HIS 0 321     -64.556 -50.864 -17.024  1.00  0.00      A    H  
ATOM   4801 1HB  HIS 0 321     -62.258 -49.850 -18.728  1.00  0.00      A    H  
ATOM   4802 2HB  HIS 0 321     -62.040 -50.948 -17.373  1.00  0.00      A    H  
ATOM   4803  HD2 HIS 0 321     -63.537 -53.491 -17.759  1.00  0.00      A    H  
ATOM   4804  HE1 HIS 0 321     -63.273 -53.113 -21.997  1.00  0.00      A    H  
ATOM   4805  HE2 HIS 0 321     -63.771 -54.694 -20.056  1.00  0.00      A    H  
ATOM   4806  N   LEU 0 322     -63.178 -47.890 -16.724  1.00  0.00      A    N  
ATOM   4807  CA  LEU 0 322     -62.667 -46.898 -15.783  1.00  0.00      A    C  
ATOM   4808  C   LEU 0 322     -63.743 -46.392 -14.832  1.00  0.00      A    C  
ATOM   4809  O   LEU 0 322     -63.543 -46.357 -13.618  1.00  0.00      A    O  
ATOM   4810  CB  LEU 0 322     -62.065 -45.714 -16.549  1.00  0.00      A    C  
ATOM   4811  CG  LEU 0 322     -60.851 -46.036 -17.429  1.00  0.00      A    C  
ATOM   4812  CD1 LEU 0 322     -60.552 -44.852 -18.338  1.00  0.00      A    C  
ATOM   4813  CD2 LEU 0 322     -59.657 -46.364 -16.545  1.00  0.00      A    C  
ATOM   4814  H   LEU 0 322     -63.242 -47.652 -17.703  1.00  0.00      A    H  
ATOM   4815  HA  LEU 0 322     -61.889 -47.363 -15.179  1.00  0.00      A    H  
ATOM   4816 1HB  LEU 0 322     -62.835 -45.288 -17.191  1.00  0.00      A    H  
ATOM   4817 2HB  LEU 0 322     -61.761 -44.953 -15.830  1.00  0.00      A    H  
ATOM   4818  HG  LEU 0 322     -61.079 -46.895 -18.062  1.00  0.00      A    H  
ATOM   4819 1HD1 LEU 0 322     -59.689 -45.083 -18.963  1.00  0.00      A    H  
ATOM   4820 2HD1 LEU 0 322     -61.415 -44.653 -18.972  1.00  0.00      A    H  
ATOM   4821 3HD1 LEU 0 322     -60.335 -43.974 -17.731  1.00  0.00      A    H  
ATOM   4822 1HD2 LEU 0 322     -58.793 -46.594 -17.171  1.00  0.00      A    H  
ATOM   4823 2HD2 LEU 0 322     -59.426 -45.506 -15.912  1.00  0.00      A    H  
ATOM   4824 3HD2 LEU 0 322     -59.891 -47.225 -15.919  1.00  0.00      A    H  
ATOM   4825  N   ALA 0 323     -64.877 -45.989 -15.391  1.00  0.00      A    N  
ATOM   4826  CA  ALA 0 323     -65.996 -45.511 -14.592  1.00  0.00      A    C  
ATOM   4827  C   ALA 0 323     -66.505 -46.613 -13.670  1.00  0.00      A    C  
ATOM   4828  O   ALA 0 323     -66.834 -46.365 -12.511  1.00  0.00      A    O  
ATOM   4829  CB  ALA 0 323     -67.114 -45.013 -15.493  1.00  0.00      A    C  
ATOM   4830  H   ALA 0 323     -64.968 -46.015 -16.398  1.00  0.00      A    H  
ATOM   4831  HA  ALA 0 323     -65.643 -44.683 -13.977  1.00  0.00      A    H  
ATOM   4832 1HB  ALA 0 323     -67.944 -44.657 -14.881  1.00  0.00      A    H  
ATOM   4833 2HB  ALA 0 323     -66.746 -44.195 -16.113  1.00  0.00      A    H  
ATOM   4834 3HB  ALA 0 323     -67.456 -45.825 -16.131  1.00  0.00      A    H  
ATOM   4835  N   ALA 0 324     -66.561 -47.833 -14.193  1.00  0.00      A    N  
ATOM   4836  CA  ALA 0 324     -67.025 -48.977 -13.420  1.00  0.00      A    C  
ATOM   4837  C   ALA 0 324     -66.107 -49.251 -12.234  1.00  0.00      A    C  
ATOM   4838  O   ALA 0 324     -66.568 -49.595 -11.145  1.00  0.00      A    O  
ATOM   4839  CB  ALA 0 324     -67.134 -50.208 -14.307  1.00  0.00      A    C  
ATOM   4840  H   ALA 0 324     -66.276 -47.971 -15.152  1.00  0.00      A    H  
ATOM   4841  HA  ALA 0 324     -68.012 -48.740 -13.023  1.00  0.00      A    H  
ATOM   4842 1HB  ALA 0 324     -67.482 -51.054 -13.714  1.00  0.00      A    H  
ATOM   4843 2HB  ALA 0 324     -67.842 -50.014 -15.114  1.00  0.00      A    H  
ATOM   4844 3HB  ALA 0 324     -66.156 -50.438 -14.730  1.00  0.00      A    H  
ATOM   4845  N   ARG 0 325     -64.805 -49.099 -12.452  1.00  0.00      A    N  
ATOM   4846  CA  ARG 0 325     -63.815 -49.390 -11.422  1.00  0.00      A    C  
ATOM   4847  C   ARG 0 325     -63.773 -48.293 -10.363  1.00  0.00      A    C  
ATOM   4848  O   ARG 0 325     -63.692 -48.575  -9.168  1.00  0.00      A    O  
ATOM   4849  CB  ARG 0 325     -62.432 -49.570 -12.046  1.00  0.00      A    C  
ATOM   4850  CG  ARG 0 325     -61.363 -50.028 -11.066  1.00  0.00      A    C  
ATOM   4851  CD  ARG 0 325     -59.988 -49.995 -11.703  1.00  0.00      A    C  
ATOM   4852  NE  ARG 0 325     -59.519 -48.631 -11.924  1.00  0.00      A    N  
ATOM   4853  CZ  ARG 0 325     -58.594 -48.294 -12.817  1.00  0.00      A    C  
ATOM   4854  NH1 ARG 0 325     -58.043 -49.225 -13.584  1.00  0.00      A    N1+
ATOM   4855  NH2 ARG 0 325     -58.224 -47.028 -12.950  1.00  0.00      A    N  
ATOM   4856  H   ARG 0 325     -64.493 -48.769 -13.354  1.00  0.00      A    H  
ATOM   4857  HA  ARG 0 325     -64.098 -50.319 -10.925  1.00  0.00      A    H  
ATOM   4858 1HB  ARG 0 325     -62.487 -50.303 -12.849  1.00  0.00      A    H  
ATOM   4859 2HB  ARG 0 325     -62.104 -48.628 -12.486  1.00  0.00      A    H  
ATOM   4860 1HG  ARG 0 325     -61.363 -49.370 -10.196  1.00  0.00      A    H  
ATOM   4861 2HG  ARG 0 325     -61.576 -51.049 -10.748  1.00  0.00      A    H  
ATOM   4862 1HD  ARG 0 325     -59.273 -50.498 -11.051  1.00  0.00      A    H  
ATOM   4863 2HD  ARG 0 325     -60.019 -50.502 -12.666  1.00  0.00      A    H  
ATOM   4864  HE  ARG 0 325     -59.925 -47.897 -11.360  1.00  0.00      A    H  
ATOM   4865 1HH1 ARG 0 325     -58.325 -50.190 -13.490  1.00  0.00      A    H  
ATOM   4866 2HH1 ARG 0 325     -57.341 -48.968 -14.263  1.00  0.00      A    H  
ATOM   4867 1HH2 ARG 0 325     -58.645 -46.315 -12.370  1.00  0.00      A    H  
ATOM   4868 2HH2 ARG 0 325     -57.521 -46.775 -13.628  1.00  0.00      A    H  
ATOM   4869  N   GLU 0 326     -63.830 -47.040 -10.805  1.00  0.00      A    N  
ATOM   4870  CA  GLU 0 326     -63.623 -45.900  -9.916  1.00  0.00      A    C  
ATOM   4871  C   GLU 0 326     -64.905 -45.492  -9.195  1.00  0.00      A    C  
ATOM   4872  O   GLU 0 326     -64.915 -44.534  -8.422  1.00  0.00      A    O  
ATOM   4873  CB  GLU 0 326     -63.056 -44.706 -10.690  1.00  0.00      A    C  
ATOM   4874  CG  GLU 0 326     -61.677 -44.948 -11.286  1.00  0.00      A    C  
ATOM   4875  CD  GLU 0 326     -60.616 -45.192 -10.232  1.00  0.00      A    C  
ATOM   4876  OE1 GLU 0 326     -60.748 -44.659  -9.107  1.00  0.00      A    O  
ATOM   4877  OE2 GLU 0 326     -59.644 -45.917 -10.528  1.00  0.00      A    O1-
ATOM   4878  H   GLU 0 326     -64.023 -46.872 -11.783  1.00  0.00      A    H  
ATOM   4879  HA  GLU 0 326     -62.907 -46.187  -9.147  1.00  0.00      A    H  
ATOM   4880 1HB  GLU 0 326     -63.732 -44.446 -11.503  1.00  0.00      A    H  
ATOM   4881 2HB  GLU 0 326     -62.988 -43.843 -10.028  1.00  0.00      A    H  
ATOM   4882 1HG  GLU 0 326     -61.724 -45.814 -11.944  1.00  0.00      A    H  
ATOM   4883 2HG  GLU 0 326     -61.396 -44.084 -11.885  1.00  0.00      A    H  
ATOM   4884  N   GLY 0 327     -65.988 -46.217  -9.458  1.00  0.00      A    N  
ATOM   4885  CA  GLY 0 327     -67.244 -45.994  -8.763  1.00  0.00      A    C  
ATOM   4886  C   GLY 0 327     -68.125 -44.901  -9.341  1.00  0.00      A    C  
ATOM   4887  O   GLY 0 327     -69.063 -44.447  -8.687  1.00  0.00      A    O  
ATOM   4888  H   GLY 0 327     -65.935 -46.942 -10.160  1.00  0.00      A    H  
ATOM   4889 1HA  GLY 0 327     -67.826 -46.916  -8.762  1.00  0.00      A    H  
ATOM   4890 2HA  GLY 0 327     -67.044 -45.740  -7.724  1.00  0.00      A    H  
ATOM   4891  N   HIS 0 328     -67.830 -44.481 -10.567  1.00  0.00      A    N  
ATOM   4892  CA  HIS 0 328     -68.551 -43.373 -11.182  1.00  0.00      A    C  
ATOM   4893  C   HIS 0 328     -69.853 -43.870 -11.807  1.00  0.00      A    C  
ATOM   4894  O   HIS 0 328     -69.984 -43.928 -13.030  1.00  0.00      A    O  
ATOM   4895  CB  HIS 0 328     -67.680 -42.666 -12.223  1.00  0.00      A    C  
ATOM   4896  CG  HIS 0 328     -66.422 -42.077 -11.661  1.00  0.00      A    C  
ATOM   4897  CD2 HIS 0 328     -65.129 -42.203 -12.041  1.00  0.00      A    C  
ATOM   4898  ND1 HIS 0 328     -66.418 -41.236 -10.566  1.00  0.00      A    N  
ATOM   4899  CE1 HIS 0 328     -65.175 -40.875 -10.296  1.00  0.00      A    C  
ATOM   4900  NE2 HIS 0 328     -64.375 -41.447 -11.176  1.00  0.00      A    N  
ATOM   4901  H   HIS 0 328     -67.092 -44.936 -11.083  1.00  0.00      A    H  
ATOM   4902  HA  HIS 0 328     -68.817 -42.643 -10.417  1.00  0.00      A    H  
ATOM   4903 1HB  HIS 0 328     -67.405 -43.373 -13.007  1.00  0.00      A    H  
ATOM   4904 2HB  HIS 0 328     -68.251 -41.865 -12.693  1.00  0.00      A    H  
ATOM   4905  HD2 HIS 0 328     -64.755 -42.794 -12.877  1.00  0.00      A    H  
ATOM   4906  HE1 HIS 0 328     -64.866 -40.217  -9.484  1.00  0.00      A    H  
ATOM   4907  HE2 HIS 0 328     -63.370 -41.348 -11.213  1.00  0.00      A    H  
ATOM   4908  N   LEU 0 329     -70.807 -44.225 -10.951  1.00  0.00      A    N  
ATOM   4909  CA  LEU 0 329     -72.083 -44.799 -11.380  1.00  0.00      A    C  
ATOM   4910  C   LEU 0 329     -72.762 -44.004 -12.490  1.00  0.00      A    C  
ATOM   4911  O   LEU 0 329     -73.240 -44.573 -13.470  1.00  0.00      A    O  
ATOM   4912  CB  LEU 0 329     -73.033 -44.897 -10.180  1.00  0.00      A    C  
ATOM   4913  CG  LEU 0 329     -74.430 -45.453 -10.482  1.00  0.00      A    C  
ATOM   4914  CD1 LEU 0 329     -74.313 -46.896 -10.953  1.00  0.00      A    C  
ATOM   4915  CD2 LEU 0 329     -75.298 -45.353  -9.236  1.00  0.00      A    C  
ATOM   4916  H   LEU 0 329     -70.635 -44.092  -9.965  1.00  0.00      A    H  
ATOM   4917  HA  LEU 0 329     -71.896 -45.789 -11.793  1.00  0.00      A    H  
ATOM   4918 1HB  LEU 0 329     -72.577 -45.539  -9.429  1.00  0.00      A    H  
ATOM   4919 2HB  LEU 0 329     -73.158 -43.903  -9.753  1.00  0.00      A    H  
ATOM   4920  HG  LEU 0 329     -74.885 -44.876 -11.288  1.00  0.00      A    H  
ATOM   4921 1HD1 LEU 0 329     -75.306 -47.291 -11.168  1.00  0.00      A    H  
ATOM   4922 2HD1 LEU 0 329     -73.704 -46.937 -11.856  1.00  0.00      A    H  
ATOM   4923 3HD1 LEU 0 329     -73.846 -47.496 -10.172  1.00  0.00      A    H  
ATOM   4924 1HD2 LEU 0 329     -76.291 -45.747  -9.451  1.00  0.00      A    H  
ATOM   4925 2HD2 LEU 0 329     -74.844 -45.929  -8.431  1.00  0.00      A    H  
ATOM   4926 3HD2 LEU 0 329     -75.379 -44.309  -8.933  1.00  0.00      A    H  
ATOM   4927  N   GLU 0 330     -72.810 -42.685 -12.325  1.00  0.00      A    N  
ATOM   4928  CA  GLU 0 330     -73.486 -41.823 -13.284  1.00  0.00      A    C  
ATOM   4929  C   GLU 0 330     -72.855 -41.917 -14.671  1.00  0.00      A    C  
ATOM   4930  O   GLU 0 330     -73.563 -41.959 -15.679  1.00  0.00      A    O  
ATOM   4931  CB  GLU 0 330     -73.459 -40.371 -12.799  1.00  0.00      A    C  
ATOM   4932  CG  GLU 0 330     -74.342 -40.096 -11.590  1.00  0.00      A    C  
ATOM   4933  CD  GLU 0 330     -74.163 -38.708 -11.039  1.00  0.00      A    C  
ATOM   4934  OE1 GLU 0 330     -73.164 -38.098 -11.333  1.00  0.00      A    O  
ATOM   4935  OE2 GLU 0 330     -75.027 -38.259 -10.324  1.00  0.00      A    O1-
ATOM   4936  H   GLU 0 330     -72.368 -42.271 -11.518  1.00  0.00      A    H  
ATOM   4937  HA  GLU 0 330     -74.516 -42.167 -13.393  1.00  0.00      A    H
[truncated: 3,637,240 more chars]
