# Supplementary material for: Elfin UI: A Graphical Interface for Protein Design With Modular Building Blocks
Source: Front Bioeng Biotechnol. 2020 Oct 23;8:568318. doi: 10.3389/fbioe.2020.568318 (PMC7644802; doi:10.3389/fbioe.2020.568318)
Supplement: Supplementary file 2 [file Data_Sheet_2.ZIP › supplementary_data/design_Fig7a/2-Tetrameric_design.json]

{
    "version":"1.0",
    "networks":{
        "network.016":{
            "darp.014":{
                "module_name":"darp",
                "module_type":"single",
                "c_linkage":[
                    {
                        "source_chain_id":"A",
                        "terminus":"c",
                        "target_mod":"darp.019",
                        "target_chain_id":"A"
                    }
                ],
                "n_linkage":[
                    {
                        "source_chain_id":"A",
                        "terminus":"n",
                        "target_mod":"darp_j1_darp.005",
                        "target_chain_id":"A"
                    }
                ],
                "rot":[
                    [
                        -0.7152113914489746,
                        0.6940337419509888,
                        -0.08240316063165665
                    ],
                    [
                        -0.057644326239824295,
                        0.05892331898212433,
                        0.9965969324111938
                    ],
                    [
                        0.6965273022651672,
                        0.7175273299217224,
                        -0.0021357389632612467
                    ]
                ],
                "tran":[
                    34.86059904098511,
                    -61.16626262664795,
                    -23.530795574188232
                ]
            },
            "darp.029":{
                "module_name":"darp",
                "module_type":"single",
                "c_linkage":[],
                "n_linkage":[
                    {
                        "source_chain_id":"A",
                        "terminus":"n",
                        "target_mod":"darp.028",
                        "target_chain_id":"A"
                    }
                ],
                "rot":[
                    [
                        -0.05994667112827301,
                        0.988339900970459,
                        -0.1399681121110916
                    ],
                    [
                        0.9958070516586304,
                        0.04950467124581337,
                        -0.07692833244800568
                    ],
                    [
                        -0.0691022276878357,
                        -0.14399278163909912,
                        -0.9871634840965271
                    ]
                ],
                "tran":[
                    -48.46453666687012,
                    -90.32891273498535,
                    18.884443044662476
                ]
            },
            "darp.017":{
                "module_name":"darp",
                "module_type":"single",
                "c_linkage":[
                    {
                        "source_chain_id":"A",
                        "terminus":"c",
                        "target_mod":"darp.022",
                        "target_chain_id":"A"
                    }
                ],
                "n_linkage":[
                    {
                        "source_chain_id":"A",
                        "terminus":"n",
                        "target_mod":"darp.016",
                        "target_chain_id":"A"
                    }
                ],
                "rot":[
                    [
                        -0.0794699490070343,
                        -0.4437083601951599,
                        -0.8926408290863037
                    ],
                    [
                        -0.832900881767273,
                        0.5215505361557007,
                        -0.1850978285074234
                    ],
                    [
                        0.547686755657196,
                        0.7287715673446655,
                        -0.4110127091407776
                    ]
                ],
                "tran":[
                    67.85641193389893,
                    51.91821098327637,
                    -16.563669443130493
                ]
            },
            "ank4_C4_02.001":{
                "module_name":"ank4_C4_02",
                "module_type":"hub",
                "c_linkage":[
                    {
                        "source_chain_id":"C",
                        "terminus":"c",
                        "target_mod":"darp_j1_darp.005",
                        "target_chain_id":"A"
                    },
                    {
                        "source_chain_id":"A",
                        "terminus":"c",
                        "target_mod":"darp_j1_darp.006",
                        "target_chain_id":"A"
                    },
                    {
                        "source_chain_id":"B",
                        "terminus":"c",
                        "target_mod":"darp_j1_darp.007",
                        "target_chain_id":"A"
                    },
                    {
                        "source_chain_id":"D",
                        "terminus":"c",
                        "target_mod":"darp_j1_darp.008",
                        "target_chain_id":"A"
                    }
                ],
                "n_linkage":[],
                "rot":[
                    [
                        1.0,
                        0.0,
                        0.0
                    ],
                    [
                        0.0,
                        1.0,
                        0.0
                    ],
                    [
                        0.0,
                        0.0,
                        1.0
                    ]
                ],
                "tran":[
                    0.0,
                    0.0,
                    0.0
                ]
            },
            "darp_j1_darp.006":{
                "module_name":"darp_j1_darp",
                "module_type":"single",
                "c_linkage":[
                    {
                        "source_chain_id":"A",
                        "terminus":"c",
                        "target_mod":"darp.015",
                        "target_chain_id":"A"
                    }
                ],
                "n_linkage":[
                    {
                        "source_chain_id":"A",
                        "terminus":"n",
                        "target_mod":"ank4_C4_02.001",
                        "target_chain_id":"A"
                    }
                ],
                "rot":[
                    [
                        0.07589873671531677,
                        -0.1134641095995903,
                        0.9906389117240906
                    ],
                    [
                        -0.4532927870750427,
                        0.8809819221496582,
                        0.1356339007616043
                    ],
                    [
                        -0.8881245255470276,
                        -0.45934388041496277,
                        0.01543294358998537
                    ]
                ],
                "tran":[
                    -12.531776428222656,
                    46.3216495513916,
                    -21.897389888763428
                ]
            },
            "darp_j1_darp.008":{
                "module_name":"darp_j1_darp",
                "module_type":"single",
                "c_linkage":[
                    {
                        "source_chain_id":"A",
                        "terminus":"c",
                        "target_mod":"darp.013",
                        "target_chain_id":"A"
                    }
                ],
                "n_linkage":[
                    {
                        "source_chain_id":"A",
                        "terminus":"n",
                        "target_mod":"ank4_C4_02.001",
                        "target_chain_id":"D"
                    }
                ],
                "rot":[
                    [
                        0.4532926082611084,
                        -0.8809819221496582,
                        -0.13563425838947296
                    ],
                    [
                        0.07589902728796005,
                        -0.11346439272165298,
                        0.990638792514801
                    ],
                    [
                        -0.8881245255470276,
                        -0.4593437612056732,
                        0.015433096326887608
                    ]
                ],
                "tran":[
                    -46.3216495513916,
                    -12.531776428222656,
                    -21.897389888763428
                ]
            },
            "darp.020":{
                "module_name":"darp",
                "module_type":"single",
                "c_linkage":[
                    {
                        "source_chain_id":"A",
                        "terminus":"c",
                        "target_mod":"darp.021",
                        "target_chain_id":"A"
                    }
                ],
                "n_linkage":[
                    {
                        "source_chain_id":"A",
                        "terminus":"n",
                        "target_mod":"darp.015",
                        "target_chain_id":"A"
                    }
                ],
                "rot":[
                    [
                        0.8329004645347595,
                        -0.5215510725975037,
                        0.18509826064109802
                    ],
                    [
                        -0.07946974784135818,
                        -0.4437088370323181,
                        -0.8926408886909485
                    ],
                    [
                        0.5476873517036438,
                        0.7287713289260864,
                        -0.4110128879547119
                    ]
                ],
                "tran":[
                    -51.918206214904785,
                    67.85642147064209,
                    -16.563669443130493
                ]
            },
            "darp_j1_darp.007":{
                "module_name":"darp_j1_darp",
                "module_type":"single",
                "c_linkage":[
                    {
                        "source_chain_id":"A",
                        "terminus":"c",
                        "target_mod":"darp.016",
                        "target_chain_id":"A"
                    }
                ],
                "n_linkage":[
                    {
                        "source_chain_id":"A",
                        "terminus":"n",
                        "target_mod":"ank4_C4_02.001",
                        "target_chain_id":"B"
                    }
                ],
                "rot":[
                    [
                        -0.4532930552959442,
                        0.8809818625450134,
                        0.13563427329063416
                    ],
                    [
                        -0.07589896768331528,
                        0.11346433311700821,
                        -0.9906388521194458
                    ],
                    [
                        -0.8881244659423828,
                        -0.4593440592288971,
                        0.015432876534759998
                    ]
                ],
                "tran":[
                    46.3216495513916,
                    12.531776428222656,
                    -21.897389888763428
                ]
            },
            "darp.031":{
                "module_name":"darp",
                "module_type":"single",
                "c_linkage":[],
                "n_linkage":[
                    {
                        "source_chain_id":"A",
                        "terminus":"n",
                        "target_mod":"darp.026",
                        "target_chain_id":"A"
                    }
                ],
                "rot":[
                    [
                        0.9958066940307617,
                        0.04950296878814697,
                        -0.07693172991275787
                    ],
                    [
                        0.059945400804281235,
                        -0.9883390665054321,
                        0.1399722397327423
                    ],
                    [
                        -0.0691056028008461,
                        -0.14399699866771698,
                        -0.9871621131896973
                    ]
                ],
                "tran":[
                    -90.32895088195801,
                    48.464651107788086,
                    18.884460926055908
                ]
            },
            "darp.016":{
                "module_name":"darp",
                "module_type":"single",
                "c_linkage":[
                    {
                        "source_chain_id":"A",
                        "terminus":"c",
                        "target_mod":"darp.017",
                        "target_chain_id":"A"
                    }
                ],
                "n_linkage":[
                    {
                        "source_chain_id":"A",
                        "terminus":"n",
                        "target_mod":"darp_j1_darp.007",
                        "target_chain_id":"A"
                    }
                ],
                "rot":[
                    [
                        0.057643476873636246,
                        -0.05892225354909897,
                        -0.9965969920158386
                    ],
                    [
                        -0.7152109146118164,
                        0.6940340995788574,
                        -0.08240177482366562
                    ],
                    [
                        0.6965276598930359,
                        0.717526912689209,
                        -0.0021353173069655895
                    ]
                ],
                "tran":[
                    61.16628170013428,
                    34.86058235168457,
                    -23.53080987930298
                ]
            },
            "darp.021":{
                "module_name":"darp",
                "module_type":"single",
                "c_linkage":[
                    {
                        "source_chain_id":"A",
                        "terminus":"c",
                        "target_mod":"darp.026",
                        "target_chain_id":"A"
                    }
                ],
                "n_linkage":[
                    {
                        "source_chain_id":"A",
                        "terminus":"n",
                        "target_mod":"darp.020",
                        "target_chain_id":"A"
                    }
                ],
                "rot":[
                    [
                        0.9313112497329712,
                        -0.31074467301368713,
                        0.18999232351779938
                    ],
                    [
                        -0.12816444039344788,
                        -0.7678678631782532,
                        -0.6276563405990601
                    ],
                    [
                        0.34092992544174194,
                        0.5601931810379028,
                        -0.7549504041671753
                    ]
                ],
                "tran":[
                    -67.78947830200195,
                    68.33303451538086,
                    -5.068574547767639
                ]
            },
            "darp.026":{
                "module_name":"darp",
                "module_type":"single",
                "c_linkage":[
                    {
                        "source_chain_id":"A",
                        "terminus":"c",
                        "target_mod":"darp.031",
                        "target_chain_id":"A"
                    }
                ],
                "n_linkage":[
                    {
                        "source_chain_id":"A",
                        "terminus":"n",
                        "target_mod":"darp.021",
                        "target_chain_id":"A"
                    }
                ],
                "rot":[
                    [
                        0.9897139668464661,
                        -0.10601891577243805,
                        0.096053346991539
                    ],
                    [
                        -0.07818344980478287,
                        -0.9631209969520569,
                        -0.25745898485183716
                    ],
                    [
                        0.11980652809143066,
                        0.24730098247528076,
                        -0.961503267288208
                    ]
                ],
                "tran":[
                    -80.91901779174805,
                    61.6751766204834,
                    7.8755223751068115
                ]
            },
            "darp.015":{
                "module_name":"darp",
                "module_type":"single",
                "c_linkage":[
                    {
                        "source_chain_id":"A",
                        "terminus":"c",
                        "target_mod":"darp.020",
                        "target_chain_id":"A"
                    }
                ],
                "n_linkage":[
                    {
                        "source_chain_id":"A",
                        "terminus":"n",
                        "target_mod":"darp_j1_darp.006",
                        "target_chain_id":"A"
                    }
                ],
                "rot":[
                    [
                        0.7152107954025269,
                        -0.694034218788147,
                        0.08240173757076263
                    ],
                    [
                        0.0576435849070549,
                        -0.05892222747206688,
                        -0.9965969324111938
                    ],
                    [
                        0.6965276598930359,
                        0.7175268530845642,
                        -0.0021352102048695087
                    ]
                ],
                "tran":[
                    -34.86057996749878,
                    61.16629123687744,
                    -23.530807495117188
                ]
            },
            "darp.027":{
                "module_name":"darp",
                "module_type":"single",
                "c_linkage":[
                    {
                        "source_chain_id":"A",
                        "terminus":"c",
                        "target_mod":"darp.032",
                        "target_chain_id":"A"
                    }
                ],
                "n_linkage":[
                    {
                        "source_chain_id":"A",
                        "terminus":"n",
                        "target_mod":"darp.022",
                        "target_chain_id":"A"
                    }
                ],
                "rot":[
                    [
                        -0.0781835988163948,
                        -0.9631211161613464,
                        -0.25745952129364014
                    ],
                    [
                        -0.9897142648696899,
                        0.10601857304573059,
                        -0.09605232626199722
                    ],
                    [
                        0.11980552971363068,
                        0.2473016232252121,
                        -0.9615035653114319
                    ]
                ],
                "tran":[
                    61.675171852111816,
                    80.91899871826172,
                    7.875542044639587
                ]
            },
            "darp.019":{
                "module_name":"darp",
                "module_type":"single",
                "c_linkage":[
                    {
                        "source_chain_id":"A",
                        "terminus":"c",
                        "target_mod":"darp.024",
                        "target_chain_id":"A"
                    }
                ],
                "n_linkage":[
                    {
                        "source_chain_id":"A",
                        "terminus":"n",
                        "target_mod":"darp.014",
                        "target_chain_id":"A"
                    }
                ],
                "rot":[
                    [
                        -0.8329017758369446,
                        0.5215491056442261,
                        -0.18509811162948608
                    ],
                    [
                        0.07946936041116714,
                        0.44370928406715393,
                        0.8926403522491455
                    ],
                    [
                        0.5476855039596558,
                        0.7287720441818237,
                        -0.41101348400115967
                    ]
                ],
                "tran":[
                    51.91823482513428,
                    -67.85636901855469,
                    -16.563643217086792
                ]
            },
            "darp.013":{
                "module_name":"darp",
                "module_type":"single",
                "c_linkage":[
                    {
                        "source_chain_id":"A",
                        "terminus":"c",
                        "target_mod":"darp.018",
                        "target_chain_id":"A"
                    }
                ],
                "n_linkage":[
                    {
                        "source_chain_id":"A",
                        "terminus":"n",
                        "target_mod":"darp_j1_darp.008",
                        "target_chain_id":"A"
                    }
                ],
                "rot":[
                    [
                        -0.057643890380859375,
                        0.05892264097929001,
                        0.9965969324111938
                    ],
                    [
                        0.7152109742164612,
                        -0.6940341591835022,
                        0.08240222930908203
                    ],
                    [
                        0.6965275406837463,
                        0.7175269722938538,
                        -0.002135417191311717
                    ]
                ],
                "tran":[
                    -61.16628170013428,
                    -34.86058473587036,
                    -23.530807495117188
                ]
            },
            "darp.022":{
                "module_name":"darp",
                "module_type":"single",
                "c_linkage":[
                    {
                        "source_chain_id":"A",
                        "terminus":"c",
                        "target_mod":"darp.027",
                        "target_chain_id":"A"
                    }
                ],
                "n_linkage":[
                    {
                        "source_chain_id":"A",
                        "terminus":"n",
                        "target_mod":"darp.017",
                        "target_chain_id":"A"
                    }
                ],
                "rot":[
                    [
                        -0.12816466391086578,
                        -0.767868161201477,
                        -0.6276562213897705
                    ],
                    [
                        -0.9313116073608398,
                        0.31074416637420654,
                        -0.18999147415161133
                    ],
                    [
                        0.34092891216278076,
                        0.5601933002471924,
                        -0.7549509406089783
                    ]
                ],
                "tran":[
                    68.33303451538086,
                    67.78947353363037,
                    -5.068567991256714
                ]
            },
            "darp.032":{
                "module_name":"darp",
                "module_type":"single",
                "c_linkage":[],
                "n_linkage":[
                    {
                        "source_chain_id":"A",
                        "terminus":"n",
                        "target_mod":"darp.027",
                        "target_chain_id":"A"
                    }
                ],
                "rot":[
                    [
                        0.05994555354118347,
                        -0.9883395433425903,
                        0.13997074961662292
                    ],
                    [
                        -0.9958067536354065,
                        -0.049503423273563385,
                        0.0769328698515892
                    ],
                    [
                        -0.06910677999258041,
                        -0.14399559795856476,
                        -0.987162709236145
                    ]
                ],
                "tran":[
                    48.464651107788086,
                    90.32892227172852,
                    18.88450026512146
                ]
            },
            "darp.023":{
                "module_name":"darp",
                "module_type":"single",
                "c_linkage":[
                    {
                        "source_chain_id":"A",
                        "terminus":"c",
                        "target_mod":"darp.028",
                        "target_chain_id":"A"
                    }
                ],
                "n_linkage":[
                    {
                        "source_chain_id":"A",
                        "terminus":"n",
                        "target_mod":"darp.018",
                        "target_chain_id":"A"
                    }
                ],
                "rot":[
                    [
                        0.12816300988197327,
                        0.7678690552711487,
                        0.6276555061340332
                    ],
                    [
                        0.931311309337616,
                        -0.31074368953704834,
                        0.18999391794204712
                    ],
                    [
                        0.34093040227890015,
                        0.5601924657821655,
                        -0.754951000213623
                    ]
                ],
                "tran":[
                    -68.3329963684082,
                    -67.78948783874512,
                    -5.068569183349609
                ]
            },
            "darp.028":{
                "module_name":"darp",
                "module_type":"single",
                "c_linkage":[
                    {
                        "source_chain_id":"A",
                        "terminus":"c",
                        "target_mod":"darp.029",
                        "target_chain_id":"A"
                    }
                ],
                "n_linkage":[
                    {
                        "source_chain_id":"A",
                        "terminus":"n",
                        "target_mod":"darp.023",
                        "target_chain_id":"A"
                    }
                ],
                "rot":[
                    [
                        0.0781811997294426,
                        0.9631216526031494,
                        0.2574577033519745
                    ],
                    [
                        0.9897142052650452,
                        -0.10601665824651718,
                        0.09605386108160019
                    ],
                    [
                        0.11980634182691574,
                        0.247299924492836,
                        -0.9615036845207214
                    ]
                ],
                "tran":[
                    -61.675100326538086,
                    -80.91901779174805,
                    7.8755176067352295
                ]
            },
            "darp.030":{
                "module_name":"darp",
                "module_type":"single",
                "c_linkage":[],
                "n_linkage":[
                    {
                        "source_chain_id":"A",
                        "terminus":"n",
                        "target_mod":"darp.025",
                        "target_chain_id":"A"
                    }
                ],
                "rot":[
                    [
                        -0.9958069920539856,
                        -0.04950333014130592,
                        0.07692909240722656
                    ],
                    [
                        -0.05994534492492676,
                        0.9883392453193665,
                        -0.1399718075990677
                    ],
                    [
                        -0.06910297274589539,
                        -0.14399641752243042,
                        -0.9871625900268555
                    ]
                ],
                "tran":[
                    90.32891273498535,
                    -48.46457004547119,
                    18.884565830230713
                ]
            },
            "darp_j1_darp.005":{
                "module_name":"darp_j1_darp",
                "module_type":"single",
                "c_linkage":[
                    {
                        "source_chain_id":"A",
                        "terminus":"c",
                        "target_mod":"darp.014",
                        "target_chain_id":"A"
                    }
                ],
                "n_linkage":[
                    {
                        "source_chain_id":"A",
                        "terminus":"n",
                        "target_mod":"ank4_C4_02.001",
                        "target_chain_id":"C"
                    }
                ],
                "rot":[
                    [
                        -0.0758989229798317,
                        0.11346539855003357,
                        -0.9906387329101562
                    ],
                    [
                        0.45329269766807556,
                        -0.8809818625450134,
                        -0.13563507795333862
                    ],
                    [
                        -0.8881245255470276,
                        -0.459343820810318,
                        0.015432418324053288
                    ]
                ],
                "tran":[
                    12.531776428222656,
                    -46.3216495513916,
                    -21.897389888763428
                ]
            },
            "darp.018":{
                "module_name":"darp",
                "module_type":"single",
                "c_linkage":[
                    {
                        "source_chain_id":"A",
                        "terminus":"c",
                        "target_mod":"darp.023",
                        "target_chain_id":"A"
                    }
                ],
                "n_linkage":[
                    {
                        "source_chain_id":"A",
                        "terminus":"n",
                        "target_mod":"darp.013",
                        "target_chain_id":"A"
                    }
                ],
                "rot":[
                    [
                        0.07946906238794327,
                        0.4437093436717987,
                        0.8926403522491455
                    ],
                    [
                        0.8329008221626282,
                        -0.5215504169464111,
                        0.18509897589683533
                    ],
                    [
                        0.5476869940757751,
                        0.7287712097167969,
                        -0.41101306676864624
                    ]
                ],
                "tran":[
                    -67.85640239715576,
                    -51.91821575164795,
                    -16.563665866851807
                ]
            },
            "darp.025":{
                "module_name":"darp",
                "module_type":"single",
                "c_linkage":[
                    {
                        "source_chain_id":"A",
                        "terminus":"c",
                        "target_mod":"darp.030",
                        "target_chain_id":"A"
                    }
                ],
                "n_linkage":[
                    {
                        "source_chain_id":"A",
                        "terminus":"n",
                        "target_mod":"darp.024",
                        "target_chain_id":"A"
                    }
                ],
                "rot":[
                    [
                        -0.9897141456604004,
                        0.10601886361837387,
                        -0.09605216979980469
                    ],
                    [
                        0.07818359136581421,
                        0.9631208777427673,
                        0.2574597895145416
                    ],
                    [
                        0.11980544030666351,
                        0.2473018914461136,
                        -0.961503267288208
                    ]
                ],
                "tran":[
                    80.91898918151855,
                    -61.67508602142334,
                    7.875605225563049
                ]
            },
            "darp.024":{
                "module_name":"darp",
                "module_type":"single",
                "c_linkage":[
                    {
                        "source_chain_id":"A",
                        "terminus":"c",
                        "target_mod":"darp.025",
                        "target_chain_id":"A"
                    }
                ],
                "n_linkage":[
                    {
                        "source_chain_id":"A",
                        "terminus":"n",
                        "target_mod":"darp.019",
                        "target_chain_id":"A"
                    }
                ],
                "rot":[
                    [
                        -0.9313124418258667,
                        0.3107426166534424,
                        -0.18999174237251282
                    ],
                    [
                        0.1281633824110031,
                        0.7678686380386353,
                        0.6276559233665466
                    ],
                    [
                        0.3409281373023987,
                        0.5601935386657715,
                        -0.754951536655426
                    ]
                ],
                "tran":[
                    67.78948307037354,
                    -68.33296775817871,
                    -5.068519115447998
                ]
            }
        }
    },
    "exporter":"elfin-ui",
    "pg_networks":{}
}
