# Supplementary material for: Elfin UI: A Graphical Interface for Protein Design With Modular Building Blocks
Source: Front Bioeng Biotechnol. 2020 Oct 23;8:568318. doi: 10.3389/fbioe.2020.568318 (PMC7644802; doi:10.3389/fbioe.2020.568318)
Supplement: Supplementary file 2 [file Data_Sheet_2.ZIP › supplementary_data/design_Fig7a/4-mrs_Tetrameric_design_0001.pdb]

HEADER                                            28-AUG-20   XXXX              
EXPDTA    THEORETICAL MODEL                                                     
REMARK 220                                                                      
REMARK 220 EXPERIMENTAL DETAILS                                                 
REMARK 220  EXPERIMENT TYPE                : THEORETICAL MODELLING              
REMARK 220  DATE OF DATA COLLECTION        : 28-AUG-20                          
REMARK 220                                                                      
REMARK 220 REMARK: MODEL GENERATED BY ROSETTA                                   
REMARK 220  VERSION 2020.02.post.dev+5.master.fd726f53cd4                       
ATOM      1  N   SER 0   1     -23.010   1.770 -15.628  1.00  0.00           N  
ATOM      2  CA  SER 0   1     -21.633   1.547 -16.054  1.00  0.00           C  
ATOM      3  C   SER 0   1     -20.767   0.981 -14.955  1.00  0.00           C  
ATOM      4  O   SER 0   1     -20.387   1.698 -14.021  1.00  0.00           O  
ATOM      5  CB  SER 0   1     -21.028   2.846 -16.548  1.00  0.00           C  
ATOM      6  OG  SER 0   1     -19.677   2.678 -16.877  1.00  0.00           O  
ATOM      7 1H   SER 0   1     -23.610   1.800 -16.436  1.00  0.00           H  
ATOM      8 2H   SER 0   1     -23.296   1.011 -15.026  1.00  0.00           H  
ATOM      9 3H   SER 0   1     -23.080   2.641 -15.125  1.00  0.00           H  
ATOM     10  HA  SER 0   1     -21.642   0.833 -16.880  1.00  0.00           H  
ATOM     11 1HB  SER 0   1     -21.577   3.194 -17.422  1.00  0.00           H  
ATOM     12 2HB  SER 0   1     -21.125   3.609 -15.776  1.00  0.00           H  
ATOM     13  HG  SER 0   1     -19.539   3.170 -17.690  1.00  0.00           H  
ATOM     14  N   THR 0   2     -20.419  -0.295 -15.086  1.00  0.00           N  
ATOM     15  CA  THR 0   2     -19.562  -0.941 -14.101  1.00  0.00           C  
ATOM     16  C   THR 0   2     -18.195  -0.280 -14.105  1.00  0.00           C  
ATOM     17  O   THR 0   2     -17.594  -0.100 -13.048  1.00  0.00           O  
ATOM     18  CB  THR 0   2     -19.403  -2.437 -14.352  1.00  0.00           C  
ATOM     19  OG1 THR 0   2     -20.681  -3.075 -14.294  1.00  0.00           O  
ATOM     20  CG2 THR 0   2     -18.512  -3.013 -13.266  1.00  0.00           C  
ATOM     21  H   THR 0   2     -20.741  -0.837 -15.877  1.00  0.00           H  
ATOM     22  HA  THR 0   2     -20.001  -0.810 -13.113  1.00  0.00           H  
ATOM     23  HB  THR 0   2     -18.962  -2.603 -15.336  1.00  0.00           H  
ATOM     24  HG1 THR 0   2     -20.664  -3.859 -14.896  1.00  0.00           H  
ATOM     25 1HG2 THR 0   2     -18.389  -4.083 -13.410  1.00  0.00           H  
ATOM     26 2HG2 THR 0   2     -17.550  -2.534 -13.300  1.00  0.00           H  
ATOM     27 3HG2 THR 0   2     -18.969  -2.830 -12.301  1.00  0.00           H  
ATOM     28  N   GLU 0   3     -17.690   0.068 -15.293  1.00  0.00           N  
ATOM     29  CA  GLU 0   3     -16.384   0.707 -15.377  1.00  0.00           C  
ATOM     30  C   GLU 0   3     -16.426   2.036 -14.630  1.00  0.00           C  
ATOM     31  O   GLU 0   3     -15.480   2.392 -13.924  1.00  0.00           O  
ATOM     32  CB  GLU 0   3     -15.976   0.927 -16.836  1.00  0.00           C  
ATOM     33  CG  GLU 0   3     -15.710  -0.354 -17.614  1.00  0.00           C  
ATOM     34  CD  GLU 0   3     -14.479  -1.078 -17.146  1.00  0.00           C  
ATOM     35  OE1 GLU 0   3     -13.604  -0.440 -16.612  1.00  0.00           O  
ATOM     36  OE2 GLU 0   3     -14.414  -2.272 -17.321  1.00  0.00           O  
ATOM     37  H   GLU 0   3     -18.219  -0.113 -16.131  1.00  0.00           H  
ATOM     38  HA  GLU 0   3     -15.644   0.069 -14.906  1.00  0.00           H  
ATOM     39 1HB  GLU 0   3     -16.762   1.477 -17.354  1.00  0.00           H  
ATOM     40 2HB  GLU 0   3     -15.072   1.535 -16.873  1.00  0.00           H  
ATOM     41 1HG  GLU 0   3     -16.570  -1.016 -17.509  1.00  0.00           H  
ATOM     42 2HG  GLU 0   3     -15.602  -0.109 -18.670  1.00  0.00           H  
ATOM     43  N   GLY 0   4     -17.565   2.729 -14.722  1.00  0.00           N  
ATOM     44  CA  GLY 0   4     -17.796   3.952 -13.982  1.00  0.00           C  
ATOM     45  C   GLY 0   4     -17.680   3.672 -12.488  1.00  0.00           C  
ATOM     46  O   GLY 0   4     -16.946   4.359 -11.779  1.00  0.00           O  
ATOM     47  H   GLY 0   4     -18.300   2.423 -15.356  1.00  0.00           H  
ATOM     48 1HA  GLY 0   4     -17.079   4.717 -14.283  1.00  0.00           H  
ATOM     49 2HA  GLY 0   4     -18.794   4.316 -14.214  1.00  0.00           H  
ATOM     50  N   LYS 0   5     -18.399   2.654 -12.011  1.00  0.00           N  
ATOM     51  CA  LYS 0   5     -18.393   2.312 -10.591  1.00  0.00           C  
ATOM     52  C   LYS 0   5     -16.985   1.981 -10.101  1.00  0.00           C  
ATOM     53  O   LYS 0   5     -16.593   2.385  -9.004  1.00  0.00           O  
ATOM     54  CB  LYS 0   5     -19.332   1.135 -10.322  1.00  0.00           C  
ATOM     55  CG  LYS 0   5     -20.813   1.470 -10.447  1.00  0.00           C  
ATOM     56  CD  LYS 0   5     -21.680   0.246 -10.190  1.00  0.00           C  
ATOM     57  CE  LYS 0   5     -23.159   0.577 -10.326  1.00  0.00           C  
ATOM     58  NZ  LYS 0   5     -24.018  -0.621 -10.121  1.00  0.00           N  
ATOM     59  H   LYS 0   5     -18.971   2.115 -12.663  1.00  0.00           H  
ATOM     60  HA  LYS 0   5     -18.745   3.171 -10.030  1.00  0.00           H  
ATOM     61 1HB  LYS 0   5     -19.112   0.327 -11.020  1.00  0.00           H  
ATOM     62 2HB  LYS 0   5     -19.159   0.754  -9.316  1.00  0.00           H  
ATOM     63 1HG  LYS 0   5     -21.072   2.246  -9.727  1.00  0.00           H  
ATOM     64 2HG  LYS 0   5     -21.017   1.845 -11.449  1.00  0.00           H  
ATOM     65 1HD  LYS 0   5     -21.424  -0.538 -10.904  1.00  0.00           H  
ATOM     66 2HD  LYS 0   5     -21.492  -0.128  -9.183  1.00  0.00           H  
ATOM     67 1HE  LYS 0   5     -23.431   1.334  -9.592  1.00  0.00           H  
ATOM     68 2HE  LYS 0   5     -23.352   0.980 -11.320  1.00  0.00           H  
ATOM     69 1HZ  LYS 0   5     -24.989  -0.361 -10.220  1.00  0.00           H  
ATOM     70 2HZ  LYS 0   5     -23.786  -1.324 -10.809  1.00  0.00           H  
ATOM     71 3HZ  LYS 0   5     -23.862  -0.993  -9.195  1.00  0.00           H  
ATOM     72  N   MET 0   6     -16.209   1.254 -10.906  1.00  0.00           N  
ATOM     73  CA  MET 0   6     -14.854   0.911 -10.499  1.00  0.00           C  
ATOM     74  C   MET 0   6     -13.974   2.158 -10.449  1.00  0.00           C  
ATOM     75  O   MET 0   6     -13.108   2.278  -9.577  1.00  0.00           O  
ATOM     76  CB  MET 0   6     -14.263  -0.127 -11.450  1.00  0.00           C  
ATOM     77  CG  MET 0   6     -14.895  -1.508 -11.346  1.00  0.00           C  
ATOM     78  SD  MET 0   6     -13.972  -2.766 -12.252  1.00  0.00           S  
ATOM     79  CE  MET 0   6     -14.355  -2.316 -13.942  1.00  0.00           C  
ATOM     80  H   MET 0   6     -16.579   0.924 -11.797  1.00  0.00           H  
ATOM     81  HA  MET 0   6     -14.892   0.497  -9.497  1.00  0.00           H  
ATOM     82 1HB  MET 0   6     -14.375   0.215 -12.477  1.00  0.00           H  
ATOM     83 2HB  MET 0   6     -13.195  -0.234 -11.254  1.00  0.00           H  
ATOM     84 1HG  MET 0   6     -14.949  -1.806 -10.300  1.00  0.00           H  
ATOM     85 2HG  MET 0   6     -15.910  -1.474 -11.743  1.00  0.00           H  
ATOM     86 1HE  MET 0   6     -13.855  -3.004 -14.624  1.00  0.00           H  
ATOM     87 2HE  MET 0   6     -15.434  -2.370 -14.097  1.00  0.00           H  
ATOM     88 3HE  MET 0   6     -14.011  -1.299 -14.135  1.00  0.00           H  
ATOM     89  N   LEU 0   7     -14.215   3.109 -11.360  1.00  0.00           N  
ATOM     90  CA  LEU 0   7     -13.463   4.358 -11.388  1.00  0.00           C  
ATOM     91  C   LEU 0   7     -13.749   5.109 -10.096  1.00  0.00           C  
ATOM     92  O   LEU 0   7     -12.843   5.685  -9.486  1.00  0.00           O  
ATOM     93  CB  LEU 0   7     -13.853   5.211 -12.602  1.00  0.00           C  
ATOM     94  CG  LEU 0   7     -12.995   6.460 -12.839  1.00  0.00           C  
ATOM     95  CD1 LEU 0   7     -11.558   6.044 -13.120  1.00  0.00           C  
ATOM     96  CD2 LEU 0   7     -13.570   7.258 -14.001  1.00  0.00           C  
ATOM     97  H   LEU 0   7     -14.916   2.945 -12.086  1.00  0.00           H  
ATOM     98  HA  LEU 0   7     -12.400   4.139 -11.448  1.00  0.00           H  
ATOM     99 1HB  LEU 0   7     -13.791   4.592 -13.495  1.00  0.00           H  
ATOM    100 2HB  LEU 0   7     -14.886   5.536 -12.481  1.00  0.00           H  
ATOM    101  HG  LEU 0   7     -12.994   7.078 -11.941  1.00  0.00           H  
ATOM    102 1HD1 LEU 0   7     -10.948   6.932 -13.289  1.00  0.00           H  
ATOM    103 2HD1 LEU 0   7     -11.165   5.493 -12.265  1.00  0.00           H  
ATOM    104 3HD1 LEU 0   7     -11.529   5.411 -14.006  1.00  0.00           H  
ATOM    105 1HD2 LEU 0   7     -12.961   8.146 -14.169  1.00  0.00           H  
ATOM    106 2HD2 LEU 0   7     -13.570   6.642 -14.900  1.00  0.00           H  
ATOM    107 3HD2 LEU 0   7     -14.592   7.557 -13.766  1.00  0.00           H  
ATOM    108  N   ILE 0   8     -15.017   5.068  -9.661  1.00  0.00           N  
ATOM    109  CA  ILE 0   8     -15.444   5.759  -8.453  1.00  0.00           C  
ATOM    110  C   ILE 0   8     -14.778   5.132  -7.241  1.00  0.00           C  
ATOM    111  O   ILE 0   8     -14.223   5.846  -6.401  1.00  0.00           O  
ATOM    112  CB  ILE 0   8     -16.977   5.720  -8.264  1.00  0.00           C  
ATOM    113  CG1 ILE 0   8     -17.672   6.529  -9.334  1.00  0.00           C  
ATOM    114  CG2 ILE 0   8     -17.323   6.291  -6.932  1.00  0.00           C  
ATOM    115  CD1 ILE 0   8     -19.138   6.326  -9.405  1.00  0.00           C  
ATOM    116  H   ILE 0   8     -15.707   4.561 -10.216  1.00  0.00           H  
ATOM    117  HA  ILE 0   8     -15.127   6.792  -8.510  1.00  0.00           H  
ATOM    118  HB  ILE 0   8     -17.332   4.700  -8.329  1.00  0.00           H  
ATOM    119 1HG1 ILE 0   8     -17.509   7.557  -9.122  1.00  0.00           H  
ATOM    120 2HG1 ILE 0   8     -17.246   6.287 -10.302  1.00  0.00           H  
ATOM    121 1HG2 ILE 0   8     -18.407   6.274  -6.793  1.00  0.00           H  
ATOM    122 2HG2 ILE 0   8     -16.846   5.716  -6.142  1.00  0.00           H  
ATOM    123 3HG2 ILE 0   8     -16.972   7.307  -6.913  1.00  0.00           H  
ATOM    124 1HD1 ILE 0   8     -19.544   6.946 -10.175  1.00  0.00           H  
ATOM    125 2HD1 ILE 0   8     -19.366   5.296  -9.626  1.00  0.00           H  
ATOM    126 3HD1 ILE 0   8     -19.574   6.603  -8.455  1.00  0.00           H  
ATOM    127  N   ILE 0   9     -14.779   3.795  -7.179  1.00  0.00           N  
ATOM    128  CA  ILE 0   9     -14.151   3.118  -6.054  1.00  0.00           C  
ATOM    129  C   ILE 0   9     -12.671   3.447  -6.004  1.00  0.00           C  
ATOM    130  O   ILE 0   9     -12.157   3.805  -4.942  1.00  0.00           O  
ATOM    131  CB  ILE 0   9     -14.259   1.583  -6.169  1.00  0.00           C  
ATOM    132  CG1 ILE 0   9     -15.712   1.102  -6.027  1.00  0.00           C  
ATOM    133  CG2 ILE 0   9     -13.380   0.974  -5.082  1.00  0.00           C  
ATOM    134  CD1 ILE 0   9     -15.911  -0.365  -6.440  1.00  0.00           C  
ATOM    135  H   ILE 0   9     -15.258   3.259  -7.902  1.00  0.00           H  
ATOM    136  HA  ILE 0   9     -14.621   3.447  -5.134  1.00  0.00           H  
ATOM    137  HB  ILE 0   9     -13.914   1.261  -7.144  1.00  0.00           H  
ATOM    138 1HG1 ILE 0   9     -16.023   1.218  -4.997  1.00  0.00           H  
ATOM    139 2HG1 ILE 0   9     -16.347   1.727  -6.650  1.00  0.00           H  
ATOM    140 1HG2 ILE 0   9     -13.420  -0.096  -5.126  1.00  0.00           H  
ATOM    141 2HG2 ILE 0   9     -12.345   1.297  -5.215  1.00  0.00           H  
ATOM    142 3HG2 ILE 0   9     -13.729   1.299  -4.106  1.00  0.00           H  
ATOM    143 1HD1 ILE 0   9     -16.959  -0.630  -6.325  1.00  0.00           H  
ATOM    144 2HD1 ILE 0   9     -15.624  -0.493  -7.476  1.00  0.00           H  
ATOM    145 3HD1 ILE 0   9     -15.301  -1.010  -5.812  1.00  0.00           H  
ATOM    146  N   ALA 0  10     -11.983   3.370  -7.142  1.00  0.00           N  
ATOM    147  CA  ALA 0  10     -10.568   3.678  -7.169  1.00  0.00           C  
ATOM    148  C   ALA 0  10     -10.300   5.100  -6.730  1.00  0.00           C  
ATOM    149  O   ALA 0  10      -9.331   5.379  -6.016  1.00  0.00           O  
ATOM    150  CB  ALA 0  10     -10.020   3.452  -8.561  1.00  0.00           C  
ATOM    151  H   ALA 0  10     -12.454   3.072  -8.001  1.00  0.00           H  
ATOM    152  HA  ALA 0  10     -10.073   3.030  -6.456  1.00  0.00           H  
ATOM    153 1HB  ALA 0  10      -8.959   3.663  -8.569  1.00  0.00           H  
ATOM    154 2HB  ALA 0  10     -10.199   2.425  -8.845  1.00  0.00           H  
ATOM    155 3HB  ALA 0  10     -10.529   4.111  -9.263  1.00  0.00           H  
ATOM    156  N   ALA 0  11     -11.165   6.033  -7.127  1.00  0.00           N  
ATOM    157  CA  ALA 0  11     -10.943   7.394  -6.695  1.00  0.00           C  
ATOM    158  C   ALA 0  11     -11.059   7.493  -5.183  1.00  0.00           C  
ATOM    159  O   ALA 0  11     -10.174   8.022  -4.508  1.00  0.00           O  
ATOM    160  CB  ALA 0  11     -11.916   8.317  -7.378  1.00  0.00           C  
ATOM    161  H   ALA 0  11     -11.943   5.806  -7.748  1.00  0.00           H  
ATOM    162  HA  ALA 0  11      -9.952   7.672  -6.974  1.00  0.00           H  
ATOM    163 1HB  ALA 0  11     -11.739   9.335  -7.076  1.00  0.00           H  
ATOM    164 2HB  ALA 0  11     -11.776   8.224  -8.450  1.00  0.00           H  
ATOM    165 3HB  ALA 0  11     -12.929   8.032  -7.109  1.00  0.00           H  
ATOM    166  N   ARG 0  12     -12.100   6.872  -4.641  1.00  0.00           N  
ATOM    167  CA  ARG 0  12     -12.408   6.893  -3.219  1.00  0.00           C  
ATOM    168  C   ARG 0  12     -11.291   6.314  -2.362  1.00  0.00           C  
ATOM    169  O   ARG 0  12     -10.966   6.850  -1.294  1.00  0.00           O  
ATOM    170  CB  ARG 0  12     -13.702   6.123  -2.985  1.00  0.00           C  
ATOM    171  CG  ARG 0  12     -14.255   6.142  -1.590  1.00  0.00           C  
ATOM    172  CD  ARG 0  12     -15.572   5.438  -1.534  1.00  0.00           C  
ATOM    173  NE  ARG 0  12     -15.418   3.996  -1.724  1.00  0.00           N  
ATOM    174  CZ  ARG 0  12     -16.406   3.143  -2.058  1.00  0.00           C  
ATOM    175  NH1 ARG 0  12     -17.628   3.588  -2.257  1.00  0.00           N  
ATOM    176  NH2 ARG 0  12     -16.148   1.851  -2.176  1.00  0.00           N  
ATOM    177  H   ARG 0  12     -12.756   6.389  -5.257  1.00  0.00           H  
ATOM    178  HA  ARG 0  12     -12.534   7.925  -2.917  1.00  0.00           H  
ATOM    179 1HB  ARG 0  12     -14.473   6.495  -3.660  1.00  0.00           H  
ATOM    180 2HB  ARG 0  12     -13.539   5.080  -3.239  1.00  0.00           H  
ATOM    181 1HG  ARG 0  12     -13.559   5.632  -0.923  1.00  0.00           H  
ATOM    182 2HG  ARG 0  12     -14.388   7.169  -1.262  1.00  0.00           H  
ATOM    183 1HD  ARG 0  12     -16.045   5.612  -0.568  1.00  0.00           H  
ATOM    184 2HD  ARG 0  12     -16.217   5.820  -2.328  1.00  0.00           H  
ATOM    185  HE  ARG 0  12     -14.493   3.605  -1.581  1.00  0.00           H  
ATOM    186 1HH1 ARG 0  12     -17.831   4.576  -2.162  1.00  0.00           H  
ATOM    187 2HH1 ARG 0  12     -18.369   2.942  -2.499  1.00  0.00           H  
ATOM    188 1HH2 ARG 0  12     -15.206   1.503  -2.006  1.00  0.00           H  
ATOM    189 2HH2 ARG 0  12     -16.888   1.206  -2.416  1.00  0.00           H  
ATOM    190  N   GLU 0  13     -10.693   5.219  -2.837  1.00  0.00           N  
ATOM    191  CA  GLU 0  13      -9.638   4.529  -2.108  1.00  0.00           C  
ATOM    192  C   GLU 0  13      -8.244   5.131  -2.315  1.00  0.00           C  
ATOM    193  O   GLU 0  13      -7.274   4.646  -1.727  1.00  0.00           O  
ATOM    194  CB  GLU 0  13      -9.609   3.038  -2.481  1.00  0.00           C  
ATOM    195  CG  GLU 0  13     -10.863   2.237  -2.054  1.00  0.00           C  
ATOM    196  CD  GLU 0  13     -10.775   0.746  -2.367  1.00  0.00           C  
ATOM    197  OE1 GLU 0  13      -9.692   0.275  -2.611  1.00  0.00           O  
ATOM    198  OE2 GLU 0  13     -11.796   0.089  -2.351  1.00  0.00           O  
ATOM    199  H   GLU 0  13     -11.020   4.829  -3.723  1.00  0.00           H  
ATOM    200  HA  GLU 0  13      -9.871   4.601  -1.046  1.00  0.00           H  
ATOM    201 1HB  GLU 0  13      -9.527   2.959  -3.563  1.00  0.00           H  
ATOM    202 2HB  GLU 0  13      -8.732   2.564  -2.047  1.00  0.00           H  
ATOM    203 1HG  GLU 0  13     -11.011   2.363  -0.984  1.00  0.00           H  
ATOM    204 2HG  GLU 0  13     -11.733   2.657  -2.561  1.00  0.00           H  
ATOM    205  N   GLY 0  14      -8.120   6.156  -3.162  1.00  0.00           N  
ATOM    206  CA  GLY 0  14      -6.821   6.762  -3.426  1.00  0.00           C  
ATOM    207  C   GLY 0  14      -5.984   6.023  -4.458  1.00  0.00           C  
ATOM    208  O   GLY 0  14      -4.790   6.301  -4.627  1.00  0.00           O  
ATOM    209  H   GLY 0  14      -8.939   6.563  -3.616  1.00  0.00           H  
ATOM    210 1HA  GLY 0  14      -6.971   7.785  -3.744  1.00  0.00           H  
ATOM    211 2HA  GLY 0  14      -6.263   6.812  -2.495  1.00  0.00           H  
ATOM    212  N   MET 0  15      -6.578   5.086  -5.181  1.00  0.00           N  
ATOM    213  CA  MET 0  15      -5.779   4.290  -6.090  1.00  0.00           C  
ATOM    214  C   MET 0  15      -5.579   4.978  -7.423  1.00  0.00           C  
ATOM    215  O   MET 0  15      -6.083   4.520  -8.443  1.00  0.00           O  
ATOM    216  CB  MET 0  15      -6.429   2.922  -6.293  1.00  0.00           C  
ATOM    217  CG  MET 0  15      -6.541   2.083  -5.028  1.00  0.00           C  
ATOM    218  SD  MET 0  15      -7.089   0.397  -5.358  1.00  0.00           S  
ATOM    219  CE  MET 0  15      -8.785   0.684  -5.855  1.00  0.00           C  
ATOM    220  H   MET 0  15      -7.585   4.939  -5.116  1.00  0.00           H  
ATOM    221  HA  MET 0  15      -4.796   4.144  -5.645  1.00  0.00           H  
ATOM    222 1HB  MET 0  15      -7.433   3.053  -6.696  1.00  0.00           H  
ATOM    223 2HB  MET 0  15      -5.855   2.351  -7.024  1.00  0.00           H  
ATOM    224 1HG  MET 0  15      -5.571   2.040  -4.534  1.00  0.00           H  
ATOM    225 2HG  MET 0  15      -7.251   2.549  -4.344  1.00  0.00           H  
ATOM    226 1HE  MET 0  15      -9.261  -0.268  -6.093  1.00  0.00           H  
ATOM    227 2HE  MET 0  15      -9.326   1.168  -5.041  1.00  0.00           H  
ATOM    228 3HE  MET 0  15      -8.802   1.328  -6.735  1.00  0.00           H  
ATOM    229  N   ILE 0  16      -4.784   6.042  -7.433  1.00  0.00           N  
ATOM    230  CA  ILE 0  16      -4.538   6.803  -8.660  1.00  0.00           C  
ATOM    231  C   ILE 0  16      -4.058   5.954  -9.830  1.00  0.00           C  
ATOM    232  O   ILE 0  16      -4.456   6.193 -10.959  1.00  0.00           O  
ATOM    233  CB  ILE 0  16      -3.503   7.913  -8.399  1.00  0.00           C  
ATOM    234  CG1 ILE 0  16      -3.247   8.716  -9.677  1.00  0.00           C  
ATOM    235  CG2 ILE 0  16      -2.207   7.319  -7.871  1.00  0.00           C  
ATOM    236  CD1 ILE 0  16      -4.438   9.523 -10.141  1.00  0.00           C  
ATOM    237  H   ILE 0  16      -4.409   6.338  -6.531  1.00  0.00           H  
ATOM    238  HA  ILE 0  16      -5.481   7.254  -8.956  1.00  0.00           H  
ATOM    239  HB  ILE 0  16      -3.898   8.612  -7.662  1.00  0.00           H  
ATOM    240 1HG1 ILE 0  16      -2.413   9.398  -9.517  1.00  0.00           H  
ATOM    241 2HG1 ILE 0  16      -2.963   8.037 -10.482  1.00  0.00           H  
ATOM    242 1HG2 ILE 0  16      -1.487   8.117  -7.692  1.00  0.00           H  
ATOM    243 2HG2 ILE 0  16      -2.402   6.791  -6.938  1.00  0.00           H  
ATOM    244 3HG2 ILE 0  16      -1.801   6.621  -8.604  1.00  0.00           H  
ATOM    245 1HD1 ILE 0  16      -4.179  10.064 -11.052  1.00  0.00           H  
ATOM    246 2HD1 ILE 0  16      -5.276   8.854 -10.341  1.00  0.00           H  
ATOM    247 3HD1 ILE 0  16      -4.719  10.234  -9.365  1.00  0.00           H  
ATOM    248  N   ILE 0  17      -3.242   4.933  -9.595  1.00  0.00           N  
ATOM    249  CA  ILE 0  17      -2.809   4.120 -10.726  1.00  0.00           C  
ATOM    250  C   ILE 0  17      -3.991   3.408 -11.398  1.00  0.00           C  
ATOM    251  O   ILE 0  17      -3.985   3.156 -12.605  1.00  0.00           O  
ATOM    252  CB  ILE 0  17      -1.715   3.122 -10.315  1.00  0.00           C  
ATOM    253  CG1 ILE 0  17      -1.099   2.538 -11.568  1.00  0.00           C  
ATOM    254  CG2 ILE 0  17      -2.234   2.041  -9.398  1.00  0.00           C  
ATOM    255  CD1 ILE 0  17      -0.366   3.556 -12.408  1.00  0.00           C  
ATOM    256  H   ILE 0  17      -2.925   4.741  -8.655  1.00  0.00           H  
ATOM    257  HA  ILE 0  17      -2.369   4.786 -11.464  1.00  0.00           H  
ATOM    258  HB  ILE 0  17      -0.941   3.654  -9.794  1.00  0.00           H  
ATOM    259 1HG1 ILE 0  17      -0.407   1.754 -11.286  1.00  0.00           H  
ATOM    260 2HG1 ILE 0  17      -1.887   2.101 -12.177  1.00  0.00           H  
ATOM    261 1HG2 ILE 0  17      -1.417   1.374  -9.127  1.00  0.00           H  
ATOM    262 2HG2 ILE 0  17      -2.648   2.491  -8.498  1.00  0.00           H  
ATOM    263 3HG2 ILE 0  17      -2.994   1.476  -9.901  1.00  0.00           H  
ATOM    264 1HD1 ILE 0  17       0.043   3.061 -13.270  1.00  0.00           H  
ATOM    265 2HD1 ILE 0  17      -1.048   4.344 -12.725  1.00  0.00           H  
ATOM    266 3HD1 ILE 0  17       0.433   3.983 -11.833  1.00  0.00           H  
ATOM    267  N   VAL 0  18      -5.008   3.093 -10.602  1.00  0.00           N  
ATOM    268  CA  VAL 0  18      -6.181   2.371 -11.050  1.00  0.00           C  
ATOM    269  C   VAL 0  18      -7.089   3.362 -11.730  1.00  0.00           C  
ATOM    270  O   VAL 0  18      -7.666   3.072 -12.772  1.00  0.00           O  
ATOM    271  CB  VAL 0  18      -6.912   1.700  -9.873  1.00  0.00           C  
ATOM    272  CG1 VAL 0  18      -8.177   1.006 -10.357  1.00  0.00           C  
ATOM    273  CG2 VAL 0  18      -5.985   0.711  -9.183  1.00  0.00           C  
ATOM    274  H   VAL 0  18      -4.998   3.410  -9.641  1.00  0.00           H  
ATOM    275  HA  VAL 0  18      -5.888   1.611 -11.770  1.00  0.00           H  
ATOM    276  HB  VAL 0  18      -7.219   2.468  -9.162  1.00  0.00           H  
ATOM    277 1HG1 VAL 0  18      -8.681   0.538  -9.511  1.00  0.00           H  
ATOM    278 2HG1 VAL 0  18      -8.841   1.739 -10.814  1.00  0.00           H  
ATOM    279 3HG1 VAL 0  18      -7.915   0.244 -11.090  1.00  0.00           H  
ATOM    280 1HG2 VAL 0  18      -6.508   0.241  -8.351  1.00  0.00           H  
ATOM    281 2HG2 VAL 0  18      -5.673  -0.053  -9.895  1.00  0.00           H  
ATOM    282 3HG2 VAL 0  18      -5.106   1.237  -8.808  1.00  0.00           H  
ATOM    283  N   VAL 0  19      -7.204   4.558 -11.147  1.00  0.00           N  
ATOM    284  CA  VAL 0  19      -8.042   5.594 -11.725  1.00  0.00           C  
ATOM    285  C   VAL 0  19      -7.526   5.915 -13.120  1.00  0.00           C  
ATOM    286  O   VAL 0  19      -8.302   6.009 -14.069  1.00  0.00           O  
ATOM    287  CB  VAL 0  19      -8.029   6.864 -10.852  1.00  0.00           C  
ATOM    288  CG1 VAL 0  19      -8.767   7.996 -11.549  1.00  0.00           C  
ATOM    289  CG2 VAL 0  19      -8.652   6.567  -9.497  1.00  0.00           C  
ATOM    290  H   VAL 0  19      -6.701   4.732 -10.281  1.00  0.00           H  
ATOM    291  HA  VAL 0  19      -9.062   5.227 -11.782  1.00  0.00           H  
ATOM    292  HB  VAL 0  19      -6.997   7.189 -10.716  1.00  0.00           H  
ATOM    293 1HG1 VAL 0  19      -8.748   8.886 -10.919  1.00  0.00           H  
ATOM    294 2HG1 VAL 0  19      -8.283   8.216 -12.500  1.00  0.00           H  
ATOM    295 3HG1 VAL 0  19      -9.801   7.701 -11.727  1.00  0.00           H  
ATOM    296 1HG2 VAL 0  19      -8.638   7.468  -8.885  1.00  0.00           H  
ATOM    297 2HG2 VAL 0  19      -9.682   6.236  -9.634  1.00  0.00           H  
ATOM    298 3HG2 VAL 0  19      -8.082   5.782  -8.999  1.00  0.00           H  
ATOM    299  N   ILE 0  20      -6.198   6.042 -13.262  1.00  0.00           N  
ATOM    300  CA  ILE 0  20      -5.616   6.348 -14.555  1.00  0.00           C  
ATOM    301  C   ILE 0  20      -5.950   5.283 -15.570  1.00  0.00           C  
ATOM    302  O   ILE 0  20      -6.493   5.592 -16.625  1.00  0.00           O  
ATOM    303  CB  ILE 0  20      -4.086   6.492 -14.451  1.00  0.00           C  
ATOM    304  CG1 ILE 0  20      -3.722   7.744 -13.649  1.00  0.00           C  
ATOM    305  CG2 ILE 0  20      -3.462   6.543 -15.837  1.00  0.00           C  
ATOM    306  CD1 ILE 0  20      -2.270   7.801 -13.232  1.00  0.00           C  
ATOM    307  H   ILE 0  20      -5.588   5.941 -12.450  1.00  0.00           H  
ATOM    308  HA  ILE 0  20      -6.034   7.291 -14.910  1.00  0.00           H  
ATOM    309  HB  ILE 0  20      -3.676   5.641 -13.909  1.00  0.00           H  
ATOM    310 1HG1 ILE 0  20      -3.942   8.632 -14.242  1.00  0.00           H  
ATOM    311 2HG1 ILE 0  20      -4.336   7.792 -12.750  1.00  0.00           H  
ATOM    312 1HG2 ILE 0  20      -2.381   6.646 -15.745  1.00  0.00           H  
ATOM    313 2HG2 ILE 0  20      -3.694   5.624 -16.374  1.00  0.00           H  
ATOM    314 3HG2 ILE 0  20      -3.862   7.395 -16.386  1.00  0.00           H  
ATOM    315 1HD1 ILE 0  20      -2.089   8.716 -12.668  1.00  0.00           H  
ATOM    316 2HD1 ILE 0  20      -2.037   6.938 -12.608  1.00  0.00           H  
ATOM    317 3HD1 ILE 0  20      -1.636   7.790 -14.118  1.00  0.00           H  
ATOM    318  N   VAL 0  21      -5.720   4.012 -15.231  1.00  0.00           N  
ATOM    319  CA  VAL 0  21      -6.009   2.974 -16.202  1.00  0.00           C  
ATOM    320  C   VAL 0  21      -7.490   2.809 -16.516  1.00  0.00           C  
ATOM    321  O   VAL 0  21      -7.860   2.757 -17.687  1.00  0.00           O  
ATOM    322  CB  VAL 0  21      -5.458   1.629 -15.690  1.00  0.00           C  
ATOM    323  CG1 VAL 0  21      -5.924   0.489 -16.582  1.00  0.00           C  
ATOM    324  CG2 VAL 0  21      -3.939   1.681 -15.631  1.00  0.00           C  
ATOM    325  H   VAL 0  21      -5.296   3.769 -14.334  1.00  0.00           H  
ATOM    326  HA  VAL 0  21      -5.505   3.250 -17.127  1.00  0.00           H  
ATOM    327  HB  VAL 0  21      -5.855   1.440 -14.693  1.00  0.00           H  
ATOM    328 1HG1 VAL 0  21      -5.526  -0.454 -16.206  1.00  0.00           H  
ATOM    329 2HG1 VAL 0  21      -7.013   0.448 -16.581  1.00  0.00           H  
ATOM    330 3HG1 VAL 0  21      -5.567   0.653 -17.599  1.00  0.00           H  
ATOM    331 1HG2 VAL 0  21      -3.556   0.728 -15.268  1.00  0.00           H  
ATOM    332 2HG2 VAL 0  21      -3.542   1.876 -16.628  1.00  0.00           H  
ATOM    333 3HG2 VAL 0  21      -3.628   2.478 -14.955  1.00  0.00           H  
ATOM    334  N   LEU 0  22      -8.356   2.778 -15.514  1.00  0.00           N  
ATOM    335  CA  LEU 0  22      -9.765   2.594 -15.809  1.00  0.00           C  
ATOM    336  C   LEU 0  22     -10.295   3.740 -16.650  1.00  0.00           C  
ATOM    337  O   LEU 0  22     -11.067   3.517 -17.587  1.00  0.00           O  
ATOM    338  CB  LEU 0  22     -10.571   2.507 -14.518  1.00  0.00           C  
ATOM    339  CG  LEU 0  22     -10.362   1.269 -13.666  1.00  0.00           C  
ATOM    340  CD1 LEU 0  22     -11.108   1.462 -12.403  1.00  0.00           C  
ATOM    341  CD2 LEU 0  22     -10.857   0.033 -14.400  1.00  0.00           C  
ATOM    342  H   LEU 0  22      -8.042   2.861 -14.552  1.00  0.00           H  
ATOM    343  HA  LEU 0  22      -9.884   1.667 -16.370  1.00  0.00           H  
ATOM    344 1HB  LEU 0  22     -10.286   3.359 -13.897  1.00  0.00           H  
ATOM    345 2HB  LEU 0  22     -11.630   2.594 -14.748  1.00  0.00           H  
ATOM    346  HG  LEU 0  22      -9.304   1.154 -13.431  1.00  0.00           H  
ATOM    347 1HD1 LEU 0  22     -10.974   0.595 -11.773  1.00  0.00           H  
ATOM    348 2HD1 LEU 0  22     -10.747   2.352 -11.891  1.00  0.00           H  
ATOM    349 3HD1 LEU 0  22     -12.149   1.584 -12.650  1.00  0.00           H  
ATOM    350 1HD2 LEU 0  22     -10.714  -0.846 -13.769  1.00  0.00           H  
ATOM    351 2HD2 LEU 0  22     -11.917   0.146 -14.628  1.00  0.00           H  
ATOM    352 3HD2 LEU 0  22     -10.295  -0.088 -15.326  1.00  0.00           H  
ATOM    353  N   LEU 0  23      -9.859   4.960 -16.334  1.00  0.00           N  
ATOM    354  CA  LEU 0  23     -10.290   6.154 -17.036  1.00  0.00           C  
ATOM    355  C   LEU 0  23      -9.822   6.096 -18.496  1.00  0.00           C  
ATOM    356  O   LEU 0  23     -10.627   6.219 -19.422  1.00  0.00           O  
ATOM    357  CB  LEU 0  23      -9.756   7.383 -16.297  1.00  0.00           C  
ATOM    358  CG  LEU 0  23     -10.245   8.722 -16.740  1.00  0.00           C  
ATOM    359  CD1 LEU 0  23     -10.084   9.684 -15.555  1.00  0.00           C  
ATOM    360  CD2 LEU 0  23      -9.461   9.173 -17.955  1.00  0.00           C  
ATOM    361  H   LEU 0  23      -9.205   5.088 -15.559  1.00  0.00           H  
ATOM    362  HA  LEU 0  23     -11.376   6.199 -17.029  1.00  0.00           H  
ATOM    363 1HB  LEU 0  23     -10.022   7.290 -15.260  1.00  0.00           H  
ATOM    364 2HB  LEU 0  23      -8.667   7.383 -16.367  1.00  0.00           H  
ATOM    365  HG  LEU 0  23     -11.308   8.665 -16.994  1.00  0.00           H  
ATOM    366 1HD1 LEU 0  23     -10.444  10.664 -15.828  1.00  0.00           H  
ATOM    367 2HD1 LEU 0  23     -10.663   9.308 -14.714  1.00  0.00           H  
ATOM    368 3HD1 LEU 0  23      -9.034   9.746 -15.273  1.00  0.00           H  
ATOM    369 1HD2 LEU 0  23      -9.818  10.140 -18.272  1.00  0.00           H  
ATOM    370 2HD2 LEU 0  23      -8.401   9.229 -17.705  1.00  0.00           H  
ATOM    371 3HD2 LEU 0  23      -9.603   8.456 -18.761  1.00  0.00           H  
ATOM    372  N   GLU 0  24      -8.523   5.861 -18.716  1.00  0.00           N  
ATOM    373  CA  GLU 0  24      -7.956   5.877 -20.066  1.00  0.00           C  
ATOM    374  C   GLU 0  24      -8.507   4.757 -20.952  1.00  0.00           C  
ATOM    375  O   GLU 0  24      -8.529   4.885 -22.178  1.00  0.00           O  
ATOM    376  CB  GLU 0  24      -6.431   5.803 -20.016  1.00  0.00           C  
ATOM    377  CG  GLU 0  24      -5.778   7.061 -19.468  1.00  0.00           C  
ATOM    378  CD  GLU 0  24      -4.296   6.960 -19.372  1.00  0.00           C  
ATOM    379  OE1 GLU 0  24      -3.748   5.923 -19.699  1.00  0.00           O  
ATOM    380  OE2 GLU 0  24      -3.691   7.928 -18.980  1.00  0.00           O  
ATOM    381  H   GLU 0  24      -7.898   5.690 -17.926  1.00  0.00           H  
ATOM    382  HA  GLU 0  24      -8.226   6.825 -20.528  1.00  0.00           H  
ATOM    383 1HB  GLU 0  24      -6.133   4.966 -19.378  1.00  0.00           H  
ATOM    384 2HB  GLU 0  24      -6.039   5.616 -21.014  1.00  0.00           H  
ATOM    385 1HG  GLU 0  24      -6.030   7.893 -20.125  1.00  0.00           H  
ATOM    386 2HG  GLU 0  24      -6.193   7.280 -18.489  1.00  0.00           H  
ATOM    387  N   LYS 0  25      -8.998   3.682 -20.334  1.00  0.00           N  
ATOM    388  CA  LYS 0  25      -9.594   2.565 -21.058  1.00  0.00           C  
ATOM    389  C   LYS 0  25     -11.095   2.761 -21.319  1.00  0.00           C  
ATOM    390  O   LYS 0  25     -11.733   1.891 -21.918  1.00  0.00           O  
ATOM    391  CB  LYS 0  25      -9.365   1.264 -20.287  1.00  0.00           C  
ATOM    392  CG  LYS 0  25      -7.903   0.852 -20.170  1.00  0.00           C  
ATOM    393  CD  LYS 0  25      -7.322   0.487 -21.528  1.00  0.00           C  
ATOM    394  CE  LYS 0  25      -5.923  -0.096 -21.393  1.00  0.00           C  
ATOM    395  NZ  LYS 0  25      -5.938  -1.433 -20.740  1.00  0.00           N  
ATOM    396  H   LYS 0  25      -8.896   3.605 -19.321  1.00  0.00           H  
ATOM    397  HA  LYS 0  25      -9.099   2.487 -22.024  1.00  0.00           H  
ATOM    398 1HB  LYS 0  25      -9.766   1.364 -19.278  1.00  0.00           H  
ATOM    399 2HB  LYS 0  25      -9.903   0.452 -20.775  1.00  0.00           H  
ATOM    400 1HG  LYS 0  25      -7.326   1.674 -19.746  1.00  0.00           H  
ATOM    401 2HG  LYS 0  25      -7.820  -0.008 -19.506  1.00  0.00           H  
ATOM    402 1HD  LYS 0  25      -7.967  -0.246 -22.015  1.00  0.00           H  
ATOM    403 2HD  LYS 0  25      -7.275   1.377 -22.155  1.00  0.00           H  
ATOM    404 1HE  LYS 0  25      -5.473  -0.193 -22.380  1.00  0.00           H  
ATOM    405 2HE  LYS 0  25      -5.304   0.576 -20.800  1.00  0.00           H  
ATOM    406 1HZ  LYS 0  25      -4.993  -1.785 -20.669  1.00  0.00           H  
ATOM    407 2HZ  LYS 0  25      -6.337  -1.352 -19.815  1.00  0.00           H  
ATOM    408 3HZ  LYS 0  25      -6.494  -2.072 -21.291  1.00  0.00           H  
ATOM    409  N   GLY 0  26     -11.663   3.896 -20.885  1.00  0.00           N  
ATOM    410  CA  GLY 0  26     -13.052   4.220 -21.188  1.00  0.00           C  
ATOM    411  C   GLY 0  26     -13.972   4.527 -20.004  1.00  0.00           C  
ATOM    412  O   GLY 0  26     -15.129   4.901 -20.221  1.00  0.00           O  
ATOM    413  H   GLY 0  26     -11.123   4.575 -20.350  1.00  0.00           H  
ATOM    414 1HA  GLY 0  26     -13.052   5.083 -21.853  1.00  0.00           H  
ATOM    415 2HA  GLY 0  26     -13.482   3.402 -21.760  1.00  0.00           H  
ATOM    416  N   ALA 0  27     -13.522   4.366 -18.760  1.00  0.00           N  
ATOM    417  CA  ALA 0  27     -14.419   4.698 -17.659  1.00  0.00           C  
ATOM    418  C   ALA 0  27     -14.730   6.194 -17.711  1.00  0.00           C  
ATOM    419  O   ALA 0  27     -13.864   7.007 -18.021  1.00  0.00           O  
ATOM    420  CB  ALA 0  27     -13.827   4.309 -16.326  1.00  0.00           C  
ATOM    421  H   ALA 0  27     -12.573   4.048 -18.564  1.00  0.00           H  
ATOM    422  HA  ALA 0  27     -15.351   4.151 -17.798  1.00  0.00           H  
ATOM    423 1HB  ALA 0  27     -14.552   4.565 -15.568  1.00  0.00           H  
ATOM    424 2HB  ALA 0  27     -13.626   3.247 -16.294  1.00  0.00           H  
ATOM    425 3HB  ALA 0  27     -12.914   4.840 -16.159  1.00  0.00           H  
ATOM    426  N   ASP 0  28     -15.965   6.553 -17.400  1.00  0.00           N  
ATOM    427  CA  ASP 0  28     -16.420   7.939 -17.455  1.00  0.00           C  
ATOM    428  C   ASP 0  28     -16.018   8.749 -16.207  1.00  0.00           C  
ATOM    429  O   ASP 0  28     -16.473   8.415 -15.114  1.00  0.00           O  
ATOM    430  CB  ASP 0  28     -17.944   7.968 -17.687  1.00  0.00           C  
ATOM    431  CG  ASP 0  28     -18.597   9.368 -17.894  1.00  0.00           C  
ATOM    432  OD1 ASP 0  28     -18.066  10.379 -17.475  1.00  0.00           O  
ATOM    433  OD2 ASP 0  28     -19.645   9.391 -18.493  1.00  0.00           O  
ATOM    434  H   ASP 0  28     -16.622   5.834 -17.141  1.00  0.00           H  
ATOM    435  HA  ASP 0  28     -15.972   8.357 -18.344  1.00  0.00           H  
ATOM    436 1HB  ASP 0  28     -18.162   7.377 -18.577  1.00  0.00           H  
ATOM    437 2HB  ASP 0  28     -18.440   7.478 -16.878  1.00  0.00           H  
ATOM    438  N   PRO 0  29     -15.192   9.825 -16.322  1.00  0.00           N  
ATOM    439  CA  PRO 0  29     -14.733  10.687 -15.238  1.00  0.00           C  
ATOM    440  C   PRO 0  29     -15.902  11.261 -14.440  1.00  0.00           C  
ATOM    441  O   PRO 0  29     -15.720  11.677 -13.295  1.00  0.00           O  
ATOM    442  CB  PRO 0  29     -13.964  11.786 -15.979  1.00  0.00           C  
ATOM    443  CG  PRO 0  29     -13.458  11.112 -17.208  1.00  0.00           C  
ATOM    444  CD  PRO 0  29     -14.576  10.192 -17.619  1.00  0.00           C  
ATOM    445  HA  PRO 0  29     -14.076  10.125 -14.572  1.00  0.00           H  
ATOM    446 1HB  PRO 0  29     -14.634  12.630 -16.200  1.00  0.00           H  
ATOM    447 2HB  PRO 0  29     -13.156  12.175 -15.342  1.00  0.00           H  
ATOM    448 1HG  PRO 0  29     -13.219  11.859 -17.980  1.00  0.00           H  
ATOM    449 2HG  PRO 0  29     -12.525  10.573 -16.989  1.00  0.00           H  
ATOM    450 1HD  PRO 0  29     -15.282  10.736 -18.264  1.00  0.00           H  
ATOM    451 2HD  PRO 0  29     -14.161   9.321 -18.147  1.00  0.00           H  
ATOM    452  N   ASN 0  30     -17.090  11.338 -15.058  1.00  0.00           N  
ATOM    453  CA  ASN 0  30     -18.264  11.895 -14.408  1.00  0.00           C  
ATOM    454  C   ASN 0  30     -19.303  10.819 -14.086  1.00  0.00           C  
ATOM    455  O   ASN 0  30     -20.461  11.139 -13.807  1.00  0.00           O  
ATOM    456  CB  ASN 0  30     -18.892  12.976 -15.256  1.00  0.00           C  
ATOM    457  CG  ASN 0  30     -18.035  14.164 -15.351  1.00  0.00           C  
ATOM    458  OD1 ASN 0  30     -17.950  14.898 -14.355  1.00  0.00           O  
ATOM    459  ND2 ASN 0  30     -17.413  14.376 -16.490  1.00  0.00           N  
ATOM    460  H   ASN 0  30     -17.233  10.959 -15.999  1.00  0.00           H  
ATOM    461  HA  ASN 0  30     -17.960  12.336 -13.460  1.00  0.00           H  
ATOM    462 1HB  ASN 0  30     -19.076  12.581 -16.262  1.00  0.00           H  
ATOM    463 2HB  ASN 0  30     -19.852  13.267 -14.832  1.00  0.00           H  
ATOM    464 1HD2 ASN 0  30     -16.796  15.180 -16.619  1.00  0.00           H  
ATOM    465 2HD2 ASN 0  30     -17.537  13.735 -17.250  1.00  0.00           H  
ATOM    466  N   ALA 0  31     -18.901   9.547 -14.091  1.00  0.00           N  
ATOM    467  CA  ALA 0  31     -19.827   8.471 -13.749  1.00  0.00           C  
ATOM    468  C   ALA 0  31     -20.330   8.680 -12.354  1.00  0.00           C  
ATOM    469  O   ALA 0  31     -19.561   9.102 -11.507  1.00  0.00           O  
ATOM    470  CB  ALA 0  31     -19.148   7.117 -13.807  1.00  0.00           C  
ATOM    471  H   ALA 0  31     -17.946   9.308 -14.355  1.00  0.00           H  
ATOM    472  HA  ALA 0  31     -20.670   8.505 -14.440  1.00  0.00           H  
ATOM    473 1HB  ALA 0  31     -19.867   6.344 -13.537  1.00  0.00           H  
ATOM    474 2HB  ALA 0  31     -18.776   6.931 -14.790  1.00  0.00           H  
ATOM    475 3HB  ALA 0  31     -18.314   7.102 -13.101  1.00  0.00           H  
ATOM    476  N   SER 0  32     -21.584   8.355 -12.073  1.00  0.00           N  
ATOM    477  CA  SER 0  32     -22.030   8.490 -10.692  1.00  0.00           C  
ATOM    478  C   SER 0  32     -22.426   7.157 -10.083  1.00  0.00           C  
ATOM    479  O   SER 0  32     -22.869   6.248 -10.788  1.00  0.00           O  
ATOM    480  CB  SER 0  32     -23.206   9.429 -10.617  1.00  0.00           C  
ATOM    481  OG  SER 0  32     -24.323   8.895 -11.281  1.00  0.00           O  
ATOM    482  H   SER 0  32     -22.214   8.033 -12.793  1.00  0.00           H  
ATOM    483  HA  SER 0  32     -21.221   8.906 -10.101  1.00  0.00           H  
ATOM    484 1HB  SER 0  32     -23.443   9.596  -9.582  1.00  0.00           H  
ATOM    485 2HB  SER 0  32     -22.935  10.388 -11.054  1.00  0.00           H  
ATOM    486  HG  SER 0  32     -24.658   8.193 -10.700  1.00  0.00           H  
ATOM    487  N   ASP 0  33     -22.313   7.065  -8.761  1.00  0.00           N  
ATOM    488  CA  ASP 0  33     -22.822   5.917  -8.027  1.00  0.00           C  
ATOM    489  C   ASP 0  33     -24.292   6.123  -7.676  1.00  0.00           C  
ATOM    490  O   ASP 0  33     -24.903   7.114  -8.085  1.00  0.00           O  
ATOM    491  CB  ASP 0  33     -21.982   5.616  -6.773  1.00  0.00           C  
ATOM    492  CG  ASP 0  33     -22.045   6.644  -5.632  1.00  0.00           C  
ATOM    493  OD1 ASP 0  33     -22.930   7.507  -5.605  1.00  0.00           O  
ATOM    494  OD2 ASP 0  33     -21.201   6.532  -4.767  1.00  0.00           O  
ATOM    495  H   ASP 0  33     -21.835   7.820  -8.269  1.00  0.00           H  
ATOM    496  HA  ASP 0  33     -22.755   5.043  -8.676  1.00  0.00           H  
ATOM    497 1HB  ASP 0  33     -22.267   4.646  -6.375  1.00  0.00           H  
ATOM    498 2HB  ASP 0  33     -20.942   5.529  -7.064  1.00  0.00           H  
ATOM    499  N   LYS 0  34     -24.851   5.210  -6.884  1.00  0.00           N  
ATOM    500  CA  LYS 0  34     -26.266   5.242  -6.519  1.00  0.00           C  
ATOM    501  C   LYS 0  34     -26.682   6.469  -5.703  1.00  0.00           C  
ATOM    502  O   LYS 0  34     -27.874   6.770  -5.621  1.00  0.00           O  
ATOM    503  CB  LYS 0  34     -26.622   3.973  -5.742  1.00  0.00           C  
ATOM    504  CG  LYS 0  34     -26.597   2.698  -6.575  1.00  0.00           C  
ATOM    505  CD  LYS 0  34     -27.214   1.532  -5.819  1.00  0.00           C  
ATOM    506  CE  LYS 0  34     -26.254   0.975  -4.778  1.00  0.00           C  
ATOM    507  NZ  LYS 0  34     -26.773  -0.272  -4.153  1.00  0.00           N  
ATOM    508  H   LYS 0  34     -24.290   4.443  -6.551  1.00  0.00           H  
ATOM    509  HA  LYS 0  34     -26.847   5.254  -7.441  1.00  0.00           H  
ATOM    510 1HB  LYS 0  34     -25.924   3.846  -4.914  1.00  0.00           H  
ATOM    511 2HB  LYS 0  34     -27.620   4.075  -5.317  1.00  0.00           H  
ATOM    512 1HG  LYS 0  34     -27.153   2.856  -7.500  1.00  0.00           H  
ATOM    513 2HG  LYS 0  34     -25.567   2.450  -6.830  1.00  0.00           H  
ATOM    514 1HD  LYS 0  34     -28.126   1.863  -5.320  1.00  0.00           H  
ATOM    515 2HD  LYS 0  34     -27.473   0.739  -6.521  1.00  0.00           H  
ATOM    516 1HE  LYS 0  34     -25.295   0.760  -5.246  1.00  0.00           H  
ATOM    517 2HE  LYS 0  34     -26.094   1.718  -3.997  1.00  0.00           H  
ATOM    518 1HZ  LYS 0  34     -26.109  -0.608  -3.470  1.00  0.00           H  
ATOM    519 2HZ  LYS 0  34     -27.655  -0.080  -3.698  1.00  0.00           H  
ATOM    520 3HZ  LYS 0  34     -26.907  -0.975  -4.865  1.00  0.00           H  
ATOM    521  N   ASP 0  35     -25.719   7.148  -5.065  1.00  0.00           N  
ATOM    522  CA  ASP 0  35     -26.024   8.325  -4.269  1.00  0.00           C  
ATOM    523  C   ASP 0  35     -25.701   9.613  -5.031  1.00  0.00           C  
ATOM    524  O   ASP 0  35     -25.758  10.706  -4.448  1.00  0.00           O  
ATOM    525  CB  ASP 0  35     -25.271   8.294  -2.932  1.00  0.00           C  
ATOM    526  CG  ASP 0  35     -25.743   7.153  -1.997  1.00  0.00           C  
ATOM    527  OD1 ASP 0  35     -26.924   6.922  -1.923  1.00  0.00           O  
ATOM    528  OD2 ASP 0  35     -24.918   6.546  -1.355  1.00  0.00           O  
ATOM    529  H   ASP 0  35     -24.733   6.897  -5.181  1.00  0.00           H  
ATOM    530  HA  ASP 0  35     -27.092   8.326  -4.053  1.00  0.00           H  
ATOM    531 1HB  ASP 0  35     -24.199   8.162  -3.133  1.00  0.00           H  
ATOM    532 2HB  ASP 0  35     -25.397   9.248  -2.420  1.00  0.00           H  
ATOM    533  N   GLY 0  36     -25.350   9.477  -6.318  1.00  0.00           N  
ATOM    534  CA  GLY 0  36     -25.038  10.607  -7.182  1.00  0.00           C  
ATOM    535  C   GLY 0  36     -23.578  11.088  -7.122  1.00  0.00           C  
ATOM    536  O   GLY 0  36     -23.251  12.129  -7.687  1.00  0.00           O  
ATOM    537  H   GLY 0  36     -25.289   8.547  -6.735  1.00  0.00           H  
ATOM    538 1HA  GLY 0  36     -25.278  10.329  -8.207  1.00  0.00           H  
ATOM    539 2HA  GLY 0  36     -25.699  11.435  -6.932  1.00  0.00           H  
ATOM    540  N   ARG 0  37     -22.689  10.372  -6.426  1.00  0.00           N  
ATOM    541  CA  ARG 0  37     -21.324  10.879  -6.327  1.00  0.00           C  
ATOM    542  C   ARG 0  37     -20.415  10.348  -7.435  1.00  0.00           C  
ATOM    543  O   ARG 0  37     -20.485   9.177  -7.812  1.00  0.00           O  
ATOM    544  CB  ARG 0  37     -20.750  10.571  -4.960  1.00  0.00           C  
ATOM    545  CG  ARG 0  37     -21.425  11.347  -3.838  1.00  0.00           C  
ATOM    546  CD  ARG 0  37     -20.881  11.067  -2.490  1.00  0.00           C  
ATOM    547  NE  ARG 0  37     -21.672  11.750  -1.465  1.00  0.00           N  
ATOM    548  CZ  ARG 0  37     -21.466  11.648  -0.130  1.00  0.00           C  
ATOM    549  NH1 ARG 0  37     -20.473  10.908   0.318  1.00  0.00           N  
ATOM    550  NH2 ARG 0  37     -22.261  12.274   0.740  1.00  0.00           N  
ATOM    551  H   ARG 0  37     -22.932   9.474  -5.984  1.00  0.00           H  
ATOM    552  HA  ARG 0  37     -21.353  11.966  -6.417  1.00  0.00           H  
ATOM    553 1HB  ARG 0  37     -20.893   9.516  -4.747  1.00  0.00           H  
ATOM    554 2HB  ARG 0  37     -19.687  10.785  -4.940  1.00  0.00           H  
ATOM    555 1HG  ARG 0  37     -21.296  12.413  -4.018  1.00  0.00           H  
ATOM    556 2HG  ARG 0  37     -22.488  11.104  -3.824  1.00  0.00           H  
ATOM    557 1HD  ARG 0  37     -20.925  10.000  -2.297  1.00  0.00           H  
ATOM    558 2HD  ARG 0  37     -19.848  11.416  -2.422  1.00  0.00           H  
ATOM    559  HE  ARG 0  37     -22.429  12.372  -1.795  1.00  0.00           H  
ATOM    560 1HH1 ARG 0  37     -19.864  10.433  -0.333  1.00  0.00           H  
ATOM    561 2HH1 ARG 0  37     -20.312  10.827   1.310  1.00  0.00           H  
ATOM    562 1HH2 ARG 0  37     -23.093  12.826   0.439  1.00  0.00           H  
ATOM    563 2HH2 ARG 0  37     -22.094  12.181   1.724  1.00  0.00           H  
ATOM    564  N   THR 0  38     -19.585  11.242  -7.964  1.00  0.00           N  
ATOM    565  CA  THR 0  38     -18.657  10.943  -9.049  1.00  0.00           C  
ATOM    566  C   THR 0  38     -17.273  10.677  -8.455  1.00  0.00           C  
ATOM    567  O   THR 0  38     -17.066  11.019  -7.280  1.00  0.00           O  
ATOM    568  CB  THR 0  38     -18.645  12.145 -10.030  1.00  0.00           C  
ATOM    569  OG1 THR 0  38     -18.111  13.295  -9.356  1.00  0.00           O  
ATOM    570  CG2 THR 0  38     -20.065  12.451 -10.507  1.00  0.00           C  
ATOM    571  H   THR 0  38     -19.598  12.198  -7.613  1.00  0.00           H  
ATOM    572  HA  THR 0  38     -18.998  10.048  -9.540  1.00  0.00           H  
ATOM    573  HB  THR 0  38     -18.075  11.948 -10.900  1.00  0.00           H  
ATOM    574  HG1 THR 0  38     -18.727  13.574  -8.653  1.00  0.00           H  
ATOM    575 1HG2 THR 0  38     -20.043  13.296 -11.189  1.00  0.00           H  
ATOM    576 2HG2 THR 0  38     -20.466  11.584 -11.027  1.00  0.00           H  
ATOM    577 3HG2 THR 0  38     -20.702  12.681  -9.653  1.00  0.00           H  
ATOM    578  N   PRO 0  39     -16.282  10.149  -9.221  1.00  0.00           N  
ATOM    579  CA  PRO 0  39     -14.917   9.922  -8.789  1.00  0.00           C  
ATOM    580  C   PRO 0  39     -14.332  11.195  -8.174  1.00  0.00           C  
ATOM    581  O   PRO 0  39     -13.548  11.130  -7.231  1.00  0.00           O  
ATOM    582  CB  PRO 0  39     -14.204   9.533 -10.088  1.00  0.00           C  
ATOM    583  CG  PRO 0  39     -15.264   8.873 -10.903  1.00  0.00           C  
ATOM    584  CD  PRO 0  39     -16.507   9.673 -10.618  1.00  0.00           C  
ATOM    585  HA  PRO 0  39     -14.882   9.089  -8.076  1.00  0.00           H  
ATOM    586 1HB  PRO 0  39     -13.789  10.429 -10.572  1.00  0.00           H  
ATOM    587 2HB  PRO 0  39     -13.358   8.866  -9.867  1.00  0.00           H  
ATOM    588 1HG  PRO 0  39     -14.987   8.885 -11.967  1.00  0.00           H  
ATOM    589 2HG  PRO 0  39     -15.364   7.817 -10.612  1.00  0.00           H  
ATOM    590 1HD  PRO 0  39     -16.574  10.512 -11.326  1.00  0.00           H  
ATOM    591 2HD  PRO 0  39     -17.390   9.022 -10.703  1.00  0.00           H  
ATOM    592  N   LEU 0  40     -14.743  12.350  -8.708  1.00  0.00           N  
ATOM    593  CA  LEU 0  40     -14.274  13.657  -8.278  1.00  0.00           C  
ATOM    594  C   LEU 0  40     -14.786  14.016  -6.890  1.00  0.00           C  
ATOM    595  O   LEU 0  40     -14.098  14.705  -6.131  1.00  0.00           O  
ATOM    596  CB  LEU 0  40     -14.670  14.734  -9.300  1.00  0.00           C  
ATOM    597  CG  LEU 0  40     -14.011  16.108  -9.105  1.00  0.00           C  
ATOM    598  CD1 LEU 0  40     -12.497  15.970  -9.178  1.00  0.00           C  
ATOM    599  CD2 LEU 0  40     -14.502  17.075 -10.155  1.00  0.00           C  
ATOM    600  H   LEU 0  40     -15.410  12.330  -9.466  1.00  0.00           H  
ATOM    601  HA  LEU 0  40     -13.186  13.632  -8.232  1.00  0.00           H  
ATOM    602 1HB  LEU 0  40     -14.413  14.371 -10.286  1.00  0.00           H  
ATOM    603 2HB  LEU 0  40     -15.754  14.868  -9.253  1.00  0.00           H  
ATOM    604  HG  LEU 0  40     -14.262  16.482  -8.128  1.00  0.00           H  
ATOM    605 1HD1 LEU 0  40     -12.052  16.945  -9.031  1.00  0.00           H  
ATOM    606 2HD1 LEU 0  40     -12.151  15.286  -8.408  1.00  0.00           H  
ATOM    607 3HD1 LEU 0  40     -12.212  15.595 -10.158  1.00  0.00           H  
ATOM    608 1HD2 LEU 0  40     -14.035  18.019  -9.979  1.00  0.00           H  
ATOM    609 2HD2 LEU 0  40     -14.238  16.738 -11.129  1.00  0.00           H  
ATOM    610 3HD2 LEU 0  40     -15.578  17.176 -10.092  1.00  0.00           H  
ATOM    611  N   HIS 0  41     -16.008  13.585  -6.546  1.00  0.00           N  
ATOM    612  CA  HIS 0  41     -16.560  13.959  -5.244  1.00  0.00           C  
ATOM    613  C   HIS 0  41     -15.779  13.202  -4.202  1.00  0.00           C  
ATOM    614  O   HIS 0  41     -15.424  13.755  -3.159  1.00  0.00           O  
ATOM    615  CB  HIS 0  41     -18.047  13.573  -5.059  1.00  0.00           C  
ATOM    616  CG  HIS 0  41     -19.066  14.391  -5.816  1.00  0.00           C  
ATOM    617  ND1 HIS 0  41     -19.491  14.065  -7.088  1.00  0.00           N  
ATOM    618  CD2 HIS 0  41     -19.726  15.522  -5.488  1.00  0.00           C  
ATOM    619  CE1 HIS 0  41     -20.372  14.963  -7.493  1.00  0.00           C  
ATOM    620  NE2 HIS 0  41     -20.515  15.850  -6.557  1.00  0.00           N  
ATOM    621  H   HIS 0  41     -16.525  12.957  -7.150  1.00  0.00           H  
ATOM    622  HA  HIS 0  41     -16.441  15.022  -5.063  1.00  0.00           H  
ATOM    623 1HB  HIS 0  41     -18.170  12.534  -5.363  1.00  0.00           H  
ATOM    624 2HB  HIS 0  41     -18.299  13.627  -4.001  1.00  0.00           H  
ATOM    625  HD2 HIS 0  41     -19.640  16.086  -4.561  1.00  0.00           H  
ATOM    626  HE1 HIS 0  41     -20.880  14.978  -8.452  1.00  0.00           H  
ATOM    627  HE2 HIS 0  41     -21.123  16.675  -6.653  1.00  0.00           H  
ATOM    628  N   TYR 0  42     -15.484  11.941  -4.506  1.00  0.00           N  
ATOM    629  CA  TYR 0  42     -14.770  11.116  -3.551  1.00  0.00           C  
ATOM    630  C   TYR 0  42     -13.296  11.460  -3.476  1.00  0.00           C  
ATOM    631  O   TYR 0  42     -12.722  11.511  -2.385  1.00  0.00           O  
ATOM    632  CB  TYR 0  42     -14.940   9.655  -3.897  1.00  0.00           C  
ATOM    633  CG  TYR 0  42     -16.286   9.117  -3.606  1.00  0.00           C  
ATOM    634  CD1 TYR 0  42     -17.159   8.831  -4.620  1.00  0.00           C  
ATOM    635  CD2 TYR 0  42     -16.641   8.895  -2.293  1.00  0.00           C  
ATOM    636  CE1 TYR 0  42     -18.398   8.299  -4.326  1.00  0.00           C  
ATOM    637  CE2 TYR 0  42     -17.867   8.376  -1.989  1.00  0.00           C  
ATOM    638  CZ  TYR 0  42     -18.750   8.071  -2.990  1.00  0.00           C  
ATOM    639  OH  TYR 0  42     -19.980   7.542  -2.651  1.00  0.00           O  
ATOM    640  H   TYR 0  42     -15.806  11.558  -5.400  1.00  0.00           H  
ATOM    641  HA  TYR 0  42     -15.201  11.286  -2.564  1.00  0.00           H  
ATOM    642 1HB  TYR 0  42     -14.717   9.494  -4.958  1.00  0.00           H  
ATOM    643 2HB  TYR 0  42     -14.245   9.101  -3.332  1.00  0.00           H  
ATOM    644  HD1 TYR 0  42     -16.869   9.022  -5.648  1.00  0.00           H  
ATOM    645  HD2 TYR 0  42     -15.937   9.132  -1.492  1.00  0.00           H  
ATOM    646  HE1 TYR 0  42     -19.102   8.061  -5.131  1.00  0.00           H  
ATOM    647  HE2 TYR 0  42     -18.142   8.202  -0.949  1.00  0.00           H  
ATOM    648  HH  TYR 0  42     -20.477   7.277  -3.460  1.00  0.00           H  
ATOM    649  N   ALA 0  43     -12.669  11.738  -4.617  1.00  0.00           N  
ATOM    650  CA  ALA 0  43     -11.274  12.113  -4.577  1.00  0.00           C  
ATOM    651  C   ALA 0  43     -11.133  13.383  -3.761  1.00  0.00           C  
ATOM    652  O   ALA 0  43     -10.225  13.529  -2.937  1.00  0.00           O  
ATOM    653  CB  ALA 0  43     -10.736  12.319  -5.976  1.00  0.00           C  
ATOM    654  H   ALA 0  43     -13.145  11.671  -5.512  1.00  0.00           H  
ATOM    655  HA  ALA 0  43     -10.715  11.317  -4.085  1.00  0.00           H  
ATOM    656 1HB  ALA 0  43      -9.691  12.593  -5.922  1.00  0.00           H  
ATOM    657 2HB  ALA 0  43     -10.848  11.406  -6.531  1.00  0.00           H  
ATOM    658 3HB  ALA 0  43     -11.297  13.112  -6.469  1.00  0.00           H  
ATOM    659  N   ALA 0  44     -12.080  14.314  -3.945  1.00  0.00           N  
ATOM    660  CA  ALA 0  44     -12.021  15.536  -3.187  1.00  0.00           C  
ATOM    661  C   ALA 0  44     -12.258  15.291  -1.697  1.00  0.00           C  
ATOM    662  O   ALA 0  44     -11.456  15.713  -0.866  1.00  0.00           O  
ATOM    663  CB  ALA 0  44     -13.031  16.525  -3.735  1.00  0.00           C  
ATOM    664  H   ALA 0  44     -12.823  14.196  -4.634  1.00  0.00           H  
ATOM    665  HA  ALA 0  44     -11.040  15.941  -3.307  1.00  0.00           H  
ATOM    666 1HB  ALA 0  44     -12.971  17.453  -3.194  1.00  0.00           H  
ATOM    667 2HB  ALA 0  44     -12.821  16.704  -4.789  1.00  0.00           H  
ATOM    668 3HB  ALA 0  44     -14.035  16.116  -3.629  1.00  0.00           H  
ATOM    669  N   GLU 0  45     -13.302  14.522  -1.360  1.00  0.00           N  
ATOM    670  CA  GLU 0  45     -13.693  14.281   0.031  1.00  0.00           C  
ATOM    671  C   GLU 0  45     -12.604  13.621   0.871  1.00  0.00           C  
ATOM    672  O   GLU 0  45     -12.419  13.958   2.051  1.00  0.00           O  
ATOM    673  CB  GLU 0  45     -14.961  13.404   0.074  1.00  0.00           C  
ATOM    674  CG  GLU 0  45     -15.554  13.191   1.472  1.00  0.00           C  
ATOM    675  CD  GLU 0  45     -16.844  12.369   1.488  1.00  0.00           C  
ATOM    676  OE1 GLU 0  45     -17.258  11.898   0.456  1.00  0.00           O  
ATOM    677  OE2 GLU 0  45     -17.414  12.228   2.548  1.00  0.00           O  
ATOM    678  H   GLU 0  45     -13.898  14.136  -2.091  1.00  0.00           H  
ATOM    679  HA  GLU 0  45     -13.910  15.244   0.487  1.00  0.00           H  
ATOM    680 1HB  GLU 0  45     -15.730  13.835  -0.564  1.00  0.00           H  
ATOM    681 2HB  GLU 0  45     -14.720  12.420  -0.334  1.00  0.00           H  
ATOM    682 1HG  GLU 0  45     -14.807  12.687   2.089  1.00  0.00           H  
ATOM    683 2HG  GLU 0  45     -15.751  14.165   1.912  1.00  0.00           H  
ATOM    684  N   ASN 0  46     -11.883  12.675   0.265  1.00  0.00           N  
ATOM    685  CA  ASN 0  46     -10.865  11.927   0.986  1.00  0.00           C  
ATOM    686  C   ASN 0  46      -9.437  12.472   0.854  1.00  0.00           C  
ATOM    687  O   ASN 0  46      -8.494  11.821   1.312  1.00  0.00           O  
ATOM    688  CB  ASN 0  46     -10.929  10.459   0.616  1.00  0.00           C  
ATOM    689  CG  ASN 0  46     -12.180   9.798   1.150  1.00  0.00           C  
ATOM    690  OD1 ASN 0  46     -12.754  10.277   2.137  1.00  0.00           O  
ATOM    691  ND2 ASN 0  46     -12.600   8.702   0.562  1.00  0.00           N  
ATOM    692  H   ASN 0  46     -12.085  12.437  -0.708  1.00  0.00           H  
ATOM    693  HA  ASN 0  46     -11.111  11.990   2.046  1.00  0.00           H  
ATOM    694 1HB  ASN 0  46     -10.932  10.372  -0.471  1.00  0.00           H  
ATOM    695 2HB  ASN 0  46     -10.052   9.941   0.994  1.00  0.00           H  
ATOM    696 1HD2 ASN 0  46     -13.412   8.242   0.915  1.00  0.00           H  
ATOM    697 2HD2 ASN 0  46     -12.089   8.286  -0.216  1.00  0.00           H  
ATOM    698  N   GLY 0  47      -9.259  13.654   0.257  1.00  0.00           N  
ATOM    699  CA  GLY 0  47      -7.922  14.242   0.169  1.00  0.00           C  
ATOM    700  C   GLY 0  47      -7.032  13.738  -0.964  1.00  0.00           C  
ATOM    701  O   GLY 0  47      -5.818  13.977  -0.968  1.00  0.00           O  
ATOM    702  H   GLY 0  47     -10.054  14.180  -0.114  1.00  0.00           H  
ATOM    703 1HA  GLY 0  47      -8.021  15.315   0.103  1.00  0.00           H  
ATOM    704 2HA  GLY 0  47      -7.411  14.060   1.111  1.00  0.00           H  
ATOM    705  N   HIS 0  48      -7.600  13.070  -1.955  1.00  0.00           N  
ATOM    706  CA  HIS 0  48      -6.766  12.491  -2.989  1.00  0.00           C  
ATOM    707  C   HIS 0  48      -6.433  13.486  -4.084  1.00  0.00           C  
ATOM    708  O   HIS 0  48      -6.932  13.390  -5.206  1.00  0.00           O  
ATOM    709  CB  HIS 0  48      -7.446  11.272  -3.564  1.00  0.00           C  
ATOM    710  CG  HIS 0  48      -7.726  10.243  -2.517  1.00  0.00           C  
ATOM    711  ND1 HIS 0  48      -6.761   9.790  -1.637  1.00  0.00           N  
ATOM    712  CD2 HIS 0  48      -8.859   9.581  -2.204  1.00  0.00           C  
ATOM    713  CE1 HIS 0  48      -7.302   8.903  -0.818  1.00  0.00           C  
ATOM    714  NE2 HIS 0  48      -8.567   8.754  -1.145  1.00  0.00           N  
ATOM    715  H   HIS 0  48      -8.612  12.967  -2.004  1.00  0.00           H  
ATOM    716  HA  HIS 0  48      -5.826  12.163  -2.549  1.00  0.00           H  
ATOM    717 1HB  HIS 0  48      -8.372  11.552  -4.050  1.00  0.00           H  
ATOM    718 2HB  HIS 0  48      -6.787  10.849  -4.298  1.00  0.00           H  
ATOM    719  HD2 HIS 0  48      -9.829   9.680  -2.693  1.00  0.00           H  
ATOM    720  HE1 HIS 0  48      -6.788   8.377  -0.016  1.00  0.00           H  
ATOM    721  HE2 HIS 0  48      -9.225   8.126  -0.689  1.00  0.00           H  
ATOM    722  N   LEU 0  49      -5.556  14.426  -3.757  1.00  0.00           N  
ATOM    723  CA  LEU 0  49      -5.202  15.513  -4.665  1.00  0.00           C  
ATOM    724  C   LEU 0  49      -4.755  15.043  -6.033  1.00  0.00           C  
ATOM    725  O   LEU 0  49      -5.161  15.605  -7.042  1.00  0.00           O  
ATOM    726  CB  LEU 0  49      -4.092  16.376  -4.096  1.00  0.00           C  
ATOM    727  CG  LEU 0  49      -3.659  17.523  -5.011  1.00  0.00           C  
ATOM    728  CD1 LEU 0  49      -4.843  18.485  -5.246  1.00  0.00           C  
ATOM    729  CD2 LEU 0  49      -2.494  18.221  -4.384  1.00  0.00           C  
ATOM    730  H   LEU 0  49      -5.203  14.396  -2.798  1.00  0.00           H  
ATOM    731  HA  LEU 0  49      -6.083  16.133  -4.800  1.00  0.00           H  
ATOM    732 1HB  LEU 0  49      -4.427  16.803  -3.148  1.00  0.00           H  
ATOM    733 2HB  LEU 0  49      -3.218  15.754  -3.905  1.00  0.00           H  
ATOM    734  HG  LEU 0  49      -3.362  17.123  -5.973  1.00  0.00           H  
ATOM    735 1HD1 LEU 0  49      -4.533  19.294  -5.905  1.00  0.00           H  
ATOM    736 2HD1 LEU 0  49      -5.669  17.944  -5.703  1.00  0.00           H  
ATOM    737 3HD1 LEU 0  49      -5.159  18.899  -4.296  1.00  0.00           H  
ATOM    738 1HD2 LEU 0  49      -2.171  19.033  -5.015  1.00  0.00           H  
ATOM    739 2HD2 LEU 0  49      -2.789  18.602  -3.422  1.00  0.00           H  
ATOM    740 3HD2 LEU 0  49      -1.678  17.519  -4.243  1.00  0.00           H  
ATOM    741  N   ILE 0  50      -3.901  14.027  -6.088  1.00  0.00           N  
ATOM    742  CA  ILE 0  50      -3.426  13.559  -7.389  1.00  0.00           C  
ATOM    743  C   ILE 0  50      -4.581  13.043  -8.267  1.00  0.00           C  
ATOM    744  O   ILE 0  50      -4.523  13.111  -9.496  1.00  0.00           O  
ATOM    745  CB  ILE 0  50      -2.343  12.480  -7.219  1.00  0.00           C  
ATOM    746  CG1 ILE 0  50      -1.611  12.275  -8.544  1.00  0.00           C  
ATOM    747  CG2 ILE 0  50      -2.924  11.194  -6.703  1.00  0.00           C  
ATOM    748  CD1 ILE 0  50      -0.372  11.419  -8.444  1.00  0.00           C  
ATOM    749  H   ILE 0  50      -3.585  13.587  -5.233  1.00  0.00           H  
ATOM    750  HA  ILE 0  50      -2.970  14.405  -7.903  1.00  0.00           H  
ATOM    751  HB  ILE 0  50      -1.623  12.832  -6.514  1.00  0.00           H  
ATOM    752 1HG1 ILE 0  50      -2.294  11.831  -9.267  1.00  0.00           H  
ATOM    753 2HG1 ILE 0  50      -1.306  13.243  -8.908  1.00  0.00           H  
ATOM    754 1HG2 ILE 0  50      -2.142  10.468  -6.575  1.00  0.00           H  
ATOM    755 2HG2 ILE 0  50      -3.417  11.368  -5.747  1.00  0.00           H  
ATOM    756 3HG2 ILE 0  50      -3.626  10.824  -7.408  1.00  0.00           H  
ATOM    757 1HD1 ILE 0  50       0.093  11.343  -9.415  1.00  0.00           H  
ATOM    758 2HD1 ILE 0  50       0.330  11.862  -7.748  1.00  0.00           H  
ATOM    759 3HD1 ILE 0  50      -0.646  10.433  -8.099  1.00  0.00           H  
ATOM    760  N   ILE 0  51      -5.642  12.538  -7.631  1.00  0.00           N  
ATOM    761  CA  ILE 0  51      -6.788  12.018  -8.347  1.00  0.00           C  
ATOM    762  C   ILE 0  51      -7.659  13.168  -8.767  1.00  0.00           C  
ATOM    763  O   ILE 0  51      -8.153  13.195  -9.890  1.00  0.00           O  
ATOM    764  CB  ILE 0  51      -7.547  10.964  -7.549  1.00  0.00           C  
ATOM    765  CG1 ILE 0  51      -6.652   9.770  -7.358  1.00  0.00           C  
ATOM    766  CG2 ILE 0  51      -8.753  10.591  -8.293  1.00  0.00           C  
ATOM    767  CD1 ILE 0  51      -7.140   8.751  -6.451  1.00  0.00           C  
ATOM    768  H   ILE 0  51      -5.688  12.567  -6.619  1.00  0.00           H  
ATOM    769  HA  ILE 0  51      -6.447  11.537  -9.257  1.00  0.00           H  
ATOM    770  HB  ILE 0  51      -7.810  11.351  -6.573  1.00  0.00           H  
ATOM    771 1HG1 ILE 0  51      -6.511   9.300  -8.310  1.00  0.00           H  
ATOM    772 2HG1 ILE 0  51      -5.706  10.116  -6.983  1.00  0.00           H  
ATOM    773 1HG2 ILE 0  51      -9.296   9.837  -7.749  1.00  0.00           H  
ATOM    774 2HG2 ILE 0  51      -9.359  11.465  -8.413  1.00  0.00           H  
ATOM    775 3HG2 ILE 0  51      -8.466  10.217  -9.254  1.00  0.00           H  
ATOM    776 1HD1 ILE 0  51      -6.416   7.958  -6.400  1.00  0.00           H  
ATOM    777 2HD1 ILE 0  51      -7.295   9.154  -5.486  1.00  0.00           H  
ATOM    778 3HD1 ILE 0  51      -8.042   8.374  -6.802  1.00  0.00           H  
ATOM    779  N   VAL 0  52      -7.823  14.145  -7.887  1.00  0.00           N  
ATOM    780  CA  VAL 0  52      -8.588  15.326  -8.245  1.00  0.00           C  
ATOM    781  C   VAL 0  52      -7.965  15.994  -9.464  1.00  0.00           C  
ATOM    782  O   VAL 0  52      -8.658  16.300 -10.435  1.00  0.00           O  
ATOM    783  CB  VAL 0  52      -8.629  16.320  -7.069  1.00  0.00           C  
ATOM    784  CG1 VAL 0  52      -9.200  17.656  -7.522  1.00  0.00           C  
ATOM    785  CG2 VAL 0  52      -9.453  15.741  -5.929  1.00  0.00           C  
ATOM    786  H   VAL 0  52      -7.404  14.055  -6.961  1.00  0.00           H  
ATOM    787  HA  VAL 0  52      -9.610  15.028  -8.478  1.00  0.00           H  
ATOM    788  HB  VAL 0  52      -7.612  16.505  -6.725  1.00  0.00           H  
ATOM    789 1HG1 VAL 0  52      -9.222  18.347  -6.678  1.00  0.00           H  
ATOM    790 2HG1 VAL 0  52      -8.574  18.070  -8.313  1.00  0.00           H  
ATOM    791 3HG1 VAL 0  52     -10.213  17.511  -7.897  1.00  0.00           H  
ATOM    792 1HG2 VAL 0  52      -9.478  16.449  -5.102  1.00  0.00           H  
ATOM    793 2HG2 VAL 0  52     -10.469  15.550  -6.275  1.00  0.00           H  
ATOM    794 3HG2 VAL 0  52      -9.003  14.806  -5.594  1.00  0.00           H  
ATOM    795  N   LEU 0  53      -6.642  16.160  -9.454  1.00  0.00           N  
ATOM    796  CA  LEU 0  53      -5.963  16.801 -10.567  1.00  0.00           C  
ATOM    797  C   LEU 0  53      -6.129  16.002 -11.859  1.00  0.00           C  
ATOM    798  O   LEU 0  53      -6.398  16.575 -12.919  1.00  0.00           O  
ATOM    799  CB  LEU 0  53      -4.480  16.926 -10.235  1.00  0.00           C  
ATOM    800  CG  LEU 0  53      -4.129  17.914  -9.129  1.00  0.00           C  
ATOM    801  CD1 LEU 0  53      -2.640  17.801  -8.835  1.00  0.00           C  
ATOM    802  CD2 LEU 0  53      -4.531  19.315  -9.538  1.00  0.00           C  
ATOM    803  H   LEU 0  53      -6.105  15.862  -8.640  1.00  0.00           H  
ATOM    804  HA  LEU 0  53      -6.392  17.792 -10.712  1.00  0.00           H  
ATOM    805 1HB  LEU 0  53      -4.130  15.946  -9.909  1.00  0.00           H  
ATOM    806 2HB  LEU 0  53      -3.942  17.192 -11.123  1.00  0.00           H  
ATOM    807  HG  LEU 0  53      -4.668  17.654  -8.233  1.00  0.00           H  
ATOM    808 1HD1 LEU 0  53      -2.383  18.477  -8.034  1.00  0.00           H  
ATOM    809 2HD1 LEU 0  53      -2.416  16.783  -8.533  1.00  0.00           H  
ATOM    810 3HD1 LEU 0  53      -2.063  18.050  -9.726  1.00  0.00           H  
ATOM    811 1HD2 LEU 0  53      -4.287  20.007  -8.735  1.00  0.00           H  
ATOM    812 2HD2 LEU 0  53      -4.001  19.605 -10.440  1.00  0.00           H  
ATOM    813 3HD2 LEU 0  53      -5.605  19.339  -9.728  1.00  0.00           H  
ATOM    814  N   LEU 0  54      -6.045  14.670 -11.774  1.00  0.00           N  
ATOM    815  CA  LEU 0  54      -6.239  13.851 -12.960  1.00  0.00           C  
ATOM    816  C   LEU 0  54      -7.635  14.005 -13.508  1.00  0.00           C  
ATOM    817  O   LEU 0  54      -7.831  14.296 -14.690  1.00  0.00           O  
ATOM    818  CB  LEU 0  54      -6.084  12.369 -12.636  1.00  0.00           C  
ATOM    819  CG  LEU 0  54      -6.349  11.428 -13.807  1.00  0.00           C  
ATOM    820  CD1 LEU 0  54      -5.304  11.636 -14.882  1.00  0.00           C  
ATOM    821  CD2 LEU 0  54      -6.380  10.055 -13.305  1.00  0.00           C  
ATOM    822  H   LEU 0  54      -5.797  14.214 -10.894  1.00  0.00           H  
ATOM    823  HA  LEU 0  54      -5.522  14.154 -13.720  1.00  0.00           H  
ATOM    824 1HB  LEU 0  54      -5.075  12.191 -12.272  1.00  0.00           H  
ATOM    825 2HB  LEU 0  54      -6.780  12.110 -11.839  1.00  0.00           H  
ATOM    826  HG  LEU 0  54      -7.324  11.662 -14.243  1.00  0.00           H  
ATOM    827 1HD1 LEU 0  54      -5.511  10.968 -15.716  1.00  0.00           H  
ATOM    828 2HD1 LEU 0  54      -5.337  12.672 -15.225  1.00  0.00           H  
ATOM    829 3HD1 LEU 0  54      -4.316  11.416 -14.474  1.00  0.00           H  
ATOM    830 1HD2 LEU 0  54      -6.597   9.371 -14.116  1.00  0.00           H  
ATOM    831 2HD2 LEU 0  54      -5.434   9.824 -12.870  1.00  0.00           H  
ATOM    832 3HD2 LEU 0  54      -7.146  10.000 -12.553  1.00  0.00           H  
ATOM    833  N   LEU 0  55      -8.610  13.826 -12.633  1.00  0.00           N  
ATOM    834  CA  LEU 0  55      -9.987  13.851 -13.038  1.00  0.00           C  
ATOM    835  C   LEU 0  55     -10.371  15.188 -13.626  1.00  0.00           C  
ATOM    836  O   LEU 0  55     -11.087  15.218 -14.627  1.00  0.00           O  
ATOM    837  CB  LEU 0  55     -10.860  13.526 -11.833  1.00  0.00           C  
ATOM    838  CG  LEU 0  55     -10.806  12.096 -11.324  1.00  0.00           C  
ATOM    839  CD1 LEU 0  55     -11.542  12.058 -10.040  1.00  0.00           C  
ATOM    840  CD2 LEU 0  55     -11.444  11.151 -12.347  1.00  0.00           C  
ATOM    841  H   LEU 0  55      -8.385  13.634 -11.660  1.00  0.00           H  
ATOM    842  HA  LEU 0  55     -10.131  13.084 -13.797  1.00  0.00           H  
ATOM    843 1HB  LEU 0  55     -10.537  14.165 -11.009  1.00  0.00           H  
ATOM    844 2HB  LEU 0  55     -11.878  13.751 -12.052  1.00  0.00           H  
ATOM    845  HG  LEU 0  55      -9.775  11.798 -11.152  1.00  0.00           H  
ATOM    846 1HD1 LEU 0  55     -11.532  11.050  -9.628  1.00  0.00           H  
ATOM    847 2HD1 LEU 0  55     -11.078  12.747  -9.334  1.00  0.00           H  
ATOM    848 3HD1 LEU 0  55     -12.549  12.368 -10.239  1.00  0.00           H  
ATOM    849 1HD2 LEU 0  55     -11.413  10.127 -11.968  1.00  0.00           H  
ATOM    850 2HD2 LEU 0  55     -12.484  11.445 -12.523  1.00  0.00           H  
ATOM    851 3HD2 LEU 0  55     -10.889  11.213 -13.277  1.00  0.00           H  
ATOM    852  N   LEU 0  56      -9.863  16.290 -13.068  1.00  0.00           N  
ATOM    853  CA  LEU 0  56     -10.192  17.594 -13.626  1.00  0.00           C  
ATOM    854  C   LEU 0  56      -9.629  17.733 -15.046  1.00  0.00           C  
ATOM    855  O   LEU 0  56     -10.337  18.165 -15.960  1.00  0.00           O  
ATOM    856  CB  LEU 0  56      -9.648  18.692 -12.709  1.00  0.00           C  
ATOM    857  CG  LEU 0  56     -10.348  18.807 -11.345  1.00  0.00           C  
ATOM    858  CD1 LEU 0  56      -9.562  19.744 -10.434  1.00  0.00           C  
ATOM    859  CD2 LEU 0  56     -11.757  19.326 -11.560  1.00  0.00           C  
ATOM    860  H   LEU 0  56      -9.274  16.228 -12.236  1.00  0.00           H  
ATOM    861  HA  LEU 0  56     -11.277  17.686 -13.674  1.00  0.00           H  
ATOM    862 1HB  LEU 0  56      -8.584  18.507 -12.532  1.00  0.00           H  
ATOM    863 2HB  LEU 0  56      -9.756  19.636 -13.213  1.00  0.00           H  
ATOM    864  HG  LEU 0  56     -10.388  17.831 -10.878  1.00  0.00           H  
ATOM    865 1HD1 LEU 0  56     -10.037  19.813  -9.473  1.00  0.00           H  
ATOM    866 2HD1 LEU 0  56      -8.554  19.356 -10.309  1.00  0.00           H  
ATOM    867 3HD1 LEU 0  56      -9.520  20.712 -10.868  1.00  0.00           H  
ATOM    868 1HD2 LEU 0  56     -12.246  19.407 -10.613  1.00  0.00           H  
ATOM    869 2HD2 LEU 0  56     -11.715  20.308 -12.029  1.00  0.00           H  
ATOM    870 3HD2 LEU 0  56     -12.312  18.639 -12.205  1.00  0.00           H  
ATOM    871  N   GLU 0  57      -8.387  17.278 -15.271  1.00  0.00           N  
ATOM    872  CA  GLU 0  57      -7.780  17.357 -16.605  1.00  0.00           C  
ATOM    873  C   GLU 0  57      -8.512  16.491 -17.622  1.00  0.00           C  
ATOM    874  O   GLU 0  57      -8.597  16.832 -18.803  1.00  0.00           O  
ATOM    875  CB  GLU 0  57      -6.297  16.988 -16.572  1.00  0.00           C  
ATOM    876  CG  GLU 0  57      -5.399  18.044 -15.955  1.00  0.00           C  
ATOM    877  CD  GLU 0  57      -5.317  19.318 -16.801  1.00  0.00           C  
ATOM    878  OE1 GLU 0  57      -5.596  19.244 -17.972  1.00  0.00           O  
ATOM    879  OE2 GLU 0  57      -4.948  20.351 -16.281  1.00  0.00           O  
ATOM    880  H   GLU 0  57      -7.828  16.904 -14.497  1.00  0.00           H  
ATOM    881  HA  GLU 0  57      -7.852  18.391 -16.940  1.00  0.00           H  
ATOM    882 1HB  GLU 0  57      -6.170  16.069 -15.990  1.00  0.00           H  
ATOM    883 2HB  GLU 0  57      -5.945  16.786 -17.583  1.00  0.00           H  
ATOM    884 1HG  GLU 0  57      -5.791  18.301 -14.970  1.00  0.00           H  
ATOM    885 2HG  GLU 0  57      -4.408  17.617 -15.828  1.00  0.00           H  
ATOM    886  N   LYS 0  58      -9.074  15.385 -17.154  1.00  0.00           N  
ATOM    887  CA  LYS 0  58      -9.759  14.438 -18.011  1.00  0.00           C  
ATOM    888  C   LYS 0  58     -11.238  14.786 -18.229  1.00  0.00           C  
ATOM    889  O   LYS 0  58     -11.971  14.011 -18.849  1.00  0.00           O  
ATOM    890  CB  LYS 0  58      -9.635  13.030 -17.425  1.00  0.00           C  
ATOM    891  CG  LYS 0  58      -8.206  12.512 -17.331  1.00  0.00           C  
ATOM    892  CD  LYS 0  58      -7.591  12.333 -18.711  1.00  0.00           C  
ATOM    893  CE  LYS 0  58      -6.197  11.729 -18.622  1.00  0.00           C  
ATOM    894  NZ  LYS 0  58      -5.558  11.605 -19.961  1.00  0.00           N  
ATOM    895  H   LYS 0  58      -8.964  15.163 -16.163  1.00  0.00           H  
ATOM    896  HA  LYS 0  58      -9.278  14.465 -18.988  1.00  0.00           H  
ATOM    897 1HB  LYS 0  58     -10.063  13.014 -16.423  1.00  0.00           H  
ATOM    898 2HB  LYS 0  58     -10.205  12.330 -18.036  1.00  0.00           H  
ATOM    899 1HG  LYS 0  58      -7.600  13.217 -16.760  1.00  0.00           H  
ATOM    900 2HG  LYS 0  58      -8.200  11.553 -16.813  1.00  0.00           H  
ATOM    901 1HD  LYS 0  58      -8.224  11.678 -19.310  1.00  0.00           H  
ATOM    902 2HD  LYS 0  58      -7.525  13.301 -19.208  1.00  0.00           H  
ATOM    903 1HE  LYS 0  58      -5.569  12.355 -17.990  1.00  0.00           H  
ATOM    904 2HE  LYS 0  58      -6.257  10.740 -18.170  1.00  0.00           H  
ATOM    905 1HZ  LYS 0  58      -4.638  11.201 -19.859  1.00  0.00           H  
ATOM    906 2HZ  LYS 0  58      -6.124  11.010 -20.550  1.00  0.00           H  
ATOM    907 3HZ  LYS 0  58      -5.479  12.519 -20.383  1.00  0.00           H  
ATOM    908  N   GLY 0  59     -11.680  15.949 -17.731  1.00  0.00           N  
ATOM    909  CA  GLY 0  59     -13.034  16.423 -17.979  1.00  0.00           C  
ATOM    910  C   GLY 0  59     -14.052  16.224 -16.860  1.00  0.00           C  
ATOM    911  O   GLY 0  59     -15.252  16.405 -17.093  1.00  0.00           O  
ATOM    912  H   GLY 0  59     -11.063  16.547 -17.179  1.00  0.00           H  
ATOM    913 1HA  GLY 0  59     -12.978  17.488 -18.205  1.00  0.00           H  
ATOM    914 2HA  GLY 0  59     -13.409  15.946 -18.882  1.00  0.00           H  
ATOM    915  N   ALA 0  60     -13.620  15.827 -15.663  1.00  0.00           N  
ATOM    916  CA  ALA 0  60     -14.579  15.719 -14.573  1.00  0.00           C  
ATOM    917  C   ALA 0  60     -15.119  17.119 -14.284  1.00  0.00           C  
ATOM    918  O   ALA 0  60     -14.371  18.094 -14.315  1.00  0.00           O  
ATOM    919  CB  ALA 0  60     -13.964  15.095 -13.343  1.00  0.00           C  
ATOM    920  H   ALA 0  60     -12.639  15.635 -15.492  1.00  0.00           H  
ATOM    921  HA  ALA 0  60     -15.393  15.086 -14.892  1.00  0.00           H  
ATOM    922 1HB  ALA 0  60     -14.724  15.015 -12.577  1.00  0.00           H  
ATOM    923 2HB  ALA 0  60     -13.601  14.105 -13.591  1.00  0.00           H  
ATOM    924 3HB  ALA 0  60     -13.146  15.712 -12.992  1.00  0.00           H  
ATOM    925  N   ASP 0  61     -16.406  17.213 -13.983  1.00  0.00           N  
ATOM    926  CA  ASP 0  61     -17.057  18.489 -13.702  1.00  0.00           C  
ATOM    927  C   ASP 0  61     -16.852  18.994 -12.257  1.00  0.00           C  
ATOM    928  O   ASP 0  61     -17.368  18.383 -11.320  1.00  0.00           O  
ATOM    929  CB  ASP 0  61     -18.550  18.374 -14.037  1.00  0.00           C  
ATOM    930  CG  ASP 0  61     -19.395  19.674 -13.893  1.00  0.00           C  
ATOM    931  OD1 ASP 0  61     -19.012  20.601 -13.194  1.00  0.00           O  
ATOM    932  OD2 ASP 0  61     -20.433  19.715 -14.509  1.00  0.00           O  
ATOM    933  H   ASP 0  61     -16.964  16.367 -14.010  1.00  0.00           H  
ATOM    934  HA  ASP 0  61     -16.648  19.184 -14.421  1.00  0.00           H  
ATOM    935 1HB  ASP 0  61     -18.639  18.040 -15.074  1.00  0.00           H  
ATOM    936 2HB  ASP 0  61     -18.986  17.595 -13.438  1.00  0.00           H  
ATOM    937  N   PRO 0  62     -16.176  20.145 -12.043  1.00  0.00           N  
ATOM    938  CA  PRO 0  62     -15.875  20.748 -10.755  1.00  0.00           C  
ATOM    939  C   PRO 0  62     -17.127  21.009  -9.921  1.00  0.00           C  
ATOM    940  O   PRO 0  62     -17.035  21.134  -8.697  1.00  0.00           O  
ATOM    941  CB  PRO 0  62     -15.186  22.057 -11.156  1.00  0.00           C  
ATOM    942  CG  PRO 0  62     -14.534  21.743 -12.459  1.00  0.00           C  
ATOM    943  CD  PRO 0  62     -15.515  20.843 -13.161  1.00  0.00           C  
ATOM    944  HA  PRO 0  62     -15.197  20.103 -10.199  1.00  0.00           H  
ATOM    945 1HB  PRO 0  62     -15.929  22.864 -11.234  1.00  0.00           H  
ATOM    946 2HB  PRO 0  62     -14.467  22.357 -10.380  1.00  0.00           H  
ATOM    947 1HG  PRO 0  62     -14.335  22.670 -13.017  1.00  0.00           H  
ATOM    948 2HG  PRO 0  62     -13.561  21.259 -12.290  1.00  0.00           H  
ATOM    949 1HD  PRO 0  62     -16.229  21.453 -13.734  1.00  0.00           H  
ATOM    950 2HD  PRO 0  62     -14.972  20.155 -13.826  1.00  0.00           H  
ATOM    951  N   ASN 0  63     -18.287  21.162 -10.577  1.00  0.00           N  
ATOM    952  CA  ASN 0  63     -19.508  21.518  -9.878  1.00  0.00           C  
ATOM    953  C   ASN 0  63     -20.561  20.423  -9.974  1.00  0.00           C  
ATOM    954  O   ASN 0  63     -21.744  20.673  -9.730  1.00  0.00           O  
ATOM    955  CB  ASN 0  63     -20.085  22.804 -10.415  1.00  0.00           C  
ATOM    956  CG  ASN 0  63     -19.211  23.946 -10.161  1.00  0.00           C  
ATOM    957  OD1 ASN 0  63     -19.096  24.359  -8.998  1.00  0.00           O  
ATOM    958  ND2 ASN 0  63     -18.603  24.466 -11.203  1.00  0.00           N  
ATOM    959  H   ASN 0  63     -18.372  20.974 -11.582  1.00  0.00           H  
ATOM    960  HA  ASN 0  63     -19.281  21.655  -8.823  1.00  0.00           H  
ATOM    961 1HB  ASN 0  63     -20.234  22.694 -11.495  1.00  0.00           H  
ATOM    962 2HB  ASN 0  63     -21.058  22.991  -9.963  1.00  0.00           H  
ATOM    963 1HD2 ASN 0  63     -17.966  25.258 -11.116  1.00  0.00           H  
ATOM    964 2HD2 ASN 0  63     -18.757  24.070 -12.108  1.00  0.00           H  
ATOM    965  N   ALA 0  64     -20.158  19.199 -10.299  1.00  0.00           N  
ATOM    966  CA  ALA 0  64     -21.146  18.134 -10.352  1.00  0.00           C  
ATOM    967  C   ALA 0  64     -21.798  18.000  -8.994  1.00  0.00           C  
ATOM    968  O   ALA 0  64     -21.104  18.055  -7.986  1.00  0.00           O  
ATOM    969  CB  ALA 0  64     -20.500  16.820 -10.741  1.00  0.00           C  
ATOM    970  H   ALA 0  64     -19.183  19.002 -10.530  1.00  0.00           H  
ATOM    971  HA  ALA 0  64     -21.909  18.401 -11.084  1.00  0.00           H  
ATOM    972 1HB  ALA 0  64     -21.256  16.037 -10.772  1.00  0.00           H  
ATOM    973 2HB  ALA 0  64     -20.044  16.918 -11.708  1.00  0.00           H  
ATOM    974 3HB  ALA 0  64     -19.737  16.565 -10.010  1.00  0.00           H  
ATOM    975  N   LYS 0  65     -23.103  17.766  -8.947  1.00  0.00           N  
ATOM    976  CA  LYS 0  65     -23.744  17.585  -7.648  1.00  0.00           C  
ATOM    977  C   LYS 0  65     -24.242  16.180  -7.416  1.00  0.00           C  
ATOM    978  O   LYS 0  65     -24.782  15.539  -8.321  1.00  0.00           O  
ATOM    979  CB  LYS 0  65     -24.908  18.565  -7.495  1.00  0.00           C  
ATOM    980  CG  LYS 0  65     -24.489  20.024  -7.363  1.00  0.00           C  
ATOM    981  CD  LYS 0  65     -25.694  20.927  -7.145  1.00  0.00           C  
ATOM    982  CE  LYS 0  65     -25.275  22.381  -6.986  1.00  0.00           C  
ATOM    983  NZ  LYS 0  65     -26.441  23.273  -6.744  1.00  0.00           N  
ATOM    984  H   LYS 0  65     -23.647  17.729  -9.796  1.00  0.00           H  
ATOM    985  HA  LYS 0  65     -23.014  17.805  -6.881  1.00  0.00           H  
ATOM    986 1HB  LYS 0  65     -25.569  18.484  -8.358  1.00  0.00           H  
ATOM    987 2HB  LYS 0  65     -25.490  18.303  -6.611  1.00  0.00           H  
ATOM    988 1HG  LYS 0  65     -23.807  20.132  -6.519  1.00  0.00           H  
ATOM    989 2HG  LYS 0  65     -23.971  20.336  -8.269  1.00  0.00           H  
ATOM    990 1HD  LYS 0  65     -26.371  20.843  -7.996  1.00  0.00           H  
ATOM    991 2HD  LYS 0  65     -26.227  20.613  -6.248  1.00  0.00           H  
ATOM    992 1HE  LYS 0  65     -24.584  22.471  -6.150  1.00  0.00           H  
ATOM    993 2HE  LYS 0  65     -24.762  22.712  -7.889  1.00  0.00           H  
ATOM    994 1HZ  LYS 0  65     -26.122  24.226  -6.645  1.00  0.00           H  
ATOM    995 2HZ  LYS 0  65     -27.081  23.212  -7.524  1.00  0.00           H  
ATOM    996 3HZ  LYS 0  65     -26.914  22.987  -5.898  1.00  0.00           H  
ATOM    997  N   ASP 0  66     -24.097  15.729  -6.176  1.00  0.00           N  
ATOM    998  CA  ASP 0  66     -24.633  14.447  -5.761  1.00  0.00           C  
ATOM    999  C   ASP 0  66     -26.068  14.610  -5.269  1.00  0.00           C  
ATOM   1000  O   ASP 0  66     -26.624  15.710  -5.323  1.00  0.00           O  
ATOM   1001  CB  ASP 0  66     -23.755  13.809  -4.685  1.00  0.00           C  
ATOM   1002  CG  ASP 0  66     -23.753  14.533  -3.351  1.00  0.00           C  
ATOM   1003  OD1 ASP 0  66     -24.585  15.416  -3.167  1.00  0.00           O  
ATOM   1004  OD2 ASP 0  66     -22.960  14.169  -2.499  1.00  0.00           O  
ATOM   1005  H   ASP 0  66     -23.580  16.309  -5.513  1.00  0.00           H  
ATOM   1006  HA  ASP 0  66     -24.646  13.787  -6.625  1.00  0.00           H  
ATOM   1007 1HB  ASP 0  66     -24.072  12.785  -4.525  1.00  0.00           H  
ATOM   1008 2HB  ASP 0  66     -22.734  13.779  -5.061  1.00  0.00           H  
ATOM   1009  N   SER 0  67     -26.658  13.545  -4.725  1.00  0.00           N  
ATOM   1010  CA  SER 0  67     -28.039  13.601  -4.248  1.00  0.00           C  
ATOM   1011  C   SER 0  67     -28.244  14.466  -2.990  1.00  0.00           C  
ATOM   1012  O   SER 0  67     -29.387  14.719  -2.605  1.00  0.00           O  
ATOM   1013  CB  SER 0  67     -28.574  12.196  -4.032  1.00  0.00           C  
ATOM   1014  OG  SER 0  67     -27.894  11.540  -3.009  1.00  0.00           O  
ATOM   1015  H   SER 0  67     -26.172  12.652  -4.678  1.00  0.00           H  
ATOM   1016  HA  SER 0  67     -28.634  14.047  -5.044  1.00  0.00           H  
ATOM   1017 1HB  SER 0  67     -29.635  12.246  -3.792  1.00  0.00           H  
ATOM   1018 2HB  SER 0  67     -28.471  11.627  -4.955  1.00  0.00           H  
ATOM   1019  HG  SER 0  67     -26.958  11.508  -3.299  1.00  0.00           H  
ATOM   1020  N   ASP 0  68     -27.155  14.897  -2.332  1.00  0.00           N  
ATOM   1021  CA  ASP 0  68     -27.240  15.756  -1.157  1.00  0.00           C  
ATOM   1022  C   ASP 0  68     -27.125  17.224  -1.585  1.00  0.00           C  
ATOM   1023  O   ASP 0  68     -27.241  18.139  -0.752  1.00  0.00           O  
ATOM   1024  CB  ASP 0  68     -26.130  15.423  -0.146  1.00  0.00           C  
ATOM   1025  CG  ASP 0  68     -26.271  14.027   0.510  1.00  0.00           C  
ATOM   1026  OD1 ASP 0  68     -27.377  13.651   0.823  1.00  0.00           O  
ATOM   1027  OD2 ASP 0  68     -25.266  13.362   0.705  1.00  0.00           O  
ATOM   1028  H   ASP 0  68     -26.224  14.705  -2.697  1.00  0.00           H  
ATOM   1029  HA  ASP 0  68     -28.209  15.608  -0.680  1.00  0.00           H  
ATOM   1030 1HB  ASP 0  68     -25.159  15.462  -0.661  1.00  0.00           H  
ATOM   1031 2HB  ASP 0  68     -26.111  16.180   0.634  1.00  0.00           H  
ATOM   1032  N   GLY 0  69     -26.905  17.440  -2.892  1.00  0.00           N  
ATOM   1033  CA  GLY 0  69     -26.696  18.751  -3.480  1.00  0.00           C  
ATOM   1034  C   GLY 0  69     -25.240  19.221  -3.404  1.00  0.00           C  
ATOM   1035  O   GLY 0  69     -24.956  20.386  -3.685  1.00  0.00           O  
ATOM   1036  H   GLY 0  69     -26.851  16.648  -3.536  1.00  0.00           H  
ATOM   1037 1HA  GLY 0  69     -27.006  18.713  -4.524  1.00  0.00           H  
ATOM   1038 2HA  GLY 0  69     -27.342  19.474  -2.988  1.00  0.00           H  
ATOM   1039  N   ARG 0  70     -24.318  18.351  -2.992  1.00  0.00           N  
ATOM   1040  CA  ARG 0  70     -22.946  18.808  -2.829  1.00  0.00           C  
ATOM   1041  C   ARG 0  70     -22.025  18.555  -3.993  1.00  0.00           C  
ATOM   1042  O   ARG 0  70     -22.129  17.554  -4.705  1.00  0.00           O  
ATOM   1043  CB  ARG 0  70     -22.324  18.245  -1.569  1.00  0.00           C  
ATOM   1044  CG  ARG 0  70     -22.892  18.846  -0.316  1.00  0.00           C  
ATOM   1045  CD  ARG 0  70     -22.218  18.432   0.932  1.00  0.00           C  
ATOM   1046  NE  ARG 0  70     -22.798  19.154   2.068  1.00  0.00           N  
ATOM   1047  CZ  ARG 0  70     -22.374  19.127   3.339  1.00  0.00           C  
ATOM   1048  NH1 ARG 0  70     -21.329  18.398   3.697  1.00  0.00           N  
ATOM   1049  NH2 ARG 0  70     -23.043  19.869   4.199  1.00  0.00           N  
ATOM   1050  H   ARG 0  70     -24.551  17.364  -2.820  1.00  0.00           H  
ATOM   1051  HA  ARG 0  70     -22.983  19.885  -2.683  1.00  0.00           H  
ATOM   1052 1HB  ARG 0  70     -22.510  17.172  -1.536  1.00  0.00           H  
ATOM   1053 2HB  ARG 0  70     -21.248  18.396  -1.589  1.00  0.00           H  
ATOM   1054 1HG  ARG 0  70     -22.804  19.922  -0.388  1.00  0.00           H  
ATOM   1055 2HG  ARG 0  70     -23.941  18.568  -0.239  1.00  0.00           H  
ATOM   1056 1HD  ARG 0  70     -22.368  17.366   1.089  1.00  0.00           H  
ATOM   1057 2HD  ARG 0  70     -21.150  18.655   0.877  1.00  0.00           H  
ATOM   1058  HE  ARG 0  70     -23.606  19.775   1.888  1.00  0.00           H  
ATOM   1059 1HH1 ARG 0  70     -20.840  17.852   3.021  1.00  0.00           H  
ATOM   1060 2HH1 ARG 0  70     -20.956  18.424   4.645  1.00  0.00           H  
ATOM   1061 1HH2 ARG 0  70     -23.845  20.418   3.831  1.00  0.00           H  
ATOM   1062 2HH2 ARG 0  70     -22.786  19.894   5.170  1.00  0.00           H  
ATOM   1063  N   THR 0  71     -21.105  19.502  -4.164  1.00  0.00           N  
ATOM   1064  CA  THR 0  71     -20.080  19.463  -5.180  1.00  0.00           C  
ATOM   1065  C   THR 0  71     -18.787  19.007  -4.519  1.00  0.00           C  
ATOM   1066  O   THR 0  71     -18.677  19.108  -3.292  1.00  0.00           O  
ATOM   1067  CB  THR 0  71     -19.903  20.875  -5.780  1.00  0.00           C  
ATOM   1068  OG1 THR 0  71     -19.438  21.761  -4.749  1.00  0.00           O  
ATOM   1069  CG2 THR 0  71     -21.207  21.380  -6.336  1.00  0.00           C  
ATOM   1070  H   THR 0  71     -21.116  20.304  -3.538  1.00  0.00           H  
ATOM   1071  HA  THR 0  71     -20.382  18.763  -5.937  1.00  0.00           H  
ATOM   1072  HB  THR 0  71     -19.192  20.865  -6.577  1.00  0.00           H  
ATOM   1073  HG1 THR 0  71     -20.110  21.833  -4.045  1.00  0.00           H  
ATOM   1074 1HG2 THR 0  71     -21.066  22.376  -6.753  1.00  0.00           H  
ATOM   1075 2HG2 THR 0  71     -21.543  20.704  -7.117  1.00  0.00           H  
ATOM   1076 3HG2 THR 0  71     -21.950  21.420  -5.542  1.00  0.00           H  
ATOM   1077  N   PRO 0  72     -17.765  18.560  -5.268  1.00  0.00           N  
ATOM   1078  CA  PRO 0  72     -16.459  18.206  -4.754  1.00  0.00           C  
ATOM   1079  C   PRO 0  72     -15.888  19.336  -3.889  1.00  0.00           C  
ATOM   1080  O   PRO 0  72     -15.181  19.074  -2.915  1.00  0.00           O  
ATOM   1081  CB  PRO 0  72     -15.638  17.992  -6.030  1.00  0.00           C  
ATOM   1082  CG  PRO 0  72     -16.639  17.539  -7.037  1.00  0.00           C  
ATOM   1083  CD  PRO 0  72     -17.869  18.353  -6.734  1.00  0.00           C  
ATOM   1084  HA  PRO 0  72     -16.524  17.272  -4.184  1.00  0.00           H  
ATOM   1085 1HB  PRO 0  72     -15.138  18.929  -6.317  1.00  0.00           H  
ATOM   1086 2HB  PRO 0  72     -14.848  17.248  -5.849  1.00  0.00           H  
ATOM   1087 1HG  PRO 0  72     -16.259  17.711  -8.055  1.00  0.00           H  
ATOM   1088 2HG  PRO 0  72     -16.813  16.457  -6.941  1.00  0.00           H  
ATOM   1089 1HD  PRO 0  72     -17.826  19.304  -7.285  1.00  0.00           H  
ATOM   1090 2HD  PRO 0  72     -18.766  17.782  -7.016  1.00  0.00           H  
ATOM   1091  N   LEU 0  73     -16.224  20.590  -4.236  1.00  0.00           N  
ATOM   1092  CA  LEU 0  73     -15.770  21.780  -3.522  1.00  0.00           C  
ATOM   1093  C   LEU 0  73     -16.330  21.837  -2.101  1.00  0.00           C  
ATOM   1094  O   LEU 0  73     -15.678  22.352  -1.190  1.00  0.00           O  
ATOM   1095  CB  LEU 0  73     -16.160  23.050  -4.287  1.00  0.00           C  
ATOM   1096  CG  LEU 0  73     -15.503  24.354  -3.781  1.00  0.00           C  
ATOM   1097  CD1 LEU 0  73     -14.003  24.231  -3.897  1.00  0.00           C  
ATOM   1098  CD2 LEU 0  73     -15.989  25.562  -4.564  1.00  0.00           C  
ATOM   1099  H   LEU 0  73     -16.819  20.736  -5.040  1.00  0.00           H  
ATOM   1100  HA  LEU 0  73     -14.689  21.747  -3.449  1.00  0.00           H  
ATOM   1101 1HB  LEU 0  73     -15.890  22.907  -5.321  1.00  0.00           H  
ATOM   1102 2HB  LEU 0  73     -17.242  23.175  -4.227  1.00  0.00           H  
ATOM   1103  HG  LEU 0  73     -15.754  24.487  -2.740  1.00  0.00           H  
ATOM   1104 1HD1 LEU 0  73     -13.568  25.142  -3.535  1.00  0.00           H  
ATOM   1105 2HD1 LEU 0  73     -13.648  23.384  -3.309  1.00  0.00           H  
ATOM   1106 3HD1 LEU 0  73     -13.723  24.093  -4.938  1.00  0.00           H  
ATOM   1107 1HD2 LEU 0  73     -15.519  26.434  -4.157  1.00  0.00           H  
ATOM   1108 2HD2 LEU 0  73     -15.738  25.488  -5.581  1.00  0.00           H  
ATOM   1109 3HD2 LEU 0  73     -17.058  25.648  -4.479  1.00  0.00           H  
ATOM   1110  N   HIS 0  74     -17.554  21.327  -1.894  1.00  0.00           N  
ATOM   1111  CA  HIS 0  74     -18.152  21.376  -0.564  1.00  0.00           C  
ATOM   1112  C   HIS 0  74     -17.410  20.403   0.308  1.00  0.00           C  
ATOM   1113  O   HIS 0  74     -17.130  20.678   1.476  1.00  0.00           O  
ATOM   1114  CB  HIS 0  74     -19.632  20.943  -0.535  1.00  0.00           C  
ATOM   1115  CG  HIS 0  74     -20.645  21.889  -1.117  1.00  0.00           C  
ATOM   1116  ND1 HIS 0  74     -20.986  21.895  -2.455  1.00  0.00           N  
ATOM   1117  CD2 HIS 0  74     -21.388  22.858  -0.544  1.00  0.00           C  
ATOM   1118  CE1 HIS 0  74     -21.898  22.821  -2.659  1.00  0.00           C  
ATOM   1119  NE2 HIS 0  74     -22.140  23.416  -1.532  1.00  0.00           N  
ATOM   1120  H   HIS 0  74     -18.046  20.860  -2.648  1.00  0.00           H  
ATOM   1121  HA  HIS 0  74     -18.058  22.370  -0.131  1.00  0.00           H  
ATOM   1122 1HB  HIS 0  74     -19.716  20.007  -1.077  1.00  0.00           H  
ATOM   1123 2HB  HIS 0  74     -19.921  20.735   0.488  1.00  0.00           H  
ATOM   1124  HD2 HIS 0  74     -21.388  23.161   0.503  1.00  0.00           H  
ATOM   1125  HE1 HIS 0  74     -22.362  23.066  -3.606  1.00  0.00           H  
ATOM   1126  HE2 HIS 0  74     -22.789  24.205  -1.439  1.00  0.00           H  
ATOM   1127  N   TYR 0  75     -17.056  19.263  -0.277  1.00  0.00           N  
ATOM   1128  CA  TYR 0  75     -16.410  18.233   0.511  1.00  0.00           C  
ATOM   1129  C   TYR 0  75     -14.951  18.599   0.771  1.00  0.00           C  
ATOM   1130  O   TYR 0  75     -14.451  18.472   1.895  1.00  0.00           O  
ATOM   1131  CB  TYR 0  75     -16.518  16.893  -0.215  1.00  0.00           C  
ATOM   1132  CG  TYR 0  75     -17.932  16.333  -0.265  1.00  0.00           C  
ATOM   1133  CD1 TYR 0  75     -18.616  16.186  -1.478  1.00  0.00           C  
ATOM   1134  CD2 TYR 0  75     -18.542  15.962   0.919  1.00  0.00           C  
ATOM   1135  CE1 TYR 0  75     -19.910  15.669  -1.481  1.00  0.00           C  
ATOM   1136  CE2 TYR 0  75     -19.817  15.453   0.914  1.00  0.00           C  
ATOM   1137  CZ  TYR 0  75     -20.506  15.306  -0.268  1.00  0.00           C  
ATOM   1138  OH  TYR 0  75     -21.790  14.799  -0.223  1.00  0.00           O  
ATOM   1139  H   TYR 0  75     -17.297  19.115  -1.263  1.00  0.00           H  
ATOM   1140  HA  TYR 0  75     -16.915  18.158   1.475  1.00  0.00           H  
ATOM   1141 1HB  TYR 0  75     -16.136  16.986  -1.236  1.00  0.00           H  
ATOM   1142 2HB  TYR 0  75     -15.910  16.185   0.296  1.00  0.00           H  
ATOM   1143  HD1 TYR 0  75     -18.141  16.479  -2.414  1.00  0.00           H  
ATOM   1144  HD2 TYR 0  75     -18.006  16.072   1.864  1.00  0.00           H  
ATOM   1145  HE1 TYR 0  75     -20.462  15.552  -2.417  1.00  0.00           H  
ATOM   1146  HE2 TYR 0  75     -20.289  15.164   1.855  1.00  0.00           H  
ATOM   1147  HH  TYR 0  75     -22.182  14.744  -1.125  1.00  0.00           H  
ATOM   1148  N   ALA 0  76     -14.276  19.133  -0.241  1.00  0.00           N  
ATOM   1149  CA  ALA 0  76     -12.904  19.549  -0.039  1.00  0.00           C  
ATOM   1150  C   ALA 0  76     -12.834  20.651   1.011  1.00  0.00           C  
ATOM   1151  O   ALA 0  76     -11.959  20.655   1.885  1.00  0.00           O  
ATOM   1152  CB  ALA 0  76     -12.307  20.032  -1.340  1.00  0.00           C  
ATOM   1153  H   ALA 0  76     -14.702  19.221  -1.161  1.00  0.00           H  
ATOM   1154  HA  ALA 0  76     -12.339  18.693   0.318  1.00  0.00           H  
ATOM   1155 1HB  ALA 0  76     -11.271  20.319  -1.185  1.00  0.00           H  
ATOM   1156 2HB  ALA 0  76     -12.359  19.238  -2.057  1.00  0.00           H  
ATOM   1157 3HB  ALA 0  76     -12.873  20.887  -1.708  1.00  0.00           H  
ATOM   1158  N   ALA 0  77     -13.788  21.589   0.966  1.00  0.00           N  
ATOM   1159  CA  ALA 0  77     -13.788  22.654   1.945  1.00  0.00           C  
ATOM   1160  C   ALA 0  77     -14.071  22.141   3.351  1.00  0.00           C  
ATOM   1161  O   ALA 0  77     -13.331  22.447   4.287  1.00  0.00           O  
ATOM   1162  CB  ALA 0  77     -14.807  23.705   1.557  1.00  0.00           C  
ATOM   1163  H   ALA 0  77     -14.496  21.597   0.232  1.00  0.00           H  
ATOM   1164  HA  ALA 0  77     -12.811  23.099   1.944  1.00  0.00           H  
ATOM   1165 1HB  ALA 0  77     -14.792  24.517   2.263  1.00  0.00           H  
ATOM   1166 2HB  ALA 0  77     -14.567  24.082   0.565  1.00  0.00           H  
ATOM   1167 3HB  ALA 0  77     -15.802  23.258   1.547  1.00  0.00           H  
ATOM   1168  N   GLU 0  78     -15.091  21.288   3.490  1.00  0.00           N  
ATOM   1169  CA  GLU 0  78     -15.516  20.772   4.789  1.00  0.00           C  
ATOM   1170  C   GLU 0  78     -14.422  20.004   5.520  1.00  0.00           C  
ATOM   1171  O   GLU 0  78     -14.254  20.139   6.742  1.00  0.00           O  
ATOM   1172  CB  GLU 0  78     -16.738  19.867   4.613  1.00  0.00           C  
ATOM   1173  CG  GLU 0  78     -17.330  19.350   5.916  1.00  0.00           C  
ATOM   1174  CD  GLU 0  78     -18.569  18.524   5.709  1.00  0.00           C  
ATOM   1175  OE1 GLU 0  78     -18.501  17.554   4.993  1.00  0.00           O  
ATOM   1176  OE2 GLU 0  78     -19.586  18.864   6.267  1.00  0.00           O  
ATOM   1177  H   GLU 0  78     -15.641  21.020   2.672  1.00  0.00           H  
ATOM   1178  HA  GLU 0  78     -15.802  21.621   5.410  1.00  0.00           H  
ATOM   1179 1HB  GLU 0  78     -17.520  20.410   4.082  1.00  0.00           H  
ATOM   1180 2HB  GLU 0  78     -16.467  19.005   4.003  1.00  0.00           H  
ATOM   1181 1HG  GLU 0  78     -16.584  18.742   6.427  1.00  0.00           H  
ATOM   1182 2HG  GLU 0  78     -17.568  20.199   6.556  1.00  0.00           H  
ATOM   1183  N   ASN 0  79     -13.662  19.201   4.774  1.00  0.00           N  
ATOM   1184  CA  ASN 0  79     -12.650  18.360   5.393  1.00  0.00           C  
ATOM   1185  C   ASN 0  79     -11.251  18.975   5.456  1.00  0.00           C  
ATOM   1186  O   ASN 0  79     -10.298  18.285   5.825  1.00  0.00           O  
ATOM   1187  CB  ASN 0  79     -12.613  16.995   4.737  1.00  0.00           C  
ATOM   1188  CG  ASN 0  79     -13.843  16.185   5.048  1.00  0.00           C  
ATOM   1189  OD1 ASN 0  79     -14.457  16.362   6.109  1.00  0.00           O  
ATOM   1190  ND2 ASN 0  79     -14.200  15.276   4.179  1.00  0.00           N  
ATOM   1191  H   ASN 0  79     -13.833  19.128   3.768  1.00  0.00           H  
ATOM   1192  HA  ASN 0  79     -12.954  18.199   6.427  1.00  0.00           H  
ATOM   1193 1HB  ASN 0  79     -12.555  17.125   3.657  1.00  0.00           H  
ATOM   1194 2HB  ASN 0  79     -11.728  16.451   5.059  1.00  0.00           H  
ATOM   1195 1HD2 ASN 0  79     -15.002  14.706   4.370  1.00  0.00           H  
ATOM   1196 2HD2 ASN 0  79     -13.647  15.108   3.338  1.00  0.00           H  
ATOM   1197  N   GLY 0  80     -11.108  20.257   5.117  1.00  0.00           N  
ATOM   1198  CA  GLY 0  80      -9.802  20.898   5.233  1.00  0.00           C  
ATOM   1199  C   GLY 0  80      -8.834  20.629   4.093  1.00  0.00           C  
ATOM   1200  O   GLY 0  80      -7.628  20.880   4.215  1.00  0.00           O  
ATOM   1201  H   GLY 0  80     -11.908  20.817   4.812  1.00  0.00           H  
ATOM   1202 1HA  GLY 0  80      -9.946  21.962   5.345  1.00  0.00           H  
ATOM   1203 2HA  GLY 0  80      -9.340  20.570   6.160  1.00  0.00           H  
ATOM   1204  N   HIS 0  81      -9.323  20.151   2.961  1.00  0.00           N  
ATOM   1205  CA  HIS 0  81      -8.409  19.790   1.898  1.00  0.00           C  
ATOM   1206  C   HIS 0  81      -8.054  20.996   1.052  1.00  0.00           C  
ATOM   1207  O   HIS 0  81      -8.499  21.136  -0.086  1.00  0.00           O  
ATOM   1208  CB  HIS 0  81      -9.008  18.706   1.042  1.00  0.00           C  
ATOM   1209  CG  HIS 0  81      -9.297  17.454   1.793  1.00  0.00           C  
ATOM   1210  ND1 HIS 0  81      -8.359  16.807   2.580  1.00  0.00           N  
ATOM   1211  CD2 HIS 0  81     -10.413  16.713   1.852  1.00  0.00           C  
ATOM   1212  CE1 HIS 0  81      -8.918  15.721   3.102  1.00  0.00           C  
ATOM   1213  NE2 HIS 0  81     -10.156  15.644   2.659  1.00  0.00           N  
ATOM   1214  H   HIS 0  81     -10.327  20.046   2.822  1.00  0.00           H  
ATOM   1215  HA  HIS 0  81      -7.486  19.405   2.329  1.00  0.00           H  
ATOM   1216 1HB  HIS 0  81      -9.922  19.061   0.582  1.00  0.00           H  
ATOM   1217 2HB  HIS 0  81      -8.308  18.477   0.268  1.00  0.00           H  
ATOM   1218  HD2 HIS 0  81     -11.353  16.907   1.348  1.00  0.00           H  
ATOM   1219  HE1 HIS 0  81      -8.433  15.005   3.762  1.00  0.00           H  
ATOM   1220  HE2 HIS 0  81     -10.857  14.913   2.845  1.00  0.00           H  
ATOM   1221  N   LYS 0  82      -7.224  21.857   1.620  1.00  0.00           N  
ATOM   1222  CA  LYS 0  82      -6.842  23.126   1.008  1.00  0.00           C  
ATOM   1223  C   LYS 0  82      -6.345  23.000  -0.418  1.00  0.00           C  
ATOM   1224  O   LYS 0  82      -6.789  23.739  -1.296  1.00  0.00           O  
ATOM   1225  CB  LYS 0  82      -5.760  23.792   1.842  1.00  0.00           C  
ATOM   1226  CG  LYS 0  82      -5.261  25.100   1.290  1.00  0.00           C  
ATOM   1227  CD  LYS 0  82      -4.196  25.663   2.172  1.00  0.00           C  
ATOM   1228  CE  LYS 0  82      -2.921  24.839   2.143  1.00  0.00           C  
ATOM   1229  NZ  LYS 0  82      -1.873  25.458   2.990  1.00  0.00           N  
ATOM   1230  H   LYS 0  82      -6.921  21.621   2.567  1.00  0.00           H  
ATOM   1231  HA  LYS 0  82      -7.714  23.767   0.985  1.00  0.00           H  
ATOM   1232 1HB  LYS 0  82      -6.143  23.979   2.846  1.00  0.00           H  
ATOM   1233 2HB  LYS 0  82      -4.906  23.123   1.937  1.00  0.00           H  
ATOM   1234 1HG  LYS 0  82      -4.879  24.974   0.274  1.00  0.00           H  
ATOM   1235 2HG  LYS 0  82      -6.087  25.807   1.278  1.00  0.00           H  
ATOM   1236 1HD  LYS 0  82      -3.969  26.689   1.880  1.00  0.00           H  
ATOM   1237 2HD  LYS 0  82      -4.564  25.667   3.190  1.00  0.00           H  
ATOM   1238 1HE  LYS 0  82      -3.136  23.843   2.522  1.00  0.00           H  
ATOM   1239 2HE  LYS 0  82      -2.553  24.758   1.120  1.00  0.00           H  
ATOM   1240 1HZ  LYS 0  82      -1.038  24.903   2.986  1.00  0.00           H  
ATOM   1241 2HZ  LYS 0  82      -1.664  26.386   2.656  1.00  0.00           H  
ATOM   1242 3HZ  LYS 0  82      -2.239  25.533   3.950  1.00  0.00           H  
ATOM   1243  N   GLU 0  83      -5.434  22.062  -0.658  1.00  0.00           N  
ATOM   1244  CA  GLU 0  83      -4.841  21.891  -1.986  1.00  0.00           C  
ATOM   1245  C   GLU 0  83      -5.882  21.486  -3.027  1.00  0.00           C  
ATOM   1246  O   GLU 0  83      -5.767  21.821  -4.210  1.00  0.00           O  
ATOM   1247  CB  GLU 0  83      -3.723  20.869  -1.918  1.00  0.00           C  
ATOM   1248  CG  GLU 0  83      -2.504  21.337  -1.124  1.00  0.00           C  
ATOM   1249  CD  GLU 0  83      -1.434  20.281  -0.983  1.00  0.00           C  
ATOM   1250  OE1 GLU 0  83      -1.757  19.122  -1.080  1.00  0.00           O  
ATOM   1251  OE2 GLU 0  83      -0.297  20.635  -0.778  1.00  0.00           O  
ATOM   1252  H   GLU 0  83      -5.136  21.468   0.103  1.00  0.00           H  
ATOM   1253  HA  GLU 0  83      -4.416  22.850  -2.293  1.00  0.00           H  
ATOM   1254 1HB  GLU 0  83      -4.094  19.934  -1.496  1.00  0.00           H  
ATOM   1255 2HB  GLU 0  83      -3.395  20.678  -2.925  1.00  0.00           H  
ATOM   1256 1HG  GLU 0  83      -2.076  22.205  -1.626  1.00  0.00           H  
ATOM   1257 2HG  GLU 0  83      -2.832  21.652  -0.134  1.00  0.00           H  
ATOM   1258  N   ILE 0  84      -6.872  20.723  -2.586  1.00  0.00           N  
ATOM   1259  CA  ILE 0  84      -7.961  20.297  -3.440  1.00  0.00           C  
ATOM   1260  C   ILE 0  84      -8.906  21.431  -3.693  1.00  0.00           C  
ATOM   1261  O   ILE 0  84      -9.372  21.606  -4.816  1.00  0.00           O  
ATOM   1262  CB  ILE 0  84      -8.679  19.099  -2.892  1.00  0.00           C  
ATOM   1263  CG1 ILE 0  84      -7.740  17.947  -2.973  1.00  0.00           C  
ATOM   1264  CG2 ILE 0  84      -9.928  18.887  -3.628  1.00  0.00           C  
ATOM   1265  CD1 ILE 0  84      -8.184  16.760  -2.302  1.00  0.00           C  
ATOM   1266  H   ILE 0  84      -6.894  20.476  -1.605  1.00  0.00           H  
ATOM   1267  HA  ILE 0  84      -7.542  19.999  -4.398  1.00  0.00           H  
ATOM   1268  HB  ILE 0  84      -8.911  19.267  -1.852  1.00  0.00           H  
ATOM   1269 1HG1 ILE 0  84      -7.580  17.712  -4.015  1.00  0.00           H  
ATOM   1270 2HG1 ILE 0  84      -6.790  18.247  -2.531  1.00  0.00           H  
ATOM   1271 1HG2 ILE 0  84     -10.434  18.044  -3.218  1.00  0.00           H  
ATOM   1272 2HG2 ILE 0  84     -10.540  19.762  -3.528  1.00  0.00           H  
ATOM   1273 3HG2 ILE 0  84      -9.725  18.724  -4.652  1.00  0.00           H  
ATOM   1274 1HD1 ILE 0  84      -7.435  16.002  -2.419  1.00  0.00           H  
ATOM   1275 2HD1 ILE 0  84      -8.334  16.969  -1.277  1.00  0.00           H  
ATOM   1276 3HD1 ILE 0  84      -9.089  16.423  -2.718  1.00  0.00           H  
ATOM   1277  N   VAL 0  85      -9.198  22.213  -2.657  1.00  0.00           N  
ATOM   1278  CA  VAL 0  85     -10.040  23.372  -2.857  1.00  0.00           C  
ATOM   1279  C   VAL 0  85      -9.376  24.255  -3.891  1.00  0.00           C  
ATOM   1280  O   VAL 0  85     -10.019  24.680  -4.849  1.00  0.00           O  
ATOM   1281  CB  VAL 0  85     -10.239  24.150  -1.542  1.00  0.00           C  
ATOM   1282  CG1 VAL 0  85     -10.898  25.494  -1.813  1.00  0.00           C  
ATOM   1283  CG2 VAL 0  85     -11.073  23.325  -0.574  1.00  0.00           C  
ATOM   1284  H   VAL 0  85      -8.819  21.998  -1.736  1.00  0.00           H  
ATOM   1285  HA  VAL 0  85     -11.015  23.050  -3.221  1.00  0.00           H  
ATOM   1286  HB  VAL 0  85      -9.263  24.353  -1.100  1.00  0.00           H  
ATOM   1287 1HG1 VAL 0  85     -11.031  26.030  -0.873  1.00  0.00           H  
ATOM   1288 2HG1 VAL 0  85     -10.267  26.081  -2.479  1.00  0.00           H  
ATOM   1289 3HG1 VAL 0  85     -11.870  25.335  -2.279  1.00  0.00           H  
ATOM   1290 1HG2 VAL 0  85     -11.208  23.880   0.354  1.00  0.00           H  
ATOM   1291 2HG2 VAL 0  85     -12.046  23.116  -1.018  1.00  0.00           H  
ATOM   1292 3HG2 VAL 0  85     -10.562  22.385  -0.362  1.00  0.00           H  
ATOM   1293  N   GLU 0  86      -8.069  24.475  -3.748  1.00  0.00           N  
ATOM   1294  CA  GLU 0  86      -7.358  25.271  -4.726  1.00  0.00           C  
ATOM   1295  C   GLU 0  86      -7.494  24.667  -6.130  1.00  0.00           C  
ATOM   1296  O   GLU 0  86      -7.868  25.376  -7.064  1.00  0.00           O  
ATOM   1297  CB  GLU 0  86      -5.881  25.406  -4.338  1.00  0.00           C  
ATOM   1298  CG  GLU 0  86      -5.037  26.254  -5.297  1.00  0.00           C  
ATOM   1299  CD  GLU 0  86      -3.569  26.388  -4.871  1.00  0.00           C  
ATOM   1300  OE1 GLU 0  86      -3.210  25.894  -3.826  1.00  0.00           O  
ATOM   1301  OE2 GLU 0  86      -2.803  26.990  -5.600  1.00  0.00           O  
ATOM   1302  H   GLU 0  86      -7.576  24.104  -2.935  1.00  0.00           H  
ATOM   1303  HA  GLU 0  86      -7.800  26.267  -4.741  1.00  0.00           H  
ATOM   1304 1HB  GLU 0  86      -5.808  25.841  -3.342  1.00  0.00           H  
ATOM   1305 2HB  GLU 0  86      -5.432  24.414  -4.288  1.00  0.00           H  
ATOM   1306 1HG  GLU 0  86      -5.076  25.798  -6.289  1.00  0.00           H  
ATOM   1307 2HG  GLU 0  86      -5.482  27.247  -5.370  1.00  0.00           H  
ATOM   1308  N   ALA 0  87      -7.249  23.354  -6.288  1.00  0.00           N  
ATOM   1309  CA  ALA 0  87      -7.352  22.746  -7.617  1.00  0.00           C  
ATOM   1310  C   ALA 0  87      -8.756  22.884  -8.202  1.00  0.00           C  
ATOM   1311  O   ALA 0  87      -8.923  23.242  -9.375  1.00  0.00           O  
ATOM   1312  CB  ALA 0  87      -6.999  21.262  -7.544  1.00  0.00           C  
ATOM   1313  H   ALA 0  87      -6.941  22.789  -5.496  1.00  0.00           H  
ATOM   1314  HA  ALA 0  87      -6.653  23.259  -8.277  1.00  0.00           H  
ATOM   1315 1HB  ALA 0  87      -7.057  20.825  -8.539  1.00  0.00           H  
ATOM   1316 2HB  ALA 0  87      -5.991  21.147  -7.148  1.00  0.00           H  
ATOM   1317 3HB  ALA 0  87      -7.705  20.756  -6.884  1.00  0.00           H  
ATOM   1318  N   LEU 0  88      -9.766  22.655  -7.376  1.00  0.00           N  
ATOM   1319  CA  LEU 0  88     -11.131  22.716  -7.840  1.00  0.00           C  
ATOM   1320  C   LEU 0  88     -11.510  24.128  -8.242  1.00  0.00           C  
ATOM   1321  O   LEU 0  88     -12.169  24.316  -9.269  1.00  0.00           O  
ATOM   1322  CB  LEU 0  88     -12.083  22.213  -6.746  1.00  0.00           C  
ATOM   1323  CG  LEU 0  88     -12.024  20.708  -6.455  1.00  0.00           C  
ATOM   1324  CD1 LEU 0  88     -12.810  20.406  -5.185  1.00  0.00           C  
ATOM   1325  CD2 LEU 0  88     -12.586  19.939  -7.641  1.00  0.00           C  
ATOM   1326  H   LEU 0  88      -9.579  22.406  -6.407  1.00  0.00           H  
ATOM   1327  HA  LEU 0  88     -11.228  22.073  -8.711  1.00  0.00           H  
ATOM   1328 1HB  LEU 0  88     -11.856  22.739  -5.820  1.00  0.00           H  
ATOM   1329 2HB  LEU 0  88     -13.105  22.455  -7.037  1.00  0.00           H  
ATOM   1330  HG  LEU 0  88     -10.989  20.410  -6.285  1.00  0.00           H  
ATOM   1331 1HD1 LEU 0  88     -12.768  19.337  -4.978  1.00  0.00           H  
ATOM   1332 2HD1 LEU 0  88     -12.375  20.954  -4.349  1.00  0.00           H  
ATOM   1333 3HD1 LEU 0  88     -13.847  20.709  -5.319  1.00  0.00           H  
ATOM   1334 1HD2 LEU 0  88     -12.543  18.869  -7.434  1.00  0.00           H  
ATOM   1335 2HD2 LEU 0  88     -13.621  20.235  -7.810  1.00  0.00           H  
ATOM   1336 3HD2 LEU 0  88     -11.995  20.160  -8.530  1.00  0.00           H  
ATOM   1337  N   LEU 0  89     -11.059  25.126  -7.476  1.00  0.00           N  
ATOM   1338  CA  LEU 0  89     -11.364  26.518  -7.779  1.00  0.00           C  
ATOM   1339  C   LEU 0  89     -10.697  26.973  -9.074  1.00  0.00           C  
ATOM   1340  O   LEU 0  89     -11.314  27.651  -9.900  1.00  0.00           O  
ATOM   1341  CB  LEU 0  89     -10.913  27.419  -6.623  1.00  0.00           C  
ATOM   1342  CG  LEU 0  89     -11.733  27.304  -5.331  1.00  0.00           C  
ATOM   1343  CD1 LEU 0  89     -11.062  28.115  -4.230  1.00  0.00           C  
ATOM   1344  CD2 LEU 0  89     -13.151  27.793  -5.584  1.00  0.00           C  
ATOM   1345  H   LEU 0  89     -10.511  24.911  -6.641  1.00  0.00           H  
ATOM   1346  HA  LEU 0  89     -12.443  26.619  -7.893  1.00  0.00           H  
ATOM   1347 1HB  LEU 0  89      -9.878  27.181  -6.381  1.00  0.00           H  
ATOM   1348 2HB  LEU 0  89     -10.958  28.457  -6.952  1.00  0.00           H  
ATOM   1349  HG  LEU 0  89     -11.760  26.263  -5.009  1.00  0.00           H  
ATOM   1350 1HD1 LEU 0  89     -11.645  28.033  -3.312  1.00  0.00           H  
ATOM   1351 2HD1 LEU 0  89     -10.057  27.732  -4.056  1.00  0.00           H  
ATOM   1352 3HD1 LEU 0  89     -11.006  29.160  -4.531  1.00  0.00           H  
ATOM   1353 1HD2 LEU 0  89     -13.734  27.711  -4.666  1.00  0.00           H  
ATOM   1354 2HD2 LEU 0  89     -13.125  28.835  -5.905  1.00  0.00           H  
ATOM   1355 3HD2 LEU 0  89     -13.612  27.185  -6.363  1.00  0.00           H  
ATOM   1356  N   GLU 0  90      -9.448  26.556  -9.293  1.00  0.00           N  
ATOM   1357  CA  GLU 0  90      -8.708  26.963 -10.487  1.00  0.00           C  
ATOM   1358  C   GLU 0  90      -9.355  26.407 -11.747  1.00  0.00           C  
ATOM   1359  O   GLU 0  90      -9.309  27.029 -12.808  1.00  0.00           O  
ATOM   1360  CB  GLU 0  90      -7.233  26.567 -10.400  1.00  0.00           C  
ATOM   1361  CG  GLU 0  90      -6.422  27.385  -9.370  1.00  0.00           C  
ATOM   1362  CD  GLU 0  90      -6.384  28.881  -9.689  1.00  0.00           C  
ATOM   1363  OE1 GLU 0  90      -6.066  29.231 -10.796  1.00  0.00           O  
ATOM   1364  OE2 GLU 0  90      -6.673  29.673  -8.806  1.00  0.00           O  
ATOM   1365  H   GLU 0  90      -8.981  25.978  -8.591  1.00  0.00           H  
ATOM   1366  HA  GLU 0  90      -8.747  28.049 -10.552  1.00  0.00           H  
ATOM   1367 1HB  GLU 0  90      -7.162  25.511 -10.121  1.00  0.00           H  
ATOM   1368 2HB  GLU 0  90      -6.764  26.680 -11.377  1.00  0.00           H  
ATOM   1369 1HG  GLU 0  90      -6.873  27.259  -8.390  1.00  0.00           H  
ATOM   1370 2HG  GLU 0  90      -5.407  26.996  -9.321  1.00  0.00           H  
ATOM   1371  N   HIS 0  91     -10.008  25.256 -11.618  1.00  0.00           N  
ATOM   1372  CA  HIS 0  91     -10.664  24.629 -12.747  1.00  0.00           C  
ATOM   1373  C   HIS 0  91     -12.151  25.005 -12.862  1.00  0.00           C  
ATOM   1374  O   HIS 0  91     -12.878  24.408 -13.659  1.00  0.00           O  
ATOM   1375  CB  HIS 0  91     -10.525  23.106 -12.649  1.00  0.00           C  
ATOM   1376  CG  HIS 0  91      -9.126  22.615 -12.859  1.00  0.00           C  
ATOM   1377  ND1 HIS 0  91      -8.162  22.673 -11.875  1.00  0.00           N  
ATOM   1378  CD2 HIS 0  91      -8.529  22.059 -13.940  1.00  0.00           C  
ATOM   1379  CE1 HIS 0  91      -7.031  22.172 -12.342  1.00  0.00           C  
ATOM   1380  NE2 HIS 0  91      -7.228  21.793 -13.591  1.00  0.00           N  
ATOM   1381  H   HIS 0  91      -9.993  24.771 -10.718  1.00  0.00           H  
ATOM   1382  HA  HIS 0  91     -10.181  24.963 -13.663  1.00  0.00           H  
ATOM   1383 1HB  HIS 0  91     -10.860  22.773 -11.667  1.00  0.00           H  
ATOM   1384 2HB  HIS 0  91     -11.168  22.634 -13.392  1.00  0.00           H  
ATOM   1385  HD1 HIS 0  91      -8.301  22.964 -10.928  1.00  0.00           H  
ATOM   1386  HD2 HIS 0  91      -8.887  21.816 -14.940  1.00  0.00           H  
ATOM   1387  HE1 HIS 0  91      -6.143  22.127 -11.712  1.00  0.00           H  
ATOM   1388  N   GLY 0  92     -12.593  26.029 -12.115  1.00  0.00           N  
ATOM   1389  CA  GLY 0  92     -13.950  26.551 -12.249  1.00  0.00           C  
ATOM   1390  C   GLY 0  92     -15.005  26.136 -11.217  1.00  0.00           C  
ATOM   1391  O   GLY 0  92     -16.192  26.404 -11.436  1.00  0.00           O  
ATOM   1392  H   GLY 0  92     -11.981  26.481 -11.435  1.00  0.00           H  
ATOM   1393 1HA  GLY 0  92     -13.883  27.640 -12.240  1.00  0.00           H  
ATOM   1394 2HA  GLY 0  92     -14.318  26.292 -13.240  1.00  0.00           H  
ATOM   1395  N   ALA 0  93     -14.625  25.490 -10.113  1.00  0.00           N  
ATOM   1396  CA  ALA 0  93     -15.630  25.176  -9.098  1.00  0.00           C  
ATOM   1397  C   ALA 0  93     -16.195  26.487  -8.538  1.00  0.00           C  
ATOM   1398  O   ALA 0  93     -15.455  27.456  -8.384  1.00  0.00           O  
ATOM   1399  CB  ALA 0  93     -15.063  24.324  -7.987  1.00  0.00           C  
ATOM   1400  H   ALA 0  93     -13.657  25.223  -9.962  1.00  0.00           H  
ATOM   1401  HA  ALA 0  93     -16.425  24.618  -9.572  1.00  0.00           H  
ATOM   1402 1HB  ALA 0  93     -15.863  24.099  -7.307  1.00  0.00           H  
ATOM   1403 2HB  ALA 0  93     -14.679  23.415  -8.376  1.00  0.00           H  
ATOM   1404 3HB  ALA 0  93     -14.270  24.855  -7.477  1.00  0.00           H  
ATOM   1405  N   ASP 0  94     -17.494  26.505  -8.232  1.00  0.00           N  
ATOM   1406  CA  ASP 0  94     -18.210  27.679  -7.715  1.00  0.00           C  
ATOM   1407  C   ASP 0  94     -18.166  27.821  -6.179  1.00  0.00           C  
ATOM   1408  O   ASP 0  94     -18.795  27.022  -5.483  1.00  0.00           O  
ATOM   1409  CB  ASP 0  94     -19.671  27.624  -8.185  1.00  0.00           C  
ATOM   1410  CG  ASP 0  94     -20.559  28.854  -7.808  1.00  0.00           C  
ATOM   1411  OD1 ASP 0  94     -20.226  29.617  -6.911  1.00  0.00           O  
ATOM   1412  OD2 ASP 0  94     -21.575  29.008  -8.444  1.00  0.00           O  
ATOM   1413  H   ASP 0  94     -18.026  25.665  -8.416  1.00  0.00           H  
ATOM   1414  HA  ASP 0  94     -17.786  28.545  -8.204  1.00  0.00           H  
ATOM   1415 1HB  ASP 0  94     -19.681  27.524  -9.272  1.00  0.00           H  
ATOM   1416 2HB  ASP 0  94     -20.133  26.728  -7.796  1.00  0.00           H  
ATOM   1417  N   PRO 0  95     -17.502  28.862  -5.617  1.00  0.00           N  
ATOM   1418  CA  PRO 0  95     -17.345  29.141  -4.197  1.00  0.00           C  
ATOM   1419  C   PRO 0  95     -18.666  29.260  -3.439  1.00  0.00           C  
ATOM   1420  O   PRO 0  95     -18.684  29.141  -2.210  1.00  0.00           O  
ATOM   1421  CB  PRO 0  95     -16.592  30.475  -4.210  1.00  0.00           C  
ATOM   1422  CG  PRO 0  95     -15.802  30.436  -5.474  1.00  0.00           C  
ATOM   1423  CD  PRO 0  95     -16.714  29.763  -6.465  1.00  0.00           C  
ATOM   1424  HA  PRO 0  95     -16.704  28.385  -3.737  1.00  0.00           H  
ATOM   1425 1HB  PRO 0  95     -17.307  31.310  -4.179  1.00  0.00           H  
ATOM   1426 2HB  PRO 0  95     -15.960  30.559  -3.314  1.00  0.00           H  
ATOM   1427 1HG  PRO 0  95     -15.524  31.455  -5.779  1.00  0.00           H  
ATOM   1428 2HG  PRO 0  95     -14.864  29.884  -5.318  1.00  0.00           H  
ATOM   1429 1HD  PRO 0  95     -17.348  30.518  -6.953  1.00  0.00           H  
ATOM   1430 2HD  PRO 0  95     -16.111  29.222  -7.209  1.00  0.00           H  
ATOM   1431  N   ASN 0  96     -19.753  29.587  -4.155  1.00  0.00           N  
ATOM   1432  CA  ASN 0  96     -21.049  29.800  -3.532  1.00  0.00           C  
ATOM   1433  C   ASN 0  96     -22.066  28.716  -3.854  1.00  0.00           C  
ATOM   1434  O   ASN 0  96     -23.255  28.884  -3.573  1.00  0.00           O  
ATOM   1435  CB  ASN 0  96     -21.624  31.129  -3.966  1.00  0.00           C  
ATOM   1436  CG  ASN 0  96     -20.868  32.271  -3.453  1.00  0.00           C  
ATOM   1437  OD1 ASN 0  96     -20.718  32.386  -2.233  1.00  0.00           O  
ATOM   1438  ND2 ASN 0  96     -20.385  33.115  -4.348  1.00  0.00           N  
ATOM   1439  H   ASN 0  96     -19.725  29.647  -5.180  1.00  0.00           H  
ATOM   1440  HA  ASN 0  96     -20.914  29.805  -2.451  1.00  0.00           H  
ATOM   1441 1HB  ASN 0  96     -21.629  31.172  -5.059  1.00  0.00           H  
ATOM   1442 2HB  ASN 0  96     -22.657  31.209  -3.628  1.00  0.00           H  
ATOM   1443 1HD2 ASN 0  96     -19.827  33.934  -4.082  1.00  0.00           H  
ATOM   1444 2HD2 ASN 0  96     -20.550  32.943  -5.323  1.00  0.00           H  
ATOM   1445  N   ALA 0  97     -21.638  27.598  -4.425  1.00  0.00           N  
ATOM   1446  CA  ALA 0  97     -22.617  26.563  -4.726  1.00  0.00           C  
ATOM   1447  C   ALA 0  97     -23.314  26.136  -3.445  1.00  0.00           C  
ATOM   1448  O   ALA 0  97     -22.653  25.898  -2.446  1.00  0.00           O  
ATOM   1449  CB  ALA 0  97     -21.942  25.372  -5.384  1.00  0.00           C  
ATOM   1450  H   ALA 0  97     -20.655  27.474  -4.678  1.00  0.00           H  
ATOM   1451  HA  ALA 0  97     -23.365  26.980  -5.402  1.00  0.00           H  
ATOM   1452 1HB  ALA 0  97     -22.680  24.607  -5.613  1.00  0.00           H  
ATOM   1453 2HB  ALA 0  97     -21.462  25.693  -6.298  1.00  0.00           H  
ATOM   1454 3HB  ALA 0  97     -21.188  24.966  -4.712  1.00  0.00           H  
ATOM   1455  N   LYS 0  98     -24.630  25.968  -3.477  1.00  0.00           N  
ATOM   1456  CA  LYS 0  98     -25.346  25.525  -2.279  1.00  0.00           C  
ATOM   1457  C   LYS 0  98     -25.827  24.092  -2.358  1.00  0.00           C  
ATOM   1458  O   LYS 0  98     -26.297  23.644  -3.412  1.00  0.00           O  
ATOM   1459  CB  LYS 0  98     -26.554  26.412  -2.002  1.00  0.00           C  
ATOM   1460  CG  LYS 0  98     -26.241  27.817  -1.558  1.00  0.00           C  
ATOM   1461  CD  LYS 0  98     -27.513  28.593  -1.350  1.00  0.00           C  
ATOM   1462  CE  LYS 0  98     -27.258  29.983  -0.811  1.00  0.00           C  
ATOM   1463  NZ  LYS 0  98     -28.540  30.742  -0.670  1.00  0.00           N  
ATOM   1464  H   LYS 0  98     -25.139  26.186  -4.318  1.00  0.00           H  
ATOM   1465  HA  LYS 0  98     -24.673  25.606  -1.433  1.00  0.00           H  
ATOM   1466 1HB  LYS 0  98     -27.168  26.478  -2.897  1.00  0.00           H  
ATOM   1467 2HB  LYS 0  98     -27.157  25.941  -1.230  1.00  0.00           H  
ATOM   1468 1HG  LYS 0  98     -25.715  27.766  -0.606  1.00  0.00           H  
ATOM   1469 2HG  LYS 0  98     -25.607  28.319  -2.289  1.00  0.00           H  
ATOM   1470 1HD  LYS 0  98     -28.045  28.672  -2.296  1.00  0.00           H  
ATOM   1471 2HD  LYS 0  98     -28.143  28.061  -0.639  1.00  0.00           H  
ATOM   1472 1HE  LYS 0  98     -26.784  29.903   0.172  1.00  0.00           H  
ATOM   1473 2HE  LYS 0  98     -26.591  30.524  -1.483  1.00  0.00           H  
ATOM   1474 1HZ  LYS 0  98     -28.355  31.657  -0.299  1.00  0.00           H  
ATOM   1475 2HZ  LYS 0  98     -28.982  30.827  -1.573  1.00  0.00           H  
ATOM   1476 3HZ  LYS 0  98     -29.160  30.243  -0.040  1.00  0.00           H  
ATOM   1477  N   ASP 0  99     -25.757  23.400  -1.218  1.00  0.00           N  
ATOM   1478  CA  ASP 0  99     -26.290  22.053  -1.112  1.00  0.00           C  
ATOM   1479  C   ASP 0  99     -27.773  22.083  -0.765  1.00  0.00           C  
ATOM   1480  O   ASP 0  99     -28.366  23.162  -0.666  1.00  0.00           O  
ATOM   1481  CB  ASP 0  99     -25.509  21.217  -0.090  1.00  0.00           C  
ATOM   1482  CG  ASP 0  99     -25.674  21.591   1.404  1.00  0.00           C  
ATOM   1483  OD1 ASP 0  99     -26.580  22.350   1.748  1.00  0.00           O  
ATOM   1484  OD2 ASP 0  99     -24.894  21.074   2.201  1.00  0.00           O  
ATOM   1485  H   ASP 0  99     -25.284  23.831  -0.423  1.00  0.00           H  
ATOM   1486  HA  ASP 0  99     -26.192  21.577  -2.077  1.00  0.00           H  
ATOM   1487 1HB  ASP 0  99     -25.755  20.170  -0.222  1.00  0.00           H  
ATOM   1488 2HB  ASP 0  99     -24.461  21.333  -0.333  1.00  0.00           H  
ATOM   1489  N   SER 0 100     -28.370  20.912  -0.527  1.00  0.00           N  
ATOM   1490  CA  SER 0 100     -29.802  20.825  -0.243  1.00  0.00           C  
ATOM   1491  C   SER 0 100     -30.271  21.542   1.042  1.00  0.00           C  
ATOM   1492  O   SER 0 100     -31.468  21.797   1.187  1.00  0.00           O  
ATOM   1493  CB  SER 0 100     -30.227  19.368  -0.232  1.00  0.00           C  
ATOM   1494  OG  SER 0 100     -29.613  18.668   0.804  1.00  0.00           O  
ATOM   1495  H   SER 0 100     -27.843  20.040  -0.598  1.00  0.00           H  
ATOM   1496  HA  SER 0 100     -30.319  21.301  -1.077  1.00  0.00           H  
ATOM   1497 1HB  SER 0 100     -31.309  19.307  -0.122  1.00  0.00           H  
ATOM   1498 2HB  SER 0 100     -29.968  18.907  -1.184  1.00  0.00           H  
ATOM   1499  HG  SER 0 100     -28.676  18.578   0.541  1.00  0.00           H  
ATOM   1500  N   ASP 0 101     -29.352  21.853   1.976  1.00  0.00           N  
ATOM   1501  CA  ASP 0 101     -29.708  22.566   3.201  1.00  0.00           C  
ATOM   1502  C   ASP 0 101     -29.251  24.025   3.125  1.00  0.00           C  
ATOM   1503  O   ASP 0 101     -29.309  24.756   4.120  1.00  0.00           O  
ATOM   1504  CB  ASP 0 101     -29.144  21.899   4.463  1.00  0.00           C  
ATOM   1505  CG  ASP 0 101     -29.772  20.542   4.800  1.00  0.00           C  
ATOM   1506  OD1 ASP 0 101     -30.968  20.420   4.699  1.00  0.00           O  
ATOM   1507  OD2 ASP 0 101     -29.051  19.649   5.186  1.00  0.00           O  
ATOM   1508  H   ASP 0 101     -28.361  21.673   1.808  1.00  0.00           H  
ATOM   1509  HA  ASP 0 101     -30.793  22.567   3.295  1.00  0.00           H  
ATOM   1510 1HB  ASP 0 101     -28.078  21.739   4.322  1.00  0.00           H  
ATOM   1511 2HB  ASP 0 101     -29.276  22.566   5.311  1.00  0.00           H  
ATOM   1512  N   GLY 0 102     -28.821  24.460   1.939  1.00  0.00           N  
ATOM   1513  CA  GLY 0 102     -28.404  25.837   1.719  1.00  0.00           C  
ATOM   1514  C   GLY 0 102     -26.955  26.168   2.099  1.00  0.00           C  
ATOM   1515  O   GLY 0 102     -26.606  27.346   2.206  1.00  0.00           O  
ATOM   1516  H   GLY 0 102     -28.766  23.821   1.144  1.00  0.00           H  
ATOM   1517 1HA  GLY 0 102     -28.551  26.064   0.665  1.00  0.00           H  
ATOM   1518 2HA  GLY 0 102     -29.078  26.492   2.262  1.00  0.00           H  
ATOM   1519  N   TYR 0 103     -26.097  25.173   2.305  1.00  0.00           N  
ATOM   1520  CA  TYR 0 103     -24.738  25.520   2.714  1.00  0.00           C  
ATOM   1521  C   TYR 0 103     -23.777  25.579   1.548  1.00  0.00           C  
ATOM   1522  O   TYR 0 103     -23.851  24.777   0.613  1.00  0.00           O  
ATOM   1523  CB  TYR 0 103     -24.186  24.525   3.735  1.00  0.00           C  
ATOM   1524  CG  TYR 0 103     -24.870  24.577   5.069  1.00  0.00           C  
ATOM   1525  CD1 TYR 0 103     -25.965  23.789   5.293  1.00  0.00           C  
ATOM   1526  CD2 TYR 0 103     -24.409  25.417   6.056  1.00  0.00           C  
ATOM   1527  CE1 TYR 0 103     -26.614  23.833   6.511  1.00  0.00           C  
ATOM   1528  CE2 TYR 0 103     -25.044  25.479   7.269  1.00  0.00           C  
ATOM   1529  CZ  TYR 0 103     -26.147  24.683   7.505  1.00  0.00           C  
ATOM   1530  OH  TYR 0 103     -26.792  24.767   8.721  1.00  0.00           O  
ATOM   1531  H   TYR 0 103     -26.375  24.189   2.189  1.00  0.00           H  
ATOM   1532  HA  TYR 0 103     -24.758  26.508   3.176  1.00  0.00           H  
ATOM   1533 1HB  TYR 0 103     -24.288  23.513   3.340  1.00  0.00           H  
ATOM   1534 2HB  TYR 0 103     -23.125  24.714   3.884  1.00  0.00           H  
ATOM   1535  HD1 TYR 0 103     -26.315  23.132   4.499  1.00  0.00           H  
ATOM   1536  HD2 TYR 0 103     -23.560  26.023   5.871  1.00  0.00           H  
ATOM   1537  HE1 TYR 0 103     -27.486  23.213   6.686  1.00  0.00           H  
ATOM   1538  HE2 TYR 0 103     -24.684  26.153   8.045  1.00  0.00           H  
ATOM   1539  HH  TYR 0 103     -27.098  25.700   8.816  1.00  0.00           H  
ATOM   1540  N   THR 0 104     -22.856  26.537   1.626  1.00  0.00           N  
ATOM   1541  CA  THR 0 104     -21.812  26.715   0.634  1.00  0.00           C  
ATOM   1542  C   THR 0 104     -20.489  26.224   1.192  1.00  0.00           C  
ATOM   1543  O   THR 0 104     -20.358  26.136   2.413  1.00  0.00           O  
ATOM   1544  CB  THR 0 104     -21.671  28.209   0.297  1.00  0.00           C  
ATOM   1545  OG1 THR 0 104     -21.237  28.918   1.482  1.00  0.00           O  
ATOM   1546  CG2 THR 0 104     -22.991  28.758  -0.185  1.00  0.00           C  
ATOM   1547  H   THR 0 104     -22.892  27.196   2.403  1.00  0.00           H  
ATOM   1548  HA  THR 0 104     -22.082  26.151  -0.235  1.00  0.00           H  
ATOM   1549  HB  THR 0 104     -20.952  28.359  -0.477  1.00  0.00           H  
ATOM   1550  HG1 THR 0 104     -21.959  28.920   2.133  1.00  0.00           H  
ATOM   1551 1HG2 THR 0 104     -22.885  29.814  -0.422  1.00  0.00           H  
ATOM   1552 2HG2 THR 0 104     -23.289  28.214  -1.076  1.00  0.00           H  
ATOM   1553 3HG2 THR 0 104     -23.748  28.633   0.587  1.00  0.00           H  
ATOM   1554  N   PRO 0 105     -19.459  25.963   0.361  1.00  0.00           N  
ATOM   1555  CA  PRO 0 105     -18.115  25.632   0.785  1.00  0.00           C  
ATOM   1556  C   PRO 0 105     -17.590  26.673   1.777  1.00  0.00           C  
ATOM   1557  O   PRO 0 105     -16.795  26.347   2.660  1.00  0.00           O  
ATOM   1558  CB  PRO 0 105     -17.329  25.646  -0.529  1.00  0.00           C  
ATOM   1559  CG  PRO 0 105     -18.339  25.285  -1.564  1.00  0.00           C  
ATOM   1560  CD  PRO 0 105     -19.599  25.976  -1.115  1.00  0.00           C  
ATOM   1561  HA  PRO 0 105     -18.104  24.629   1.222  1.00  0.00           H  
ATOM   1562 1HB  PRO 0 105     -16.887  26.640  -0.693  1.00  0.00           H  
ATOM   1563 2HB  PRO 0 105     -16.496  24.929  -0.477  1.00  0.00           H  
ATOM   1564 1HG  PRO 0 105     -18.003  25.619  -2.556  1.00  0.00           H  
ATOM   1565 2HG  PRO 0 105     -18.453  24.192  -1.619  1.00  0.00           H  
ATOM   1566 1HD  PRO 0 105     -19.619  27.000  -1.516  1.00  0.00           H  
ATOM   1567 2HD  PRO 0 105     -20.474  25.407  -1.461  1.00  0.00           H  
ATOM   1568  N   LEU 0 106     -18.042  27.933   1.650  1.00  0.00           N  
ATOM   1569  CA  LEU 0 106     -17.610  28.993   2.552  1.00  0.00           C  
ATOM   1570  C   LEU 0 106     -18.191  28.734   3.931  1.00  0.00           C  
ATOM   1571  O   LEU 0 106     -17.506  28.895   4.942  1.00  0.00           O  
ATOM   1572  CB  LEU 0 106     -18.050  30.374   2.070  1.00  0.00           C  
ATOM   1573  CG  LEU 0 106     -17.520  31.553   2.924  1.00  0.00           C  
ATOM   1574  CD1 LEU 0 106     -16.010  31.545   2.888  1.00  0.00           C  
ATOM   1575  CD2 LEU 0 106     -18.047  32.876   2.428  1.00  0.00           C  
ATOM   1576  H   LEU 0 106     -18.692  28.169   0.911  1.00  0.00           H  
ATOM   1577  HA  LEU 0 106     -16.525  28.975   2.635  1.00  0.00           H  
ATOM   1578 1HB  LEU 0 106     -17.708  30.499   1.057  1.00  0.00           H  
ATOM   1579 2HB  LEU 0 106     -19.140  30.418   2.077  1.00  0.00           H  
ATOM   1580  HG  LEU 0 106     -17.839  31.414   3.957  1.00  0.00           H  
ATOM   1581 1HD1 LEU 0 106     -15.670  32.367   3.489  1.00  0.00           H  
ATOM   1582 2HD1 LEU 0 106     -15.624  30.605   3.279  1.00  0.00           H  
ATOM   1583 3HD1 LEU 0 106     -15.658  31.683   1.866  1.00  0.00           H  
ATOM   1584 1HD2 LEU 0 106     -17.656  33.651   3.066  1.00  0.00           H  
ATOM   1585 2HD2 LEU 0 106     -17.740  33.065   1.433  1.00  0.00           H  
ATOM   1586 3HD2 LEU 0 106     -19.128  32.876   2.466  1.00  0.00           H  
ATOM   1587  N   HIS 0 107     -19.464  28.321   3.989  1.00  0.00           N  
ATOM   1588  CA  HIS 0 107     -20.058  28.069   5.303  1.00  0.00           C  
ATOM   1589  C   HIS 0 107     -19.361  26.897   5.953  1.00  0.00           C  
ATOM   1590  O   HIS 0 107     -19.104  26.894   7.158  1.00  0.00           O  
ATOM   1591  CB  HIS 0 107     -21.528  27.624   5.255  1.00  0.00           C  
ATOM   1592  CG  HIS 0 107     -22.564  28.609   4.871  1.00  0.00           C  
ATOM   1593  ND1 HIS 0 107     -22.948  28.806   3.571  1.00  0.00           N  
ATOM   1594  CD2 HIS 0 107     -23.300  29.463   5.607  1.00  0.00           C  
ATOM   1595  CE1 HIS 0 107     -23.873  29.741   3.528  1.00  0.00           C  
ATOM   1596  NE2 HIS 0 107     -24.089  30.155   4.738  1.00  0.00           N  
ATOM   1597  H   HIS 0 107     -20.006  28.216   3.128  1.00  0.00           H  
ATOM   1598  HA  HIS 0 107     -19.954  28.940   5.949  1.00  0.00           H  
ATOM   1599 1HB  HIS 0 107     -21.609  26.778   4.567  1.00  0.00           H  
ATOM   1600 2HB  HIS 0 107     -21.783  27.252   6.229  1.00  0.00           H  
ATOM   1601  HD2 HIS 0 107     -23.267  29.605   6.686  1.00  0.00           H  
ATOM   1602  HE1 HIS 0 107     -24.364  30.125   2.635  1.00  0.00           H  
ATOM   1603  HE2 HIS 0 107     -24.735  30.914   4.975  1.00  0.00           H  
ATOM   1604  N   LEU 0 108     -19.077  25.878   5.150  1.00  0.00           N  
ATOM   1605  CA  LEU 0 108     -18.513  24.657   5.684  1.00  0.00           C  
ATOM   1606  C   LEU 0 108     -17.092  24.897   6.184  1.00  0.00           C  
ATOM   1607  O   LEU 0 108     -16.738  24.523   7.311  1.00  0.00           O  
ATOM   1608  CB  LEU 0 108     -18.542  23.603   4.574  1.00  0.00           C  
ATOM   1609  CG  LEU 0 108     -19.972  23.198   4.114  1.00  0.00           C  
ATOM   1610  CD1 LEU 0 108     -19.891  22.291   2.898  1.00  0.00           C  
ATOM   1611  CD2 LEU 0 108     -20.699  22.508   5.252  1.00  0.00           C  
ATOM   1612  H   LEU 0 108     -19.298  25.953   4.154  1.00  0.00           H  
ATOM   1613  HA  LEU 0 108     -19.127  24.322   6.516  1.00  0.00           H  
ATOM   1614 1HB  LEU 0 108     -17.993  23.979   3.711  1.00  0.00           H  
ATOM   1615 2HB  LEU 0 108     -18.047  22.712   4.935  1.00  0.00           H  
ATOM   1616  HG  LEU 0 108     -20.520  24.093   3.828  1.00  0.00           H  
ATOM   1617 1HD1 LEU 0 108     -20.900  22.031   2.577  1.00  0.00           H  
ATOM   1618 2HD1 LEU 0 108     -19.378  22.809   2.095  1.00  0.00           H  
ATOM   1619 3HD1 LEU 0 108     -19.351  21.386   3.144  1.00  0.00           H  
ATOM   1620 1HD2 LEU 0 108     -21.705  22.241   4.927  1.00  0.00           H  
ATOM   1621 2HD2 LEU 0 108     -20.153  21.603   5.536  1.00  0.00           H  
ATOM   1622 3HD2 LEU 0 108     -20.759  23.182   6.104  1.00  0.00           H  
ATOM   1623  N   ALA 0 109     -16.291  25.600   5.386  1.00  0.00           N  
ATOM   1624  CA  ALA 0 109     -14.940  25.914   5.798  1.00  0.00           C  
ATOM   1625  C   ALA 0 109     -14.945  26.805   7.032  1.00  0.00           C  
ATOM   1626  O   ALA 0 109     -14.138  26.630   7.951  1.00  0.00           O  
ATOM   1627  CB  ALA 0 109     -14.206  26.592   4.669  1.00  0.00           C  
ATOM   1628  H   ALA 0 109     -16.604  25.899   4.465  1.00  0.00           H  
ATOM   1629  HA  ALA 0 109     -14.437  24.987   6.043  1.00  0.00           H  
ATOM   1630 1HB  ALA 0 109     -13.185  26.802   4.968  1.00  0.00           H  
ATOM   1631 2HB  ALA 0 109     -14.208  25.941   3.819  1.00  0.00           H  
ATOM   1632 3HB  ALA 0 109     -14.711  27.521   4.410  1.00  0.00           H  
ATOM   1633  N   ALA 0 110     -15.876  27.767   7.080  1.00  0.00           N  
ATOM   1634  CA  ALA 0 110     -15.938  28.662   8.218  1.00  0.00           C  
ATOM   1635  C   ALA 0 110     -16.268  27.904   9.490  1.00  0.00           C  
ATOM   1636  O   ALA 0 110     -15.594  28.049  10.511  1.00  0.00           O  
ATOM   1637  CB  ALA 0 110     -16.981  29.750   7.960  1.00  0.00           C  
ATOM   1638  H   ALA 0 110     -16.532  27.904   6.311  1.00  0.00           H  
ATOM   1639  HA  ALA 0 110     -14.958  29.102   8.353  1.00  0.00           H  
ATOM   1640 1HB  ALA 0 110     -17.042  30.437   8.796  1.00  0.00           H  
ATOM   1641 2HB  ALA 0 110     -16.711  30.298   7.059  1.00  0.00           H  
ATOM   1642 3HB  ALA 0 110     -17.958  29.282   7.818  1.00  0.00           H  
ATOM   1643  N   ARG 0 111     -17.256  27.020   9.401  1.00  0.00           N  
ATOM   1644  CA  ARG 0 111     -17.722  26.245  10.532  1.00  0.00           C  
ATOM   1645  C   ARG 0 111     -16.641  25.384  11.131  1.00  0.00           C  
ATOM   1646  O   ARG 0 111     -16.541  25.265  12.341  1.00  0.00           O  
ATOM   1647  CB  ARG 0 111     -18.887  25.358  10.119  1.00  0.00           C  
ATOM   1648  CG  ARG 0 111     -19.544  24.594  11.258  1.00  0.00           C  
ATOM   1649  CD  ARG 0 111     -20.705  23.797  10.786  1.00  0.00           C  
ATOM   1650  NE  ARG 0 111     -20.294  22.689   9.938  1.00  0.00           N  
ATOM   1651  CZ  ARG 0 111     -21.131  21.953   9.182  1.00  0.00           C  
ATOM   1652  NH1 ARG 0 111     -22.419  22.218   9.178  1.00  0.00           N  
ATOM   1653  NH2 ARG 0 111     -20.658  20.965   8.443  1.00  0.00           N  
ATOM   1654  H   ARG 0 111     -17.755  26.900   8.522  1.00  0.00           H  
ATOM   1655  HA  ARG 0 111     -18.067  26.941  11.299  1.00  0.00           H  
ATOM   1656 1HB  ARG 0 111     -19.655  25.965   9.643  1.00  0.00           H  
ATOM   1657 2HB  ARG 0 111     -18.545  24.627   9.386  1.00  0.00           H  
ATOM   1658 1HG  ARG 0 111     -18.819  23.913  11.705  1.00  0.00           H  
ATOM   1659 2HG  ARG 0 111     -19.895  25.297  12.013  1.00  0.00           H  
ATOM   1660 1HD  ARG 0 111     -21.238  23.389  11.644  1.00  0.00           H  
ATOM   1661 2HD  ARG 0 111     -21.375  24.435  10.212  1.00  0.00           H  
ATOM   1662  HE  ARG 0 111     -19.310  22.455   9.914  1.00  0.00           H  
ATOM   1663 1HH1 ARG 0 111     -22.781  22.974   9.743  1.00  0.00           H  
ATOM   1664 2HH1 ARG 0 111     -23.047  21.667   8.612  1.00  0.00           H  
ATOM   1665 1HH2 ARG 0 111     -19.668  20.761   8.445  1.00  0.00           H  
ATOM   1666 2HH2 ARG 0 111     -21.286  20.414   7.876  1.00  0.00           H  
ATOM   1667  N   ASN 0 112     -15.802  24.805  10.298  1.00  0.00           N  
ATOM   1668  CA  ASN 0 112     -14.766  23.928  10.815  1.00  0.00           C  
ATOM   1669  C   ASN 0 112     -13.427  24.631  11.100  1.00  0.00           C  
ATOM   1670  O   ASN 0 112     -12.444  23.961  11.423  1.00  0.00           O  
ATOM   1671  CB  ASN 0 112     -14.606  22.731   9.907  1.00  0.00           C  
ATOM   1672  CG  ASN 0 112     -15.807  21.826   9.996  1.00  0.00           C  
ATOM   1673  OD1 ASN 0 112     -16.515  21.852  11.011  1.00  0.00           O  
ATOM   1674  ND2 ASN 0 112     -16.049  21.013   9.003  1.00  0.00           N  
ATOM   1675  H   ASN 0 112     -15.920  24.922   9.285  1.00  0.00           H  
ATOM   1676  HA  ASN 0 112     -15.114  23.538  11.779  1.00  0.00           H  
ATOM   1677 1HB  ASN 0 112     -14.525  23.080   8.875  1.00  0.00           H  
ATOM   1678 2HB  ASN 0 112     -13.702  22.184  10.151  1.00  0.00           H  
ATOM   1679 1HD2 ASN 0 112     -16.832  20.393   9.065  1.00  0.00           H  
ATOM   1680 2HD2 ASN 0 112     -15.431  20.964   8.195  1.00  0.00           H  
ATOM   1681  N   GLY 0 113     -13.370  25.970  10.978  1.00  0.00           N  
ATOM   1682  CA  GLY 0 113     -12.147  26.708  11.281  1.00  0.00           C  
ATOM   1683  C   GLY 0 113     -11.081  26.638  10.185  1.00  0.00           C  
ATOM   1684  O   GLY 0 113      -9.901  26.923  10.427  1.00  0.00           O  
ATOM   1685  H   GLY 0 113     -14.198  26.504  10.710  1.00  0.00           H  
ATOM   1686 1HA  GLY 0 113     -12.402  27.745  11.472  1.00  0.00           H  
ATOM   1687 2HA  GLY 0 113     -11.724  26.329  12.209  1.00  0.00           H  
ATOM   1688  N   HIS 0 114     -11.467  26.288   8.966  1.00  0.00           N  
ATOM   1689  CA  HIS 0 114     -10.469  26.113   7.922  1.00  0.00           C  
ATOM   1690  C   HIS 0 114     -10.117  27.448   7.293  1.00  0.00           C  
ATOM   1691  O   HIS 0 114     -10.551  27.779   6.188  1.00  0.00           O  
ATOM   1692  CB  HIS 0 114     -10.947  25.148   6.854  1.00  0.00           C  
ATOM   1693  CG  HIS 0 114     -11.217  23.771   7.347  1.00  0.00           C  
ATOM   1694  ND1 HIS 0 114     -10.304  23.020   8.073  1.00  0.00           N  
ATOM   1695  CD2 HIS 0 114     -12.292  22.995   7.177  1.00  0.00           C  
ATOM   1696  CE1 HIS 0 114     -10.849  21.834   8.341  1.00  0.00           C  
ATOM   1697  NE2 HIS 0 114     -12.049  21.803   7.792  1.00  0.00           N  
ATOM   1698  H   HIS 0 114     -12.454  26.146   8.751  1.00  0.00           H  
ATOM   1699  HA  HIS 0 114      -9.562  25.705   8.358  1.00  0.00           H  
ATOM   1700 1HB  HIS 0 114     -11.852  25.522   6.394  1.00  0.00           H  
ATOM   1701 2HB  HIS 0 114     -10.186  25.088   6.098  1.00  0.00           H  
ATOM   1702  HD2 HIS 0 114     -13.194  23.254   6.641  1.00  0.00           H  
ATOM   1703  HE1 HIS 0 114     -10.382  21.022   8.896  1.00  0.00           H  
ATOM   1704  HE2 HIS 0 114     -12.731  21.029   7.785  1.00  0.00           H  
ATOM   1705  N   LEU 0 115      -9.294  28.196   8.003  1.00  0.00           N  
ATOM   1706  CA  LEU 0 115      -8.923  29.560   7.638  1.00  0.00           C  
ATOM   1707  C   LEU 0 115      -8.383  29.694   6.234  1.00  0.00           C  
ATOM   1708  O   LEU 0 115      -8.849  30.540   5.473  1.00  0.00           O  
ATOM   1709  CB  LEU 0 115      -7.874  30.090   8.623  1.00  0.00           C  
ATOM   1710  CG  LEU 0 115      -7.365  31.512   8.352  1.00  0.00           C  
ATOM   1711  CD1 LEU 0 115      -8.516  32.499   8.489  1.00  0.00           C  
ATOM   1712  CD2 LEU 0 115      -6.242  31.843   9.324  1.00  0.00           C  
ATOM   1713  H   LEU 0 115      -8.991  27.797   8.895  1.00  0.00           H  
ATOM   1714  HA  LEU 0 115      -9.793  30.199   7.703  1.00  0.00           H  
ATOM   1715 1HB  LEU 0 115      -8.300  30.077   9.625  1.00  0.00           H  
ATOM   1716 2HB  LEU 0 115      -7.013  29.421   8.608  1.00  0.00           H  
ATOM   1717  HG  LEU 0 115      -6.991  31.575   7.330  1.00  0.00           H  
ATOM   1718 1HD1 LEU 0 115      -8.155  33.509   8.296  1.00  0.00           H  
ATOM   1719 2HD1 LEU 0 115      -9.297  32.250   7.769  1.00  0.00           H  
ATOM   1720 3HD1 LEU 0 115      -8.923  32.446   9.498  1.00  0.00           H  
ATOM   1721 1HD2 LEU 0 115      -5.880  32.853   9.130  1.00  0.00           H  
ATOM   1722 2HD2 LEU 0 115      -6.615  31.781  10.346  1.00  0.00           H  
ATOM   1723 3HD2 LEU 0 115      -5.425  31.133   9.192  1.00  0.00           H  
ATOM   1724  N   GLU 0 116      -7.411  28.862   5.867  1.00  0.00           N  
ATOM   1725  CA  GLU 0 116      -6.815  28.991   4.542  1.00  0.00           C  
ATOM   1726  C   GLU 0 116      -7.838  28.731   3.437  1.00  0.00           C  
ATOM   1727  O   GLU 0 116      -7.799  29.361   2.382  1.00  0.00           O  
ATOM   1728  CB  GLU 0 116      -5.595  28.087   4.415  1.00  0.00           C  
ATOM   1729  CG  GLU 0 116      -4.396  28.544   5.284  1.00  0.00           C  
ATOM   1730  CD  GLU 0 116      -3.150  27.666   5.161  1.00  0.00           C  
ATOM   1731  OE1 GLU 0 116      -3.267  26.454   5.162  1.00  0.00           O  
ATOM   1732  OE2 GLU 0 116      -2.083  28.216   5.022  1.00  0.00           O  
ATOM   1733  H   GLU 0 116      -7.080  28.163   6.519  1.00  0.00           H  
ATOM   1734  HA  GLU 0 116      -6.470  30.021   4.430  1.00  0.00           H  
ATOM   1735 1HB  GLU 0 116      -5.863  27.070   4.690  1.00  0.00           H  
ATOM   1736 2HB  GLU 0 116      -5.274  28.085   3.378  1.00  0.00           H  
ATOM   1737 1HG  GLU 0 116      -4.133  29.561   4.991  1.00  0.00           H  
ATOM   1738 2HG  GLU 0 116      -4.708  28.571   6.330  1.00  0.00           H  
ATOM   1739  N   ILE 0 117      -8.761  27.812   3.692  1.00  0.00           N  
ATOM   1740  CA  ILE 0 117      -9.815  27.513   2.738  1.00  0.00           C  
ATOM   1741  C   ILE 0 117     -10.796  28.645   2.654  1.00  0.00           C  
ATOM   1742  O   ILE 0 117     -11.231  29.016   1.562  1.00  0.00           O  
ATOM   1743  CB  ILE 0 117     -10.513  26.218   3.039  1.00  0.00           C  
ATOM   1744  CG1 ILE 0 117      -9.551  25.126   2.775  1.00  0.00           C  
ATOM   1745  CG2 ILE 0 117     -11.738  26.119   2.226  1.00  0.00           C  
ATOM   1746  CD1 ILE 0 117      -9.988  23.825   3.229  1.00  0.00           C  
ATOM   1747  H   ILE 0 117      -8.747  27.338   4.583  1.00  0.00           H  
ATOM   1748  HA  ILE 0 117      -9.359  27.402   1.761  1.00  0.00           H  
ATOM   1749  HB  ILE 0 117     -10.773  26.181   4.089  1.00  0.00           H  
ATOM   1750 1HG1 ILE 0 117      -9.382  25.082   1.707  1.00  0.00           H  
ATOM   1751 2HG1 ILE 0 117      -8.605  25.362   3.266  1.00  0.00           H  
ATOM   1752 1HG2 ILE 0 117     -12.242  25.194   2.445  1.00  0.00           H  
ATOM   1753 2HG2 ILE 0 117     -12.379  26.949   2.467  1.00  0.00           H  
ATOM   1754 3HG2 ILE 0 117     -11.488  26.162   1.200  1.00  0.00           H  
ATOM   1755 1HD1 ILE 0 117      -9.233  23.106   2.994  1.00  0.00           H  
ATOM   1756 2HD1 ILE 0 117     -10.143  23.858   4.277  1.00  0.00           H  
ATOM   1757 3HD1 ILE 0 117     -10.894  23.547   2.753  1.00  0.00           H  
ATOM   1758  N   VAL 0 118     -11.159  29.206   3.800  1.00  0.00           N  
ATOM   1759  CA  VAL 0 118     -12.057  30.335   3.776  1.00  0.00           C  
ATOM   1760  C   VAL 0 118     -11.408  31.429   2.947  1.00  0.00           C  
ATOM   1761  O   VAL 0 118     -12.043  31.967   2.043  1.00  0.00           O  
ATOM   1762  CB  VAL 0 118     -12.379  30.797   5.215  1.00  0.00           C  
ATOM   1763  CG1 VAL 0 118     -13.070  32.101   5.238  1.00  0.00           C  
ATOM   1764  CG2 VAL 0 118     -13.285  29.797   5.829  1.00  0.00           C  
ATOM   1765  H   VAL 0 118     -10.798  28.845   4.684  1.00  0.00           H  
ATOM   1766  HA  VAL 0 118     -12.988  30.034   3.295  1.00  0.00           H  
ATOM   1767  HB  VAL 0 118     -11.457  30.888   5.789  1.00  0.00           H  
ATOM   1768 1HG1 VAL 0 118     -13.293  32.376   6.264  1.00  0.00           H  
ATOM   1769 2HG1 VAL 0 118     -12.425  32.844   4.791  1.00  0.00           H  
ATOM   1770 3HG1 VAL 0 118     -13.965  32.030   4.701  1.00  0.00           H  
ATOM   1771 1HG2 VAL 0 118     -13.523  30.103   6.813  1.00  0.00           H  
ATOM   1772 2HG2 VAL 0 118     -14.200  29.731   5.241  1.00  0.00           H  
ATOM   1773 3HG2 VAL 0 118     -12.804  28.838   5.856  1.00  0.00           H  
ATOM   1774  N   GLU 0 119     -10.121  31.703   3.164  1.00  0.00           N  
ATOM   1775  CA  GLU 0 119      -9.476  32.712   2.337  1.00  0.00           C  
ATOM   1776  C   GLU 0 119      -9.442  32.324   0.841  1.00  0.00           C  
ATOM   1777  O   GLU 0 119      -9.675  33.183  -0.014  1.00  0.00           O  
ATOM   1778  CB  GLU 0 119      -8.053  32.957   2.844  1.00  0.00           C  
ATOM   1779  CG  GLU 0 119      -7.978  33.664   4.189  1.00  0.00           C  
ATOM   1780  CD  GLU 0 119      -6.568  33.838   4.681  1.00  0.00           C  
ATOM   1781  OE1 GLU 0 119      -5.673  33.323   4.054  1.00  0.00           O  
ATOM   1782  OE2 GLU 0 119      -6.385  34.486   5.684  1.00  0.00           O  
ATOM   1783  H   GLU 0 119      -9.612  31.228   3.912  1.00  0.00           H  
ATOM   1784  HA  GLU 0 119     -10.060  33.626   2.425  1.00  0.00           H  
ATOM   1785 1HB  GLU 0 119      -7.531  32.004   2.937  1.00  0.00           H  
ATOM   1786 2HB  GLU 0 119      -7.508  33.560   2.118  1.00  0.00           H  
ATOM   1787 1HG  GLU 0 119      -8.442  34.646   4.099  1.00  0.00           H  
ATOM   1788 2HG  GLU 0 119      -8.545  33.091   4.921  1.00  0.00           H  
ATOM   1789  N   LEU 0 120      -9.219  31.038   0.499  1.00  0.00           N  
ATOM   1790  CA  LEU 0 120      -9.229  30.677  -0.926  1.00  0.00           C  
ATOM   1791  C   LEU 0 120     -10.590  30.936  -1.543  1.00  0.00           C  
ATOM   1792  O   LEU 0 120     -10.712  31.528  -2.619  1.00  0.00           O  
ATOM   1793  CB  LEU 0 120      -8.971  29.168  -1.155  1.00  0.00           C  
ATOM   1794  CG  LEU 0 120      -7.585  28.601  -0.920  1.00  0.00           C  
ATOM   1795  CD1 LEU 0 120      -7.661  27.066  -1.011  1.00  0.00           C  
ATOM   1796  CD2 LEU 0 120      -6.647  29.136  -1.977  1.00  0.00           C  
ATOM   1797  H   LEU 0 120      -8.996  30.345   1.215  1.00  0.00           H  
ATOM   1798  HA  LEU 0 120      -8.481  31.273  -1.445  1.00  0.00           H  
ATOM   1799 1HB  LEU 0 120      -9.655  28.610  -0.519  1.00  0.00           H  
ATOM   1800 2HB  LEU 0 120      -9.226  28.947  -2.181  1.00  0.00           H  
ATOM   1801  HG  LEU 0 120      -7.228  28.876   0.067  1.00  0.00           H  
ATOM   1802 1HD1 LEU 0 120      -6.676  26.642  -0.863  1.00  0.00           H  
ATOM   1803 2HD1 LEU 0 120      -8.337  26.679  -0.257  1.00  0.00           H  
ATOM   1804 3HD1 LEU 0 120      -8.021  26.784  -1.993  1.00  0.00           H  
ATOM   1805 1HD2 LEU 0 120      -5.649  28.718  -1.820  1.00  0.00           H  
ATOM   1806 2HD2 LEU 0 120      -7.005  28.848  -2.968  1.00  0.00           H  
ATOM   1807 3HD2 LEU 0 120      -6.605  30.223  -1.906  1.00  0.00           H  
ATOM   1808  N   LEU 0 121     -11.630  30.556  -0.825  1.00  0.00           N  
ATOM   1809  CA  LEU 0 121     -12.975  30.726  -1.319  1.00  0.00           C  
ATOM   1810  C   LEU 0 121     -13.327  32.205  -1.454  1.00  0.00           C  
ATOM   1811  O   LEU 0 121     -13.881  32.633  -2.475  1.00  0.00           O  
ATOM   1812  CB  LEU 0 121     -13.904  30.005  -0.351  1.00  0.00           C  
ATOM   1813  CG  LEU 0 121     -13.778  28.473  -0.370  1.00  0.00           C  
ATOM   1814  CD1 LEU 0 121     -14.540  27.931   0.752  1.00  0.00           C  
ATOM   1815  CD2 LEU 0 121     -14.330  27.936  -1.664  1.00  0.00           C  
ATOM   1816  H   LEU 0 121     -11.475  30.101   0.076  1.00  0.00           H  
ATOM   1817  HA  LEU 0 121     -13.046  30.260  -2.300  1.00  0.00           H  
ATOM   1818 1HB  LEU 0 121     -13.678  30.344   0.662  1.00  0.00           H  
ATOM   1819 2HB  LEU 0 121     -14.927  30.255  -0.578  1.00  0.00           H  
ATOM   1820  HG  LEU 0 121     -12.733  28.182  -0.263  1.00  0.00           H  
ATOM   1821 1HD1 LEU 0 121     -14.478  26.842   0.761  1.00  0.00           H  
ATOM   1822 2HD1 LEU 0 121     -14.151  28.327   1.688  1.00  0.00           H  
ATOM   1823 3HD1 LEU 0 121     -15.549  28.241   0.615  1.00  0.00           H  
ATOM   1824 1HD2 LEU 0 121     -14.251  26.847  -1.673  1.00  0.00           H  
ATOM   1825 2HD2 LEU 0 121     -15.374  28.227  -1.753  1.00  0.00           H  
ATOM   1826 3HD2 LEU 0 121     -13.773  28.351  -2.486  1.00  0.00           H  
ATOM   1827  N   LEU 0 122     -12.912  33.016  -0.481  1.00  0.00           N  
ATOM   1828  CA  LEU 0 122     -13.197  34.445  -0.514  1.00  0.00           C  
ATOM   1829  C   LEU 0 122     -12.483  35.113  -1.691  1.00  0.00           C  
ATOM   1830  O   LEU 0 122     -13.041  36.002  -2.344  1.00  0.00           O  
ATOM   1831  CB  LEU 0 122     -12.788  35.090   0.819  1.00  0.00           C  
ATOM   1832  CG  LEU 0 122     -13.651  34.655   2.023  1.00  0.00           C  
ATOM   1833  CD1 LEU 0 122     -13.080  35.219   3.320  1.00  0.00           C  
ATOM   1834  CD2 LEU 0 122     -15.021  35.100   1.815  1.00  0.00           C  
ATOM   1835  H   LEU 0 122     -12.433  32.627   0.331  1.00  0.00           H  
ATOM   1836  HA  LEU 0 122     -14.269  34.583  -0.643  1.00  0.00           H  
ATOM   1837 1HB  LEU 0 122     -11.752  34.824   1.026  1.00  0.00           H  
ATOM   1838 2HB  LEU 0 122     -12.858  36.175   0.726  1.00  0.00           H  
ATOM   1839  HG  LEU 0 122     -13.657  33.590   2.087  1.00  0.00           H  
ATOM   1840 1HD1 LEU 0 122     -13.683  34.898   4.152  1.00  0.00           H  
ATOM   1841 2HD1 LEU 0 122     -12.059  34.865   3.453  1.00  0.00           H  
ATOM   1842 3HD1 LEU 0 122     -13.085  36.287   3.280  1.00  0.00           H  
ATOM   1843 1HD2 LEU 0 122     -15.604  34.761   2.643  1.00  0.00           H  
ATOM   1844 2HD2 LEU 0 122     -15.038  36.184   1.751  1.00  0.00           H  
ATOM   1845 3HD2 LEU 0 122     -15.416  34.681   0.904  1.00  0.00           H  
ATOM   1846  N   SER 0 123     -11.272  34.641  -2.021  1.00  0.00           N  
ATOM   1847  CA  SER 0 123     -10.485  35.227  -3.107  1.00  0.00           C  
ATOM   1848  C   SER 0 123     -11.130  34.989  -4.473  1.00  0.00           C  
ATOM   1849  O   SER 0 123     -10.753  35.625  -5.461  1.00  0.00           O  
ATOM   1850  CB  SER 0 123      -9.061  34.677  -3.132  1.00  0.00           C  
ATOM   1851  OG  SER 0 123      -8.995  33.343  -3.598  1.00  0.00           O  
ATOM   1852  H   SER 0 123     -10.851  33.897  -1.462  1.00  0.00           H  
ATOM   1853  HA  SER 0 123     -10.431  36.302  -2.940  1.00  0.00           H  
ATOM   1854 1HB  SER 0 123      -8.437  35.313  -3.754  1.00  0.00           H  
ATOM   1855 2HB  SER 0 123      -8.657  34.716  -2.119  1.00  0.00           H  
ATOM   1856  HG  SER 0 123      -9.697  32.831  -3.146  1.00  0.00           H  
ATOM   1857  N   LYS 0 124     -12.081  34.052  -4.537  1.00  0.00           N  
ATOM   1858  CA  LYS 0 124     -12.767  33.712  -5.765  1.00  0.00           C  
ATOM   1859  C   LYS 0 124     -14.202  34.234  -5.775  1.00  0.00           C  
ATOM   1860  O   LYS 0 124     -14.985  33.878  -6.661  1.00  0.00           O  
ATOM   1861  CB  LYS 0 124     -12.750  32.207  -5.990  1.00  0.00           C  
ATOM   1862  CG  LYS 0 124     -11.376  31.586  -6.134  1.00  0.00           C  
ATOM   1863  CD  LYS 0 124     -10.627  32.096  -7.354  1.00  0.00           C  
ATOM   1864  CE  LYS 0 124      -9.337  31.304  -7.565  1.00  0.00           C  
ATOM   1865  NZ  LYS 0 124      -8.525  31.819  -8.704  1.00  0.00           N  
ATOM   1866  H   LYS 0 124     -12.377  33.565  -3.694  1.00  0.00           H  
ATOM   1867  HA  LYS 0 124     -12.239  34.182  -6.593  1.00  0.00           H  
ATOM   1868 1HB  LYS 0 124     -13.206  31.731  -5.122  1.00  0.00           H  
ATOM   1869 2HB  LYS 0 124     -13.343  31.951  -6.866  1.00  0.00           H  
ATOM   1870 1HG  LYS 0 124     -10.788  31.789  -5.236  1.00  0.00           H  
ATOM   1871 2HG  LYS 0 124     -11.492  30.533  -6.232  1.00  0.00           H  
ATOM   1872 1HD  LYS 0 124     -11.254  32.002  -8.241  1.00  0.00           H  
ATOM   1873 2HD  LYS 0 124     -10.378  33.150  -7.210  1.00  0.00           H  
ATOM   1874 1HE  LYS 0 124      -8.738  31.342  -6.656  1.00  0.00           H  
ATOM   1875 2HE  LYS 0 124      -9.595  30.264  -7.773  1.00  0.00           H  
ATOM   1876 1HZ  LYS 0 124      -7.692  31.213  -8.787  1.00  0.00           H  
ATOM   1877 2HZ  LYS 0 124      -9.057  31.766  -9.557  1.00  0.00           H  
ATOM   1878 3HZ  LYS 0 124      -8.248  32.771  -8.531  1.00  0.00           H  
ATOM   1879  N   GLY 0 125     -14.557  35.079  -4.800  1.00  0.00           N  
ATOM   1880  CA  GLY 0 125     -15.896  35.650  -4.763  1.00  0.00           C  
ATOM   1881  C   GLY 0 125     -16.912  34.960  -3.841  1.00  0.00           C  
ATOM   1882  O   GLY 0 125     -18.119  35.189  -3.992  1.00  0.00           O  
ATOM   1883  H   GLY 0 125     -13.896  35.345  -4.069  1.00  0.00           H  
ATOM   1884 1HA  GLY 0 125     -15.807  36.691  -4.454  1.00  0.00           H  
ATOM   1885 2HA  GLY 0 125     -16.296  35.670  -5.774  1.00  0.00           H  
ATOM   1886  N   ALA 0 126     -16.473  34.107  -2.908  1.00  0.00           N  
ATOM   1887  CA  ALA 0 126     -17.456  33.514  -2.005  1.00  0.00           C  
ATOM   1888  C   ALA 0 126     -18.168  34.635  -1.232  1.00  0.00           C  
ATOM   1889  O   ALA 0 126     -17.556  35.635  -0.852  1.00  0.00           O  
ATOM   1890  CB  ALA 0 126     -16.825  32.517  -1.065  1.00  0.00           C  
ATOM   1891  H   ALA 0 126     -15.488  33.866  -2.815  1.00  0.00           H  
ATOM   1892  HA  ALA 0 126     -18.186  32.988  -2.602  1.00  0.00           H  
ATOM   1893 1HB  ALA 0 126     -17.607  32.090  -0.468  1.00  0.00           H  
ATOM   1894 2HB  ALA 0 126     -16.358  31.750  -1.623  1.00  0.00           H  
ATOM   1895 3HB  ALA 0 126     -16.096  32.993  -0.441  1.00  0.00           H  
ATOM   1896  N   ASP 0 127     -19.471  34.473  -1.038  1.00  0.00           N  
ATOM   1897  CA  ASP 0 127     -20.322  35.444  -0.359  1.00  0.00           C  
ATOM   1898  C   ASP 0 127     -20.403  35.265   1.151  1.00  0.00           C  
ATOM   1899  O   ASP 0 127     -21.088  34.370   1.653  1.00  0.00           O  
ATOM   1900  CB  ASP 0 127     -21.721  35.415  -0.985  1.00  0.00           C  
ATOM   1901  CG  ASP 0 127     -22.733  36.454  -0.433  1.00  0.00           C  
ATOM   1902  OD1 ASP 0 127     -22.530  37.021   0.632  1.00  0.00           O  
ATOM   1903  OD2 ASP 0 127     -23.715  36.668  -1.106  1.00  0.00           O  
ATOM   1904  H   ASP 0 127     -19.904  33.638  -1.410  1.00  0.00           H  
ATOM   1905  HA  ASP 0 127     -19.901  36.432  -0.547  1.00  0.00           H  
ATOM   1906 1HB  ASP 0 127     -21.623  35.583  -2.061  1.00  0.00           H  
ATOM   1907 2HB  ASP 0 127     -22.135  34.425  -0.870  1.00  0.00           H  
ATOM   1908  N   VAL 0 128     -19.731  36.151   1.872  1.00  0.00           N  
ATOM   1909  CA  VAL 0 128     -19.635  36.133   3.329  1.00  0.00           C  
ATOM   1910  C   VAL 0 128     -20.965  36.269   4.068  1.00  0.00           C  
ATOM   1911  O   VAL 0 128     -21.025  36.026   5.278  1.00  0.00           O  
ATOM   1912  CB  VAL 0 128     -18.704  37.271   3.789  1.00  0.00           C  
ATOM   1913  CG1 VAL 0 128     -17.287  37.035   3.289  1.00  0.00           C  
ATOM   1914  CG2 VAL 0 128     -19.236  38.607   3.292  1.00  0.00           C  
ATOM   1915  H   VAL 0 128     -19.229  36.874   1.369  1.00  0.00           H  
ATOM   1916  HA  VAL 0 128     -19.199  35.185   3.627  1.00  0.00           H  
ATOM   1917  HB  VAL 0 128     -18.664  37.278   4.878  1.00  0.00           H  
ATOM   1918 1HG1 VAL 0 128     -16.643  37.849   3.624  1.00  0.00           H  
ATOM   1919 2HG1 VAL 0 128     -16.914  36.091   3.687  1.00  0.00           H  
ATOM   1920 3HG1 VAL 0 128     -17.286  36.997   2.200  1.00  0.00           H  
ATOM   1921 1HG2 VAL 0 128     -18.574  39.407   3.621  1.00  0.00           H  
ATOM   1922 2HG2 VAL 0 128     -19.281  38.598   2.203  1.00  0.00           H  
ATOM   1923 3HG2 VAL 0 128     -20.235  38.774   3.695  1.00  0.00           H  
ATOM   1924  N   ASN 0 129     -22.007  36.734   3.372  1.00  0.00           N  
ATOM   1925  CA  ASN 0 129     -23.314  36.891   3.978  1.00  0.00           C  
ATOM   1926  C   ASN 0 129     -24.336  35.890   3.442  1.00  0.00           C  
ATOM   1927  O   ASN 0 129     -25.527  36.001   3.741  1.00  0.00           O  
ATOM   1928  CB  ASN 0 129     -23.798  38.309   3.771  1.00  0.00           C  
ATOM   1929  CG  ASN 0 129     -22.987  39.280   4.550  1.00  0.00           C  
ATOM   1930  OD1 ASN 0 129     -22.769  39.051   5.748  1.00  0.00           O  
ATOM   1931  ND2 ASN 0 129     -22.524  40.333   3.900  1.00  0.00           N  
ATOM   1932  H   ASN 0 129     -21.924  36.928   2.367  1.00  0.00           H  
ATOM   1933  HA  ASN 0 129     -23.223  36.707   5.046  1.00  0.00           H  
ATOM   1934 1HB  ASN 0 129     -23.731  38.555   2.706  1.00  0.00           H  
ATOM   1935 2HB  ASN 0 129     -24.840  38.396   4.069  1.00  0.00           H  
ATOM   1936 1HD2 ASN 0 129     -21.924  41.027   4.350  1.00  0.00           H  
ATOM   1937 2HD2 ASN 0 129     -22.738  40.447   2.929  1.00  0.00           H  
ATOM   1938  N   ALA 0 130     -23.897  34.899   2.670  1.00  0.00           N  
ATOM   1939  CA  ALA 0 130     -24.833  33.900   2.165  1.00  0.00           C  
ATOM   1940  C   ALA 0 130     -25.430  33.144   3.327  1.00  0.00           C  
ATOM   1941  O   ALA 0 130     -24.723  32.853   4.283  1.00  0.00           O  
ATOM   1942  CB  ALA 0 130     -24.141  32.930   1.222  1.00  0.00           C  
ATOM   1943  H   ALA 0 130     -22.908  34.833   2.418  1.00  0.00           H  
ATOM   1944  HA  ALA 0 130     -25.634  34.415   1.636  1.00  0.00           H  
ATOM   1945 1HB  ALA 0 130     -24.859  32.199   0.858  1.00  0.00           H  
ATOM   1946 2HB  ALA 0 130     -23.727  33.479   0.390  1.00  0.00           H  
ATOM   1947 3HB  ALA 0 130     -23.337  32.420   1.753  1.00  0.00           H  
ATOM   1948  N   THR 0 131     -26.700  32.757   3.249  1.00  0.00           N  
ATOM   1949  CA  THR 0 131     -27.252  31.981   4.350  1.00  0.00           C  
ATOM   1950  C   THR 0 131     -27.817  30.638   3.936  1.00  0.00           C  
ATOM   1951  O   THR 0 131     -28.231  30.449   2.785  1.00  0.00           O  
ATOM   1952  CB  THR 0 131     -28.373  32.735   5.070  1.00  0.00           C  
ATOM   1953  OG1 THR 0 131     -29.454  32.976   4.156  1.00  0.00           O  
ATOM   1954  CG2 THR 0 131     -27.870  34.042   5.662  1.00  0.00           C  
ATOM   1955  H   THR 0 131     -27.271  33.020   2.463  1.00  0.00           H  
ATOM   1956  HA  THR 0 131     -26.469  31.796   5.068  1.00  0.00           H  
ATOM   1957  HB  THR 0 131     -28.734  32.104   5.861  1.00  0.00           H  
ATOM   1958  HG1 THR 0 131     -29.967  32.157   4.070  1.00  0.00           H  
ATOM   1959 1HG2 THR 0 131     -28.683  34.540   6.187  1.00  0.00           H  
ATOM   1960 2HG2 THR 0 131     -27.070  33.825   6.360  1.00  0.00           H  
ATOM   1961 3HG2 THR 0 131     -27.498  34.691   4.873  1.00  0.00           H  
ATOM   1962  N   ASP 0 132     -27.888  29.750   4.930  1.00  0.00           N  
ATOM   1963  CA  ASP 0 132     -28.547  28.452   4.816  1.00  0.00           C  
ATOM   1964  C   ASP 0 132     -30.053  28.582   5.053  1.00  0.00           C  
ATOM   1965  O   ASP 0 132     -30.556  29.691   5.281  1.00  0.00           O  
ATOM   1966  CB  ASP 0 132     -27.945  27.458   5.821  1.00  0.00           C  
ATOM   1967  CG  ASP 0 132     -28.291  27.810   7.258  1.00  0.00           C  
ATOM   1968  OD1 ASP 0 132     -29.152  28.677   7.425  1.00  0.00           O  
ATOM   1969  OD2 ASP 0 132     -27.755  27.223   8.201  1.00  0.00           O  
ATOM   1970  H   ASP 0 132     -27.418  30.001   5.804  1.00  0.00           H  
ATOM   1971  HA  ASP 0 132     -28.394  28.077   3.812  1.00  0.00           H  
ATOM   1972 1HB  ASP 0 132     -28.285  26.450   5.604  1.00  0.00           H  
ATOM   1973 2HB  ASP 0 132     -26.858  27.459   5.714  1.00  0.00           H  
ATOM   1974  N   VAL 0 133     -30.764  27.447   5.073  1.00  0.00           N  
ATOM   1975  CA  VAL 0 133     -32.223  27.432   5.272  1.00  0.00           C  
ATOM   1976  C   VAL 0 133     -32.731  27.945   6.632  1.00  0.00           C  
ATOM   1977  O   VAL 0 133     -33.943  28.098   6.808  1.00  0.00           O  
ATOM   1978  CB  VAL 0 133     -32.737  25.993   5.082  1.00  0.00           C  
ATOM   1979  CG1 VAL 0 133     -32.506  25.530   3.651  1.00  0.00           C  
ATOM   1980  CG2 VAL 0 133     -32.047  25.062   6.067  1.00  0.00           C  
ATOM   1981  H   VAL 0 133     -30.286  26.563   4.880  1.00  0.00           H  
ATOM   1982  HA  VAL 0 133     -32.647  28.083   4.507  1.00  0.00           H  
ATOM   1983  HB  VAL 0 133     -33.813  25.975   5.256  1.00  0.00           H  
ATOM   1984 1HG1 VAL 0 133     -32.876  24.511   3.534  1.00  0.00           H  
ATOM   1985 2HG1 VAL 0 133     -33.038  26.189   2.965  1.00  0.00           H  
ATOM   1986 3HG1 VAL 0 133     -31.440  25.557   3.427  1.00  0.00           H  
ATOM   1987 1HG2 VAL 0 133     -32.416  24.046   5.927  1.00  0.00           H  
ATOM   1988 2HG2 VAL 0 133     -30.970  25.085   5.897  1.00  0.00           H  
ATOM   1989 3HG2 VAL 0 133     -32.260  25.388   7.086  1.00  0.00           H  
ATOM   1990  N   ILE 0 134     -31.838  28.173   7.601  1.00  0.00           N  
ATOM   1991  CA  ILE 0 134     -32.244  28.729   8.879  1.00  0.00           C  
ATOM   1992  C   ILE 0 134     -31.599  30.096   9.103  1.00  0.00           C  
ATOM   1993  O   ILE 0 134     -31.489  30.550  10.244  1.00  0.00           O  
ATOM   1994  CB  ILE 0 134     -31.943  27.817  10.086  1.00  0.00           C  
ATOM   1995  CG1 ILE 0 134     -30.485  27.536  10.166  1.00  0.00           C  
ATOM   1996  CG2 ILE 0 134     -32.730  26.537  10.005  1.00  0.00           C  
ATOM   1997  CD1 ILE 0 134     -30.063  26.904  11.471  1.00  0.00           C  
ATOM   1998  H   ILE 0 134     -30.840  28.046   7.427  1.00  0.00           H  
ATOM   1999  HA  ILE 0 134     -33.321  28.877   8.859  1.00  0.00           H  
ATOM   2000  HB  ILE 0 134     -32.219  28.341  10.994  1.00  0.00           H  
ATOM   2001 1HG1 ILE 0 134     -30.213  26.865   9.349  1.00  0.00           H  
ATOM   2002 2HG1 ILE 0 134     -29.951  28.462  10.022  1.00  0.00           H  
ATOM   2003 1HG2 ILE 0 134     -32.515  25.925  10.879  1.00  0.00           H  
ATOM   2004 2HG2 ILE 0 134     -33.790  26.766   9.969  1.00  0.00           H  
ATOM   2005 3HG2 ILE 0 134     -32.448  26.001   9.119  1.00  0.00           H  
ATOM   2006 1HD1 ILE 0 134     -28.985  26.730  11.447  1.00  0.00           H  
ATOM   2007 2HD1 ILE 0 134     -30.306  27.576  12.291  1.00  0.00           H  
ATOM   2008 3HD1 ILE 0 134     -30.583  25.957  11.606  1.00  0.00           H  
ATOM   2009  N   GLY 0 135     -31.133  30.739   8.028  1.00  0.00           N  
ATOM   2010  CA  GLY 0 135     -30.607  32.098   8.114  1.00  0.00           C  
ATOM   2011  C   GLY 0 135     -29.172  32.208   8.633  1.00  0.00           C  
ATOM   2012  O   GLY 0 135     -28.724  33.301   8.973  1.00  0.00           O  
ATOM   2013  H   GLY 0 135     -31.151  30.280   7.114  1.00  0.00           H  
ATOM   2014 1HA  GLY 0 135     -30.665  32.558   7.128  1.00  0.00           H  
ATOM   2015 2HA  GLY 0 135     -31.261  32.685   8.757  1.00  0.00           H  
ATOM   2016  N   THR 0 136     -28.444  31.105   8.699  1.00  0.00           N  
ATOM   2017  CA  THR 0 136     -27.101  31.180   9.247  1.00  0.00           C  
ATOM   2018  C   THR 0 136     -26.045  31.506   8.184  1.00  0.00           C  
ATOM   2019  O   THR 0 136     -25.959  30.832   7.152  1.00  0.00           O  
ATOM   2020  CB  THR 0 136     -26.732  29.859   9.948  1.00  0.00           C  
ATOM   2021  OG1 THR 0 136     -27.634  29.625  11.037  1.00  0.00           O  
ATOM   2022  CG2 THR 0 136     -25.308  29.917  10.478  1.00  0.00           C  
ATOM   2023  H   THR 0 136     -28.821  30.202   8.383  1.00  0.00           H  
ATOM   2024  HA  THR 0 136     -27.076  31.970  10.000  1.00  0.00           H  
ATOM   2025  HB  THR 0 136     -26.817  29.035   9.240  1.00  0.00           H  
ATOM   2026  HG1 THR 0 136     -28.304  28.992  10.767  1.00  0.00           H  
ATOM   2027 1HG2 THR 0 136     -25.064  28.975  10.970  1.00  0.00           H  
ATOM   2028 2HG2 THR 0 136     -24.618  30.083   9.651  1.00  0.00           H  
ATOM   2029 3HG2 THR 0 136     -25.219  30.733  11.194  1.00  0.00           H  
ATOM   2030  N   ALA 0 137     -25.271  32.584   8.415  1.00  0.00           N  
ATOM   2031  CA  ALA 0 137     -24.203  33.030   7.514  1.00  0.00           C  
ATOM   2032  C   ALA 0 137     -22.864  32.486   8.021  1.00  0.00           C  
ATOM   2033  O   ALA 0 137     -22.770  32.149   9.203  1.00  0.00           O  
ATOM   2034  CB  ALA 0 137     -24.178  34.559   7.428  1.00  0.00           C  
ATOM   2035  H   ALA 0 137     -25.413  33.121   9.273  1.00  0.00           H  
ATOM   2036  HA  ALA 0 137     -24.403  32.616   6.545  1.00  0.00           H  
ATOM   2037 1HB  ALA 0 137     -23.411  34.898   6.756  1.00  0.00           H  
ATOM   2038 2HB  ALA 0 137     -25.138  34.919   7.060  1.00  0.00           H  
ATOM   2039 3HB  ALA 0 137     -23.991  34.979   8.408  1.00  0.00           H  
ATOM   2040  N   PRO 0 138     -21.791  32.404   7.199  1.00  0.00           N  
ATOM   2041  CA  PRO 0 138     -20.467  31.993   7.615  1.00  0.00           C  
ATOM   2042  C   PRO 0 138     -20.005  32.757   8.858  1.00  0.00           C  
ATOM   2043  O   PRO 0 138     -19.340  32.191   9.725  1.00  0.00           O  
ATOM   2044  CB  PRO 0 138     -19.611  32.330   6.390  1.00  0.00           C  
ATOM   2045  CG  PRO 0 138     -20.546  32.180   5.238  1.00  0.00           C  
ATOM   2046  CD  PRO 0 138     -21.856  32.721   5.747  1.00  0.00           C  
ATOM   2047  HA  PRO 0 138     -20.461  30.912   7.796  1.00  0.00           H  
ATOM   2048 1HB  PRO 0 138     -19.207  33.349   6.482  1.00  0.00           H  
ATOM   2049 2HB  PRO 0 138     -18.751  31.647   6.333  1.00  0.00           H  
ATOM   2050 1HG  PRO 0 138     -20.167  32.736   4.368  1.00  0.00           H  
ATOM   2051 2HG  PRO 0 138     -20.611  31.124   4.937  1.00  0.00           H  
ATOM   2052 1HD  PRO 0 138     -21.900  33.805   5.567  1.00  0.00           H  
ATOM   2053 2HD  PRO 0 138     -22.686  32.209   5.239  1.00  0.00           H  
ATOM   2054  N   LEU 0 139     -20.395  34.043   8.971  1.00  0.00           N  
ATOM   2055  CA  LEU 0 139     -20.035  34.882  10.114  1.00  0.00           C  
ATOM   2056  C   LEU 0 139     -20.660  34.366  11.409  1.00  0.00           C  
ATOM   2057  O   LEU 0 139     -20.085  34.518  12.492  1.00  0.00           O  
ATOM   2058  CB  LEU 0 139     -20.441  36.348   9.883  1.00  0.00           C  
ATOM   2059  CG  LEU 0 139     -19.876  37.366  10.933  1.00  0.00           C  
ATOM   2060  CD1 LEU 0 139     -18.347  37.338  10.886  1.00  0.00           C  
ATOM   2061  CD2 LEU 0 139     -20.393  38.795  10.668  1.00  0.00           C  
ATOM   2062  H   LEU 0 139     -20.936  34.460   8.226  1.00  0.00           H  
ATOM   2063  HA  LEU 0 139     -18.956  34.852  10.241  1.00  0.00           H  
ATOM   2064 1HB  LEU 0 139     -20.091  36.633   8.906  1.00  0.00           H  
ATOM   2065 2HB  LEU 0 139     -21.533  36.417   9.895  1.00  0.00           H  
ATOM   2066  HG  LEU 0 139     -20.189  37.057  11.920  1.00  0.00           H  
ATOM   2067 1HD1 LEU 0 139     -17.972  38.031  11.619  1.00  0.00           H  
ATOM   2068 2HD1 LEU 0 139     -17.988  36.334  11.104  1.00  0.00           H  
ATOM   2069 3HD1 LEU 0 139     -18.000  37.642   9.900  1.00  0.00           H  
ATOM   2070 1HD2 LEU 0 139     -19.992  39.458  11.429  1.00  0.00           H  
ATOM   2071 2HD2 LEU 0 139     -20.087  39.146   9.729  1.00  0.00           H  
ATOM   2072 3HD2 LEU 0 139     -21.474  38.812  10.699  1.00  0.00           H  
ATOM   2073  N   HIS 0 140     -21.861  33.784  11.314  1.00  0.00           N  
ATOM   2074  CA  HIS 0 140     -22.548  33.287  12.493  1.00  0.00           C  
ATOM   2075  C   HIS 0 140     -21.884  32.000  12.908  1.00  0.00           C  
ATOM   2076  O   HIS 0 140     -21.704  31.728  14.093  1.00  0.00           O  
ATOM   2077  CB  HIS 0 140     -24.015  32.943  12.215  1.00  0.00           C  
ATOM   2078  CG  HIS 0 140     -24.955  34.066  11.962  1.00  0.00           C  
ATOM   2079  ND1 HIS 0 140     -25.327  34.440  10.695  1.00  0.00           N  
ATOM   2080  CD2 HIS 0 140     -25.595  34.902  12.798  1.00  0.00           C  
ATOM   2081  CE1 HIS 0 140     -26.142  35.468  10.767  1.00  0.00           C  
ATOM   2082  NE2 HIS 0 140     -26.309  35.771  12.024  1.00  0.00           N  
ATOM   2083  H   HIS 0 140     -22.276  33.624  10.404  1.00  0.00           H  
ATOM   2084  HA  HIS 0 140     -22.484  33.999  13.314  1.00  0.00           H  
ATOM   2085 1HB  HIS 0 140     -24.008  32.366  11.314  1.00  0.00           H  
ATOM   2086 2HB  HIS 0 140     -24.410  32.311  12.998  1.00  0.00           H  
ATOM   2087  HD2 HIS 0 140     -25.542  34.915  13.884  1.00  0.00           H  
ATOM   2088  HE1 HIS 0 140     -26.594  35.987   9.926  1.00  0.00           H  
ATOM   2089  HE2 HIS 0 140     -26.873  36.559  12.358  1.00  0.00           H  
ATOM   2090  N   LEU 0 141     -21.503  31.199  11.917  1.00  0.00           N  
ATOM   2091  CA  LEU 0 141     -20.851  29.932  12.207  1.00  0.00           C  
ATOM   2092  C   LEU 0 141     -19.507  30.208  12.880  1.00  0.00           C  
ATOM   2093  O   LEU 0 141     -19.157  29.613  13.909  1.00  0.00           O  
ATOM   2094  CB  LEU 0 141     -20.676  29.171  10.885  1.00  0.00           C  
ATOM   2095  CG  LEU 0 141     -21.990  28.674  10.288  1.00  0.00           C  
ATOM   2096  CD1 LEU 0 141     -21.797  28.161   8.882  1.00  0.00           C  
ATOM   2097  CD2 LEU 0 141     -22.554  27.570  11.176  1.00  0.00           C  
ATOM   2098  H   LEU 0 141     -21.702  31.475  10.952  1.00  0.00           H  
ATOM   2099  HA  LEU 0 141     -21.477  29.355  12.883  1.00  0.00           H  
ATOM   2100 1HB  LEU 0 141     -20.192  29.824  10.160  1.00  0.00           H  
ATOM   2101 2HB  LEU 0 141     -20.049  28.315  11.055  1.00  0.00           H  
ATOM   2102  HG  LEU 0 141     -22.666  29.500  10.242  1.00  0.00           H  
ATOM   2103 1HD1 LEU 0 141     -22.759  27.835   8.487  1.00  0.00           H  
ATOM   2104 2HD1 LEU 0 141     -21.398  28.949   8.262  1.00  0.00           H  
ATOM   2105 3HD1 LEU 0 141     -21.129  27.344   8.871  1.00  0.00           H  
ATOM   2106 1HD2 LEU 0 141     -23.504  27.220  10.767  1.00  0.00           H  
ATOM   2107 2HD2 LEU 0 141     -21.856  26.745  11.215  1.00  0.00           H  
ATOM   2108 3HD2 LEU 0 141     -22.711  27.964  12.179  1.00  0.00           H  
ATOM   2109  N   ALA 0 142     -18.785  31.188  12.336  1.00  0.00           N  
ATOM   2110  CA  ALA 0 142     -17.496  31.558  12.871  1.00  0.00           C  
ATOM   2111  C   ALA 0 142     -17.617  32.086  14.297  1.00  0.00           C  
ATOM   2112  O   ALA 0 142     -16.854  31.698  15.188  1.00  0.00           O  
ATOM   2113  CB  ALA 0 142     -16.870  32.610  11.982  1.00  0.00           C  
ATOM   2114  H   ALA 0 142     -19.122  31.658  11.497  1.00  0.00           H  
ATOM   2115  HA  ALA 0 142     -16.867  30.672  12.880  1.00  0.00           H  
ATOM   2116 1HB  ALA 0 142     -15.900  32.864  12.365  1.00  0.00           H  
ATOM   2117 2HB  ALA 0 142     -16.782  32.213  10.981  1.00  0.00           H  
ATOM   2118 3HB  ALA 0 142     -17.500  33.499  11.961  1.00  0.00           H  
ATOM   2119  N   ALA 0 143     -18.610  32.948  14.551  1.00  0.00           N  
ATOM   2120  CA  ALA 0 143     -18.782  33.443  15.908  1.00  0.00           C  
ATOM   2121  C   ALA 0 143     -19.215  32.340  16.868  1.00  0.00           C  
ATOM   2122  O   ALA 0 143     -18.632  32.154  17.939  1.00  0.00           O  
ATOM   2123  CB  ALA 0 143     -19.800  34.562  15.933  1.00  0.00           C  
ATOM   2124  H   ALA 0 143     -19.219  33.294  13.808  1.00  0.00           H  
ATOM   2125  HA  ALA 0 143     -17.833  33.822  16.240  1.00  0.00           H  
ATOM   2126 1HB  ALA 0 143     -19.900  34.942  16.947  1.00  0.00           H  
ATOM   2127 2HB  ALA 0 143     -19.474  35.363  15.273  1.00  0.00           H  
ATOM   2128 3HB  ALA 0 143     -20.761  34.178  15.593  1.00  0.00           H  
ATOM   2129  N   ARG 0 144     -20.194  31.547  16.438  1.00  0.00           N  
ATOM   2130  CA  ARG 0 144     -20.772  30.473  17.233  1.00  0.00           C  
ATOM   2131  C   ARG 0 144     -19.763  29.440  17.685  1.00  0.00           C  
ATOM   2132  O   ARG 0 144     -19.774  29.011  18.840  1.00  0.00           O  
ATOM   2133  CB  ARG 0 144     -21.851  29.780  16.415  1.00  0.00           C  
ATOM   2134  CG  ARG 0 144     -22.695  28.753  17.113  1.00  0.00           C  
ATOM   2135  CD  ARG 0 144     -23.620  28.081  16.137  1.00  0.00           C  
ATOM   2136  NE  ARG 0 144     -24.537  29.031  15.504  1.00  0.00           N  
ATOM   2137  CZ  ARG 0 144     -25.277  28.780  14.406  1.00  0.00           C  
ATOM   2138  NH1 ARG 0 144     -25.202  27.604  13.817  1.00  0.00           N  
ATOM   2139  NH2 ARG 0 144     -26.087  29.717  13.933  1.00  0.00           N  
ATOM   2140  H   ARG 0 144     -20.609  31.722  15.526  1.00  0.00           H  
ATOM   2141  HA  ARG 0 144     -21.219  30.912  18.121  1.00  0.00           H  
ATOM   2142 1HB  ARG 0 144     -22.513  30.507  16.018  1.00  0.00           H  
ATOM   2143 2HB  ARG 0 144     -21.378  29.287  15.568  1.00  0.00           H  
ATOM   2144 1HG  ARG 0 144     -22.047  27.992  17.550  1.00  0.00           H  
ATOM   2145 2HG  ARG 0 144     -23.289  29.227  17.897  1.00  0.00           H  
ATOM   2146 1HD  ARG 0 144     -23.028  27.604  15.352  1.00  0.00           H  
ATOM   2147 2HD  ARG 0 144     -24.214  27.326  16.652  1.00  0.00           H  
ATOM   2148  HE  ARG 0 144     -24.627  29.944  15.923  1.00  0.00           H  
ATOM   2149 1HH1 ARG 0 144     -24.588  26.891  14.188  1.00  0.00           H  
ATOM   2150 2HH1 ARG 0 144     -25.761  27.414  12.999  1.00  0.00           H  
ATOM   2151 1HH2 ARG 0 144     -26.149  30.617  14.399  1.00  0.00           H  
ATOM   2152 2HH2 ARG 0 144     -26.669  29.543  13.121  1.00  0.00           H  
ATOM   2153  N   GLU 0 145     -18.866  29.046  16.793  1.00  0.00           N  
ATOM   2154  CA  GLU 0 145     -17.905  28.019  17.154  1.00  0.00           C  
ATOM   2155  C   GLU 0 145     -16.595  28.555  17.741  1.00  0.00           C  
ATOM   2156  O   GLU 0 145     -15.682  27.775  18.018  1.00  0.00           O  
ATOM   2157  CB  GLU 0 145     -17.594  27.164  15.924  1.00  0.00           C  
ATOM   2158  CG  GLU 0 145     -18.800  26.446  15.336  1.00  0.00           C  
ATOM   2159  CD  GLU 0 145     -19.404  25.446  16.283  1.00  0.00           C  
ATOM   2160  OE1 GLU 0 145     -18.693  24.944  17.120  1.00  0.00           O  
ATOM   2161  OE2 GLU 0 145     -20.578  25.183  16.168  1.00  0.00           O  
ATOM   2162  H   GLU 0 145     -18.883  29.428  15.841  1.00  0.00           H  
ATOM   2163  HA  GLU 0 145     -18.365  27.403  17.926  1.00  0.00           H  
ATOM   2164 1HB  GLU 0 145     -17.165  27.792  15.143  1.00  0.00           H  
ATOM   2165 2HB  GLU 0 145     -16.849  26.411  16.183  1.00  0.00           H  
ATOM   2166 1HG  GLU 0 145     -19.557  27.184  15.074  1.00  0.00           H  
ATOM   2167 2HG  GLU 0 145     -18.497  25.937  14.422  1.00  0.00           H  
ATOM   2168  N   GLY 0 146     -16.485  29.874  17.925  1.00  0.00           N  
ATOM   2169  CA  GLY 0 146     -15.267  30.446  18.491  1.00  0.00           C  
ATOM   2170  C   GLY 0 146     -14.125  30.684  17.501  1.00  0.00           C  
ATOM   2171  O   GLY 0 146     -12.980  30.918  17.905  1.00  0.00           O  
ATOM   2172  H   GLY 0 146     -17.267  30.496  17.715  1.00  0.00           H  
ATOM   2173 1HA  GLY 0 146     -15.520  31.375  18.982  1.00  0.00           H  
ATOM   2174 2HA  GLY 0 146     -14.914  29.785  19.279  1.00  0.00           H  
ATOM   2175  N   HIS 0 147     -14.406  30.668  16.204  1.00  0.00           N  
ATOM   2176  CA  HIS 0 147     -13.334  30.785  15.231  1.00  0.00           C  
ATOM   2177  C   HIS 0 147     -12.979  32.240  14.947  1.00  0.00           C  
ATOM   2178  O   HIS 0 147     -13.263  32.758  13.869  1.00  0.00           O  
ATOM   2179  CB  HIS 0 147     -13.740  30.090  13.933  1.00  0.00           C  
ATOM   2180  CG  HIS 0 147     -13.950  28.624  14.060  1.00  0.00           C  
ATOM   2181  ND1 HIS 0 147     -13.040  27.784  14.665  1.00  0.00           N  
ATOM   2182  CD2 HIS 0 147     -14.981  27.850  13.673  1.00  0.00           C  
ATOM   2183  CE1 HIS 0 147     -13.523  26.542  14.655  1.00  0.00           C  
ATOM   2184  NE2 HIS 0 147     -14.697  26.555  14.070  1.00  0.00           N  
ATOM   2185  H   HIS 0 147     -15.367  30.588  15.877  1.00  0.00           H  
ATOM   2186  HA  HIS 0 147     -12.443  30.293  15.617  1.00  0.00           H  
ATOM   2187 1HB  HIS 0 147     -14.633  30.545  13.539  1.00  0.00           H  
ATOM   2188 2HB  HIS 0 147     -12.968  30.220  13.230  1.00  0.00           H  
ATOM   2189  HD2 HIS 0 147     -15.887  28.187  13.160  1.00  0.00           H  
ATOM   2190  HE1 HIS 0 147     -13.047  25.663  15.065  1.00  0.00           H  
ATOM   2191  HE2 HIS 0 147     -15.334  25.728  13.934  1.00  0.00           H  
ATOM   2192  N   LEU 0 148     -12.298  32.883  15.894  1.00  0.00           N  
ATOM   2193  CA  LEU 0 148     -11.920  34.299  15.762  1.00  0.00           C  
ATOM   2194  C   LEU 0 148     -11.214  34.601  14.447  1.00  0.00           C  
ATOM   2195  O   LEU 0 148     -11.473  35.621  13.819  1.00  0.00           O  
ATOM   2196  CB  LEU 0 148     -11.009  34.710  16.926  1.00  0.00           C  
ATOM   2197  CG  LEU 0 148     -10.551  36.174  16.928  1.00  0.00           C  
ATOM   2198  CD1 LEU 0 148     -11.764  37.086  17.058  1.00  0.00           C  
ATOM   2199  CD2 LEU 0 148      -9.573  36.398  18.071  1.00  0.00           C  
ATOM   2200  H   LEU 0 148     -12.125  32.360  16.754  1.00  0.00           H  
ATOM   2201  HA  LEU 0 148     -12.827  34.893  15.796  1.00  0.00           H  
ATOM   2202 1HB  LEU 0 148     -11.537  34.527  17.861  1.00  0.00           H  
ATOM   2203 2HB  LEU 0 148     -10.118  34.083  16.907  1.00  0.00           H  
ATOM   2204  HG  LEU 0 148     -10.062  36.403  15.981  1.00  0.00           H  
ATOM   2205 1HD1 LEU 0 148     -11.438  38.126  17.059  1.00  0.00           H  
ATOM   2206 2HD1 LEU 0 148     -12.437  36.918  16.217  1.00  0.00           H  
ATOM   2207 3HD1 LEU 0 148     -12.284  36.868  17.990  1.00  0.00           H  
ATOM   2208 1HD2 LEU 0 148      -9.246  37.439  18.072  1.00  0.00           H  
ATOM   2209 2HD2 LEU 0 148     -10.062  36.170  19.019  1.00  0.00           H  
ATOM   2210 3HD2 LEU 0 148      -8.708  35.747  17.943  1.00  0.00           H  
ATOM   2211  N   GLU 0 149     -10.312  33.722  14.029  1.00  0.00           N  
ATOM   2212  CA  GLU 0 149      -9.569  33.929  12.784  1.00  0.00           C  
ATOM   2213  C   GLU 0 149     -10.504  33.966  11.573  1.00  0.00           C  
ATOM   2214  O   GLU 0 149     -10.243  34.644  10.574  1.00  0.00           O  
ATOM   2215  CB  GLU 0 149      -8.519  32.840  12.620  1.00  0.00           C  
ATOM   2216  CG  GLU 0 149      -7.368  32.927  13.626  1.00  0.00           C  
ATOM   2217  CD  GLU 0 149      -6.358  31.799  13.506  1.00  0.00           C  
ATOM   2218  OE1 GLU 0 149      -6.644  30.834  12.847  1.00  0.00           O  
ATOM   2219  OE2 GLU 0 149      -5.301  31.915  14.084  1.00  0.00           O  
ATOM   2220  H   GLU 0 149     -10.134  32.903  14.592  1.00  0.00           H  
ATOM   2221  HA  GLU 0 149      -9.062  34.895  12.847  1.00  0.00           H  
ATOM   2222 1HB  GLU 0 149      -8.986  31.855  12.696  1.00  0.00           H  
ATOM   2223 2HB  GLU 0 149      -8.094  32.925  11.637  1.00  0.00           H  
ATOM   2224 1HG  GLU 0 149      -6.851  33.877  13.477  1.00  0.00           H  
ATOM   2225 2HG  GLU 0 149      -7.786  32.931  14.632  1.00  0.00           H  
ATOM   2226  N   ILE 0 150     -11.593  33.213  11.651  1.00  0.00           N  
ATOM   2227  CA  ILE 0 150     -12.521  33.125  10.552  1.00  0.00           C  
ATOM   2228  C   ILE 0 150     -13.360  34.377  10.575  1.00  0.00           C  
ATOM   2229  O   ILE 0 150     -13.628  34.988   9.540  1.00  0.00           O  
ATOM   2230  CB  ILE 0 150     -13.413  31.874  10.650  1.00  0.00           C  
ATOM   2231  CG1 ILE 0 150     -12.557  30.605  10.644  1.00  0.00           C  
ATOM   2232  CG2 ILE 0 150     -14.419  31.847   9.510  1.00  0.00           C  
ATOM   2233  CD1 ILE 0 150     -11.712  30.445   9.401  1.00  0.00           C  
ATOM   2234  H   ILE 0 150     -11.824  32.739  12.515  1.00  0.00           H  
ATOM   2235  HA  ILE 0 150     -11.965  33.064   9.620  1.00  0.00           H  
ATOM   2236  HB  ILE 0 150     -13.952  31.885  11.597  1.00  0.00           H  
ATOM   2237 1HG1 ILE 0 150     -11.894  30.609  11.509  1.00  0.00           H  
ATOM   2238 2HG1 ILE 0 150     -13.201  29.730  10.732  1.00  0.00           H  
ATOM   2239 1HG2 ILE 0 150     -15.041  30.956   9.594  1.00  0.00           H  
ATOM   2240 2HG2 ILE 0 150     -15.048  32.735   9.559  1.00  0.00           H  
ATOM   2241 3HG2 ILE 0 150     -13.888  31.830   8.557  1.00  0.00           H  
ATOM   2242 1HD1 ILE 0 150     -11.134  29.523   9.470  1.00  0.00           H  
ATOM   2243 2HD1 ILE 0 150     -12.360  30.402   8.524  1.00  0.00           H  
ATOM   2244 3HD1 ILE 0 150     -11.034  31.291   9.310  1.00  0.00           H  
ATOM   2245  N   VAL 0 151     -13.734  34.796  11.781  1.00  0.00           N  
ATOM   2246  CA  VAL 0 151     -14.505  36.009  11.925  1.00  0.00           C  
ATOM   2247  C   VAL 0 151     -13.745  37.158  11.264  1.00  0.00           C  
ATOM   2248  O   VAL 0 151     -14.323  37.902  10.471  1.00  0.00           O  
ATOM   2249  CB  VAL 0 151     -14.752  36.323  13.413  1.00  0.00           C  
ATOM   2250  CG1 VAL 0 151     -15.333  37.720  13.573  1.00  0.00           C  
ATOM   2251  CG2 VAL 0 151     -15.682  35.280  14.014  1.00  0.00           C  
ATOM   2252  H   VAL 0 151     -13.481  34.242  12.597  1.00  0.00           H  
ATOM   2253  HA  VAL 0 151     -15.464  35.879  11.429  1.00  0.00           H  
ATOM   2254  HB  VAL 0 151     -13.799  36.308  13.941  1.00  0.00           H  
ATOM   2255 1HG1 VAL 0 151     -15.502  37.925  14.631  1.00  0.00           H  
ATOM   2256 2HG1 VAL 0 151     -14.635  38.452  13.169  1.00  0.00           H  
ATOM   2257 3HG1 VAL 0 151     -16.280  37.784  13.037  1.00  0.00           H  
ATOM   2258 1HG2 VAL 0 151     -15.852  35.507  15.066  1.00  0.00           H  
ATOM   2259 2HG2 VAL 0 151     -16.633  35.290  13.481  1.00  0.00           H  
ATOM   2260 3HG2 VAL 0 151     -15.228  34.293  13.925  1.00  0.00           H  
ATOM   2261  N   GLU 0 152     -12.433  37.259  11.509  1.00  0.00           N  
ATOM   2262  CA  GLU 0 152     -11.673  38.339  10.894  1.00  0.00           C  
ATOM   2263  C   GLU 0 152     -11.694  38.314   9.359  1.00  0.00           C  
ATOM   2264  O   GLU 0 152     -11.982  39.337   8.736  1.00  0.00           O  
ATOM   2265  CB  GLU 0 152     -10.224  38.287  11.384  1.00  0.00           C  
ATOM   2266  CG  GLU 0 152     -10.038  38.685  12.841  1.00  0.00           C  
ATOM   2267  CD  GLU 0 152      -8.616  38.546  13.309  1.00  0.00           C  
ATOM   2268  OE1 GLU 0 152      -7.806  38.068  12.552  1.00  0.00           O  
ATOM   2269  OE2 GLU 0 152      -8.340  38.917  14.425  1.00  0.00           O  
ATOM   2270  H   GLU 0 152     -11.992  36.616  12.167  1.00  0.00           H  
ATOM   2271  HA  GLU 0 152     -12.109  39.283  11.220  1.00  0.00           H  
ATOM   2272 1HB  GLU 0 152      -9.835  37.276  11.261  1.00  0.00           H  
ATOM   2273 2HB  GLU 0 152      -9.610  38.951  10.775  1.00  0.00           H  
ATOM   2274 1HG  GLU 0 152     -10.350  39.721  12.966  1.00  0.00           H  
ATOM   2275 2HG  GLU 0 152     -10.682  38.063  13.461  1.00  0.00           H  
ATOM   2276  N   VAL 0 153     -11.477  37.158   8.716  1.00  0.00           N  
ATOM   2277  CA  VAL 0 153     -11.437  37.215   7.248  1.00  0.00           C  
ATOM   2278  C   VAL 0 153     -12.815  37.397   6.641  1.00  0.00           C  
ATOM   2279  O   VAL 0 153     -12.960  37.919   5.533  1.00  0.00           O  
ATOM   2280  CB  VAL 0 153     -10.811  35.928   6.680  1.00  0.00           C  
ATOM   2281  CG1 VAL 0 153      -9.367  35.790   7.140  1.00  0.00           C  
ATOM   2282  CG2 VAL 0 153     -11.631  34.721   7.109  1.00  0.00           C  
ATOM   2283  H   VAL 0 153     -11.284  36.293   9.230  1.00  0.00           H  
ATOM   2284  HA  VAL 0 153     -10.838  38.082   6.971  1.00  0.00           H  
ATOM   2285  HB  VAL 0 153     -10.797  35.990   5.592  1.00  0.00           H  
ATOM   2286 1HG1 VAL 0 153      -8.940  34.874   6.730  1.00  0.00           H  
ATOM   2287 2HG1 VAL 0 153      -8.791  36.647   6.792  1.00  0.00           H  
ATOM   2288 3HG1 VAL 0 153      -9.335  35.748   8.229  1.00  0.00           H  
ATOM   2289 1HG2 VAL 0 153     -11.183  33.814   6.704  1.00  0.00           H  
ATOM   2290 2HG2 VAL 0 153     -11.650  34.661   8.198  1.00  0.00           H  
ATOM   2291 3HG2 VAL 0 153     -12.650  34.821   6.734  1.00  0.00           H  
ATOM   2292  N   LEU 0 154     -13.851  37.002   7.357  1.00  0.00           N  
ATOM   2293  CA  LEU 0 154     -15.168  37.252   6.830  1.00  0.00           C  
ATOM   2294  C   LEU 0 154     -15.502  38.748   6.952  1.00  0.00           C  
ATOM   2295  O   LEU 0 154     -15.992  39.359   5.996  1.00  0.00           O  
ATOM   2296  CB  LEU 0 154     -16.162  36.389   7.589  1.00  0.00           C  
ATOM   2297  CG  LEU 0 154     -16.036  34.866   7.370  1.00  0.00           C  
ATOM   2298  CD1 LEU 0 154     -16.963  34.219   8.294  1.00  0.00           C  
ATOM   2299  CD2 LEU 0 154     -16.366  34.496   5.939  1.00  0.00           C  
ATOM   2300  H   LEU 0 154     -13.723  36.514   8.247  1.00  0.00           H  
ATOM   2301  HA  LEU 0 154     -15.183  36.974   5.778  1.00  0.00           H  
ATOM   2302 1HB  LEU 0 154     -16.030  36.577   8.655  1.00  0.00           H  
ATOM   2303 2HB  LEU 0 154     -17.162  36.673   7.311  1.00  0.00           H  
ATOM   2304  HG  LEU 0 154     -15.029  34.536   7.595  1.00  0.00           H  
ATOM   2305 1HD1 LEU 0 154     -16.917  33.141   8.181  1.00  0.00           H  
ATOM   2306 2HD1 LEU 0 154     -16.708  34.491   9.319  1.00  0.00           H  
ATOM   2307 3HD1 LEU 0 154     -17.943  34.574   8.058  1.00  0.00           H  
ATOM   2308 1HD2 LEU 0 154     -16.286  33.414   5.816  1.00  0.00           H  
ATOM   2309 2HD2 LEU 0 154     -17.381  34.816   5.706  1.00  0.00           H  
ATOM   2310 3HD2 LEU 0 154     -15.670  34.988   5.279  1.00  0.00           H  
ATOM   2311  N   LEU 0 155     -15.147  39.376   8.085  1.00  0.00           N  
ATOM   2312  CA  LEU 0 155     -15.447  40.799   8.300  1.00  0.00           C  
ATOM   2313  C   LEU 0 155     -14.699  41.680   7.302  1.00  0.00           C  
ATOM   2314  O   LEU 0 155     -15.246  42.651   6.770  1.00  0.00           O  
ATOM   2315  CB  LEU 0 155     -15.076  41.212   9.730  1.00  0.00           C  
ATOM   2316  CG  LEU 0 155     -15.946  40.613  10.842  1.00  0.00           C  
ATOM   2317  CD1 LEU 0 155     -15.345  40.958  12.199  1.00  0.00           C  
ATOM   2318  CD2 LEU 0 155     -17.365  41.149  10.721  1.00  0.00           C  
ATOM   2319  H   LEU 0 155     -14.704  38.846   8.837  1.00  0.00           H  
ATOM   2320  HA  LEU 0 155     -16.514  40.957   8.165  1.00  0.00           H  
ATOM   2321 1HB  LEU 0 155     -14.045  40.915   9.920  1.00  0.00           H  
ATOM   2322 2HB  LEU 0 155     -15.140  42.297   9.806  1.00  0.00           H  
ATOM   2323  HG  LEU 0 155     -15.959  39.527  10.750  1.00  0.00           H  
ATOM   2324 1HD1 LEU 0 155     -15.964  40.533  12.989  1.00  0.00           H  
ATOM   2325 2HD1 LEU 0 155     -14.338  40.546  12.266  1.00  0.00           H  
ATOM   2326 3HD1 LEU 0 155     -15.304  42.040  12.313  1.00  0.00           H  
ATOM   2327 1HD2 LEU 0 155     -17.984  40.723  11.511  1.00  0.00           H  
ATOM   2328 2HD2 LEU 0 155     -17.353  42.235  10.815  1.00  0.00           H  
ATOM   2329 3HD2 LEU 0 155     -17.776  40.873   9.750  1.00  0.00           H  
ATOM   2330  N   LYS 0 156     -13.455  41.309   6.998  1.00  0.00           N  
ATOM   2331  CA  LYS 0 156     -12.618  42.041   6.047  1.00  0.00           C  
ATOM   2332  C   LYS 0 156     -13.195  42.030   4.633  1.00  0.00           C  
ATOM   2333  O   LYS 0 156     -12.819  42.855   3.798  1.00  0.00           O  
ATOM   2334  CB  LYS 0 156     -11.204  41.459   6.033  1.00  0.00           C  
ATOM   2335  CG  LYS 0 156     -10.388  41.759   7.283  1.00  0.00           C  
ATOM   2336  CD  LYS 0 156      -9.023  41.089   7.227  1.00  0.00           C  
ATOM   2337  CE  LYS 0 156      -8.213  41.376   8.482  1.00  0.00           C  
ATOM   2338  NZ  LYS 0 156      -6.881  40.714   8.448  1.00  0.00           N  
ATOM   2339  H   LYS 0 156     -13.046  40.503   7.475  1.00  0.00           H  
ATOM   2340  HA  LYS 0 156     -12.571  43.078   6.372  1.00  0.00           H  
ATOM   2341 1HB  LYS 0 156     -11.257  40.376   5.920  1.00  0.00           H  
ATOM   2342 2HB  LYS 0 156     -10.658  41.851   5.175  1.00  0.00           H  
ATOM   2343 1HG  LYS 0 156     -10.251  42.837   7.378  1.00  0.00           H  
ATOM   2344 2HG  LYS 0 156     -10.923  41.401   8.162  1.00  0.00           H  
ATOM   2345 1HD  LYS 0 156      -9.151  40.011   7.125  1.00  0.00           H  
ATOM   2346 2HD  LYS 0 156      -8.474  41.456   6.360  1.00  0.00           H  
ATOM   2347 1HE  LYS 0 156      -8.068  42.450   8.584  1.00  0.00           H  
ATOM   2348 2HE  LYS 0 156      -8.758  41.020   9.357  1.00  0.00           H  
ATOM   2349 1HZ  LYS 0 156      -6.376  40.927   9.296  1.00  0.00           H  
ATOM   2350 2HZ  LYS 0 156      -7.003  39.713   8.372  1.00  0.00           H  
ATOM   2351 3HZ  LYS 0 156      -6.358  41.050   7.652  1.00  0.00           H  
ATOM   2352  N   ASN 0 157     -14.078  41.071   4.356  1.00  0.00           N  
ATOM   2353  CA  ASN 0 157     -14.694  40.905   3.061  1.00  0.00           C  
ATOM   2354  C   ASN 0 157     -16.164  41.335   3.056  1.00  0.00           C  
ATOM   2355  O   ASN 0 157     -16.910  41.004   2.129  1.00  0.00           O  
ATOM   2356  CB  ASN 0 157     -14.453  39.494   2.564  1.00  0.00           C  
ATOM   2357  CG  ASN 0 157     -13.000  39.311   2.122  1.00  0.00           C  
ATOM   2358  OD1 ASN 0 157     -12.663  39.726   1.005  1.00  0.00           O  
ATOM   2359  ND2 ASN 0 157     -12.147  38.755   2.947  1.00  0.00           N  
ATOM   2360  H   ASN 0 157     -14.386  40.433   5.085  1.00  0.00           H  
ATOM   2361  HA  ASN 0 157     -14.184  41.568   2.364  1.00  0.00           H  
ATOM   2362 1HB  ASN 0 157     -14.646  38.794   3.379  1.00  0.00           H  
ATOM   2363 2HB  ASN 0 157     -15.127  39.256   1.742  1.00  0.00           H  
ATOM   2364 1HD2 ASN 0 157     -11.196  38.640   2.676  1.00  0.00           H  
ATOM   2365 2HD2 ASN 0 157     -12.451  38.443   3.867  1.00  0.00           H  
ATOM   2366  N   GLY 0 158     -16.569  42.120   4.070  1.00  0.00           N  
ATOM   2367  CA  GLY 0 158     -17.919  42.677   4.119  1.00  0.00           C  
ATOM   2368  C   GLY 0 158     -18.980  41.896   4.897  1.00  0.00           C  
ATOM   2369  O   GLY 0 158     -20.176  42.175   4.740  1.00  0.00           O  
ATOM   2370  H   GLY 0 158     -15.935  42.338   4.839  1.00  0.00           H  
ATOM   2371 1HA  GLY 0 158     -17.852  43.677   4.545  1.00  0.00           H  
ATOM   2372 2HA  GLY 0 158     -18.270  42.813   3.097  1.00  0.00           H  
ATOM   2373  N   ALA 0 159     -18.587  40.921   5.721  1.00  0.00           N  
ATOM   2374  CA  ALA 0 159     -19.601  40.199   6.475  1.00  0.00           C  
ATOM   2375  C   ALA 0 159     -20.377  41.164   7.377  1.00  0.00           C  
ATOM   2376  O   ALA 0 159     -19.806  42.079   7.975  1.00  0.00           O  
ATOM   2377  CB  ALA 0 159     -18.985  39.077   7.270  1.00  0.00           C  
ATOM   2378  H   ALA 0 159     -17.605  40.665   5.814  1.00  0.00           H  
ATOM   2379  HA  ALA 0 159     -20.294  39.763   5.765  1.00  0.00           H  
ATOM   2380 1HB  ALA 0 159     -19.773  38.539   7.744  1.00  0.00           H  
ATOM   2381 2HB  ALA 0 159     -18.469  38.435   6.618  1.00  0.00           H  
ATOM   2382 3HB  ALA 0 159     -18.300  39.460   8.001  1.00  0.00           H  
ATOM   2383  N   ASP 0 160     -21.686  40.954   7.458  1.00  0.00           N  
ATOM   2384  CA  ASP 0 160     -22.608  41.779   8.238  1.00  0.00           C  
ATOM   2385  C   ASP 0 160     -22.765  41.358   9.690  1.00  0.00           C  
ATOM   2386  O   ASP 0 160     -23.463  40.394  10.003  1.00  0.00           O  
ATOM   2387  CB  ASP 0 160     -23.975  41.796   7.554  1.00  0.00           C  
ATOM   2388  CG  ASP 0 160     -25.042  42.681   8.235  1.00  0.00           C  
ATOM   2389  OD1 ASP 0 160     -24.860  43.114   9.375  1.00  0.00           O  
ATOM   2390  OD2 ASP 0 160     -26.046  42.908   7.598  1.00  0.00           O  
ATOM   2391  H   ASP 0 160     -22.070  40.192   6.913  1.00  0.00           H  
ATOM   2392  HA  ASP 0 160     -22.219  42.798   8.229  1.00  0.00           H  
ATOM   2393 1HB  ASP 0 160     -23.847  42.142   6.527  1.00  0.00           H  
ATOM   2394 2HB  ASP 0 160     -24.349  40.781   7.492  1.00  0.00           H  
ATOM   2395  N   VAL 0 161     -22.171  42.132  10.584  1.00  0.00           N  
ATOM   2396  CA  VAL 0 161     -22.155  41.827  12.008  1.00  0.00           C  
ATOM   2397  C   VAL 0 161     -23.566  41.766  12.618  1.00  0.00           C  
ATOM   2398  O   VAL 0 161     -23.752  41.154  13.672  1.00  0.00           O  
ATOM   2399  CB  VAL 0 161     -21.368  42.856  12.823  1.00  0.00           C  
ATOM   2400  CG1 VAL 0 161     -21.499  42.466  14.256  1.00  0.00           C  
ATOM   2401  CG2 VAL 0 161     -19.927  42.908  12.410  1.00  0.00           C  
ATOM   2402  H   VAL 0 161     -21.664  42.938  10.249  1.00  0.00           H  
ATOM   2403  HA  VAL 0 161     -21.685  40.859  12.144  1.00  0.00           H  
ATOM   2404  HB  VAL 0 161     -21.822  43.842  12.697  1.00  0.00           H  
ATOM   2405 1HG1 VAL 0 161     -20.971  43.182  14.889  1.00  0.00           H  
ATOM   2406 2HG1 VAL 0 161     -22.542  42.425  14.524  1.00  0.00           H  
ATOM   2407 3HG1 VAL 0 161     -21.081  41.494  14.392  1.00  0.00           H  
ATOM   2408 1HG2 VAL 0 161     -19.400  43.641  13.024  1.00  0.00           H  
ATOM   2409 2HG2 VAL 0 161     -19.489  41.940  12.555  1.00  0.00           H  
ATOM   2410 3HG2 VAL 0 161     -19.855  43.194  11.359  1.00  0.00           H  
ATOM   2411  N   SER 0 162     -24.505  42.557  12.078  1.00  0.00           N  
ATOM   2412  CA  SER 0 162     -25.857  42.642  12.627  1.00  0.00           C  
ATOM   2413  C   SER 0 162     -26.797  41.585  12.057  1.00  0.00           C  
ATOM   2414  O   SER 0 162     -27.957  41.507  12.468  1.00  0.00           O  
ATOM   2415  CB  SER 0 162     -26.484  44.009  12.370  1.00  0.00           C  
ATOM   2416  OG  SER 0 162     -26.787  44.204  11.019  1.00  0.00           O  
ATOM   2417  H   SER 0 162     -24.326  43.020  11.180  1.00  0.00           H  
ATOM   2418  HA  SER 0 162     -25.796  42.487  13.704  1.00  0.00           H  
ATOM   2419 1HB  SER 0 162     -27.390  44.118  12.969  1.00  0.00           H  
ATOM   2420 2HB  SER 0 162     -25.806  44.779  12.677  1.00  0.00           H  
ATOM   2421  HG  SER 0 162     -26.052  43.804  10.495  1.00  0.00           H  
ATOM   2422  N   ALA 0 163     -26.341  40.800  11.083  1.00  0.00           N  
ATOM   2423  CA  ALA 0 163     -27.234  39.847  10.442  1.00  0.00           C  
ATOM   2424  C   ALA 0 163     -27.807  38.880  11.460  1.00  0.00           C  
ATOM   2425  O   ALA 0 163     -27.088  38.394  12.324  1.00  0.00           O  
ATOM   2426  CB  ALA 0 163     -26.488  39.081   9.365  1.00  0.00           C  
ATOM   2427  H   ALA 0 163     -25.370  40.862  10.770  1.00  0.00           H  
ATOM   2428  HA  ALA 0 163     -28.058  40.398   9.990  1.00  0.00           H  
ATOM   2429 1HB  ALA 0 163     -27.165  38.381   8.878  1.00  0.00           H  
ATOM   2430 2HB  ALA 0 163     -26.104  39.782   8.635  1.00  0.00           H  
ATOM   2431 3HB  ALA 0 163     -25.657  38.536   9.813  1.00  0.00           H  
ATOM   2432  N   GLN 0 164     -29.091  38.553  11.329  1.00  0.00           N  
ATOM   2433  CA  GLN 0 164     -29.725  37.601  12.241  1.00  0.00           C  
ATOM   2434  C   GLN 0 164     -30.140  36.306  11.571  1.00  0.00           C  
ATOM   2435  O   GLN 0 164     -30.620  36.311  10.435  1.00  0.00           O  
ATOM   2436  CB  GLN 0 164     -30.979  38.201  12.878  1.00  0.00           C  
ATOM   2437  CG  GLN 0 164     -30.751  39.330  13.842  1.00  0.00           C  
ATOM   2438  CD  GLN 0 164     -32.059  39.913  14.349  1.00  0.00           C  
ATOM   2439  OE1 GLN 0 164     -32.790  40.567  13.597  1.00  0.00           O  
ATOM   2440  NE2 GLN 0 164     -32.390  39.663  15.611  1.00  0.00           N  
ATOM   2441  H   GLN 0 164     -29.643  38.987  10.605  1.00  0.00           H  
ATOM   2442  HA  GLN 0 164     -29.018  37.364  13.026  1.00  0.00           H  
ATOM   2443 1HB  GLN 0 164     -31.639  38.565  12.097  1.00  0.00           H  
ATOM   2444 2HB  GLN 0 164     -31.505  37.412  13.404  1.00  0.00           H  
ATOM   2445 1HG  GLN 0 164     -30.211  38.930  14.696  1.00  0.00           H  
ATOM   2446 2HG  GLN 0 164     -30.173  40.122  13.361  1.00  0.00           H  
ATOM   2447 1HE2 GLN 0 164     -33.246  40.015  15.977  1.00  0.00           H  
ATOM   2448 2HE2 GLN 0 164     -31.791  39.083  16.201  1.00  0.00           H  
ATOM   2449  N   ASP 0 165     -30.011  35.205  12.308  1.00  0.00           N  
ATOM   2450  CA  ASP 0 165     -30.501  33.917  11.830  1.00  0.00           C  
ATOM   2451  C   ASP 0 165     -31.983  33.741  12.160  1.00  0.00           C  
ATOM   2452  O   ASP 0 165     -32.617  34.643  12.714  1.00  0.00           O  
ATOM   2453  CB  ASP 0 165     -29.655  32.756  12.404  1.00  0.00           C  
ATOM   2454  CG  ASP 0 165     -29.776  32.485  13.952  1.00  0.00           C  
ATOM   2455  OD1 ASP 0 165     -30.724  32.954  14.602  1.00  0.00           O  
ATOM   2456  OD2 ASP 0 165     -28.911  31.786  14.457  1.00  0.00           O  
ATOM   2457  H   ASP 0 165     -29.536  35.277  13.210  1.00  0.00           H  
ATOM   2458  HA  ASP 0 165     -30.398  33.894  10.749  1.00  0.00           H  
ATOM   2459 1HB  ASP 0 165     -29.902  31.836  11.871  1.00  0.00           H  
ATOM   2460 2HB  ASP 0 165     -28.602  32.962  12.185  1.00  0.00           H  
ATOM   2461  N   LYS 0 166     -32.525  32.562  11.861  1.00  0.00           N  
ATOM   2462  CA  LYS 0 166     -33.916  32.177  12.116  1.00  0.00           C  
ATOM   2463  C   LYS 0 166     -34.405  32.402  13.538  1.00  0.00           C  
ATOM   2464  O   LYS 0 166     -35.607  32.546  13.764  1.00  0.00           O  
ATOM   2465  CB  LYS 0 166     -34.112  30.705  11.752  1.00  0.00           C  
ATOM   2466  CG  LYS 0 166     -35.514  30.172  12.018  1.00  0.00           C  
ATOM   2467  CD  LYS 0 166     -35.666  28.743  11.519  1.00  0.00           C  
ATOM   2468  CE  LYS 0 166     -37.052  28.194  11.825  1.00  0.00           C  
ATOM   2469  NZ  LYS 0 166     -37.232  26.814  11.299  1.00  0.00           N  
ATOM   2470  H   LYS 0 166     -31.950  31.872  11.386  1.00  0.00           H  
ATOM   2471  HA  LYS 0 166     -34.543  32.782  11.458  1.00  0.00           H  
ATOM   2472 1HB  LYS 0 166     -33.894  30.559  10.694  1.00  0.00           H  
ATOM   2473 2HB  LYS 0 166     -33.409  30.093  12.319  1.00  0.00           H  
ATOM   2474 1HG  LYS 0 166     -35.717  30.198  13.089  1.00  0.00           H  
ATOM   2475 2HG  LYS 0 166     -36.244  30.804  11.513  1.00  0.00           H  
ATOM   2476 1HD  LYS 0 166     -35.503  28.714  10.441  1.00  0.00           H  
ATOM   2477 2HD  LYS 0 166     -34.921  28.109  11.999  1.00  0.00           H  
ATOM   2478 1HE  LYS 0 166     -37.209  28.183  12.902  1.00  0.00           H  
ATOM   2479 2HE  LYS 0 166     -37.807  28.841  11.377  1.00  0.00           H  
ATOM   2480 1HZ  LYS 0 166     -38.162  26.486  11.521  1.00  0.00           H  
ATOM   2481 2HZ  LYS 0 166     -37.107  26.815  10.296  1.00  0.00           H  
ATOM   2482 3HZ  LYS 0 166     -36.550  26.200  11.722  1.00  0.00           H  
ATOM   2483  N   PHE 0 167     -33.497  32.347  14.508  1.00  0.00           N  
ATOM   2484  CA  PHE 0 167     -33.876  32.431  15.898  1.00  0.00           C  
ATOM   2485  C   PHE 0 167     -33.570  33.812  16.470  1.00  0.00           C  
ATOM   2486  O   PHE 0 167     -33.670  34.036  17.679  1.00  0.00           O  
ATOM   2487  CB  PHE 0 167     -33.115  31.345  16.626  1.00  0.00           C  
ATOM   2488  CG  PHE 0 167     -33.424  30.010  16.005  1.00  0.00           C  
ATOM   2489  CD1 PHE 0 167     -32.481  29.402  15.180  1.00  0.00           C  
ATOM   2490  CD2 PHE 0 167     -34.641  29.381  16.196  1.00  0.00           C  
ATOM   2491  CE1 PHE 0 167     -32.746  28.190  14.570  1.00  0.00           C  
ATOM   2492  CE2 PHE 0 167     -34.908  28.169  15.589  1.00  0.00           C  
ATOM   2493  CZ  PHE 0 167     -33.958  27.572  14.775  1.00  0.00           C  
ATOM   2494  H   PHE 0 167     -32.497  32.292  14.291  1.00  0.00           H  
ATOM   2495  HA  PHE 0 167     -34.947  32.245  15.986  1.00  0.00           H  
ATOM   2496 1HB  PHE 0 167     -32.039  31.534  16.547  1.00  0.00           H  
ATOM   2497 2HB  PHE 0 167     -33.390  31.327  17.677  1.00  0.00           H  
ATOM   2498  HD1 PHE 0 167     -31.520  29.904  15.014  1.00  0.00           H  
ATOM   2499  HD2 PHE 0 167     -35.393  29.853  16.830  1.00  0.00           H  
ATOM   2500  HE1 PHE 0 167     -31.997  27.728  13.927  1.00  0.00           H  
ATOM   2501  HE2 PHE 0 167     -35.870  27.685  15.750  1.00  0.00           H  
ATOM   2502  HZ  PHE 0 167     -34.169  26.617  14.297  1.00  0.00           H  
ATOM   2503  N   GLY 0 168     -33.219  34.746  15.583  1.00  0.00           N  
ATOM   2504  CA  GLY 0 168     -32.942  36.124  15.944  1.00  0.00           C  
ATOM   2505  C   GLY 0 168     -31.523  36.399  16.446  1.00  0.00           C  
ATOM   2506  O   GLY 0 168     -31.249  37.499  16.945  1.00  0.00           O  
ATOM   2507  H   GLY 0 168     -33.134  34.496  14.598  1.00  0.00           H  
ATOM   2508 1HA  GLY 0 168     -33.138  36.746  15.072  1.00  0.00           H  
ATOM   2509 2HA  GLY 0 168     -33.654  36.434  16.705  1.00  0.00           H  
ATOM   2510  N   LYS 0 169     -30.601  35.442  16.333  1.00  0.00           N  
ATOM   2511  CA  LYS 0 169     -29.285  35.733  16.889  1.00  0.00           C  
ATOM   2512  C   LYS 0 169     -28.318  36.294  15.864  1.00  0.00           C  
ATOM   2513  O   LYS 0 169     -28.276  35.856  14.712  1.00  0.00           O  
ATOM   2514  CB  LYS 0 169     -28.686  34.484  17.542  1.00  0.00           C  
ATOM   2515  CG  LYS 0 169     -29.457  33.988  18.781  1.00  0.00           C  
ATOM   2516  CD  LYS 0 169     -28.803  32.744  19.396  1.00  0.00           C  
ATOM   2517  CE  LYS 0 169     -29.622  32.193  20.567  1.00  0.00           C  
ATOM   2518  NZ  LYS 0 169     -29.532  33.056  21.783  1.00  0.00           N  
ATOM   2519  H   LYS 0 169     -30.791  34.539  15.869  1.00  0.00           H  
ATOM   2520  HA  LYS 0 169     -29.395  36.489  17.668  1.00  0.00           H  
ATOM   2521 1HB  LYS 0 169     -28.657  33.670  16.808  1.00  0.00           H  
ATOM   2522 2HB  LYS 0 169     -27.660  34.689  17.847  1.00  0.00           H  
ATOM   2523 1HG  LYS 0 169     -29.482  34.782  19.530  1.00  0.00           H  
ATOM   2524 2HG  LYS 0 169     -30.486  33.748  18.494  1.00  0.00           H  
ATOM   2525 1HD  LYS 0 169     -28.698  31.972  18.635  1.00  0.00           H  
ATOM   2526 2HD  LYS 0 169     -27.808  33.006  19.773  1.00  0.00           H  
ATOM   2527 1HE  LYS 0 169     -30.664  32.130  20.258  1.00  0.00           H  
ATOM   2528 2HE  LYS 0 169     -29.266  31.194  20.819  1.00  0.00           H  
ATOM   2529 1HZ  LYS 0 169     -30.083  32.662  22.522  1.00  0.00           H  
ATOM   2530 2HZ  LYS 0 169     -28.548  33.093  22.092  1.00  0.00           H  
ATOM   2531 3HZ  LYS 0 169     -29.855  33.983  21.582  1.00  0.00           H  
ATOM   2532  N   THR 0 170     -27.523  37.265  16.317  1.00  0.00           N  
ATOM   2533  CA  THR 0 170     -26.442  37.853  15.530  1.00  0.00           C  
ATOM   2534  C   THR 0 170     -25.157  37.144  15.908  1.00  0.00           C  
ATOM   2535  O   THR 0 170     -25.136  36.504  16.954  1.00  0.00           O  
ATOM   2536  CB  THR 0 170     -26.324  39.358  15.857  1.00  0.00           C  
ATOM   2537  OG1 THR 0 170     -25.976  39.516  17.255  1.00  0.00           O  
ATOM   2538  CG2 THR 0 170     -27.624  40.047  15.549  1.00  0.00           C  
ATOM   2539  H   THR 0 170     -27.685  37.635  17.266  1.00  0.00           H  
ATOM   2540  HA  THR 0 170     -26.640  37.695  14.481  1.00  0.00           H  
ATOM   2541  HB  THR 0 170     -25.573  39.830  15.268  1.00  0.00           H  
ATOM   2542  HG1 THR 0 170     -26.782  39.353  17.803  1.00  0.00           H  
ATOM   2543 1HG2 THR 0 170     -27.539  41.097  15.762  1.00  0.00           H  
ATOM   2544 2HG2 THR 0 170     -27.853  39.915  14.495  1.00  0.00           H  
ATOM   2545 3HG2 THR 0 170     -28.418  39.609  16.157  1.00  0.00           H  
ATOM   2546  N   PRO 0 171     -24.052  37.241  15.142  1.00  0.00           N  
ATOM   2547  CA  PRO 0 171     -22.771  36.696  15.529  1.00  0.00           C  
ATOM   2548  C   PRO 0 171     -22.295  37.348  16.829  1.00  0.00           C  
ATOM   2549  O   PRO 0 171     -21.512  36.756  17.574  1.00  0.00           O  
ATOM   2550  CB  PRO 0 171     -21.870  37.054  14.342  1.00  0.00           C  
ATOM   2551  CG  PRO 0 171     -22.552  38.215  13.703  1.00  0.00           C  
ATOM   2552  CD  PRO 0 171     -24.020  37.911  13.844  1.00  0.00           C  
ATOM   2553  HA  PRO 0 171     -22.849  35.617  15.633  1.00  0.00           H  
ATOM   2554 1HB  PRO 0 171     -20.858  37.296  14.698  1.00  0.00           H  
ATOM   2555 2HB  PRO 0 171     -21.776  36.190  13.668  1.00  0.00           H  
ATOM   2556 1HG  PRO 0 171     -22.263  39.150  14.206  1.00  0.00           H  
ATOM   2557 2HG  PRO 0 171     -22.238  38.309  12.653  1.00  0.00           H  
ATOM   2558 1HD  PRO 0 171     -24.591  38.851  13.840  1.00  0.00           H  
ATOM   2559 2HD  PRO 0 171     -24.341  37.259  13.019  1.00  0.00           H  
ATOM   2560  N   GLY 0 172     -22.796  38.556  17.128  1.00  0.00           N  
ATOM   2561  CA  GLY 0 172     -22.483  39.246  18.373  1.00  0.00           C  
ATOM   2562  C   GLY 0 172     -23.068  38.435  19.513  1.00  0.00           C  
ATOM   2563  O   GLY 0 172     -22.387  38.114  20.489  1.00  0.00           O  
ATOM   2564  H   GLY 0 172     -23.418  39.018  16.477  1.00  0.00           H  
ATOM   2565 1HA  GLY 0 172     -21.407  39.348  18.499  1.00  0.00           H  
ATOM   2566 2HA  GLY 0 172     -22.918  40.246  18.361  1.00  0.00           H  
ATOM   2567  N   ASP 0 173     -24.308  37.989  19.321  1.00  0.00           N  
ATOM   2568  CA  ASP 0 173     -25.016  37.278  20.373  1.00  0.00           C  
ATOM   2569  C   ASP 0 173     -24.480  35.868  20.486  1.00  0.00           C  
ATOM   2570  O   ASP 0 173     -24.349  35.342  21.589  1.00  0.00           O  
ATOM   2571  CB  ASP 0 173     -26.507  37.167  20.038  1.00  0.00           C  
ATOM   2572  CG  ASP 0 173     -27.266  38.483  20.026  1.00  0.00           C  
ATOM   2573  OD1 ASP 0 173     -27.209  39.224  20.977  1.00  0.00           O  
ATOM   2574  OD2 ASP 0 173     -27.886  38.751  19.001  1.00  0.00           O  
ATOM   2575  H   ASP 0 173     -24.792  38.251  18.462  1.00  0.00           H  
ATOM   2576  HA  ASP 0 173     -24.874  37.798  21.321  1.00  0.00           H  
ATOM   2577 1HB  ASP 0 173     -26.615  36.693  19.065  1.00  0.00           H  
ATOM   2578 2HB  ASP 0 173     -26.981  36.507  20.763  1.00  0.00           H  
ATOM   2579  N   LEU 0 174     -24.131  35.265  19.355  1.00  0.00           N  
ATOM   2580  CA  LEU 0 174     -23.610  33.913  19.383  1.00  0.00           C  
ATOM   2581  C   LEU 0 174     -22.270  33.896  20.107  1.00  0.00           C  
ATOM   2582  O   LEU 0 174     -22.011  33.030  20.954  1.00  0.00           O  
ATOM   2583  CB  LEU 0 174     -23.471  33.410  17.953  1.00  0.00           C  
ATOM   2584  CG  LEU 0 174     -24.796  33.180  17.237  1.00  0.00           C  
ATOM   2585  CD1 LEU 0 174     -24.561  32.931  15.785  1.00  0.00           C  
ATOM   2586  CD2 LEU 0 174     -25.486  32.001  17.868  1.00  0.00           C  
ATOM   2587  H   LEU 0 174     -24.262  35.749  18.467  1.00  0.00           H  
ATOM   2588  HA  LEU 0 174     -24.312  33.279  19.923  1.00  0.00           H  
ATOM   2589 1HB  LEU 0 174     -22.885  34.122  17.389  1.00  0.00           H  
ATOM   2590 2HB  LEU 0 174     -22.949  32.477  17.972  1.00  0.00           H  
ATOM   2591  HG  LEU 0 174     -25.418  34.061  17.332  1.00  0.00           H  
ATOM   2592 1HD1 LEU 0 174     -25.521  32.774  15.290  1.00  0.00           H  
ATOM   2593 2HD1 LEU 0 174     -24.067  33.783  15.348  1.00  0.00           H  
ATOM   2594 3HD1 LEU 0 174     -23.951  32.071  15.651  1.00  0.00           H  
ATOM   2595 1HD2 LEU 0 174     -26.440  31.828  17.368  1.00  0.00           H  
ATOM   2596 2HD2 LEU 0 174     -24.858  31.123  17.770  1.00  0.00           H  
ATOM   2597 3HD2 LEU 0 174     -25.657  32.206  18.923  1.00  0.00           H  
ATOM   2598  N   ALA 0 175     -21.439  34.911  19.846  1.00  0.00           N  
ATOM   2599  CA  ALA 0 175     -20.169  35.015  20.531  1.00  0.00           C  
ATOM   2600  C   ALA 0 175     -20.416  35.150  22.032  1.00  0.00           C  
ATOM   2601  O   ALA 0 175     -19.757  34.505  22.852  1.00  0.00           O  
ATOM   2602  CB  ALA 0 175     -19.388  36.206  20.004  1.00  0.00           C  
ATOM   2603  H   ALA 0 175     -21.669  35.608  19.138  1.00  0.00           H  
ATOM   2604  HA  ALA 0 175     -19.607  34.099  20.349  1.00  0.00           H  
ATOM   2605 1HB  ALA 0 175     -18.437  36.276  20.510  1.00  0.00           H  
ATOM   2606 2HB  ALA 0 175     -19.232  36.080  18.942  1.00  0.00           H  
ATOM   2607 3HB  ALA 0 175     -19.957  37.119  20.176  1.00  0.00           H  
ATOM   2608  N   GLY 0 176     -21.434  35.937  22.391  1.00  0.00           N  
ATOM   2609  CA  GLY 0 176     -21.809  36.130  23.782  1.00  0.00           C  
ATOM   2610  C   GLY 0 176     -22.209  34.828  24.455  1.00  0.00           C  
ATOM   2611  O   GLY 0 176     -21.651  34.451  25.492  1.00  0.00           O  
ATOM   2612  H   GLY 0 176     -21.940  36.461  21.677  1.00  0.00           H  
ATOM   2613 1HA  GLY 0 176     -20.979  36.587  24.322  1.00  0.00           H  
ATOM   2614 2HA  GLY 0 176     -22.647  36.822  23.830  1.00  0.00           H  
ATOM   2615  N   ASP 0 177     -23.152  34.112  23.839  1.00  0.00           N  
ATOM   2616  CA  ASP 0 177     -23.694  32.884  24.407  1.00  0.00           C  
ATOM   2617  C   ASP 0 177     -22.626  31.838  24.679  1.00  0.00           C  
ATOM   2618  O   ASP 0 177     -22.698  31.133  25.688  1.00  0.00           O  
ATOM   2619  CB  ASP 0 177     -24.756  32.265  23.482  1.00  0.00           C  
ATOM   2620  CG  ASP 0 177     -26.127  33.012  23.441  1.00  0.00           C  
ATOM   2621  OD1 ASP 0 177     -26.374  33.854  24.268  1.00  0.00           O  
ATOM   2622  OD2 ASP 0 177     -26.937  32.676  22.587  1.00  0.00           O  
ATOM   2623  H   ASP 0 177     -23.528  34.462  22.960  1.00  0.00           H  
ATOM   2624  HA  ASP 0 177     -24.169  33.134  25.353  1.00  0.00           H  
ATOM   2625 1HB  ASP 0 177     -24.353  32.245  22.462  1.00  0.00           H  
ATOM   2626 2HB  ASP 0 177     -24.926  31.233  23.777  1.00  0.00           H  
ATOM   2627  N   ASN 0 178     -21.616  31.747  23.815  1.00  0.00           N  
ATOM   2628  CA  ASN 0 178     -20.570  30.758  24.034  1.00  0.00           C  
ATOM   2629  C   ASN 0 178     -19.312  31.297  24.744  1.00  0.00           C  
ATOM   2630  O   ASN 0 178     -18.300  30.598  24.814  1.00  0.00           O  
ATOM   2631  CB  ASN 0 178     -20.244  30.043  22.736  1.00  0.00           C  
ATOM   2632  CG  ASN 0 178     -21.405  29.137  22.324  1.00  0.00           C  
ATOM   2633  OD1 ASN 0 178     -22.098  28.592  23.197  1.00  0.00           O  
ATOM   2634  ND2 ASN 0 178     -21.614  28.940  21.048  1.00  0.00           N  
ATOM   2635  H   ASN 0 178     -21.600  32.340  22.980  1.00  0.00           H  
ATOM   2636  HA  ASN 0 178     -20.977  29.997  24.698  1.00  0.00           H  
ATOM   2637 1HB  ASN 0 178     -20.072  30.781  21.945  1.00  0.00           H  
ATOM   2638 2HB  ASN 0 178     -19.336  29.453  22.846  1.00  0.00           H  
ATOM   2639 1HD2 ASN 0 178     -22.355  28.343  20.753  1.00  0.00           H  
ATOM   2640 2HD2 ASN 0 178     -21.004  29.348  20.352  1.00  0.00           H  
ATOM   2641  N   GLY 0 179     -19.368  32.525  25.284  1.00  0.00           N  
ATOM   2642  CA  GLY 0 179     -18.244  33.094  26.037  1.00  0.00           C  
ATOM   2643  C   GLY 0 179     -17.087  33.639  25.191  1.00  0.00           C  
ATOM   2644  O   GLY 0 179     -15.998  33.917  25.705  1.00  0.00           O  
ATOM   2645  H   GLY 0 179     -20.222  33.081  25.207  1.00  0.00           H  
ATOM   2646 1HA  GLY 0 179     -18.627  33.896  26.670  1.00  0.00           H  
ATOM   2647 2HA  GLY 0 179     -17.858  32.332  26.711  1.00  0.00           H  
ATOM   2648  N   ASN 0 180     -17.304  33.822  23.899  1.00  0.00           N  
ATOM   2649  CA  ASN 0 180     -16.236  34.234  23.006  1.00  0.00           C  
ATOM   2650  C   ASN 0 180     -16.069  35.741  23.003  1.00  0.00           C  
ATOM   2651  O   ASN 0 180     -16.362  36.422  22.016  1.00  0.00           O  
ATOM   2652  CB  ASN 0 180     -16.497  33.701  21.627  1.00  0.00           C  
ATOM   2653  CG  ASN 0 180     -16.424  32.204  21.588  1.00  0.00           C  
ATOM   2654  OD1 ASN 0 180     -15.507  31.597  22.155  1.00  0.00           O  
ATOM   2655  ND2 ASN 0 180     -17.382  31.588  20.960  1.00  0.00           N  
ATOM   2656  H   ASN 0 180     -18.237  33.686  23.520  1.00  0.00           H  
ATOM   2657  HA  ASN 0 180     -15.301  33.804  23.367  1.00  0.00           H  
ATOM   2658 1HB  ASN 0 180     -17.463  34.021  21.286  1.00  0.00           H  
ATOM   2659 2HB  ASN 0 180     -15.752  34.112  20.965  1.00  0.00           H  
ATOM   2660 1HD2 ASN 0 180     -17.397  30.589  20.929  1.00  0.00           H  
ATOM   2661 2HD2 ASN 0 180     -18.120  32.105  20.523  1.00  0.00           H  
ATOM   2662  N   GLU 0 181     -15.530  36.251  24.100  1.00  0.00           N  
ATOM   2663  CA  GLU 0 181     -15.380  37.689  24.298  1.00  0.00           C  
ATOM   2664  C   GLU 0 181     -14.520  38.318  23.209  1.00  0.00           C  
ATOM   2665  O   GLU 0 181     -14.797  39.424  22.753  1.00  0.00           O  
ATOM   2666  CB  GLU 0 181     -14.768  37.982  25.668  1.00  0.00           C  
ATOM   2667  CG  GLU 0 181     -15.689  37.681  26.851  1.00  0.00           C  
ATOM   2668  CD  GLU 0 181     -15.031  37.938  28.192  1.00  0.00           C  
ATOM   2669  OE1 GLU 0 181     -13.856  38.235  28.208  1.00  0.00           O  
ATOM   2670  OE2 GLU 0 181     -15.700  37.833  29.197  1.00  0.00           O  
ATOM   2671  H   GLU 0 181     -15.309  35.587  24.845  1.00  0.00           H  
ATOM   2672  HA  GLU 0 181     -16.370  38.146  24.257  1.00  0.00           H  
ATOM   2673 1HB  GLU 0 181     -13.858  37.393  25.792  1.00  0.00           H  
ATOM   2674 2HB  GLU 0 181     -14.487  39.033  25.720  1.00  0.00           H  
ATOM   2675 1HG  GLU 0 181     -16.583  38.304  26.769  1.00  0.00           H  
ATOM   2676 2HG  GLU 0 181     -15.999  36.637  26.796  1.00  0.00           H  
ATOM   2677  N   TRP 0 182     -13.499  37.608  22.732  1.00  0.00           N  
ATOM   2678  CA  TRP 0 182     -12.642  38.198  21.706  1.00  0.00           C  
ATOM   2679  C   TRP 0 182     -13.398  38.396  20.400  1.00  0.00           C  
ATOM   2680  O   TRP 0 182     -13.072  39.285  19.607  1.00  0.00           O  
ATOM   2681  CB  TRP 0 182     -11.425  37.327  21.445  1.00  0.00           C  
ATOM   2682  CG  TRP 0 182     -10.408  37.408  22.517  1.00  0.00           C  
ATOM   2683  CD1 TRP 0 182     -10.037  36.423  23.385  1.00  0.00           C  
ATOM   2684  CD2 TRP 0 182      -9.612  38.562  22.852  1.00  0.00           C  
ATOM   2685  NE1 TRP 0 182      -9.062  36.886  24.233  1.00  0.00           N  
ATOM   2686  CE2 TRP 0 182      -8.789  38.195  23.921  1.00  0.00           C  
ATOM   2687  CE3 TRP 0 182      -9.533  39.864  22.337  1.00  0.00           C  
ATOM   2688  CZ2 TRP 0 182      -7.891  39.081  24.491  1.00  0.00           C  
ATOM   2689  CZ3 TRP 0 182      -8.635  40.754  22.909  1.00  0.00           C  
ATOM   2690  CH2 TRP 0 182      -7.833  40.372  23.958  1.00  0.00           C  
ATOM   2691  H   TRP 0 182     -13.311  36.688  23.105  1.00  0.00           H  
ATOM   2692  HA  TRP 0 182     -12.306  39.172  22.057  1.00  0.00           H  
ATOM   2693 1HB  TRP 0 182     -11.736  36.289  21.329  1.00  0.00           H  
ATOM   2694 2HB  TRP 0 182     -10.964  37.640  20.515  1.00  0.00           H  
ATOM   2695  HD1 TRP 0 182     -10.452  35.416  23.403  1.00  0.00           H  
ATOM   2696  HE1 TRP 0 182      -8.620  36.352  24.967  1.00  0.00           H  
ATOM   2697  HE3 TRP 0 182     -10.167  40.170  21.505  1.00  0.00           H  
ATOM   2698  HZ2 TRP 0 182      -7.247  38.797  25.325  1.00  0.00           H  
ATOM   2699  HZ3 TRP 0 182      -8.579  41.764  22.502  1.00  0.00           H  
ATOM   2700  HH2 TRP 0 182      -7.137  41.095  24.384  1.00  0.00           H  
ATOM   2701  N   ILE 0 183     -14.404  37.565  20.164  1.00  0.00           N  
ATOM   2702  CA  ILE 0 183     -15.176  37.682  18.956  1.00  0.00           C  
ATOM   2703  C   ILE 0 183     -16.166  38.798  19.117  1.00  0.00           C  
ATOM   2704  O   ILE 0 183     -16.326  39.613  18.216  1.00  0.00           O  
ATOM   2705  CB  ILE 0 183     -15.835  36.373  18.546  1.00  0.00           C  
ATOM   2706  CG1 ILE 0 183     -14.764  35.405  18.164  1.00  0.00           C  
ATOM   2707  CG2 ILE 0 183     -16.778  36.611  17.457  1.00  0.00           C  
ATOM   2708  CD1 ILE 0 183     -15.223  34.049  17.925  1.00  0.00           C  
ATOM   2709  H   ILE 0 183     -14.694  36.890  20.862  1.00  0.00           H  
ATOM   2710  HA  ILE 0 183     -14.505  37.956  18.144  1.00  0.00           H  
ATOM   2711  HB  ILE 0 183     -16.362  35.951  19.395  1.00  0.00           H  
ATOM   2712 1HG1 ILE 0 183     -14.295  35.754  17.269  1.00  0.00           H  
ATOM   2713 2HG1 ILE 0 183     -14.026  35.376  18.966  1.00  0.00           H  
ATOM   2714 1HG2 ILE 0 183     -17.252  35.685  17.173  1.00  0.00           H  
ATOM   2715 2HG2 ILE 0 183     -17.514  37.300  17.816  1.00  0.00           H  
ATOM   2716 3HG2 ILE 0 183     -16.261  37.033  16.619  1.00  0.00           H  
ATOM   2717 1HD1 ILE 0 183     -14.372  33.442  17.665  1.00  0.00           H  
ATOM   2718 2HD1 ILE 0 183     -15.696  33.658  18.799  1.00  0.00           H  
ATOM   2719 3HD1 ILE 0 183     -15.914  34.048  17.124  1.00  0.00           H  
ATOM   2720  N   ALA 0 184     -16.816  38.875  20.278  1.00  0.00           N  
ATOM   2721  CA  ALA 0 184     -17.756  39.969  20.491  1.00  0.00           C  
ATOM   2722  C   ALA 0 184     -17.019  41.310  20.324  1.00  0.00           C  
ATOM   2723  O   ALA 0 184     -17.558  42.241  19.724  1.00  0.00           O  
ATOM   2724  CB  ALA 0 184     -18.405  39.864  21.868  1.00  0.00           C  
ATOM   2725  H   ALA 0 184     -16.654  38.164  20.994  1.00  0.00           H  
ATOM   2726  HA  ALA 0 184     -18.535  39.906  19.733  1.00  0.00           H  
ATOM   2727 1HB  ALA 0 184     -19.120  40.676  22.002  1.00  0.00           H  
ATOM   2728 2HB  ALA 0 184     -18.928  38.910  21.959  1.00  0.00           H  
ATOM   2729 3HB  ALA 0 184     -17.637  39.928  22.641  1.00  0.00           H  
ATOM   2730  N   LYS 0 185     -15.761  41.385  20.794  1.00  0.00           N  
ATOM   2731  CA  LYS 0 185     -14.924  42.580  20.639  1.00  0.00           C  
ATOM   2732  C   LYS 0 185     -14.571  42.849  19.173  1.00  0.00           C  
ATOM   2733  O   LYS 0 185     -14.642  43.988  18.702  1.00  0.00           O  
ATOM   2734  CB  LYS 0 185     -13.643  42.417  21.457  1.00  0.00           C  
ATOM   2735  CG  LYS 0 185     -13.842  42.475  22.968  1.00  0.00           C  
ATOM   2736  CD  LYS 0 185     -12.549  42.134  23.721  1.00  0.00           C  
ATOM   2737  CE  LYS 0 185     -12.768  42.147  25.228  1.00  0.00           C  
ATOM   2738  NZ  LYS 0 185     -11.558  41.714  25.991  1.00  0.00           N  
ATOM   2739  H   LYS 0 185     -15.381  40.592  21.313  1.00  0.00           H  
ATOM   2740  HA  LYS 0 185     -15.473  43.439  21.014  1.00  0.00           H  
ATOM   2741 1HB  LYS 0 185     -13.189  41.454  21.220  1.00  0.00           H  
ATOM   2742 2HB  LYS 0 185     -12.930  43.192  21.180  1.00  0.00           H  
ATOM   2743 1HG  LYS 0 185     -14.142  43.484  23.232  1.00  0.00           H  
ATOM   2744 2HG  LYS 0 185     -14.630  41.796  23.264  1.00  0.00           H  
ATOM   2745 1HD  LYS 0 185     -12.206  41.140  23.422  1.00  0.00           H  
ATOM   2746 2HD  LYS 0 185     -11.777  42.861  23.466  1.00  0.00           H  
ATOM   2747 1HE  LYS 0 185     -13.021  43.151  25.523  1.00  0.00           H  
ATOM   2748 2HE  LYS 0 185     -13.601  41.485  25.476  1.00  0.00           H  
ATOM   2749 1HZ  LYS 0 185     -11.755  41.753  26.982  1.00  0.00           H  
ATOM   2750 2HZ  LYS 0 185     -11.327  40.761  25.736  1.00  0.00           H  
ATOM   2751 3HZ  LYS 0 185     -10.781  42.328  25.777  1.00  0.00           H  
ATOM   2752  N   LYS 0 186     -14.249  41.798  18.412  1.00  0.00           N  
ATOM   2753  CA  LYS 0 186     -13.886  41.988  17.010  1.00  0.00           C  
ATOM   2754  C   LYS 0 186     -15.105  42.464  16.220  1.00  0.00           C  
ATOM   2755  O   LYS 0 186     -15.012  43.374  15.386  1.00  0.00           O  
ATOM   2756  CB  LYS 0 186     -13.330  40.696  16.410  1.00  0.00           C  
ATOM   2757  CG  LYS 0 186     -12.806  40.837  14.987  1.00  0.00           C  
ATOM   2758  CD  LYS 0 186     -11.581  41.736  14.936  1.00  0.00           C  
ATOM   2759  CE  LYS 0 186     -10.404  41.112  15.671  1.00  0.00           C  
ATOM   2760  NZ  LYS 0 186      -9.130  41.831  15.395  1.00  0.00           N  
ATOM   2761  H   LYS 0 186     -14.192  40.861  18.817  1.00  0.00           H  
ATOM   2762  HA  LYS 0 186     -13.114  42.754  16.945  1.00  0.00           H  
ATOM   2763 1HB  LYS 0 186     -12.514  40.327  17.033  1.00  0.00           H  
ATOM   2764 2HB  LYS 0 186     -14.109  39.932  16.406  1.00  0.00           H  
ATOM   2765 1HG  LYS 0 186     -12.541  39.853  14.598  1.00  0.00           H  
ATOM   2766 2HG  LYS 0 186     -13.585  41.261  14.354  1.00  0.00           H  
ATOM   2767 1HD  LYS 0 186     -11.299  41.909  13.897  1.00  0.00           H  
ATOM   2768 2HD  LYS 0 186     -11.815  42.697  15.396  1.00  0.00           H  
ATOM   2769 1HE  LYS 0 186     -10.593  41.132  16.744  1.00  0.00           H  
ATOM   2770 2HE  LYS 0 186     -10.293  40.072  15.364  1.00  0.00           H  
ATOM   2771 1HZ  LYS 0 186      -8.376  41.387  15.899  1.00  0.00           H  
ATOM   2772 2HZ  LYS 0 186      -8.935  41.803  14.404  1.00  0.00           H  
ATOM   2773 3HZ  LYS 0 186      -9.214  42.792  15.694  1.00  0.00           H  
ATOM   2774  N   LEU 0 187     -16.254  41.858  16.511  1.00  0.00           N  
ATOM   2775  CA  LEU 0 187     -17.506  42.190  15.861  1.00  0.00           C  
ATOM   2776  C   LEU 0 187     -17.917  43.619  16.229  1.00  0.00           C  
ATOM   2777  O   LEU 0 187     -18.356  44.372  15.364  1.00  0.00           O  
ATOM   2778  CB  LEU 0 187     -18.567  41.184  16.297  1.00  0.00           C  
ATOM   2779  CG  LEU 0 187     -18.378  39.720  15.800  1.00  0.00           C  
ATOM   2780  CD1 LEU 0 187     -19.330  38.887  16.512  1.00  0.00           C  
ATOM   2781  CD2 LEU 0 187     -18.625  39.590  14.324  1.00  0.00           C  
ATOM   2782  H   LEU 0 187     -16.256  41.121  17.215  1.00  0.00           H  
ATOM   2783  HA  LEU 0 187     -17.370  42.129  14.783  1.00  0.00           H  
ATOM   2784 1HB  LEU 0 187     -18.557  41.147  17.386  1.00  0.00           H  
ATOM   2785 2HB  LEU 0 187     -19.528  41.532  15.993  1.00  0.00           H  
ATOM   2786  HG  LEU 0 187     -17.370  39.392  16.023  1.00  0.00           H  
ATOM   2787 1HD1 LEU 0 187     -19.221  37.852  16.209  1.00  0.00           H  
ATOM   2788 2HD1 LEU 0 187     -19.159  38.967  17.579  1.00  0.00           H  
ATOM   2789 3HD1 LEU 0 187     -20.315  39.247  16.269  1.00  0.00           H  
ATOM   2790 1HD2 LEU 0 187     -18.488  38.552  14.025  1.00  0.00           H  
ATOM   2791 2HD2 LEU 0 187     -19.630  39.891  14.089  1.00  0.00           H  
ATOM   2792 3HD2 LEU 0 187     -17.935  40.215  13.803  1.00  0.00           H  
ATOM   2793  N   LEU 0 188     -17.708  44.015  17.498  1.00  0.00           N  
ATOM   2794  CA  LEU 0 188     -17.990  45.377  17.962  1.00  0.00           C  
ATOM   2795  C   LEU 0 188     -17.171  46.398  17.186  1.00  0.00           C  
ATOM   2796  O   LEU 0 188     -17.705  47.404  16.712  1.00  0.00           O  
ATOM   2797  CB  LEU 0 188     -17.690  45.504  19.460  1.00  0.00           C  
ATOM   2798  CG  LEU 0 188     -17.841  46.912  20.051  1.00  0.00           C  
ATOM   2799  CD1 LEU 0 188     -19.274  47.391  19.863  1.00  0.00           C  
ATOM   2800  CD2 LEU 0 188     -17.461  46.888  21.524  1.00  0.00           C  
ATOM   2801  H   LEU 0 188     -17.375  43.341  18.186  1.00  0.00           H  
ATOM   2802  HA  LEU 0 188     -19.048  45.582  17.793  1.00  0.00           H  
ATOM   2803 1HB  LEU 0 188     -18.360  44.842  20.007  1.00  0.00           H  
ATOM   2804 2HB  LEU 0 188     -16.665  45.178  19.638  1.00  0.00           H  
ATOM   2805  HG  LEU 0 188     -17.186  47.602  19.519  1.00  0.00           H  
ATOM   2806 1HD1 LEU 0 188     -19.381  48.392  20.283  1.00  0.00           H  
ATOM   2807 2HD1 LEU 0 188     -19.512  47.418  18.800  1.00  0.00           H  
ATOM   2808 3HD1 LEU 0 188     -19.955  46.710  20.372  1.00  0.00           H  
ATOM   2809 1HD2 LEU 0 188     -17.568  47.888  21.944  1.00  0.00           H  
ATOM   2810 2HD2 LEU 0 188     -18.116  46.199  22.058  1.00  0.00           H  
ATOM   2811 3HD2 LEU 0 188     -16.427  46.559  21.628  1.00  0.00           H  
ATOM   2812  N   LEU 0 189     -15.870  46.141  17.045  1.00  0.00           N  
ATOM   2813  CA  LEU 0 189     -15.015  47.045  16.290  1.00  0.00           C  
ATOM   2814  C   LEU 0 189     -15.475  47.184  14.849  1.00  0.00           C  
ATOM   2815  O   LEU 0 189     -15.626  48.303  14.342  1.00  0.00           O  
ATOM   2816  CB  LEU 0 189     -13.565  46.546  16.320  1.00  0.00           C  
ATOM   2817  CG  LEU 0 189     -12.821  46.743  17.647  1.00  0.00           C  
ATOM   2818  CD1 LEU 0 189     -11.582  45.858  17.672  1.00  0.00           C  
ATOM   2819  CD2 LEU 0 189     -12.449  48.210  17.808  1.00  0.00           C  
ATOM   2820  H   LEU 0 189     -15.472  45.304  17.477  1.00  0.00           H  
ATOM   2821  HA  LEU 0 189     -15.045  48.024  16.765  1.00  0.00           H  
ATOM   2822 1HB  LEU 0 189     -13.559  45.481  16.092  1.00  0.00           H  
ATOM   2823 2HB  LEU 0 189     -13.002  47.065  15.545  1.00  0.00           H  
ATOM   2824  HG  LEU 0 189     -13.464  46.439  18.474  1.00  0.00           H  
ATOM   2825 1HD1 LEU 0 189     -11.054  45.998  18.615  1.00  0.00           H  
ATOM   2826 2HD1 LEU 0 189     -11.879  44.814  17.575  1.00  0.00           H  
ATOM   2827 3HD1 LEU 0 189     -10.926  46.128  16.845  1.00  0.00           H  
ATOM   2828 1HD2 LEU 0 189     -11.921  48.350  18.752  1.00  0.00           H  
ATOM   2829 2HD2 LEU 0 189     -11.805  48.514  16.983  1.00  0.00           H  
ATOM   2830 3HD2 LEU 0 189     -13.354  48.817  17.805  1.00  0.00           H  
ATOM   2831  N   ALA 0 190     -15.753  46.057  14.189  1.00  0.00           N  
ATOM   2832  CA  ALA 0 190     -16.195  46.136  12.810  1.00  0.00           C  
ATOM   2833  C   ALA 0 190     -17.519  46.872  12.720  1.00  0.00           C  
ATOM   2834  O   ALA 0 190     -17.696  47.736  11.862  1.00  0.00           O  
ATOM   2835  CB  ALA 0 190     -16.323  44.747  12.221  1.00  0.00           C  
ATOM   2836  H   ALA 0 190     -15.633  45.145  14.635  1.00  0.00           H  
ATOM   2837  HA  ALA 0 190     -15.454  46.701  12.244  1.00  0.00           H  
ATOM   2838 1HB  ALA 0 190     -16.637  44.814  11.181  1.00  0.00           H  
ATOM   2839 2HB  ALA 0 190     -15.357  44.252  12.282  1.00  0.00           H  
ATOM   2840 3HB  ALA 0 190     -17.057  44.181  12.791  1.00  0.00           H  
ATOM   2841  N   ALA 0 191     -18.423  46.594  13.657  1.00  0.00           N  
ATOM   2842  CA  ALA 0 191     -19.730  47.207  13.655  1.00  0.00           C  
ATOM   2843  C   ALA 0 191     -19.638  48.712  13.780  1.00  0.00           C  
ATOM   2844  O   ALA 0 191     -20.357  49.452  13.091  1.00  0.00           O  
ATOM   2845  CB  ALA 0 191     -20.541  46.659  14.809  1.00  0.00           C  
ATOM   2846  H   ALA 0 191     -18.217  45.902  14.371  1.00  0.00           H  
ATOM   2847  HA  ALA 0 191     -20.216  46.972  12.713  1.00  0.00           H  
ATOM   2848 1HB  ALA 0 191     -21.506  47.115  14.806  1.00  0.00           H  
ATOM   2849 2HB  ALA 0 191     -20.634  45.582  14.715  1.00  0.00           H  
ATOM   2850 3HB  ALA 0 191     -20.046  46.892  15.744  1.00  0.00           H  
ATOM   2851  N   ALA 0 192     -18.746  49.183  14.656  1.00  0.00           N  
ATOM   2852  CA  ALA 0 192     -18.590  50.608  14.860  1.00  0.00           C  
ATOM   2853  C   ALA 0 192     -18.105  51.294  13.601  1.00  0.00           C  
ATOM   2854  O   ALA 0 192     -18.582  52.361  13.249  1.00  0.00           O  
ATOM   2855  CB  ALA 0 192     -17.648  50.866  15.991  1.00  0.00           C  
ATOM   2856  H   ALA 0 192     -18.194  48.531  15.218  1.00  0.00           H  
ATOM   2857  HA  ALA 0 192     -19.553  51.015  15.116  1.00  0.00           H  
ATOM   2858 1HB  ALA 0 192     -17.564  51.938  16.157  1.00  0.00           H  
ATOM   2859 2HB  ALA 0 192     -18.041  50.381  16.872  1.00  0.00           H  
ATOM   2860 3HB  ALA 0 192     -16.675  50.449  15.744  1.00  0.00           H  
ATOM   2861  N   ARG 0 193     -17.180  50.639  12.899  1.00  0.00           N  
ATOM   2862  CA  ARG 0 193     -16.619  51.159  11.655  1.00  0.00           C  
ATOM   2863  C   ARG 0 193     -17.655  51.190  10.534  1.00  0.00           C  
ATOM   2864  O   ARG 0 193     -17.809  52.194   9.823  1.00  0.00           O  
ATOM   2865  CB  ARG 0 193     -15.454  50.290  11.217  1.00  0.00           C  
ATOM   2866  CG  ARG 0 193     -14.734  50.736   9.963  1.00  0.00           C  
ATOM   2867  CD  ARG 0 193     -13.761  49.707   9.531  1.00  0.00           C  
ATOM   2868  NE  ARG 0 193     -14.427  48.481   9.065  1.00  0.00           N  
ATOM   2869  CZ  ARG 0 193     -13.966  47.239   9.231  1.00  0.00           C  
ATOM   2870  NH1 ARG 0 193     -12.843  47.007   9.877  1.00  0.00           N  
ATOM   2871  NH2 ARG 0 193     -14.672  46.265   8.727  1.00  0.00           N  
ATOM   2872  H   ARG 0 193     -16.833  49.748  13.258  1.00  0.00           H  
ATOM   2873  HA  ARG 0 193     -16.266  52.173  11.832  1.00  0.00           H  
ATOM   2874 1HB  ARG 0 193     -14.723  50.244  12.014  1.00  0.00           H  
ATOM   2875 2HB  ARG 0 193     -15.805  49.273  11.049  1.00  0.00           H  
ATOM   2876 1HG  ARG 0 193     -15.462  50.888   9.161  1.00  0.00           H  
ATOM   2877 2HG  ARG 0 193     -14.197  51.670  10.153  1.00  0.00           H  
ATOM   2878 1HD  ARG 0 193     -13.155  50.098   8.715  1.00  0.00           H  
ATOM   2879 2HD  ARG 0 193     -13.119  49.448  10.372  1.00  0.00           H  
ATOM   2880  HE  ARG 0 193     -15.309  48.556   8.529  1.00  0.00           H  
ATOM   2881 1HH1 ARG 0 193     -12.315  47.779  10.254  1.00  0.00           H  
ATOM   2882 2HH1 ARG 0 193     -12.509  46.062   9.989  1.00  0.00           H  
ATOM   2883 1HH2 ARG 0 193     -15.531  46.518   8.215  1.00  0.00           H  
ATOM   2884 2HH2 ARG 0 193     -14.371  45.314   8.821  1.00  0.00           H  
ATOM   2885  N   GLU 0 194     -18.348  50.062  10.364  1.00  0.00           N  
ATOM   2886  CA  GLU 0 194     -19.310  49.867   9.289  1.00  0.00           C  
ATOM   2887  C   GLU 0 194     -20.584  50.696   9.440  1.00  0.00           C  
ATOM   2888  O   GLU 0 194     -21.182  51.097   8.439  1.00  0.00           O  
ATOM   2889  CB  GLU 0 194     -19.680  48.388   9.174  1.00  0.00           C  
ATOM   2890  CG  GLU 0 194     -18.546  47.456   8.693  1.00  0.00           C  
ATOM   2891  CD  GLU 0 194     -18.024  47.780   7.321  1.00  0.00           C  
ATOM   2892  OE1 GLU 0 194     -18.814  47.933   6.420  1.00  0.00           O  
ATOM   2893  OE2 GLU 0 194     -16.816  47.855   7.167  1.00  0.00           O  
ATOM   2894  H   GLU 0 194     -18.187  49.287  11.010  1.00  0.00           H  
ATOM   2895  HA  GLU 0 194     -18.829  50.170   8.359  1.00  0.00           H  
ATOM   2896 1HB  GLU 0 194     -19.990  48.035  10.157  1.00  0.00           H  
ATOM   2897 2HB  GLU 0 194     -20.531  48.275   8.503  1.00  0.00           H  
ATOM   2898 1HG  GLU 0 194     -17.718  47.529   9.391  1.00  0.00           H  
ATOM   2899 2HG  GLU 0 194     -18.905  46.425   8.712  1.00  0.00           H  
ATOM   2900  N   GLY 0 195     -21.014  50.949  10.676  1.00  0.00           N  
ATOM   2901  CA  GLY 0 195     -22.251  51.685  10.892  1.00  0.00           C  
ATOM   2902  C   GLY 0 195     -23.365  50.792  11.418  1.00  0.00           C  
ATOM   2903  O   GLY 0 195     -24.538  51.184  11.471  1.00  0.00           O  
ATOM   2904  H   GLY 0 195     -20.498  50.602  11.483  1.00  0.00           H  
ATOM   2905 1HA  GLY 0 195     -22.067  52.498  11.588  1.00  0.00           H  
ATOM   2906 2HA  GLY 0 195     -22.568  52.143   9.959  1.00  0.00           H  
ATOM   2907  N   HIS 0 196     -23.011  49.586  11.846  1.00  0.00           N  
ATOM   2908  CA  HIS 0 196     -24.010  48.643  12.313  1.00  0.00           C  
ATOM   2909  C   HIS 0 196     -24.357  48.936  13.766  1.00  0.00           C  
ATOM   2910  O   HIS 0 196     -23.986  48.194  14.670  1.00  0.00           O  
ATOM   2911  CB  HIS 0 196     -23.522  47.198  12.187  1.00  0.00           C  
ATOM   2912  CG  HIS 0 196     -23.241  46.722  10.805  1.00  0.00           C  
ATOM   2913  ND1 HIS 0 196     -24.150  46.829   9.783  1.00  0.00           N  
ATOM   2914  CD2 HIS 0 196     -22.156  46.096  10.283  1.00  0.00           C  
ATOM   2915  CE1 HIS 0 196     -23.636  46.303   8.682  1.00  0.00           C  
ATOM   2916  NE2 HIS 0 196     -22.426  45.855   8.959  1.00  0.00           N  
ATOM   2917  H   HIS 0 196     -22.025  49.337  11.883  1.00  0.00           H  
ATOM   2918  HA  HIS 0 196     -24.921  48.745  11.723  1.00  0.00           H  
ATOM   2919 1HB  HIS 0 196     -22.622  47.082  12.751  1.00  0.00           H  
ATOM   2920 2HB  HIS 0 196     -24.270  46.543  12.604  1.00  0.00           H  
ATOM   2921  HD2 HIS 0 196     -21.240  45.831  10.809  1.00  0.00           H  
ATOM   2922  HE1 HIS 0 196     -24.130  46.243   7.712  1.00  0.00           H  
ATOM   2923  HE2 HIS 0 196     -21.800  45.402   8.304  1.00  0.00           H  
ATOM   2924  N   ARG 0 197     -25.097  50.013  13.981  1.00  0.00           N  
ATOM   2925  CA  ARG 0 197     -25.424  50.472  15.330  1.00  0.00           C  
ATOM   2926  C   ARG 0 197     -26.056  49.368  16.163  1.00  0.00           C  
ATOM   2927  O   ARG 0 197     -25.712  49.202  17.335  1.00  0.00           O  
ATOM   2928  CB  ARG 0 197     -26.375  51.659  15.274  1.00  0.00           C  
ATOM   2929  CG  ARG 0 197     -26.737  52.252  16.626  1.00  0.00           C  
ATOM   2930  CD  ARG 0 197     -27.773  53.310  16.502  1.00  0.00           C  
ATOM   2931  NE  ARG 0 197     -28.058  53.942  17.780  1.00  0.00           N  
ATOM   2932  CZ  ARG 0 197     -28.927  53.466  18.693  1.00  0.00           C  
ATOM   2933  NH1 ARG 0 197     -29.587  52.355  18.455  1.00  0.00           N  
ATOM   2934  NH2 ARG 0 197     -29.116  54.117  19.828  1.00  0.00           N  
ATOM   2935  H   ARG 0 197     -25.355  50.562  13.159  1.00  0.00           H  
ATOM   2936  HA  ARG 0 197     -24.504  50.759  15.820  1.00  0.00           H  
ATOM   2937 1HB  ARG 0 197     -25.930  52.453  14.675  1.00  0.00           H  
ATOM   2938 2HB  ARG 0 197     -27.302  51.360  14.786  1.00  0.00           H  
ATOM   2939 1HG  ARG 0 197     -27.125  51.467  17.276  1.00  0.00           H  
ATOM   2940 2HG  ARG 0 197     -25.849  52.694  17.080  1.00  0.00           H  
ATOM   2941 1HD  ARG 0 197     -27.428  54.078  15.811  1.00  0.00           H  
ATOM   2942 2HD  ARG 0 197     -28.697  52.871  16.126  1.00  0.00           H  
ATOM   2943  HE  ARG 0 197     -27.569  54.800  17.999  1.00  0.00           H  
ATOM   2944 1HH1 ARG 0 197     -29.443  51.857  17.587  1.00  0.00           H  
ATOM   2945 2HH1 ARG 0 197     -30.239  51.998  19.139  1.00  0.00           H  
ATOM   2946 1HH2 ARG 0 197     -28.609  54.972  20.011  1.00  0.00           H  
ATOM   2947 2HH2 ARG 0 197     -29.768  53.761  20.511  1.00  0.00           H  
ATOM   2948  N   GLU 0 198     -26.985  48.614  15.577  1.00  0.00           N  
ATOM   2949  CA  GLU 0 198     -27.605  47.523  16.320  1.00  0.00           C  
ATOM   2950  C   GLU 0 198     -26.558  46.495  16.748  1.00  0.00           C  
ATOM   2951  O   GLU 0 198     -26.600  45.977  17.865  1.00  0.00           O  
ATOM   2952  CB  GLU 0 198     -28.697  46.854  15.496  1.00  0.00           C  
ATOM   2953  CG  GLU 0 198     -29.407  45.744  16.229  1.00  0.00           C  
ATOM   2954  CD  GLU 0 198     -30.596  45.201  15.493  1.00  0.00           C  
ATOM   2955  OE1 GLU 0 198     -30.907  45.691  14.432  1.00  0.00           O  
ATOM   2956  OE2 GLU 0 198     -31.183  44.266  15.995  1.00  0.00           O  
ATOM   2957  H   GLU 0 198     -27.234  48.787  14.614  1.00  0.00           H  
ATOM   2958  HA  GLU 0 198     -28.059  47.934  17.222  1.00  0.00           H  
ATOM   2959 1HB  GLU 0 198     -29.438  47.597  15.201  1.00  0.00           H  
ATOM   2960 2HB  GLU 0 198     -28.265  46.437  14.587  1.00  0.00           H  
ATOM   2961 1HG  GLU 0 198     -28.696  44.934  16.387  1.00  0.00           H  
ATOM   2962 2HG  GLU 0 198     -29.722  46.106  17.208  1.00  0.00           H  
ATOM   2963  N   ALA 0 199     -25.624  46.177  15.849  1.00  0.00           N  
ATOM   2964  CA  ALA 0 199     -24.550  45.252  16.181  1.00  0.00           C  
ATOM   2965  C   ALA 0 199     -23.681  45.809  17.285  1.00  0.00           C  
ATOM   2966  O   ALA 0 199     -23.191  45.059  18.123  1.00  0.00           O  
ATOM   2967  CB  ALA 0 199     -23.686  44.964  15.009  1.00  0.00           C  
ATOM   2968  H   ALA 0 199     -25.632  46.622  14.943  1.00  0.00           H  
ATOM   2969  HA  ALA 0 199     -24.994  44.323  16.535  1.00  0.00           H  
ATOM   2970 1HB  ALA 0 199     -22.940  44.313  15.350  1.00  0.00           H  
ATOM   2971 2HB  ALA 0 199     -24.241  44.519  14.221  1.00  0.00           H  
ATOM   2972 3HB  ALA 0 199     -23.253  45.854  14.681  1.00  0.00           H  
ATOM   2973  N   VAL 0 200     -23.481  47.125  17.296  1.00  0.00           N  
ATOM   2974  CA  VAL 0 200     -22.684  47.726  18.351  1.00  0.00           C  
ATOM   2975  C   VAL 0 200     -23.369  47.485  19.683  1.00  0.00           C  
ATOM   2976  O   VAL 0 200     -22.771  46.949  20.617  1.00  0.00           O  
ATOM   2977  CB  VAL 0 200     -22.503  49.251  18.104  1.00  0.00           C  
ATOM   2978  CG1 VAL 0 200     -21.890  49.932  19.312  1.00  0.00           C  
ATOM   2979  CG2 VAL 0 200     -21.596  49.459  16.885  1.00  0.00           C  
ATOM   2980  H   VAL 0 200     -23.882  47.697  16.554  1.00  0.00           H  
ATOM   2981  HA  VAL 0 200     -21.708  47.249  18.360  1.00  0.00           H  
ATOM   2982  HB  VAL 0 200     -23.465  49.700  17.929  1.00  0.00           H  
ATOM   2983 1HG1 VAL 0 200     -21.785  50.978  19.137  1.00  0.00           H  
ATOM   2984 2HG1 VAL 0 200     -22.541  49.783  20.170  1.00  0.00           H  
ATOM   2985 3HG1 VAL 0 200     -20.950  49.530  19.508  1.00  0.00           H  
ATOM   2986 1HG2 VAL 0 200     -21.477  50.510  16.703  1.00  0.00           H  
ATOM   2987 2HG2 VAL 0 200     -20.621  49.011  17.071  1.00  0.00           H  
ATOM   2988 3HG2 VAL 0 200     -22.047  48.998  16.021  1.00  0.00           H  
ATOM   2989  N   GLU 0 201     -24.659  47.797  19.762  1.00  0.00           N  
ATOM   2990  CA  GLU 0 201     -25.364  47.596  21.019  1.00  0.00           C  
ATOM   2991  C   GLU 0 201     -25.364  46.115  21.432  1.00  0.00           C  
ATOM   2992  O   GLU 0 201     -25.093  45.784  22.593  1.00  0.00           O  
ATOM   2993  CB  GLU 0 201     -26.801  48.109  20.904  1.00  0.00           C  
ATOM   2994  CG  GLU 0 201     -27.618  47.981  22.182  1.00  0.00           C  
ATOM   2995  CD  GLU 0 201     -28.984  48.597  22.067  1.00  0.00           C  
ATOM   2996  OE1 GLU 0 201     -29.258  49.204  21.059  1.00  0.00           O  
ATOM   2997  OE2 GLU 0 201     -29.756  48.461  22.987  1.00  0.00           O  
ATOM   2998  H   GLU 0 201     -25.130  48.197  18.948  1.00  0.00           H  
ATOM   2999  HA  GLU 0 201     -24.844  48.159  21.793  1.00  0.00           H  
ATOM   3000 1HB  GLU 0 201     -26.790  49.160  20.618  1.00  0.00           H  
ATOM   3001 2HB  GLU 0 201     -27.321  47.560  20.119  1.00  0.00           H  
ATOM   3002 1HG  GLU 0 201     -27.728  46.925  22.427  1.00  0.00           H  
ATOM   3003 2HG  GLU 0 201     -27.076  48.460  22.996  1.00  0.00           H  
ATOM   3004  N   ARG 0 202     -25.646  45.214  20.482  1.00  0.00           N  
ATOM   3005  CA  ARG 0 202     -25.691  43.789  20.798  1.00  0.00           C  
ATOM   3006  C   ARG 0 202     -24.328  43.223  21.198  1.00  0.00           C  
ATOM   3007  O   ARG 0 202     -24.237  42.453  22.157  1.00  0.00           O  
ATOM   3008  CB  ARG 0 202     -26.243  43.007  19.612  1.00  0.00           C  
ATOM   3009  CG  ARG 0 202     -27.762  43.162  19.367  1.00  0.00           C  
ATOM   3010  CD  ARG 0 202     -28.196  42.419  18.140  1.00  0.00           C  
ATOM   3011  NE  ARG 0 202     -29.635  42.555  17.868  1.00  0.00           N  
ATOM   3012  CZ  ARG 0 202     -30.607  41.745  18.310  1.00  0.00           C  
ATOM   3013  NH1 ARG 0 202     -30.358  40.651  19.008  1.00  0.00           N  
ATOM   3014  NH2 ARG 0 202     -31.839  42.081  18.004  1.00  0.00           N  
ATOM   3015  H   ARG 0 202     -25.857  45.530  19.534  1.00  0.00           H  
ATOM   3016  HA  ARG 0 202     -26.375  43.653  21.632  1.00  0.00           H  
ATOM   3017 1HB  ARG 0 202     -25.733  43.331  18.707  1.00  0.00           H  
ATOM   3018 2HB  ARG 0 202     -26.037  41.942  19.742  1.00  0.00           H  
ATOM   3019 1HG  ARG 0 202     -28.308  42.759  20.219  1.00  0.00           H  
ATOM   3020 2HG  ARG 0 202     -28.007  44.221  19.239  1.00  0.00           H  
ATOM   3021 1HD  ARG 0 202     -27.652  42.811  17.284  1.00  0.00           H  
ATOM   3022 2HD  ARG 0 202     -27.967  41.358  18.272  1.00  0.00           H  
ATOM   3023  HE  ARG 0 202     -29.959  43.360  17.318  1.00  0.00           H  
ATOM   3024 1HH1 ARG 0 202     -29.388  40.343  19.203  1.00  0.00           H  
ATOM   3025 2HH1 ARG 0 202     -31.117  40.067  19.316  1.00  0.00           H  
ATOM   3026 1HH2 ARG 0 202     -31.977  42.930  17.432  1.00  0.00           H  
ATOM   3027 2HH2 ARG 0 202     -32.615  41.512  18.298  1.00  0.00           H  
ATOM   3028  N   ALA 0 203     -23.264  43.614  20.497  1.00  0.00           N  
ATOM   3029  CA  ALA 0 203     -21.929  43.123  20.802  1.00  0.00           C  
ATOM   3030  C   ALA 0 203     -21.532  43.533  22.212  1.00  0.00           C  
ATOM   3031  O   ALA 0 203     -20.933  42.742  22.943  1.00  0.00           O  
ATOM   3032  CB  ALA 0 203     -20.926  43.621  19.787  1.00  0.00           C  
ATOM   3033  H   ALA 0 203     -23.378  44.257  19.720  1.00  0.00           H  
ATOM   3034  HA  ALA 0 203     -21.952  42.033  20.761  1.00  0.00           H  
ATOM   3035 1HB  ALA 0 203     -19.949  43.217  20.026  1.00  0.00           H  
ATOM   3036 2HB  ALA 0 203     -21.221  43.297  18.789  1.00  0.00           H  
ATOM   3037 3HB  ALA 0 203     -20.902  44.704  19.817  1.00  0.00           H  
ATOM   3038  N   ILE 0 204     -21.927  44.750  22.616  1.00  0.00           N  
ATOM   3039  CA  ILE 0 204     -21.655  45.229  23.967  1.00  0.00           C  
ATOM   3040  C   ILE 0 204     -22.423  44.373  24.972  1.00  0.00           C  
ATOM   3041  O   ILE 0 204     -21.855  43.882  25.949  1.00  0.00           O  
ATOM   3042  CB  ILE 0 204     -22.051  46.709  24.103  1.00  0.00           C  
ATOM   3043  CG1 ILE 0 204     -21.131  47.556  23.239  1.00  0.00           C  
ATOM   3044  CG2 ILE 0 204     -21.976  47.150  25.553  1.00  0.00           C  
ATOM   3045  CD1 ILE 0 204     -21.627  48.973  23.054  1.00  0.00           C  
ATOM   3046  H   ILE 0 204     -22.401  45.373  21.959  1.00  0.00           H  
ATOM   3047  HA  ILE 0 204     -20.594  45.138  24.174  1.00  0.00           H  
ATOM   3048  HB  ILE 0 204     -23.067  46.848  23.734  1.00  0.00           H  
ATOM   3049 1HG1 ILE 0 204     -20.145  47.576  23.693  1.00  0.00           H  
ATOM   3050 2HG1 ILE 0 204     -21.043  47.090  22.277  1.00  0.00           H  
ATOM   3051 1HG2 ILE 0 204     -22.258  48.187  25.618  1.00  0.00           H  
ATOM   3052 2HG2 ILE 0 204     -22.655  46.551  26.155  1.00  0.00           H  
ATOM   3053 3HG2 ILE 0 204     -20.954  47.027  25.920  1.00  0.00           H  
ATOM   3054 1HD1 ILE 0 204     -20.936  49.513  22.427  1.00  0.00           H  
ATOM   3055 2HD1 ILE 0 204     -22.608  48.951  22.580  1.00  0.00           H  
ATOM   3056 3HD1 ILE 0 204     -21.706  49.463  24.019  1.00  0.00           H  
ATOM   3057  N   LYS 0 205     -23.709  44.128  24.708  1.00  0.00           N  
ATOM   3058  CA  LYS 0 205     -24.520  43.292  25.595  1.00  0.00           C  
ATOM   3059  C   LYS 0 205     -24.006  41.846  25.645  1.00  0.00           C  
ATOM   3060  O   LYS 0 205     -24.186  41.146  26.644  1.00  0.00           O  
ATOM   3061  CB  LYS 0 205     -25.989  43.341  25.184  1.00  0.00           C  
ATOM   3062  CG  LYS 0 205     -26.653  44.690  25.461  1.00  0.00           C  
ATOM   3063  CD  LYS 0 205     -28.104  44.713  25.018  1.00  0.00           C  
ATOM   3064  CE  LYS 0 205     -28.750  46.066  25.314  1.00  0.00           C  
ATOM   3065  NZ  LYS 0 205     -30.167  46.124  24.849  1.00  0.00           N  
ATOM   3066  H   LYS 0 205     -24.144  44.553  23.886  1.00  0.00           H  
ATOM   3067  HA  LYS 0 205     -24.446  43.700  26.602  1.00  0.00           H  
ATOM   3068 1HB  LYS 0 205     -26.070  43.139  24.114  1.00  0.00           H  
ATOM   3069 2HB  LYS 0 205     -26.544  42.566  25.710  1.00  0.00           H  
ATOM   3070 1HG  LYS 0 205     -26.602  44.907  26.527  1.00  0.00           H  
ATOM   3071 2HG  LYS 0 205     -26.110  45.468  24.925  1.00  0.00           H  
ATOM   3072 1HD  LYS 0 205     -28.145  44.529  23.942  1.00  0.00           H  
ATOM   3073 2HD  LYS 0 205     -28.660  43.930  25.528  1.00  0.00           H  
ATOM   3074 1HE  LYS 0 205     -28.722  46.249  26.387  1.00  0.00           H  
ATOM   3075 2HE  LYS 0 205     -28.182  46.845  24.814  1.00  0.00           H  
ATOM   3076 1HZ  LYS 0 205     -30.556  47.040  25.059  1.00  0.00           H  
ATOM   3077 2HZ  LYS 0 205     -30.207  45.965  23.848  1.00  0.00           H  
ATOM   3078 3HZ  LYS 0 205     -30.706  45.415  25.319  1.00  0.00           H  
ATOM   3079  N   ALA 0 206     -23.309  41.426  24.585  1.00  0.00           N  
ATOM   3080  CA  ALA 0 206     -22.709  40.103  24.467  1.00  0.00           C  
ATOM   3081  C   ALA 0 206     -21.402  39.992  25.262  1.00  0.00           C  
ATOM   3082  O   ALA 0 206     -20.808  38.915  25.325  1.00  0.00           O  
ATOM   3083  CB  ALA 0 206     -22.434  39.783  23.007  1.00  0.00           C  
ATOM   3084  H   ALA 0 206     -23.245  42.044  23.778  1.00  0.00           H  
ATOM   3085  HA  ALA 0 206     -23.413  39.376  24.867  1.00  0.00           H  
ATOM   3086 1HB  ALA 0 206     -22.009  38.804  22.923  1.00  0.00           H  
ATOM   3087 2HB  ALA 0 206     -23.365  39.829  22.441  1.00  0.00           H  
ATOM   3088 3HB  ALA 0 206     -21.739  40.489  22.602  1.00  0.00           H  
ATOM   3089  N   GLY 0 207     -20.948  41.094  25.864  1.00  0.00           N  
ATOM   3090  CA  GLY 0 207     -19.728  41.101  26.658  1.00  0.00           C  
ATOM   3091  C   GLY 0 207     -18.564  41.856  26.022  1.00  0.00           C  
ATOM   3092  O   GLY 0 207     -17.469  41.888  26.588  1.00  0.00           O  
ATOM   3093  H   GLY 0 207     -21.460  41.972  25.790  1.00  0.00           H  
ATOM   3094 1HA  GLY 0 207     -19.952  41.552  27.625  1.00  0.00           H  
ATOM   3095 2HA  GLY 0 207     -19.424  40.076  26.859  1.00  0.00           H  
ATOM   3096  N   ALA 0 208     -18.760  42.446  24.845  1.00  0.00           N  
ATOM   3097  CA  ALA 0 208     -17.668  43.190  24.239  1.00  0.00           C  
ATOM   3098  C   ALA 0 208     -17.315  44.401  25.096  1.00  0.00           C  
ATOM   3099  O   ALA 0 208     -18.182  45.029  25.700  1.00  0.00           O  
ATOM   3100  CB  ALA 0 208     -18.013  43.633  22.839  1.00  0.00           C  
ATOM   3101  H   ALA 0 208     -19.661  42.415  24.371  1.00  0.00           H  
ATOM   3102  HA  ALA 0 208     -16.799  42.534  24.193  1.00  0.00           H  
ATOM   3103 1HB  ALA 0 208     -17.165  44.151  22.422  1.00  0.00           H  
ATOM   3104 2HB  ALA 0 208     -18.249  42.786  22.235  1.00  0.00           H  
ATOM   3105 3HB  ALA 0 208     -18.858  44.288  22.871  1.00  0.00           H  
ATOM   3106  N   ASP 0 209     -16.038  44.726  25.126  1.00  0.00           N  
ATOM   3107  CA  ASP 0 209     -15.511  45.897  25.817  1.00  0.00           C  
ATOM   3108  C   ASP 0 209     -15.616  47.134  24.945  1.00  0.00           C  
ATOM   3109  O   ASP 0 209     -15.043  47.174  23.864  1.00  0.00           O  
ATOM   3110  CB  ASP 0 209     -14.060  45.683  26.267  1.00  0.00           C  
ATOM   3111  CG  ASP 0 209     -13.472  46.847  27.090  1.00  0.00           C  
ATOM   3112  OD1 ASP 0 209     -14.103  47.885  27.174  1.00  0.00           O  
ATOM   3113  OD2 ASP 0 209     -12.402  46.681  27.623  1.00  0.00           O  
ATOM   3114  H   ASP 0 209     -15.393  44.129  24.634  1.00  0.00           H  
ATOM   3115  HA  ASP 0 209     -16.113  46.065  26.709  1.00  0.00           H  
ATOM   3116 1HB  ASP 0 209     -14.018  44.788  26.886  1.00  0.00           H  
ATOM   3117 2HB  ASP 0 209     -13.429  45.514  25.414  1.00  0.00           H  
ATOM   3118  N   VAL 0 210     -16.363  48.133  25.395  1.00  0.00           N  
ATOM   3119  CA  VAL 0 210     -16.574  49.359  24.627  1.00  0.00           C  
ATOM   3120  C   VAL 0 210     -15.264  50.097  24.307  1.00  0.00           C  
ATOM   3121  O   VAL 0 210     -15.237  50.943  23.409  1.00  0.00           O  
ATOM   3122  CB  VAL 0 210     -17.506  50.305  25.407  1.00  0.00           C  
ATOM   3123  CG1 VAL 0 210     -18.887  49.685  25.561  1.00  0.00           C  
ATOM   3124  CG2 VAL 0 210     -16.903  50.623  26.767  1.00  0.00           C  
ATOM   3125  H   VAL 0 210     -16.791  48.037  26.304  1.00  0.00           H  
ATOM   3126  HA  VAL 0 210     -17.068  49.102  23.697  1.00  0.00           H  
ATOM   3127  HB  VAL 0 210     -17.630  51.228  24.839  1.00  0.00           H  
ATOM   3128 1HG1 VAL 0 210     -19.533  50.367  26.114  1.00  0.00           H  
ATOM   3129 2HG1 VAL 0 210     -19.314  49.499  24.576  1.00  0.00           H  
ATOM   3130 3HG1 VAL 0 210     -18.804  48.744  26.105  1.00  0.00           H  
ATOM   3131 1HG2 VAL 0 210     -17.567  51.292  27.312  1.00  0.00           H  
ATOM   3132 2HG2 VAL 0 210     -16.774  49.699  27.332  1.00  0.00           H  
ATOM   3133 3HG2 VAL 0 210     -15.934  51.104  26.632  1.00  0.00           H  
ATOM   3134  N   ASN 0 211     -14.194  49.796  25.059  1.00  0.00           N  
ATOM   3135  CA  ASN 0 211     -12.890  50.397  24.853  1.00  0.00           C  
ATOM   3136  C   ASN 0 211     -11.880  49.438  24.199  1.00  0.00           C  
ATOM   3137  O   ASN 0 211     -10.680  49.729  24.180  1.00  0.00           O  
ATOM   3138  CB  ASN 0 211     -12.351  50.911  26.170  1.00  0.00           C  
ATOM   3139  CG  ASN 0 211     -13.148  52.074  26.715  1.00  0.00           C  
ATOM   3140  OD1 ASN 0 211     -13.518  52.993  25.967  1.00  0.00           O  
ATOM   3141  ND2 ASN 0 211     -13.421  52.031  28.004  1.00  0.00           N  
ATOM   3142  H   ASN 0 211     -14.284  49.090  25.801  1.00  0.00           H  
ATOM   3143  HA  ASN 0 211     -13.007  51.241  24.175  1.00  0.00           H  
ATOM   3144 1HB  ASN 0 211     -12.373  50.095  26.901  1.00  0.00           H  
ATOM   3145 2HB  ASN 0 211     -11.312  51.214  26.047  1.00  0.00           H  
ATOM   3146 1HD2 ASN 0 211     -13.955  52.750  28.461  1.00  0.00           H  
ATOM   3147 2HD2 ASN 0 211     -13.099  51.254  28.549  1.00  0.00           H  
ATOM   3148  N   THR 0 212     -12.341  48.298  23.671  1.00  0.00           N  
ATOM   3149  CA  THR 0 212     -11.433  47.367  23.000  1.00  0.00           C  
ATOM   3150  C   THR 0 212     -10.798  48.114  21.857  1.00  0.00           C  
ATOM   3151  O   THR 0 212     -11.468  48.909  21.229  1.00  0.00           O  
ATOM   3152  CB  THR 0 212     -12.153  46.108  22.483  1.00  0.00           C  
ATOM   3153  OG1 THR 0 212     -11.189  45.183  21.962  1.00  0.00           O  
ATOM   3154  CG2 THR 0 212     -13.144  46.472  21.388  1.00  0.00           C  
ATOM   3155  H   THR 0 212     -13.332  48.066  23.726  1.00  0.00           H  
ATOM   3156  HA  THR 0 212     -10.654  47.053  23.695  1.00  0.00           H  
ATOM   3157  HB  THR 0 212     -12.686  45.631  23.304  1.00  0.00           H  
ATOM   3158  HG1 THR 0 212     -10.553  45.657  21.419  1.00  0.00           H  
ATOM   3159 1HG2 THR 0 212     -13.643  45.570  21.035  1.00  0.00           H  
ATOM   3160 2HG2 THR 0 212     -13.885  47.166  21.785  1.00  0.00           H  
ATOM   3161 3HG2 THR 0 212     -12.614  46.941  20.560  1.00  0.00           H  
ATOM   3162  N   ALA 0 213      -9.532  47.885  21.560  1.00  0.00           N  
ATOM   3163  CA  ALA 0 213      -8.959  48.567  20.400  1.00  0.00           C  
ATOM   3164  C   ALA 0 213      -8.638  47.602  19.279  1.00  0.00           C  
ATOM   3165  O   ALA 0 213      -8.354  46.429  19.528  1.00  0.00           O  
ATOM   3166  CB  ALA 0 213      -7.716  49.322  20.793  1.00  0.00           C  
ATOM   3167  H   ALA 0 213      -8.973  47.259  22.122  1.00  0.00           H  
ATOM   3168  HA  ALA 0 213      -9.685  49.275  20.020  1.00  0.00           H  
ATOM   3169 1HB  ALA 0 213      -7.353  49.822  19.924  1.00  0.00           H  
ATOM   3170 2HB  ALA 0 213      -7.953  50.050  21.567  1.00  0.00           H  
ATOM   3171 3HB  ALA 0 213      -6.965  48.630  21.159  1.00  0.00           H  
ATOM   3172  N   ASP 0 214      -8.660  48.104  18.046  1.00  0.00           N  
ATOM   3173  CA  ASP 0 214      -8.212  47.316  16.913  1.00  0.00           C  
ATOM   3174  C   ASP 0 214      -6.696  47.375  16.825  1.00  0.00           C  
ATOM   3175  O   ASP 0 214      -6.030  47.960  17.685  1.00  0.00           O  
ATOM   3176  CB  ASP 0 214      -8.853  47.779  15.580  1.00  0.00           C  
ATOM   3177  CG  ASP 0 214      -8.396  49.155  14.984  1.00  0.00           C  
ATOM   3178  OD1 ASP 0 214      -7.351  49.708  15.382  1.00  0.00           O  
ATOM   3179  OD2 ASP 0 214      -9.091  49.621  14.103  1.00  0.00           O  
ATOM   3180  H   ASP 0 214      -9.015  49.047  17.900  1.00  0.00           H  
ATOM   3181  HA  ASP 0 214      -8.493  46.275  17.075  1.00  0.00           H  
ATOM   3182 1HB  ASP 0 214      -8.693  47.010  14.824  1.00  0.00           H  
ATOM   3183 2HB  ASP 0 214      -9.925  47.848  15.716  1.00  0.00           H  
ATOM   3184  N   GLU 0 215      -6.159  46.816  15.756  1.00  0.00           N  
ATOM   3185  CA  GLU 0 215      -4.730  46.679  15.524  1.00  0.00           C  
ATOM   3186  C   GLU 0 215      -3.947  48.003  15.433  1.00  0.00           C  
ATOM   3187  O   GLU 0 215      -2.716  47.996  15.520  1.00  0.00           O  
ATOM   3188  CB  GLU 0 215      -4.532  45.811  14.282  1.00  0.00           C  
ATOM   3189  CG  GLU 0 215      -5.000  44.337  14.494  1.00  0.00           C  
ATOM   3190  CD  GLU 0 215      -6.521  44.099  14.346  1.00  0.00           C  
ATOM   3191  OE1 GLU 0 215      -7.192  44.915  13.774  1.00  0.00           O  
ATOM   3192  OE2 GLU 0 215      -7.002  43.100  14.851  1.00  0.00           O  
ATOM   3193  H   GLU 0 215      -6.776  46.411  15.072  1.00  0.00           H  
ATOM   3194  HA  GLU 0 215      -4.322  46.126  16.370  1.00  0.00           H  
ATOM   3195 1HB  GLU 0 215      -5.091  46.232  13.446  1.00  0.00           H  
ATOM   3196 2HB  GLU 0 215      -3.477  45.798  14.004  1.00  0.00           H  
ATOM   3197 1HG  GLU 0 215      -4.478  43.706  13.775  1.00  0.00           H  
ATOM   3198 2HG  GLU 0 215      -4.690  44.025  15.491  1.00  0.00           H  
ATOM   3199  N   THR 0 216      -4.644  49.127  15.217  1.00  0.00           N  
ATOM   3200  CA  THR 0 216      -4.006  50.433  15.112  1.00  0.00           C  
ATOM   3201  C   THR 0 216      -4.356  51.329  16.311  1.00  0.00           C  
ATOM   3202  O   THR 0 216      -4.054  52.531  16.315  1.00  0.00           O  
ATOM   3203  CB  THR 0 216      -4.374  51.126  13.789  1.00  0.00           C  
ATOM   3204  OG1 THR 0 216      -5.790  51.300  13.687  1.00  0.00           O  
ATOM   3205  CG2 THR 0 216      -3.894  50.289  12.632  1.00  0.00           C  
ATOM   3206  H   THR 0 216      -5.665  49.096  15.165  1.00  0.00           H  
ATOM   3207  HA  THR 0 216      -2.929  50.286  15.115  1.00  0.00           H  
ATOM   3208  HB  THR 0 216      -3.896  52.103  13.743  1.00  0.00           H  
ATOM   3209  HG1 THR 0 216      -6.275  50.671  14.283  1.00  0.00           H  
ATOM   3210 1HG2 THR 0 216      -4.147  50.784  11.696  1.00  0.00           H  
ATOM   3211 2HG2 THR 0 216      -2.813  50.167  12.701  1.00  0.00           H  
ATOM   3212 3HG2 THR 0 216      -4.374  49.310  12.665  1.00  0.00           H  
ATOM   3213  N   GLY 0 217      -5.008  50.742  17.321  1.00  0.00           N  
ATOM   3214  CA  GLY 0 217      -5.390  51.467  18.523  1.00  0.00           C  
ATOM   3215  C   GLY 0 217      -6.775  52.121  18.467  1.00  0.00           C  
ATOM   3216  O   GLY 0 217      -7.145  52.856  19.381  1.00  0.00           O  
ATOM   3217  H   GLY 0 217      -5.253  49.750  17.267  1.00  0.00           H  
ATOM   3218 1HA  GLY 0 217      -5.352  50.781  19.367  1.00  0.00           H  
ATOM   3219 2HA  GLY 0 217      -4.642  52.230  18.726  1.00  0.00           H  
ATOM   3220  N   TYR 0 218      -7.574  51.837  17.443  1.00  0.00           N  
ATOM   3221  CA  TYR 0 218      -8.878  52.489  17.390  1.00  0.00           C  
ATOM   3222  C   TYR 0 218      -9.950  51.688  18.094  1.00  0.00           C  
ATOM   3223  O   TYR 0 218     -10.150  50.501  17.836  1.00  0.00           O  
ATOM   3224  CB  TYR 0 218      -9.278  52.724  15.936  1.00  0.00           C  
ATOM   3225  CG  TYR 0 218      -8.571  53.856  15.276  1.00  0.00           C  
ATOM   3226  CD1 TYR 0 218      -7.243  53.759  14.980  1.00  0.00           C  
ATOM   3227  CD2 TYR 0 218      -9.283  54.966  14.890  1.00  0.00           C  
ATOM   3228  CE1 TYR 0 218      -6.600  54.790  14.344  1.00  0.00           C  
ATOM   3229  CE2 TYR 0 218      -8.660  56.000  14.257  1.00  0.00           C  
ATOM   3230  CZ  TYR 0 218      -7.316  55.923  13.986  1.00  0.00           C  
ATOM   3231  OH  TYR 0 218      -6.681  56.957  13.341  1.00  0.00           O  
ATOM   3232  H   TYR 0 218      -7.302  51.184  16.697  1.00  0.00           H  
ATOM   3233  HA  TYR 0 218      -8.801  53.453  17.892  1.00  0.00           H  
ATOM   3234 1HB  TYR 0 218      -9.102  51.829  15.355  1.00  0.00           H  
ATOM   3235 2HB  TYR 0 218     -10.330  52.935  15.898  1.00  0.00           H  
ATOM   3236  HD1 TYR 0 218      -6.696  52.873  15.270  1.00  0.00           H  
ATOM   3237  HD2 TYR 0 218     -10.347  55.013  15.086  1.00  0.00           H  
ATOM   3238  HE1 TYR 0 218      -5.533  54.713  14.126  1.00  0.00           H  
ATOM   3239  HE2 TYR 0 218      -9.226  56.873  13.957  1.00  0.00           H  
ATOM   3240  HH  TYR 0 218      -5.830  57.121  13.773  1.00  0.00           H  
ATOM   3241  N   THR 0 219     -10.631  52.352  19.009  1.00  0.00           N  
ATOM   3242  CA  THR 0 219     -11.708  51.755  19.759  1.00  0.00           C  
ATOM   3243  C   THR 0 219     -12.960  51.981  18.966  1.00  0.00           C  
ATOM   3244  O   THR 0 219     -12.934  52.838  18.087  1.00  0.00           O  
ATOM   3245  CB  THR 0 219     -11.819  52.435  21.131  1.00  0.00           C  
ATOM   3246  OG1 THR 0 219     -12.159  53.828  20.925  1.00  0.00           O  
ATOM   3247  CG2 THR 0 219     -10.506  52.305  21.879  1.00  0.00           C  
ATOM   3248  H   THR 0 219     -10.385  53.323  19.206  1.00  0.00           H  
ATOM   3249  HA  THR 0 219     -11.520  50.706  19.854  1.00  0.00           H  
ATOM   3250  HB  THR 0 219     -12.571  51.981  21.731  1.00  0.00           H  
ATOM   3251  HG1 THR 0 219     -11.362  54.299  20.622  1.00  0.00           H  
ATOM   3252 1HG2 THR 0 219     -10.589  52.791  22.847  1.00  0.00           H  
ATOM   3253 2HG2 THR 0 219     -10.286  51.251  22.022  1.00  0.00           H  
ATOM   3254 3HG2 THR 0 219      -9.702  52.765  21.306  1.00  0.00           H  
ATOM   3255  N   PRO 0 220     -14.081  51.307  19.251  1.00  0.00           N  
ATOM   3256  CA  PRO 0 220     -15.352  51.523  18.626  1.00  0.00           C  
ATOM   3257  C   PRO 0 220     -15.726  53.004  18.661  1.00  0.00           C  
ATOM   3258  O   PRO 0 220     -16.405  53.501  17.770  1.00  0.00           O  
ATOM   3259  CB  PRO 0 220     -16.297  50.669  19.478  1.00  0.00           C  
ATOM   3260  CG  PRO 0 220     -15.436  49.560  19.978  1.00  0.00           C  
ATOM   3261  CD  PRO 0 220     -14.107  50.211  20.252  1.00  0.00           C  
ATOM   3262  HA  PRO 0 220     -15.299  51.156  17.601  1.00  0.00           H  
ATOM   3263 1HB  PRO 0 220     -16.724  51.276  20.289  1.00  0.00           H  
ATOM   3264 2HB  PRO 0 220     -17.138  50.313  18.865  1.00  0.00           H  
ATOM   3265 1HG  PRO 0 220     -15.880  49.110  20.878  1.00  0.00           H  
ATOM   3266 2HG  PRO 0 220     -15.369  48.761  19.224  1.00  0.00           H  
ATOM   3267 1HD  PRO 0 220     -14.091  50.595  21.283  1.00  0.00           H  
ATOM   3268 2HD  PRO 0 220     -13.300  49.480  20.097  1.00  0.00           H  
ATOM   3269  N   LEU 0 221     -15.271  53.722  19.698  1.00  0.00           N  
ATOM   3270  CA  LEU 0 221     -15.565  55.139  19.828  1.00  0.00           C  
ATOM   3271  C   LEU 0 221     -14.707  55.920  18.841  1.00  0.00           C  
ATOM   3272  O   LEU 0 221     -15.176  56.880  18.227  1.00  0.00           O  
ATOM   3273  CB  LEU 0 221     -15.354  55.596  21.271  1.00  0.00           C  
ATOM   3274  CG  LEU 0 221     -15.818  57.012  21.590  1.00  0.00           C  
ATOM   3275  CD1 LEU 0 221     -17.317  57.125  21.334  1.00  0.00           C  
ATOM   3276  CD2 LEU 0 221     -15.500  57.340  23.029  1.00  0.00           C  
ATOM   3277  H   LEU 0 221     -14.716  53.283  20.418  1.00  0.00           H  
ATOM   3278  HA  LEU 0 221     -16.599  55.315  19.560  1.00  0.00           H  
ATOM   3279 1HB  LEU 0 221     -15.878  54.913  21.925  1.00  0.00           H  
ATOM   3280 2HB  LEU 0 221     -14.287  55.537  21.497  1.00  0.00           H  
ATOM   3281  HG  LEU 0 221     -15.317  57.705  20.942  1.00  0.00           H  
ATOM   3282 1HD1 LEU 0 221     -17.634  58.130  21.562  1.00  0.00           H  
ATOM   3283 2HD1 LEU 0 221     -17.533  56.900  20.291  1.00  0.00           H  
ATOM   3284 3HD1 LEU 0 221     -17.855  56.426  21.976  1.00  0.00           H  
ATOM   3285 1HD2 LEU 0 221     -15.816  58.347  23.232  1.00  0.00           H  
ATOM   3286 2HD2 LEU 0 221     -16.012  56.668  23.687  1.00  0.00           H  
ATOM   3287 3HD2 LEU 0 221     -14.435  57.252  23.196  1.00  0.00           H  
ATOM   3288  N   HIS 0 222     -13.442  55.515  18.660  1.00  0.00           N  
ATOM   3289  CA  HIS 0 222     -12.617  56.234  17.684  1.00  0.00           C  
ATOM   3290  C   HIS 0 222     -13.139  55.951  16.284  1.00  0.00           C  
ATOM   3291  O   HIS 0 222     -13.138  56.829  15.416  1.00  0.00           O  
ATOM   3292  CB  HIS 0 222     -11.158  55.783  17.642  1.00  0.00           C  
ATOM   3293  CG  HIS 0 222     -10.313  56.072  18.772  1.00  0.00           C  
ATOM   3294  ND1 HIS 0 222     -10.142  55.191  19.796  1.00  0.00           N  
ATOM   3295  CD2 HIS 0 222      -9.571  57.146  19.075  1.00  0.00           C  
ATOM   3296  CE1 HIS 0 222      -9.323  55.708  20.675  1.00  0.00           C  
ATOM   3297  NE2 HIS 0 222      -8.980  56.891  20.265  1.00  0.00           N  
ATOM   3298  H   HIS 0 222     -13.070  54.741  19.214  1.00  0.00           H  
ATOM   3299  HA  HIS 0 222     -12.661  57.306  17.862  1.00  0.00           H  
ATOM   3300 1HB  HIS 0 222     -11.125  54.715  17.461  1.00  0.00           H  
ATOM   3301 2HB  HIS 0 222     -10.702  56.259  16.810  1.00  0.00           H  
ATOM   3302  HD2 HIS 0 222      -9.466  58.058  18.497  1.00  0.00           H  
ATOM   3303  HE1 HIS 0 222      -8.998  55.242  21.597  1.00  0.00           H  
ATOM   3304  HE2 HIS 0 222      -8.374  57.527  20.795  1.00  0.00           H  
ATOM   3305  N   LEU 0 223     -13.569  54.709  16.054  1.00  0.00           N  
ATOM   3306  CA  LEU 0 223     -14.023  54.310  14.734  1.00  0.00           C  
ATOM   3307  C   LEU 0 223     -15.334  55.007  14.421  1.00  0.00           C  
ATOM   3308  O   LEU 0 223     -15.507  55.612  13.361  1.00  0.00           O  
ATOM   3309  CB  LEU 0 223     -14.246  52.793  14.709  1.00  0.00           C  
ATOM   3310  CG  LEU 0 223     -12.995  51.932  14.860  1.00  0.00           C  
ATOM   3311  CD1 LEU 0 223     -13.393  50.479  15.023  1.00  0.00           C  
ATOM   3312  CD2 LEU 0 223     -12.100  52.128  13.652  1.00  0.00           C  
ATOM   3313  H   LEU 0 223     -13.560  54.031  16.813  1.00  0.00           H  
ATOM   3314  HA  LEU 0 223     -13.276  54.597  13.995  1.00  0.00           H  
ATOM   3315 1HB  LEU 0 223     -14.925  52.533  15.516  1.00  0.00           H  
ATOM   3316 2HB  LEU 0 223     -14.720  52.529  13.769  1.00  0.00           H  
ATOM   3317  HG  LEU 0 223     -12.468  52.223  15.752  1.00  0.00           H  
ATOM   3318 1HD1 LEU 0 223     -12.494  49.874  15.141  1.00  0.00           H  
ATOM   3319 2HD1 LEU 0 223     -14.017  50.365  15.895  1.00  0.00           H  
ATOM   3320 3HD1 LEU 0 223     -13.935  50.151  14.152  1.00  0.00           H  
ATOM   3321 1HD2 LEU 0 223     -11.198  51.514  13.766  1.00  0.00           H  
ATOM   3322 2HD2 LEU 0 223     -12.635  51.824  12.755  1.00  0.00           H  
ATOM   3323 3HD2 LEU 0 223     -11.819  53.177  13.575  1.00  0.00           H  
ATOM   3324  N   ALA 0 224     -16.253  54.997  15.379  1.00  0.00           N  
ATOM   3325  CA  ALA 0 224     -17.515  55.657  15.168  1.00  0.00           C  
ATOM   3326  C   ALA 0 224     -17.322  57.153  14.966  1.00  0.00           C  
ATOM   3327  O   ALA 0 224     -17.950  57.763  14.094  1.00  0.00           O  
ATOM   3328  CB  ALA 0 224     -18.420  55.399  16.346  1.00  0.00           C  
ATOM   3329  H   ALA 0 224     -16.104  54.498  16.253  1.00  0.00           H  
ATOM   3330  HA  ALA 0 224     -17.966  55.241  14.273  1.00  0.00           H  
ATOM   3331 1HB  ALA 0 224     -19.377  55.869  16.180  1.00  0.00           H  
ATOM   3332 2HB  ALA 0 224     -18.542  54.332  16.448  1.00  0.00           H  
ATOM   3333 3HB  ALA 0 224     -17.964  55.802  17.250  1.00  0.00           H  
ATOM   3334  N   ALA 0 225     -16.417  57.765  15.742  1.00  0.00           N  
ATOM   3335  CA  ALA 0 225     -16.181  59.185  15.570  1.00  0.00           C  
ATOM   3336  C   ALA 0 225     -15.550  59.488  14.216  1.00  0.00           C  
ATOM   3337  O   ALA 0 225     -16.057  60.316  13.466  1.00  0.00           O  
ATOM   3338  CB  ALA 0 225     -15.310  59.715  16.695  1.00  0.00           C  
ATOM   3339  H   ALA 0 225     -15.924  57.264  16.481  1.00  0.00           H  
ATOM   3340  HA  ALA 0 225     -17.131  59.681  15.612  1.00  0.00           H  
ATOM   3341 1HB  ALA 0 225     -15.164  60.787  16.577  1.00  0.00           H  
ATOM   3342 2HB  ALA 0 225     -15.801  59.519  17.646  1.00  0.00           H  
ATOM   3343 3HB  ALA 0 225     -14.341  59.218  16.678  1.00  0.00           H  
ATOM   3344  N   ARG 0 226     -14.502  58.744  13.849  1.00  0.00           N  
ATOM   3345  CA  ARG 0 226     -13.781  58.967  12.595  1.00  0.00           C  
ATOM   3346  C   ARG 0 226     -14.665  58.883  11.362  1.00  0.00           C  
ATOM   3347  O   ARG 0 226     -14.544  59.700  10.440  1.00  0.00           O  
ATOM   3348  CB  ARG 0 226     -12.660  57.954  12.420  1.00  0.00           C  
ATOM   3349  CG  ARG 0 226     -11.803  58.178  11.164  1.00  0.00           C  
ATOM   3350  CD  ARG 0 226     -10.726  57.148  10.982  1.00  0.00           C  
ATOM   3351  NE  ARG 0 226     -11.256  55.816  10.643  1.00  0.00           N  
ATOM   3352  CZ  ARG 0 226     -10.578  54.667  10.852  1.00  0.00           C  
ATOM   3353  NH1 ARG 0 226      -9.374  54.727  11.350  1.00  0.00           N  
ATOM   3354  NH2 ARG 0 226     -11.109  53.496  10.554  1.00  0.00           N  
ATOM   3355  H   ARG 0 226     -14.160  58.016  14.474  1.00  0.00           H  
ATOM   3356  HA  ARG 0 226     -13.344  59.965  12.630  1.00  0.00           H  
ATOM   3357 1HB  ARG 0 226     -12.014  57.992  13.274  1.00  0.00           H  
ATOM   3358 2HB  ARG 0 226     -13.087  56.947  12.379  1.00  0.00           H  
ATOM   3359 1HG  ARG 0 226     -12.454  58.143  10.285  1.00  0.00           H  
ATOM   3360 2HG  ARG 0 226     -11.332  59.159  11.228  1.00  0.00           H  
ATOM   3361 1HD  ARG 0 226     -10.065  57.464  10.178  1.00  0.00           H  
ATOM   3362 2HD  ARG 0 226     -10.153  57.062  11.905  1.00  0.00           H  
ATOM   3363  HE  ARG 0 226     -12.183  55.757  10.189  1.00  0.00           H  
ATOM   3364 1HH1 ARG 0 226      -8.969  55.635  11.542  1.00  0.00           H  
ATOM   3365 2HH1 ARG 0 226      -8.847  53.882  11.512  1.00  0.00           H  
ATOM   3366 1HH2 ARG 0 226     -12.044  53.442  10.169  1.00  0.00           H  
ATOM   3367 2HH2 ARG 0 226     -10.584  52.650  10.721  1.00  0.00           H  
ATOM   3368  N   GLU 0 227     -15.564  57.903  11.346  1.00  0.00           N  
ATOM   3369  CA  GLU 0 227     -16.391  57.660  10.181  1.00  0.00           C  
ATOM   3370  C   GLU 0 227     -17.701  58.465  10.166  1.00  0.00           C  
ATOM   3371  O   GLU 0 227     -18.508  58.307   9.249  1.00  0.00           O  
ATOM   3372  CB  GLU 0 227     -16.689  56.168  10.075  1.00  0.00           C  
ATOM   3373  CG  GLU 0 227     -15.452  55.263   9.885  1.00  0.00           C  
ATOM   3374  CD  GLU 0 227     -14.665  55.503   8.621  1.00  0.00           C  
ATOM   3375  OE1 GLU 0 227     -15.255  55.661   7.579  1.00  0.00           O  
ATOM   3376  OE2 GLU 0 227     -13.449  55.495   8.700  1.00  0.00           O  
ATOM   3377  H   GLU 0 227     -15.637  57.262  12.142  1.00  0.00           H  
ATOM   3378  HA  GLU 0 227     -15.816  57.947   9.302  1.00  0.00           H  
ATOM   3379 1HB  GLU 0 227     -17.157  55.853  10.998  1.00  0.00           H  
ATOM   3380 2HB  GLU 0 227     -17.390  55.984   9.264  1.00  0.00           H  
ATOM   3381 1HG  GLU 0 227     -14.787  55.414  10.734  1.00  0.00           H  
ATOM   3382 2HG  GLU 0 227     -15.785  54.223   9.906  1.00  0.00           H  
ATOM   3383  N   GLY 0 228     -17.928  59.316  11.175  1.00  0.00           N  
ATOM   3384  CA  GLY 0 228     -19.138  60.135  11.216  1.00  0.00           C  
ATOM   3385  C   GLY 0 228     -20.386  59.456  11.779  1.00  0.00           C  
ATOM   3386  O   GLY 0 228     -21.504  59.963  11.628  1.00  0.00           O  
ATOM   3387  H   GLY 0 228     -17.236  59.438  11.917  1.00  0.00           H  
ATOM   3388 1HA  GLY 0 228     -18.925  61.032  11.787  1.00  0.00           H  
ATOM   3389 2HA  GLY 0 228     -19.355  60.479  10.208  1.00  0.00           H  
ATOM   3390  N   HIS 0 229     -20.231  58.324  12.455  1.00  0.00           N  
ATOM   3391  CA  HIS 0 229     -21.397  57.594  12.924  1.00  0.00           C  
ATOM   3392  C   HIS 0 229     -21.915  58.146  14.239  1.00  0.00           C  
ATOM   3393  O   HIS 0 229     -21.788  57.514  15.288  1.00  0.00           O  
ATOM   3394  CB  HIS 0 229     -21.079  56.120  13.098  1.00  0.00           C  
ATOM   3395  CG  HIS 0 229     -20.702  55.400  11.834  1.00  0.00           C  
ATOM   3396  ND1 HIS 0 229     -21.503  55.368  10.709  1.00  0.00           N  
ATOM   3397  CD2 HIS 0 229     -19.610  54.675  11.538  1.00  0.00           C  
ATOM   3398  CE1 HIS 0 229     -20.893  54.647   9.769  1.00  0.00           C  
ATOM   3399  NE2 HIS 0 229     -19.749  54.214  10.260  1.00  0.00           N  
ATOM   3400  H   HIS 0 229     -19.298  57.973  12.663  1.00  0.00           H  
ATOM   3401  HA  HIS 0 229     -22.198  57.681  12.191  1.00  0.00           H  
ATOM   3402 1HB  HIS 0 229     -20.275  56.008  13.810  1.00  0.00           H  
ATOM   3403 2HB  HIS 0 229     -21.953  55.633  13.509  1.00  0.00           H  
ATOM   3404  HD2 HIS 0 229     -18.767  54.484  12.187  1.00  0.00           H  
ATOM   3405  HE1 HIS 0 229     -21.275  54.435   8.771  1.00  0.00           H  
ATOM   3406  HE2 HIS 0 229     -19.046  53.617   9.797  1.00  0.00           H  
ATOM   3407  N   LEU 0 230     -22.544  59.310  14.170  1.00  0.00           N  
ATOM   3408  CA  LEU 0 230     -23.026  60.010  15.361  1.00  0.00           C  
ATOM   3409  C   LEU 0 230     -23.857  59.111  16.266  1.00  0.00           C  
ATOM   3410  O   LEU 0 230     -23.667  59.099  17.480  1.00  0.00           O  
ATOM   3411  CB  LEU 0 230     -23.862  61.228  14.949  1.00  0.00           C  
ATOM   3412  CG  LEU 0 230     -24.444  62.056  16.103  1.00  0.00           C  
ATOM   3413  CD1 LEU 0 230     -23.310  62.688  16.897  1.00  0.00           C  
ATOM   3414  CD2 LEU 0 230     -25.379  63.118  15.544  1.00  0.00           C  
ATOM   3415  H   LEU 0 230     -22.606  59.734  13.242  1.00  0.00           H  
ATOM   3416  HA  LEU 0 230     -22.164  60.355  15.926  1.00  0.00           H  
ATOM   3417 1HB  LEU 0 230     -23.240  61.890  14.349  1.00  0.00           H  
ATOM   3418 2HB  LEU 0 230     -24.694  60.887  14.333  1.00  0.00           H  
ATOM   3419  HG  LEU 0 230     -24.999  61.402  16.776  1.00  0.00           H  
ATOM   3420 1HD1 LEU 0 230     -23.724  63.276  17.717  1.00  0.00           H  
ATOM   3421 2HD1 LEU 0 230     -22.668  61.906  17.301  1.00  0.00           H  
ATOM   3422 3HD1 LEU 0 230     -22.726  63.337  16.245  1.00  0.00           H  
ATOM   3423 1HD2 LEU 0 230     -25.794  63.705  16.364  1.00  0.00           H  
ATOM   3424 2HD2 LEU 0 230     -24.826  63.773  14.872  1.00  0.00           H  
ATOM   3425 3HD2 LEU 0 230     -26.190  62.637  14.996  1.00  0.00           H  
ATOM   3426  N   GLU 0 231     -24.780  58.353  15.673  1.00  0.00           N  
ATOM   3427  CA  GLU 0 231     -25.684  57.497  16.440  1.00  0.00           C  
ATOM   3428  C   GLU 0 231     -24.924  56.398  17.186  1.00  0.00           C  
ATOM   3429  O   GLU 0 231     -25.376  55.913  18.231  1.00  0.00           O  
ATOM   3430  CB  GLU 0 231     -26.742  56.886  15.522  1.00  0.00           C  
ATOM   3431  CG  GLU 0 231     -27.712  57.904  14.924  1.00  0.00           C  
ATOM   3432  CD  GLU 0 231     -28.734  57.286  13.996  1.00  0.00           C  
ATOM   3433  OE1 GLU 0 231     -28.614  56.122  13.694  1.00  0.00           O  
ATOM   3434  OE2 GLU 0 231     -29.637  57.983  13.594  1.00  0.00           O  
ATOM   3435  H   GLU 0 231     -24.859  58.385  14.667  1.00  0.00           H  
ATOM   3436  HA  GLU 0 231     -26.190  58.117  17.185  1.00  0.00           H  
ATOM   3437 1HB  GLU 0 231     -26.256  56.342  14.712  1.00  0.00           H  
ATOM   3438 2HB  GLU 0 231     -27.339  56.177  16.086  1.00  0.00           H  
ATOM   3439 1HG  GLU 0 231     -28.236  58.404  15.738  1.00  0.00           H  
ATOM   3440 2HG  GLU 0 231     -27.141  58.657  14.382  1.00  0.00           H  
ATOM   3441  N   ILE 0 232     -23.786  55.974  16.628  1.00  0.00           N  
ATOM   3442  CA  ILE 0 232     -22.985  54.967  17.282  1.00  0.00           C  
ATOM   3443  C   ILE 0 232     -22.205  55.608  18.390  1.00  0.00           C  
ATOM   3444  O   ILE 0 232     -22.109  55.058  19.481  1.00  0.00           O  
ATOM   3445  CB  ILE 0 232     -22.079  54.183  16.353  1.00  0.00           C  
ATOM   3446  CG1 ILE 0 232     -22.949  53.373  15.472  1.00  0.00           C  
ATOM   3447  CG2 ILE 0 232     -21.149  53.323  17.175  1.00  0.00           C  
ATOM   3448  CD1 ILE 0 232     -22.260  52.655  14.381  1.00  0.00           C  
ATOM   3449  H   ILE 0 232     -23.427  56.415  15.791  1.00  0.00           H  
ATOM   3450  HA  ILE 0 232     -23.657  54.238  17.705  1.00  0.00           H  
ATOM   3451  HB  ILE 0 232     -21.515  54.857  15.732  1.00  0.00           H  
ATOM   3452 1HG1 ILE 0 232     -23.448  52.669  16.096  1.00  0.00           H  
ATOM   3453 2HG1 ILE 0 232     -23.694  54.033  15.024  1.00  0.00           H  
ATOM   3454 1HG2 ILE 0 232     -20.505  52.740  16.519  1.00  0.00           H  
ATOM   3455 2HG2 ILE 0 232     -20.539  53.955  17.819  1.00  0.00           H  
ATOM   3456 3HG2 ILE 0 232     -21.741  52.672  17.778  1.00  0.00           H  
ATOM   3457 1HD1 ILE 0 232     -22.992  52.098  13.819  1.00  0.00           H  
ATOM   3458 2HD1 ILE 0 232     -21.751  53.342  13.731  1.00  0.00           H  
ATOM   3459 3HD1 ILE 0 232     -21.554  51.987  14.794  1.00  0.00           H  
ATOM   3460  N   VAL 0 233     -21.678  56.798  18.137  1.00  0.00           N  
ATOM   3461  CA  VAL 0 233     -20.946  57.486  19.178  1.00  0.00           C  
ATOM   3462  C   VAL 0 233     -21.848  57.638  20.401  1.00  0.00           C  
ATOM   3463  O   VAL 0 233     -21.440  57.330  21.518  1.00  0.00           O  
ATOM   3464  CB  VAL 0 233     -20.489  58.888  18.684  1.00  0.00           C  
ATOM   3465  CG1 VAL 0 233     -19.953  59.708  19.831  1.00  0.00           C  
ATOM   3466  CG2 VAL 0 233     -19.416  58.730  17.609  1.00  0.00           C  
ATOM   3467  H   VAL 0 233     -21.785  57.208  17.210  1.00  0.00           H  
ATOM   3468  HA  VAL 0 233     -20.070  56.895  19.445  1.00  0.00           H  
ATOM   3469  HB  VAL 0 233     -21.346  59.416  18.275  1.00  0.00           H  
ATOM   3470 1HG1 VAL 0 233     -19.659  60.686  19.483  1.00  0.00           H  
ATOM   3471 2HG1 VAL 0 233     -20.733  59.816  20.577  1.00  0.00           H  
ATOM   3472 3HG1 VAL 0 233     -19.108  59.217  20.260  1.00  0.00           H  
ATOM   3473 1HG2 VAL 0 233     -19.109  59.702  17.261  1.00  0.00           H  
ATOM   3474 2HG2 VAL 0 233     -18.556  58.204  18.024  1.00  0.00           H  
ATOM   3475 3HG2 VAL 0 233     -19.823  58.167  16.778  1.00  0.00           H  
ATOM   3476  N   GLU 0 234     -23.098  58.055  20.205  1.00  0.00           N  
ATOM   3477  CA  GLU 0 234     -23.973  58.189  21.361  1.00  0.00           C  
ATOM   3478  C   GLU 0 234     -24.324  56.851  22.059  1.00  0.00           C  
ATOM   3479  O   GLU 0 234     -24.248  56.760  23.290  1.00  0.00           O  
ATOM   3480  CB  GLU 0 234     -25.264  58.910  20.948  1.00  0.00           C  
ATOM   3481  CG  GLU 0 234     -25.089  60.414  20.599  1.00  0.00           C  
ATOM   3482  CD  GLU 0 234     -26.401  61.096  20.220  1.00  0.00           C  
ATOM   3483  OE1 GLU 0 234     -27.398  60.415  20.142  1.00  0.00           O  
ATOM   3484  OE2 GLU 0 234     -26.405  62.292  20.019  1.00  0.00           O  
ATOM   3485  H   GLU 0 234     -23.414  58.309  19.269  1.00  0.00           H  
ATOM   3486  HA  GLU 0 234     -23.460  58.813  22.090  1.00  0.00           H  
ATOM   3487 1HB  GLU 0 234     -25.678  58.416  20.063  1.00  0.00           H  
ATOM   3488 2HB  GLU 0 234     -26.001  58.826  21.745  1.00  0.00           H  
ATOM   3489 1HG  GLU 0 234     -24.659  60.928  21.455  1.00  0.00           H  
ATOM   3490 2HG  GLU 0 234     -24.386  60.502  19.766  1.00  0.00           H  
ATOM   3491  N   VAL 0 235     -24.649  55.779  21.309  1.00  0.00           N  
ATOM   3492  CA  VAL 0 235     -25.050  54.542  22.007  1.00  0.00           C  
ATOM   3493  C   VAL 0 235     -23.868  53.909  22.714  1.00  0.00           C  
ATOM   3494  O   VAL 0 235     -24.014  53.244  23.738  1.00  0.00           O  
ATOM   3495  CB  VAL 0 235     -25.645  53.526  21.014  1.00  0.00           C  
ATOM   3496  CG1 VAL 0 235     -24.538  52.823  20.244  1.00  0.00           C  
ATOM   3497  CG2 VAL 0 235     -26.507  52.519  21.760  1.00  0.00           C  
ATOM   3498  H   VAL 0 235     -24.683  55.836  20.289  1.00  0.00           H  
ATOM   3499  HA  VAL 0 235     -25.797  54.801  22.754  1.00  0.00           H  
ATOM   3500  HB  VAL 0 235     -26.256  54.059  20.285  1.00  0.00           H  
ATOM   3501 1HG1 VAL 0 235     -24.976  52.108  19.547  1.00  0.00           H  
ATOM   3502 2HG1 VAL 0 235     -23.956  53.559  19.690  1.00  0.00           H  
ATOM   3503 3HG1 VAL 0 235     -23.887  52.295  20.942  1.00  0.00           H  
ATOM   3504 1HG2 VAL 0 235     -26.926  51.803  21.052  1.00  0.00           H  
ATOM   3505 2HG2 VAL 0 235     -25.898  51.990  22.493  1.00  0.00           H  
ATOM   3506 3HG2 VAL 0 235     -27.318  53.040  22.270  1.00  0.00           H  
ATOM   3507  N   LEU 0 236     -22.696  54.110  22.158  1.00  0.00           N  
ATOM   3508  CA  LEU 0 236     -21.462  53.615  22.697  1.00  0.00           C  
ATOM   3509  C   LEU 0 236     -21.057  54.376  23.972  1.00  0.00           C  
ATOM   3510  O   LEU 0 236     -20.715  53.761  24.991  1.00  0.00           O  
ATOM   3511  CB  LEU 0 236     -20.472  53.713  21.571  1.00  0.00           C  
ATOM   3512  CG  LEU 0 236     -19.180  53.290  21.773  1.00  0.00           C  
ATOM   3513  CD1 LEU 0 236     -19.109  51.820  22.177  1.00  0.00           C  
ATOM   3514  CD2 LEU 0 236     -18.520  53.501  20.562  1.00  0.00           C  
ATOM   3515  H   LEU 0 236     -22.644  54.631  21.282  1.00  0.00           H  
ATOM   3516  HA  LEU 0 236     -21.598  52.566  22.949  1.00  0.00           H  
ATOM   3517 1HB  LEU 0 236     -20.867  53.154  20.723  1.00  0.00           H  
ATOM   3518 2HB  LEU 0 236     -20.408  54.763  21.283  1.00  0.00           H  
ATOM   3519  HG  LEU 0 236     -18.740  53.889  22.516  1.00  0.00           H  
ATOM   3520 1HD1 LEU 0 236     -18.063  51.525  22.307  1.00  0.00           H  
ATOM   3521 2HD1 LEU 0 236     -19.646  51.672  23.111  1.00  0.00           H  
ATOM   3522 3HD1 LEU 0 236     -19.560  51.213  21.392  1.00  0.00           H  
ATOM   3523 1HD2 LEU 0 236     -17.535  53.223  20.735  1.00  0.00           H  
ATOM   3524 2HD2 LEU 0 236     -18.966  52.896  19.772  1.00  0.00           H  
ATOM   3525 3HD2 LEU 0 236     -18.592  54.547  20.301  1.00  0.00           H  
ATOM   3526  N   LEU 0 237     -21.167  55.709  23.957  1.00  0.00           N  
ATOM   3527  CA  LEU 0 237     -20.837  56.507  25.140  1.00  0.00           C  
ATOM   3528  C   LEU 0 237     -21.750  56.148  26.310  1.00  0.00           C  
ATOM   3529  O   LEU 0 237     -21.307  56.073  27.459  1.00  0.00           O  
ATOM   3530  CB  LEU 0 237     -20.961  58.003  24.826  1.00  0.00           C  
ATOM   3531  CG  LEU 0 237     -19.886  58.578  23.895  1.00  0.00           C  
ATOM   3532  CD1 LEU 0 237     -20.280  59.987  23.473  1.00  0.00           C  
ATOM   3533  CD2 LEU 0 237     -18.542  58.577  24.608  1.00  0.00           C  
ATOM   3534  H   LEU 0 237     -21.455  56.192  23.103  1.00  0.00           H  
ATOM   3535  HA  LEU 0 237     -19.807  56.301  25.427  1.00  0.00           H  
ATOM   3536 1HB  LEU 0 237     -21.930  58.182  24.363  1.00  0.00           H  
ATOM   3537 2HB  LEU 0 237     -20.920  58.559  25.762  1.00  0.00           H  
ATOM   3538  HG  LEU 0 237     -19.819  57.967  22.994  1.00  0.00           H  
ATOM   3539 1HD1 LEU 0 237     -19.516  60.396  22.811  1.00  0.00           H  
ATOM   3540 2HD1 LEU 0 237     -21.235  59.956  22.948  1.00  0.00           H  
ATOM   3541 3HD1 LEU 0 237     -20.371  60.619  24.355  1.00  0.00           H  
ATOM   3542 1HD2 LEU 0 237     -17.778  58.986  23.946  1.00  0.00           H  
ATOM   3543 2HD2 LEU 0 237     -18.607  59.189  25.508  1.00  0.00           H  
ATOM   3544 3HD2 LEU 0 237     -18.277  57.556  24.883  1.00  0.00           H  
ATOM   3545  N   LYS 0 238     -23.021  55.862  26.020  1.00  0.00           N  
ATOM   3546  CA  LYS 0 238     -23.982  55.474  27.054  1.00  0.00           C  
ATOM   3547  C   LYS 0 238     -23.606  54.158  27.754  1.00  0.00           C  
ATOM   3548  O   LYS 0 238     -24.111  53.867  28.841  1.00  0.00           O  
ATOM   3549  CB  LYS 0 238     -25.382  55.357  26.447  1.00  0.00           C  
ATOM   3550  CG  LYS 0 238     -26.012  56.688  26.058  1.00  0.00           C  
ATOM   3551  CD  LYS 0 238     -27.365  56.485  25.392  1.00  0.00           C  
ATOM   3552  CE  LYS 0 238     -27.983  57.812  24.978  1.00  0.00           C  
ATOM   3553  NZ  LYS 0 238     -29.294  57.627  24.297  1.00  0.00           N  
ATOM   3554  H   LYS 0 238     -23.354  55.953  25.056  1.00  0.00           H  
ATOM   3555  HA  LYS 0 238     -23.983  56.253  27.814  1.00  0.00           H  
ATOM   3556 1HB  LYS 0 238     -25.340  54.733  25.554  1.00  0.00           H  
ATOM   3557 2HB  LYS 0 238     -26.047  54.867  27.158  1.00  0.00           H  
ATOM   3558 1HG  LYS 0 238     -26.144  57.302  26.949  1.00  0.00           H  
ATOM   3559 2HG  LYS 0 238     -25.353  57.215  25.369  1.00  0.00           H  
ATOM   3560 1HD  LYS 0 238     -27.245  55.857  24.508  1.00  0.00           H  
ATOM   3561 2HD  LYS 0 238     -28.039  55.981  26.085  1.00  0.00           H  
ATOM   3562 1HE  LYS 0 238     -28.130  58.435  25.858  1.00  0.00           H  
ATOM   3563 2HE  LYS 0 238     -27.307  58.332  24.300  1.00  0.00           H  
ATOM   3564 1HZ  LYS 0 238     -29.670  58.528  24.039  1.00  0.00           H  
ATOM   3565 2HZ  LYS 0 238     -29.167  57.064  23.467  1.00  0.00           H  
ATOM   3566 3HZ  LYS 0 238     -29.936  57.162  24.923  1.00  0.00           H  
ATOM   3567  N   ASN 0 239     -22.735  53.358  27.127  1.00  0.00           N  
ATOM   3568  CA  ASN 0 239     -22.274  52.092  27.674  1.00  0.00           C  
ATOM   3569  C   ASN 0 239     -20.881  52.212  28.302  1.00  0.00           C  
ATOM   3570  O   ASN 0 239     -20.255  51.201  28.634  1.00  0.00           O  
ATOM   3571  CB  ASN 0 239     -22.315  51.004  26.617  1.00  0.00           C  
ATOM   3572  CG  ASN 0 239     -23.718  50.530  26.280  1.00  0.00           C  
ATOM   3573  OD1 ASN 0 239     -24.278  49.723  27.034  1.00  0.00           O  
ATOM   3574  ND2 ASN 0 239     -24.295  51.002  25.214  1.00  0.00           N  
ATOM   3575  H   ASN 0 239     -22.327  53.647  26.242  1.00  0.00           H  
ATOM   3576  HA  ASN 0 239     -22.955  51.801  28.474  1.00  0.00           H  
ATOM   3577 1HB  ASN 0 239     -21.843  51.376  25.704  1.00  0.00           H  
ATOM   3578 2HB  ASN 0 239     -21.738  50.151  26.964  1.00  0.00           H  
ATOM   3579 1HD2 ASN 0 239     -25.219  50.712  24.978  1.00  0.00           H  
ATOM   3580 2HD2 ASN 0 239     -23.838  51.695  24.639  1.00  0.00           H  
ATOM   3581  N   GLY 0 240     -20.408  53.448  28.503  1.00  0.00           N  
ATOM   3582  CA  GLY 0 240     -19.130  53.675  29.166  1.00  0.00           C  
ATOM   3583  C   GLY 0 240     -17.896  53.864  28.277  1.00  0.00           C  
ATOM   3584  O   GLY 0 240     -16.775  53.816  28.786  1.00  0.00           O  
ATOM   3585  H   GLY 0 240     -20.933  54.265  28.191  1.00  0.00           H  
ATOM   3586 1HA  GLY 0 240     -19.233  54.557  29.797  1.00  0.00           H  
ATOM   3587 2HA  GLY 0 240     -18.943  52.845  29.845  1.00  0.00           H  
ATOM   3588  N   ALA 0 241     -18.053  54.056  26.965  1.00  0.00           N  
ATOM   3589  CA  ALA 0 241     -16.850  54.254  26.154  1.00  0.00           C  
ATOM   3590  C   ALA 0 241     -16.082  55.496  26.630  1.00  0.00           C  
ATOM   3591  O   ALA 0 241     -16.676  56.501  27.022  1.00  0.00           O  
ATOM   3592  CB  ALA 0 241     -17.201  54.349  24.696  1.00  0.00           C  
ATOM   3593  H   ALA 0 241     -18.976  54.064  26.527  1.00  0.00           H  
ATOM   3594  HA  ALA 0 241     -16.201  53.392  26.292  1.00  0.00           H  
ATOM   3595 1HB  ALA 0 241     -16.289  54.447  24.121  1.00  0.00           H  
ATOM   3596 2HB  ALA 0 241     -17.703  53.446  24.421  1.00  0.00           H  
ATOM   3597 3HB  ALA 0 241     -17.846  55.196  24.514  1.00  0.00           H  
ATOM   3598  N   ASP 0 242     -14.751  55.403  26.607  1.00  0.00           N  
ATOM   3599  CA  ASP 0 242     -13.844  56.461  27.063  1.00  0.00           C  
ATOM   3600  C   ASP 0 242     -13.512  57.524  26.017  1.00  0.00           C  
ATOM   3601  O   ASP 0 242     -12.763  57.281  25.069  1.00  0.00           O  
ATOM   3602  CB  ASP 0 242     -12.556  55.825  27.609  1.00  0.00           C  
ATOM   3603  CG  ASP 0 242     -11.513  56.803  28.234  1.00  0.00           C  
ATOM   3604  OD1 ASP 0 242     -11.575  58.006  28.024  1.00  0.00           O  
ATOM   3605  OD2 ASP 0 242     -10.656  56.309  28.932  1.00  0.00           O  
ATOM   3606  H   ASP 0 242     -14.345  54.531  26.283  1.00  0.00           H  
ATOM   3607  HA  ASP 0 242     -14.331  56.969  27.894  1.00  0.00           H  
ATOM   3608 1HB  ASP 0 242     -12.832  55.101  28.378  1.00  0.00           H  
ATOM   3609 2HB  ASP 0 242     -12.079  55.263  26.820  1.00  0.00           H  
ATOM   3610  N   VAL 0 243     -14.044  58.723  26.234  1.00  0.00           N  
ATOM   3611  CA  VAL 0 243     -13.892  59.869  25.338  1.00  0.00           C  
ATOM   3612  C   VAL 0 243     -12.452  60.321  25.110  1.00  0.00           C  
ATOM   3613  O   VAL 0 243     -12.188  61.056  24.155  1.00  0.00           O  
ATOM   3614  CB  VAL 0 243     -14.693  61.061  25.896  1.00  0.00           C  
ATOM   3615  CG1 VAL 0 243     -16.184  60.760  25.869  1.00  0.00           C  
ATOM   3616  CG2 VAL 0 243     -14.231  61.378  27.310  1.00  0.00           C  
ATOM   3617  H   VAL 0 243     -14.617  58.831  27.058  1.00  0.00           H  
ATOM   3618  HA  VAL 0 243     -14.312  59.605  24.376  1.00  0.00           H  
ATOM   3619  HB  VAL 0 243     -14.528  61.929  25.256  1.00  0.00           H  
ATOM   3620 1HG1 VAL 0 243     -16.734  61.613  26.266  1.00  0.00           H  
ATOM   3621 2HG1 VAL 0 243     -16.498  60.572  24.843  1.00  0.00           H  
ATOM   3622 3HG1 VAL 0 243     -16.388  59.881  26.479  1.00  0.00           H  
ATOM   3623 1HG2 VAL 0 243     -14.801  62.222  27.698  1.00  0.00           H  
ATOM   3624 2HG2 VAL 0 243     -14.390  60.508  27.948  1.00  0.00           H  
ATOM   3625 3HG2 VAL 0 243     -13.171  61.631  27.299  1.00  0.00           H  
ATOM   3626  N   ASN 0 244     -11.536  59.949  26.007  1.00  0.00           N  
ATOM   3627  CA  ASN 0 244     -10.146  60.345  25.878  1.00  0.00           C  
ATOM   3628  C   ASN 0 244      -9.232  59.180  25.506  1.00  0.00           C  
ATOM   3629  O   ASN 0 244      -8.005  59.305  25.575  1.00  0.00           O  
ATOM   3630  CB  ASN 0 244      -9.673  61.010  27.152  1.00  0.00           C  
ATOM   3631  CG  ASN 0 244     -10.336  62.339  27.380  1.00  0.00           C  
ATOM   3632  OD1 ASN 0 244     -10.486  63.120  26.430  1.00  0.00           O  
ATOM   3633  ND2 ASN 0 244     -10.723  62.605  28.612  1.00  0.00           N  
ATOM   3634  H   ASN 0 244     -11.786  59.318  26.778  1.00  0.00           H  
ATOM   3635  HA  ASN 0 244     -10.071  61.071  25.070  1.00  0.00           H  
ATOM   3636 1HB  ASN 0 244      -9.890  60.352  28.000  1.00  0.00           H  
ATOM   3637 2HB  ASN 0 244      -8.593  61.151  27.109  1.00  0.00           H  
ATOM   3638 1HD2 ASN 0 244     -11.173  63.472  28.853  1.00  0.00           H  
ATOM   3639 2HD2 ASN 0 244     -10.569  61.929  29.333  1.00  0.00           H  
ATOM   3640  N   ALA 0 245      -9.800  58.053  25.088  1.00  0.00           N  
ATOM   3641  CA  ALA 0 245      -8.975  56.923  24.684  1.00  0.00           C  
ATOM   3642  C   ALA 0 245      -8.100  57.339  23.508  1.00  0.00           C  
ATOM   3643  O   ALA 0 245      -8.569  58.071  22.646  1.00  0.00           O  
ATOM   3644  CB  ALA 0 245      -9.849  55.736  24.313  1.00  0.00           C  
ATOM   3645  H   ALA 0 245     -10.819  57.961  25.068  1.00  0.00           H  
ATOM   3646  HA  ALA 0 245      -8.328  56.653  25.519  1.00  0.00           H  
ATOM   3647 1HB  ALA 0 245      -9.226  54.894  24.025  1.00  0.00           H  
ATOM   3648 2HB  ALA 0 245     -10.457  55.460  25.165  1.00  0.00           H  
ATOM   3649 3HB  ALA 0 245     -10.501  56.012  23.485  1.00  0.00           H  
ATOM   3650  N   LYS 0 246      -6.859  56.865  23.433  1.00  0.00           N  
ATOM   3651  CA  LYS 0 246      -6.010  57.229  22.288  1.00  0.00           C  
ATOM   3652  C   LYS 0 246      -5.593  56.066  21.396  1.00  0.00           C  
ATOM   3653  O   LYS 0 246      -5.317  54.965  21.882  1.00  0.00           O  
ATOM   3654  CB  LYS 0 246      -4.753  57.950  22.762  1.00  0.00           C  
ATOM   3655  CG  LYS 0 246      -4.985  59.333  23.335  1.00  0.00           C  
ATOM   3656  CD  LYS 0 246      -3.682  59.943  23.789  1.00  0.00           C  
ATOM   3657  CE  LYS 0 246      -3.833  61.373  24.239  1.00  0.00           C  
ATOM   3658  NZ  LYS 0 246      -2.517  61.925  24.659  1.00  0.00           N  
ATOM   3659  H   LYS 0 246      -6.495  56.270  24.162  1.00  0.00           H  
ATOM   3660  HA  LYS 0 246      -6.563  57.926  21.672  1.00  0.00           H  
ATOM   3661 1HB  LYS 0 246      -4.250  57.351  23.517  1.00  0.00           H  
ATOM   3662 2HB  LYS 0 246      -4.073  58.044  21.919  1.00  0.00           H  
ATOM   3663 1HG  LYS 0 246      -5.410  59.961  22.552  1.00  0.00           H  
ATOM   3664 2HG  LYS 0 246      -5.684  59.287  24.170  1.00  0.00           H  
ATOM   3665 1HD  LYS 0 246      -3.282  59.361  24.617  1.00  0.00           H  
ATOM   3666 2HD  LYS 0 246      -2.967  59.927  22.984  1.00  0.00           H  
ATOM   3667 1HE  LYS 0 246      -4.219  61.974  23.411  1.00  0.00           H  
ATOM   3668 2HE  LYS 0 246      -4.530  61.428  25.074  1.00  0.00           H  
ATOM   3669 1HZ  LYS 0 246      -2.623  62.881  24.948  1.00  0.00           H  
ATOM   3670 2HZ  LYS 0 246      -2.153  61.381  25.425  1.00  0.00           H  
ATOM   3671 3HZ  LYS 0 246      -1.869  61.879  23.878  1.00  0.00           H  
ATOM   3672  N   ASP 0 247      -5.490  56.348  20.090  1.00  0.00           N  
ATOM   3673  CA  ASP 0 247      -4.992  55.375  19.122  1.00  0.00           C  
ATOM   3674  C   ASP 0 247      -3.467  55.405  19.076  1.00  0.00           C  
ATOM   3675  O   ASP 0 247      -2.843  56.164  19.823  1.00  0.00           O  
ATOM   3676  CB  ASP 0 247      -5.545  55.647  17.718  1.00  0.00           C  
ATOM   3677  CG  ASP 0 247      -4.983  56.921  17.099  1.00  0.00           C  
ATOM   3678  OD1 ASP 0 247      -4.031  57.454  17.651  1.00  0.00           O  
ATOM   3679  OD2 ASP 0 247      -5.455  57.343  16.084  1.00  0.00           O  
ATOM   3680  H   ASP 0 247      -5.801  57.268  19.772  1.00  0.00           H  
ATOM   3681  HA  ASP 0 247      -5.300  54.388  19.441  1.00  0.00           H  
ATOM   3682 1HB  ASP 0 247      -5.322  54.802  17.068  1.00  0.00           H  
ATOM   3683 2HB  ASP 0 247      -6.636  55.733  17.769  1.00  0.00           H  
ATOM   3684  N   LYS 0 248      -2.853  54.638  18.161  1.00  0.00           N  
ATOM   3685  CA  LYS 0 248      -1.388  54.567  18.084  1.00  0.00           C  
ATOM   3686  C   LYS 0 248      -0.686  55.909  17.792  1.00  0.00           C  
ATOM   3687  O   LYS 0 248       0.516  56.033  18.039  1.00  0.00           O  
ATOM   3688  CB  LYS 0 248      -0.947  53.566  17.006  1.00  0.00           C  
ATOM   3689  CG  LYS 0 248      -1.163  54.056  15.566  1.00  0.00           C  
ATOM   3690  CD  LYS 0 248      -0.723  53.033  14.527  1.00  0.00           C  
ATOM   3691  CE  LYS 0 248      -0.900  53.581  13.102  1.00  0.00           C  
ATOM   3692  NZ  LYS 0 248       0.109  54.679  12.763  1.00  0.00           N  
ATOM   3693  H   LYS 0 248      -3.396  54.038  17.537  1.00  0.00           H  
ATOM   3694  HA  LYS 0 248      -1.026  54.214  19.049  1.00  0.00           H  
ATOM   3695 1HB  LYS 0 248       0.113  53.346  17.125  1.00  0.00           H  
ATOM   3696 2HB  LYS 0 248      -1.496  52.632  17.128  1.00  0.00           H  
ATOM   3697 1HG  LYS 0 248      -2.219  54.301  15.416  1.00  0.00           H  
ATOM   3698 2HG  LYS 0 248      -0.580  54.952  15.410  1.00  0.00           H  
ATOM   3699 1HD  LYS 0 248       0.325  52.786  14.685  1.00  0.00           H  
ATOM   3700 2HD  LYS 0 248      -1.315  52.130  14.634  1.00  0.00           H  
ATOM   3701 1HE  LYS 0 248      -0.787  52.765  12.393  1.00  0.00           H  
ATOM   3702 2HE  LYS 0 248      -1.906  53.994  13.010  1.00  0.00           H  
ATOM   3703 1HZ  LYS 0 248      -0.055  55.006  11.827  1.00  0.00           H  
ATOM   3704 2HZ  LYS 0 248       0.033  55.501  13.407  1.00  0.00           H  
ATOM   3705 3HZ  LYS 0 248       1.041  54.316  12.829  1.00  0.00           H  
ATOM   3706  N   ASP 0 249      -1.408  56.887  17.223  1.00  0.00           N  
ATOM   3707  CA  ASP 0 249      -0.829  58.174  16.861  1.00  0.00           C  
ATOM   3708  C   ASP 0 249      -1.139  59.247  17.911  1.00  0.00           C  
ATOM   3709  O   ASP 0 249      -0.785  60.423  17.738  1.00  0.00           O  
ATOM   3710  CB  ASP 0 249      -1.328  58.632  15.482  1.00  0.00           C  
ATOM   3711  CG  ASP 0 249      -0.882  57.718  14.300  1.00  0.00           C  
ATOM   3712  OD1 ASP 0 249       0.123  57.043  14.393  1.00  0.00           O  
ATOM   3713  OD2 ASP 0 249      -1.551  57.711  13.301  1.00  0.00           O  
ATOM   3714  H   ASP 0 249      -2.414  56.775  17.108  1.00  0.00           H  
ATOM   3715  HA  ASP 0 249       0.248  58.053  16.811  1.00  0.00           H  
ATOM   3716 1HB  ASP 0 249      -2.425  58.640  15.497  1.00  0.00           H  
ATOM   3717 2HB  ASP 0 249      -0.994  59.650  15.294  1.00  0.00           H  
ATOM   3718  N   GLY 0 250      -1.800  58.844  18.996  1.00  0.00           N  
ATOM   3719  CA  GLY 0 250      -2.178  59.754  20.063  1.00  0.00           C  
ATOM   3720  C   GLY 0 250      -3.527  60.460  19.856  1.00  0.00           C  
ATOM   3721  O   GLY 0 250      -3.845  61.406  20.578  1.00  0.00           O  
ATOM   3722  H   GLY 0 250      -2.077  57.862  19.090  1.00  0.00           H  
ATOM   3723 1HA  GLY 0 250      -2.207  59.184  20.986  1.00  0.00           H  
ATOM   3724 2HA  GLY 0 250      -1.396  60.499  20.189  1.00  0.00           H  
ATOM   3725  N   TYR 0 251      -4.330  60.020  18.892  1.00  0.00           N  
ATOM   3726  CA  TYR 0 251      -5.593  60.709  18.635  1.00  0.00           C  
ATOM   3727  C   TYR 0 251      -6.753  60.149  19.429  1.00  0.00           C  
ATOM   3728  O   TYR 0 251      -6.933  58.934  19.539  1.00  0.00           O  
ATOM   3729  CB  TYR 0 251      -5.946  60.646  17.146  1.00  0.00           C  
ATOM   3730  CG  TYR 0 251      -5.169  61.579  16.278  1.00  0.00           C  
ATOM   3731  CD1 TYR 0 251      -3.827  61.390  16.083  1.00  0.00           C  
ATOM   3732  CD2 TYR 0 251      -5.828  62.603  15.626  1.00  0.00           C  
ATOM   3733  CE1 TYR 0 251      -3.124  62.250  15.266  1.00  0.00           C  
ATOM   3734  CE2 TYR 0 251      -5.144  63.462  14.812  1.00  0.00           C  
ATOM   3735  CZ  TYR 0 251      -3.792  63.298  14.631  1.00  0.00           C  
ATOM   3736  OH  TYR 0 251      -3.098  64.157  13.813  1.00  0.00           O  
ATOM   3737  H   TYR 0 251      -4.080  59.188  18.341  1.00  0.00           H  
ATOM   3738  HA  TYR 0 251      -5.476  61.754  18.919  1.00  0.00           H  
ATOM   3739 1HB  TYR 0 251      -5.794  59.641  16.782  1.00  0.00           H  
ATOM   3740 2HB  TYR 0 251      -6.998  60.875  17.027  1.00  0.00           H  
ATOM   3741  HD1 TYR 0 251      -3.322  60.572  16.587  1.00  0.00           H  
ATOM   3742  HD2 TYR 0 251      -6.894  62.720  15.758  1.00  0.00           H  
ATOM   3743  HE1 TYR 0 251      -2.052  62.112  15.122  1.00  0.00           H  
ATOM   3744  HE2 TYR 0 251      -5.669  64.267  14.308  1.00  0.00           H  
ATOM   3745  HH  TYR 0 251      -2.368  64.550  14.316  1.00  0.00           H  
ATOM   3746  N   THR 0 252      -7.559  61.061  19.969  1.00  0.00           N  
ATOM   3747  CA  THR 0 252      -8.776  60.717  20.676  1.00  0.00           C  
ATOM   3748  C   THR 0 252      -9.923  60.790  19.685  1.00  0.00           C  
ATOM   3749  O   THR 0 252      -9.750  61.420  18.638  1.00  0.00           O  
ATOM   3750  CB  THR 0 252      -9.014  61.710  21.828  1.00  0.00           C  
ATOM   3751  OG1 THR 0 252      -9.192  63.035  21.274  1.00  0.00           O  
ATOM   3752  CG2 THR 0 252      -7.840  61.685  22.790  1.00  0.00           C  
ATOM   3753  H   THR 0 252      -7.312  62.048  19.893  1.00  0.00           H  
ATOM   3754  HA  THR 0 252      -8.672  59.719  21.056  1.00  0.00           H  
ATOM   3755  HB  THR 0 252      -9.887  61.449  22.388  1.00  0.00           H  
ATOM   3756  HG1 THR 0 252      -8.341  63.346  20.925  1.00  0.00           H  
ATOM   3757 1HG2 THR 0 252      -8.014  62.387  23.604  1.00  0.00           H  
ATOM   3758 2HG2 THR 0 252      -7.742  60.677  23.195  1.00  0.00           H  
ATOM   3759 3HG2 THR 0 252      -6.926  61.956  22.265  1.00  0.00           H  
ATOM   3760  N   PRO 0 253     -11.114  60.223  19.967  1.00  0.00           N  
ATOM   3761  CA  PRO 0 253     -12.308  60.336  19.156  1.00  0.00           C  
ATOM   3762  C   PRO 0 253     -12.617  61.801  18.861  1.00  0.00           C  
ATOM   3763  O   PRO 0 253     -13.178  62.127  17.815  1.00  0.00           O  
ATOM   3764  CB  PRO 0 253     -13.384  59.690  20.034  1.00  0.00           C  
ATOM   3765  CG  PRO 0 253     -12.635  58.707  20.867  1.00  0.00           C  
ATOM   3766  CD  PRO 0 253     -11.333  59.396  21.178  1.00  0.00           C  
ATOM   3767  HA  PRO 0 253     -12.173  59.772  18.223  1.00  0.00           H  
ATOM   3768 1HB  PRO 0 253     -13.892  60.459  20.634  1.00  0.00           H  
ATOM   3769 2HB  PRO 0 253     -14.151  59.217  19.402  1.00  0.00           H  
ATOM   3770 1HG  PRO 0 253     -13.210  58.459  21.771  1.00  0.00           H  
ATOM   3771 2HG  PRO 0 253     -12.495  57.767  20.312  1.00  0.00           H  
ATOM   3772 1HD  PRO 0 253     -11.451  60.013  22.081  1.00  0.00           H  
ATOM   3773 2HD  PRO 0 253     -10.544  58.643  21.323  1.00  0.00           H  
ATOM   3774  N   LEU 0 254     -12.245  62.687  19.803  1.00  0.00           N  
ATOM   3775  CA  LEU 0 254     -12.467  64.116  19.667  1.00  0.00           C  
ATOM   3776  C   LEU 0 254     -11.553  64.685  18.609  1.00  0.00           C  
ATOM   3777  O   LEU 0 254     -11.995  65.460  17.762  1.00  0.00           O  
ATOM   3778  CB  LEU 0 254     -12.241  64.849  20.984  1.00  0.00           C  
ATOM   3779  CG  LEU 0 254     -12.495  66.351  20.906  1.00  0.00           C  
ATOM   3780  CD1 LEU 0 254     -13.940  66.596  20.526  1.00  0.00           C  
ATOM   3781  CD2 LEU 0 254     -12.167  67.014  22.212  1.00  0.00           C  
ATOM   3782  H   LEU 0 254     -11.790  62.362  20.644  1.00  0.00           H  
ATOM   3783  HA  LEU 0 254     -13.494  64.284  19.353  1.00  0.00           H  
ATOM   3784 1HB  LEU 0 254     -12.907  64.428  21.725  1.00  0.00           H  
ATOM   3785 2HB  LEU 0 254     -11.212  64.694  21.308  1.00  0.00           H  
ATOM   3786  HG  LEU 0 254     -11.865  66.771  20.130  1.00  0.00           H  
ATOM   3787 1HD1 LEU 0 254     -14.101  67.661  20.461  1.00  0.00           H  
ATOM   3788 2HD1 LEU 0 254     -14.153  66.130  19.565  1.00  0.00           H  
ATOM   3789 3HD1 LEU 0 254     -14.600  66.178  21.287  1.00  0.00           H  
ATOM   3790 1HD2 LEU 0 254     -12.339  68.065  22.088  1.00  0.00           H  
ATOM   3791 2HD2 LEU 0 254     -12.788  66.638  22.995  1.00  0.00           H  
ATOM   3792 3HD2 LEU 0 254     -11.122  66.839  22.471  1.00  0.00           H  
ATOM   3793  N   HIS 0 255     -10.275  64.287  18.623  1.00  0.00           N  
ATOM   3794  CA  HIS 0 255      -9.372  64.817  17.603  1.00  0.00           C  
ATOM   3795  C   HIS 0 255      -9.848  64.365  16.234  1.00  0.00           C  
ATOM   3796  O   HIS 0 255      -9.835  65.138  15.273  1.00  0.00           O  
ATOM   3797  CB  HIS 0 255      -7.935  64.284  17.709  1.00  0.00           C  
ATOM   3798  CG  HIS 0 255      -7.103  64.715  18.834  1.00  0.00           C  
ATOM   3799  ND1 HIS 0 255      -7.007  63.999  19.992  1.00  0.00           N  
ATOM   3800  CD2 HIS 0 255      -6.327  65.797  19.002  1.00  0.00           C  
ATOM   3801  CE1 HIS 0 255      -6.197  64.621  20.819  1.00  0.00           C  
ATOM   3802  NE2 HIS 0 255      -5.793  65.711  20.249  1.00  0.00           N  
ATOM   3803  H   HIS 0 255      -9.947  63.656  19.356  1.00  0.00           H  
ATOM   3804  HA  HIS 0 255      -9.361  65.905  17.628  1.00  0.00           H  
ATOM   3805 1HB  HIS 0 255      -7.974  63.193  17.735  1.00  0.00           H  
ATOM   3806 2HB  HIS 0 255      -7.417  64.558  16.819  1.00  0.00           H  
ATOM   3807  HD2 HIS 0 255      -6.164  66.603  18.296  1.00  0.00           H  
ATOM   3808  HE1 HIS 0 255      -5.926  64.296  21.818  1.00  0.00           H  
ATOM   3809  HE2 HIS 0 255      -5.185  66.400  20.701  1.00  0.00           H  
ATOM   3810  N   LEU 0 256     -10.292  63.112  16.151  1.00  0.00           N  
ATOM   3811  CA  LEU 0 256     -10.724  62.563  14.881  1.00  0.00           C  
ATOM   3812  C   LEU 0 256     -11.974  63.283  14.400  1.00  0.00           C  
ATOM   3813  O   LEU 0 256     -12.058  63.715  13.250  1.00  0.00           O  
ATOM   3814  CB  LEU 0 256     -11.015  61.076  15.074  1.00  0.00           C  
ATOM   3815  CG  LEU 0 256      -9.789  60.234  15.387  1.00  0.00           C  
ATOM   3816  CD1 LEU 0 256     -10.214  58.852  15.798  1.00  0.00           C  
ATOM   3817  CD2 LEU 0 256      -8.884  60.185  14.169  1.00  0.00           C  
ATOM   3818  H   LEU 0 256     -10.293  62.529  16.990  1.00  0.00           H  
ATOM   3819  HA  LEU 0 256      -9.931  62.697  14.147  1.00  0.00           H  
ATOM   3820 1HB  LEU 0 256     -11.725  60.957  15.891  1.00  0.00           H  
ATOM   3821 2HB  LEU 0 256     -11.468  60.689  14.166  1.00  0.00           H  
ATOM   3822  HG  LEU 0 256      -9.254  60.680  16.219  1.00  0.00           H  
ATOM   3823 1HD1 LEU 0 256      -9.324  58.268  16.036  1.00  0.00           H  
ATOM   3824 2HD1 LEU 0 256     -10.846  58.914  16.667  1.00  0.00           H  
ATOM   3825 3HD1 LEU 0 256     -10.754  58.373  15.006  1.00  0.00           H  
ATOM   3826 1HD2 LEU 0 256      -7.996  59.588  14.402  1.00  0.00           H  
ATOM   3827 2HD2 LEU 0 256      -9.421  59.732  13.335  1.00  0.00           H  
ATOM   3828 3HD2 LEU 0 256      -8.584  61.198  13.907  1.00  0.00           H  
ATOM   3829  N   ALA 0 257     -12.931  63.502  15.296  1.00  0.00           N  
ATOM   3830  CA  ALA 0 257     -14.133  64.203  14.893  1.00  0.00           C  
ATOM   3831  C   ALA 0 257     -13.801  65.634  14.462  1.00  0.00           C  
ATOM   3832  O   ALA 0 257     -14.325  66.144  13.461  1.00  0.00           O  
ATOM   3833  CB  ALA 0 257     -15.127  64.196  16.039  1.00  0.00           C  
ATOM   3834  H   ALA 0 257     -12.853  63.147  16.248  1.00  0.00           H  
ATOM   3835  HA  ALA 0 257     -14.561  63.681  14.042  1.00  0.00           H  
ATOM   3836 1HB  ALA 0 257     -16.042  64.693  15.740  1.00  0.00           H  
ATOM   3837 2HB  ALA 0 257     -15.339  63.168  16.304  1.00  0.00           H  
ATOM   3838 3HB  ALA 0 257     -14.695  64.710  16.898  1.00  0.00           H  
ATOM   3839  N   ALA 0 258     -12.893  66.283  15.207  1.00  0.00           N  
ATOM   3840  CA  ALA 0 258     -12.493  67.653  14.924  1.00  0.00           C  
ATOM   3841  C   ALA 0 258     -11.788  67.792  13.579  1.00  0.00           C  
ATOM   3842  O   ALA 0 258     -12.020  68.752  12.848  1.00  0.00           O  
ATOM   3843  CB  ALA 0 258     -11.610  68.178  16.034  1.00  0.00           C  
ATOM   3844  H   ALA 0 258     -12.487  65.823  16.019  1.00  0.00           H  
ATOM   3845  HA  ALA 0 258     -13.384  68.246  14.899  1.00  0.00           H  
ATOM   3846 1HB  ALA 0 258     -11.354  69.216  15.838  1.00  0.00           H  
ATOM   3847 2HB  ALA 0 258     -12.152  68.102  16.973  1.00  0.00           H  
ATOM   3848 3HB  ALA 0 258     -10.701  67.585  16.085  1.00  0.00           H  
ATOM   3849  N   ARG 0 259     -10.964  66.799  13.238  1.00  0.00           N  
ATOM   3850  CA  ARG 0 259     -10.162  66.777  12.018  1.00  0.00           C  
ATOM   3851  C   ARG 0 259     -10.987  66.453  10.775  1.00  0.00           C  
ATOM   3852  O   ARG 0 259     -10.793  67.049   9.711  1.00  0.00           O  
ATOM   3853  CB  ARG 0 259      -9.067  65.728  12.126  1.00  0.00           C  
ATOM   3854  CG  ARG 0 259      -8.047  65.742  10.997  1.00  0.00           C  
ATOM   3855  CD  ARG 0 259      -7.050  64.632  11.121  1.00  0.00           C  
ATOM   3856  NE  ARG 0 259      -7.656  63.321  10.839  1.00  0.00           N  
ATOM   3857  CZ  ARG 0 259      -7.195  62.128  11.238  1.00  0.00           C  
ATOM   3858  NH1 ARG 0 259      -6.115  62.006  11.973  1.00  0.00           N  
ATOM   3859  NH2 ARG 0 259      -7.867  61.075  10.855  1.00  0.00           N  
ATOM   3860  H   ARG 0 259     -10.830  66.036  13.900  1.00  0.00           H  
ATOM   3861  HA  ARG 0 259      -9.706  67.759  11.891  1.00  0.00           H  
ATOM   3862 1HB  ARG 0 259      -8.543  65.854  13.054  1.00  0.00           H  
ATOM   3863 2HB  ARG 0 259      -9.525  64.735  12.149  1.00  0.00           H  
ATOM   3864 1HG  ARG 0 259      -8.571  65.625  10.045  1.00  0.00           H  
ATOM   3865 2HG  ARG 0 259      -7.513  66.695  11.004  1.00  0.00           H  
ATOM   3866 1HD  ARG 0 259      -6.240  64.792  10.411  1.00  0.00           H  
ATOM   3867 2HD  ARG 0 259      -6.652  64.615  12.130  1.00  0.00           H  
ATOM   3868  HE  ARG 0 259      -8.506  63.283  10.249  1.00  0.00           H  
ATOM   3869 1HH1 ARG 0 259      -5.598  62.828  12.258  1.00  0.00           H  
ATOM   3870 2HH1 ARG 0 259      -5.796  61.089  12.252  1.00  0.00           H  
ATOM   3871 1HH2 ARG 0 259      -8.698  61.234  10.262  1.00  0.00           H  
ATOM   3872 2HH2 ARG 0 259      -7.568  60.150  11.114  1.00  0.00           H  
ATOM   3873  N   GLU 0 260     -11.903  65.497  10.909  1.00  0.00           N  
ATOM   3874  CA  GLU 0 260     -12.690  65.008   9.784  1.00  0.00           C  
ATOM   3875  C   GLU 0 260     -13.970  65.819   9.516  1.00  0.00           C  
ATOM   3876  O   GLU 0 260     -14.719  65.505   8.589  1.00  0.00           O  
ATOM   3877  CB  GLU 0 260     -13.034  63.538  10.013  1.00  0.00           C  
ATOM   3878  CG  GLU 0 260     -11.821  62.585  10.090  1.00  0.00           C  
ATOM   3879  CD  GLU 0 260     -11.014  62.520   8.818  1.00  0.00           C  
ATOM   3880  OE1 GLU 0 260     -11.574  62.700   7.763  1.00  0.00           O  
ATOM   3881  OE2 GLU 0 260      -9.823  62.272   8.901  1.00  0.00           O  
ATOM   3882  H   GLU 0 260     -12.029  65.046  11.818  1.00  0.00           H  
ATOM   3883  HA  GLU 0 260     -12.068  65.073   8.892  1.00  0.00           H  
ATOM   3884 1HB  GLU 0 260     -13.557  63.455  10.959  1.00  0.00           H  
ATOM   3885 2HB  GLU 0 260     -13.704  63.186   9.230  1.00  0.00           H  
ATOM   3886 1HG  GLU 0 260     -11.168  62.916  10.901  1.00  0.00           H  
ATOM   3887 2HG  GLU 0 260     -12.185  61.590  10.342  1.00  0.00           H  
ATOM   3888  N   GLY 0 261     -14.212  66.866  10.305  1.00  0.00           N  
ATOM   3889  CA  GLY 0 261     -15.365  67.742  10.095  1.00  0.00           C  
ATOM   3890  C   GLY 0 261     -16.668  67.298  10.750  1.00  0.00           C  
ATOM   3891  O   GLY 0 261     -17.743  67.830  10.448  1.00  0.00           O  
ATOM   3892  H   GLY 0 261     -13.571  67.065  11.065  1.00  0.00           H  
ATOM   3893 1HA  GLY 0 261     -15.110  68.739  10.434  1.00  0.00           H  
ATOM   3894 2HA  GLY 0 261     -15.532  67.833   9.024  1.00  0.00           H  
ATOM   3895  N   HIS 0 262     -16.608  66.350  11.672  1.00  0.00           N  
ATOM   3896  CA  HIS 0 262     -17.836  65.826  12.239  1.00  0.00           C  
ATOM   3897  C   HIS 0 262     -18.325  66.672  13.401  1.00  0.00           C  
ATOM   3898  O   HIS 0 262     -18.282  66.248  14.556  1.00  0.00           O  
ATOM   3899  CB  HIS 0 262     -17.626  64.403  12.700  1.00  0.00           C  
ATOM   3900  CG  HIS 0 262     -17.210  63.486  11.603  1.00  0.00           C  
ATOM   3901  ND1 HIS 0 262     -17.889  63.377  10.403  1.00  0.00           N  
ATOM   3902  CD2 HIS 0 262     -16.182  62.628  11.533  1.00  0.00           C  
ATOM   3903  CE1 HIS 0 262     -17.267  62.482   9.641  1.00  0.00           C  
ATOM   3904  NE2 HIS 0 262     -16.239  62.014  10.317  1.00  0.00           N  
ATOM   3905  H   HIS 0 262     -15.707  66.002  11.996  1.00  0.00           H  
ATOM   3906  HA  HIS 0 262     -18.616  65.823  11.478  1.00  0.00           H  
ATOM   3907 1HB  HIS 0 262     -16.875  64.377  13.476  1.00  0.00           H  
ATOM   3908 2HB  HIS 0 262     -18.553  64.040  13.117  1.00  0.00           H  
ATOM   3909  HD2 HIS 0 262     -15.436  62.444  12.299  1.00  0.00           H  
ATOM   3910  HE1 HIS 0 262     -17.561  62.172   8.641  1.00  0.00           H  
ATOM   3911  HE2 HIS 0 262     -15.562  61.297  10.024  1.00  0.00           H  
ATOM   3912  N   LEU 0 263     -18.832  67.855  13.084  1.00  0.00           N  
ATOM   3913  CA  LEU 0 263     -19.233  68.836  14.093  1.00  0.00           C  
ATOM   3914  C   LEU 0 263     -20.147  68.250  15.160  1.00  0.00           C  
ATOM   3915  O   LEU 0 263     -19.954  68.483  16.351  1.00  0.00           O  
ATOM   3916  CB  LEU 0 263     -19.965  70.000  13.438  1.00  0.00           C  
ATOM   3917  CG  LEU 0 263     -20.440  71.097  14.389  1.00  0.00           C  
ATOM   3918  CD1 LEU 0 263     -19.237  71.761  15.017  1.00  0.00           C  
ATOM   3919  CD2 LEU 0 263     -21.273  72.087  13.625  1.00  0.00           C  
ATOM   3920  H   LEU 0 263     -18.847  68.081  12.088  1.00  0.00           H  
ATOM   3921  HA  LEU 0 263     -18.335  69.207  14.581  1.00  0.00           H  
ATOM   3922 1HB  LEU 0 263     -19.297  70.461  12.708  1.00  0.00           H  
ATOM   3923 2HB  LEU 0 263     -20.837  69.616  12.910  1.00  0.00           H  
ATOM   3924  HG  LEU 0 263     -21.046  70.664  15.194  1.00  0.00           H  
ATOM   3925 1HD1 LEU 0 263     -19.576  72.535  15.667  1.00  0.00           H  
ATOM   3926 2HD1 LEU 0 263     -18.658  71.031  15.580  1.00  0.00           H  
ATOM   3927 3HD1 LEU 0 263     -18.631  72.197  14.239  1.00  0.00           H  
ATOM   3928 1HD2 LEU 0 263     -21.613  72.875  14.299  1.00  0.00           H  
ATOM   3929 2HD2 LEU 0 263     -20.680  72.518  12.827  1.00  0.00           H  
ATOM   3930 3HD2 LEU 0 263     -22.136  71.581  13.195  1.00  0.00           H  
ATOM   3931  N   GLU 0 264     -21.149  67.485  14.737  1.00  0.00           N  
ATOM   3932  CA  GLU 0 264     -22.116  66.919  15.675  1.00  0.00           C  
ATOM   3933  C   GLU 0 264     -21.454  65.973  16.674  1.00  0.00           C  
ATOM   3934  O   GLU 0 264     -21.889  65.856  17.822  1.00  0.00           O  
ATOM   3935  CB  GLU 0 264     -23.216  66.191  14.916  1.00  0.00           C  
ATOM   3936  CG  GLU 0 264     -24.138  67.111  14.116  1.00  0.00           C  
ATOM   3937  CD  GLU 0 264     -25.145  66.367  13.269  1.00  0.00           C  
ATOM   3938  OE1 GLU 0 264     -24.877  65.246  12.914  1.00  0.00           O  
ATOM   3939  OE2 GLU 0 264     -26.180  66.923  12.983  1.00  0.00           O  
ATOM   3940  H   GLU 0 264     -21.242  67.306  13.747  1.00  0.00           H  
ATOM   3941  HA  GLU 0 264     -22.564  67.741  16.238  1.00  0.00           H  
ATOM   3942 1HB  GLU 0 264     -22.775  65.457  14.239  1.00  0.00           H  
ATOM   3943 2HB  GLU 0 264     -23.826  65.657  15.632  1.00  0.00           H  
ATOM   3944 1HG  GLU 0 264     -24.675  67.757  14.814  1.00  0.00           H  
ATOM   3945 2HG  GLU 0 264     -23.529  67.747  13.475  1.00  0.00           H  
ATOM   3946  N   ILE 0 265     -20.422  65.271  16.226  1.00  0.00           N  
ATOM   3947  CA  ILE 0 265     -19.715  64.335  17.067  1.00  0.00           C  
ATOM   3948  C   ILE 0 265     -18.824  65.099  18.007  1.00  0.00           C  
ATOM   3949  O   ILE 0 265     -18.710  64.747  19.178  1.00  0.00           O  
ATOM   3950  CB  ILE 0 265     -18.972  63.278  16.274  1.00  0.00           C  
ATOM   3951  CG1 ILE 0 265     -20.002  62.420  15.577  1.00  0.00           C  
ATOM   3952  CG2 ILE 0 265     -18.116  62.493  17.179  1.00  0.00           C  
ATOM   3953  CD1 ILE 0 265     -19.469  61.472  14.602  1.00  0.00           C  
ATOM   3954  H   ILE 0 265     -20.063  65.449  15.295  1.00  0.00           H  
ATOM   3955  HA  ILE 0 265     -20.448  63.803  17.672  1.00  0.00           H  
ATOM   3956  HB  ILE 0 265     -18.361  63.752  15.517  1.00  0.00           H  
ATOM   3957 1HG1 ILE 0 265     -20.538  61.859  16.325  1.00  0.00           H  
ATOM   3958 2HG1 ILE 0 265     -20.700  63.078  15.058  1.00  0.00           H  
ATOM   3959 1HG2 ILE 0 265     -17.586  61.742  16.618  1.00  0.00           H  
ATOM   3960 2HG2 ILE 0 265     -17.419  63.164  17.639  1.00  0.00           H  
ATOM   3961 3HG2 ILE 0 265     -18.721  62.025  17.937  1.00  0.00           H  
ATOM   3962 1HD1 ILE 0 265     -20.288  60.924  14.171  1.00  0.00           H  
ATOM   3963 2HD1 ILE 0 265     -18.933  61.994  13.834  1.00  0.00           H  
ATOM   3964 3HD1 ILE 0 265     -18.817  60.798  15.082  1.00  0.00           H  
ATOM   3965  N   VAL 0 266     -18.198  66.162  17.499  1.00  0.00           N  
ATOM   3966  CA  VAL 0 266     -17.371  67.000  18.350  1.00  0.00           C  
ATOM   3967  C   VAL 0 266     -18.215  67.497  19.514  1.00  0.00           C  
ATOM   3968  O   VAL 0 266     -17.822  67.360  20.673  1.00  0.00           O  
ATOM   3969  CB  VAL 0 266     -16.805  68.196  17.561  1.00  0.00           C  
ATOM   3970  CG1 VAL 0 266     -16.165  69.202  18.506  1.00  0.00           C  
ATOM   3971  CG2 VAL 0 266     -15.798  67.707  16.531  1.00  0.00           C  
ATOM   3972  H   VAL 0 266     -18.316  66.384  16.512  1.00  0.00           H  
ATOM   3973  HA  VAL 0 266     -16.536  66.413  18.727  1.00  0.00           H  
ATOM   3974  HB  VAL 0 266     -17.625  68.707  17.056  1.00  0.00           H  
ATOM   3975 1HG1 VAL 0 266     -15.770  70.041  17.932  1.00  0.00           H  
ATOM   3976 2HG1 VAL 0 266     -16.912  69.566  19.211  1.00  0.00           H  
ATOM   3977 3HG1 VAL 0 266     -15.352  68.723  19.051  1.00  0.00           H  
ATOM   3978 1HG2 VAL 0 266     -15.403  68.558  15.976  1.00  0.00           H  
ATOM   3979 2HG2 VAL 0 266     -14.982  67.192  17.036  1.00  0.00           H  
ATOM   3980 3HG2 VAL 0 266     -16.289  67.021  15.840  1.00  0.00           H  
ATOM   3981  N   GLU 0 267     -19.421  67.996  19.228  1.00  0.00           N  
ATOM   3982  CA  GLU 0 267     -20.256  68.494  20.308  1.00  0.00           C  
ATOM   3983  C   GLU 0 267     -20.634  67.385  21.306  1.00  0.00           C  
ATOM   3984  O   GLU 0 267     -20.533  67.594  22.516  1.00  0.00           O  
ATOM   3985  CB  GLU 0 267     -21.521  69.134  19.732  1.00  0.00           C  
ATOM   3986  CG  GLU 0 267     -21.286  70.450  19.005  1.00  0.00           C  
ATOM   3987  CD  GLU 0 267     -22.541  71.017  18.401  1.00  0.00           C  
ATOM   3988  OE1 GLU 0 267     -23.555  70.365  18.464  1.00  0.00           O  
ATOM   3989  OE2 GLU 0 267     -22.485  72.104  17.876  1.00  0.00           O  
ATOM   3990  H   GLU 0 267     -19.729  68.060  18.256  1.00  0.00           H  
ATOM   3991  HA  GLU 0 267     -19.687  69.247  20.851  1.00  0.00           H  
ATOM   3992 1HB  GLU 0 267     -21.991  68.444  19.032  1.00  0.00           H  
ATOM   3993 2HB  GLU 0 267     -22.233  69.319  20.537  1.00  0.00           H  
ATOM   3994 1HG  GLU 0 267     -20.876  71.174  19.709  1.00  0.00           H  
ATOM   3995 2HG  GLU 0 267     -20.549  70.292  18.219  1.00  0.00           H  
ATOM   3996  N   VAL 0 268     -20.986  66.176  20.831  1.00  0.00           N  
ATOM   3997  CA  VAL 0 268     -21.327  65.109  21.780  1.00  0.00           C  
ATOM   3998  C   VAL 0 268     -20.163  64.686  22.641  1.00  0.00           C  
ATOM   3999  O   VAL 0 268     -20.304  64.538  23.857  1.00  0.00           O  
ATOM   4000  CB  VAL 0 268     -21.849  63.873  21.023  1.00  0.00           C  
ATOM   4001  CG1 VAL 0 268     -21.953  62.679  21.960  1.00  0.00           C  
ATOM   4002  CG2 VAL 0 268     -23.199  64.184  20.394  1.00  0.00           C  
ATOM   4003  H   VAL 0 268     -21.069  66.017  19.824  1.00  0.00           H  
ATOM   4004  HA  VAL 0 268     -22.115  65.485  22.432  1.00  0.00           H  
ATOM   4005  HB  VAL 0 268     -21.136  63.609  20.243  1.00  0.00           H  
ATOM   4006 1HG1 VAL 0 268     -22.323  61.815  21.408  1.00  0.00           H  
ATOM   4007 2HG1 VAL 0 268     -20.969  62.453  22.371  1.00  0.00           H  
ATOM   4008 3HG1 VAL 0 268     -22.641  62.912  22.772  1.00  0.00           H  
ATOM   4009 1HG2 VAL 0 268     -23.562  63.306  19.860  1.00  0.00           H  
ATOM   4010 2HG2 VAL 0 268     -23.911  64.454  21.174  1.00  0.00           H  
ATOM   4011 3HG2 VAL 0 268     -23.093  65.014  19.696  1.00  0.00           H  
ATOM   4012  N   LEU 0 269     -19.013  64.493  22.023  1.00  0.00           N  
ATOM   4013  CA  LEU 0 269     -17.858  64.055  22.762  1.00  0.00           C  
ATOM   4014  C   LEU 0 269     -17.450  65.086  23.794  1.00  0.00           C  
ATOM   4015  O   LEU 0 269     -17.089  64.716  24.911  1.00  0.00           O  
ATOM   4016  CB  LEU 0 269     -16.691  63.785  21.803  1.00  0.00           C  
ATOM   4017  CG  LEU 0 269     -16.842  62.553  20.901  1.00  0.00           C  
ATOM   4018  CD1 LEU 0 269     -15.746  62.559  19.845  1.00  0.00           C  
ATOM   4019  CD2 LEU 0 269     -16.778  61.291  21.750  1.00  0.00           C  
ATOM   4020  H   LEU 0 269     -18.945  64.646  21.018  1.00  0.00           H  
ATOM   4021  HA  LEU 0 269     -18.115  63.132  23.276  1.00  0.00           H  
ATOM   4022 1HB  LEU 0 269     -16.562  64.653  21.159  1.00  0.00           H  
ATOM   4023 2HB  LEU 0 269     -15.782  63.656  22.390  1.00  0.00           H  
ATOM   4024  HG  LEU 0 269     -17.802  62.595  20.386  1.00  0.00           H  
ATOM   4025 1HD1 LEU 0 269     -15.853  61.683  19.204  1.00  0.00           H  
ATOM   4026 2HD1 LEU 0 269     -15.827  63.462  19.241  1.00  0.00           H  
ATOM   4027 3HD1 LEU 0 269     -14.771  62.534  20.332  1.00  0.00           H  
ATOM   4028 1HD2 LEU 0 269     -16.886  60.416  21.109  1.00  0.00           H  
ATOM   4029 2HD2 LEU 0 269     -15.818  61.248  22.265  1.00  0.00           H  
ATOM   4030 3HD2 LEU 0 269     -17.583  61.305  22.484  1.00  0.00           H  
ATOM   4031  N   LEU 0 270     -17.554  66.374  23.464  1.00  0.00           N  
ATOM   4032  CA  LEU 0 270     -17.227  67.407  24.436  1.00  0.00           C  
ATOM   4033  C   LEU 0 270     -18.214  67.381  25.604  1.00  0.00           C  
ATOM   4034  O   LEU 0 270     -17.816  67.459  26.768  1.00  0.00           O  
ATOM   4035  CB  LEU 0 270     -17.242  68.788  23.770  1.00  0.00           C  
ATOM   4036  CG  LEU 0 270     -16.125  69.047  22.751  1.00  0.00           C  
ATOM   4037  CD1 LEU 0 270     -16.447  70.303  21.951  1.00  0.00           C  
ATOM   4038  CD2 LEU 0 270     -14.796  69.189  23.479  1.00  0.00           C  
ATOM   4039  H   LEU 0 270     -17.842  66.647  22.520  1.00  0.00           H  
ATOM   4040  HA  LEU 0 270     -16.225  67.225  24.820  1.00  0.00           H  
ATOM   4041 1HB  LEU 0 270     -18.194  68.916  23.257  1.00  0.00           H  
ATOM   4042 2HB  LEU 0 270     -17.166  69.550  24.546  1.00  0.00           H  
ATOM   4043  HG  LEU 0 270     -16.069  68.212  22.052  1.00  0.00           H  
ATOM   4044 1HD1 LEU 0 270     -15.653  70.487  21.228  1.00  0.00           H  
ATOM   4045 2HD1 LEU 0 270     -17.392  70.167  21.426  1.00  0.00           H  
ATOM   4046 3HD1 LEU 0 270     -16.526  71.154  22.627  1.00  0.00           H  
ATOM   4047 1HD2 LEU 0 270     -14.002  69.372  22.755  1.00  0.00           H  
ATOM   4048 2HD2 LEU 0 270     -14.851  70.024  24.177  1.00  0.00           H  
ATOM   4049 3HD2 LEU 0 270     -14.583  68.271  24.028  1.00  0.00           H  
ATOM   4050  N   LYS 0 271     -19.509  67.205  25.310  1.00  0.00           N  
ATOM   4051  CA  LYS 0 271     -20.532  67.147  26.356  1.00  0.00           C  
ATOM   4052  C   LYS 0 271     -20.323  65.926  27.248  1.00  0.00           C  
ATOM   4053  O   LYS 0 271     -20.625  65.947  28.443  1.00  0.00           O  
ATOM   4054  CB  LYS 0 271     -21.932  67.118  25.740  1.00  0.00           C  
ATOM   4055  CG  LYS 0 271     -22.372  68.435  25.114  1.00  0.00           C  
ATOM   4056  CD  LYS 0 271     -23.737  68.305  24.456  1.00  0.00           C  
ATOM   4057  CE  LYS 0 271     -24.164  69.611  23.802  1.00  0.00           C  
ATOM   4058  NZ  LYS 0 271     -25.482  69.489  23.122  1.00  0.00           N  
ATOM   4059  H   LYS 0 271     -19.804  67.142  24.334  1.00  0.00           H  
ATOM   4060  HA  LYS 0 271     -20.436  68.035  26.979  1.00  0.00           H  
ATOM   4061 1HB  LYS 0 271     -21.975  66.349  24.968  1.00  0.00           H  
ATOM   4062 2HB  LYS 0 271     -22.661  66.853  26.507  1.00  0.00           H  
ATOM   4063 1HG  LYS 0 271     -22.420  69.206  25.883  1.00  0.00           H  
ATOM   4064 2HG  LYS 0 271     -21.644  68.741  24.363  1.00  0.00           H  
ATOM   4065 1HD  LYS 0 271     -23.703  67.522  23.697  1.00  0.00           H  
ATOM   4066 2HD  LYS 0 271     -24.478  68.027  25.206  1.00  0.00           H  
ATOM   4067 1HE  LYS 0 271     -24.229  70.392  24.558  1.00  0.00           H  
ATOM   4068 2HE  LYS 0 271     -23.417  69.911  23.067  1.00  0.00           H  
ATOM   4069 1HZ  LYS 0 271     -25.728  70.374  22.702  1.00  0.00           H  
ATOM   4070 2HZ  LYS 0 271     -25.427  68.780  22.405  1.00  0.00           H  
ATOM   4071 3HZ  LYS 0 271     -26.187  69.230  23.798  1.00  0.00           H  
ATOM   4072  N   ALA 0 272     -19.754  64.875  26.660  1.00  0.00           N  
ATOM   4073  CA  ALA 0 272     -19.447  63.620  27.320  1.00  0.00           C  
ATOM   4074  C   ALA 0 272     -18.138  63.691  28.125  1.00  0.00           C  
ATOM   4075  O   ALA 0 272     -17.739  62.695  28.735  1.00  0.00           O  
ATOM   4076  CB  ALA 0 272     -19.378  62.509  26.288  1.00  0.00           C  
ATOM   4077  H   ALA 0 272     -19.572  64.927  25.659  1.00  0.00           H  
ATOM   4078  HA  ALA 0 272     -20.254  63.403  28.018  1.00  0.00           H  
ATOM   4079 1HB  ALA 0 272     -19.188  61.558  26.780  1.00  0.00           H  
ATOM   4080 2HB  ALA 0 272     -20.327  62.465  25.754  1.00  0.00           H  
ATOM   4081 3HB  ALA 0 272     -18.586  62.721  25.589  1.00  0.00           H  
ATOM   4082  N   GLY 0 273     -17.459  64.849  28.129  1.00  0.00           N  
ATOM   4083  CA  GLY 0 273     -16.240  65.014  28.910  1.00  0.00           C  
ATOM   4084  C   GLY 0 273     -14.925  64.886  28.140  1.00  0.00           C  
ATOM   4085  O   GLY 0 273     -13.862  64.772  28.757  1.00  0.00           O  
ATOM   4086  H   GLY 0 273     -17.790  65.653  27.597  1.00  0.00           H  
ATOM   4087 1HA  GLY 0 273     -16.272  65.998  29.378  1.00  0.00           H  
ATOM   4088 2HA  GLY 0 273     -16.246  64.291  29.723  1.00  0.00           H  
ATOM   4089  N   ALA 0 274     -14.966  64.884  26.810  1.00  0.00           N  
ATOM   4090  CA  ALA 0 274     -13.724  64.780  26.055  1.00  0.00           C  
ATOM   4091  C   ALA 0 274     -12.810  65.955  26.378  1.00  0.00           C  
ATOM   4092  O   ALA 0 274     -13.242  67.105  26.526  1.00  0.00           O  
ATOM   4093  CB  ALA 0 274     -13.990  64.724  24.565  1.00  0.00           C  
ATOM   4094  H   ALA 0 274     -15.848  64.957  26.310  1.00  0.00           H  
ATOM   4095  HA  ALA 0 274     -13.216  63.866  26.356  1.00  0.00           H  
ATOM   4096 1HB  ALA 0 274     -13.040  64.620  24.053  1.00  0.00           H  
ATOM   4097 2HB  ALA 0 274     -14.615  63.889  24.328  1.00  0.00           H  
ATOM   4098 3HB  ALA 0 274     -14.482  65.635  24.257  1.00  0.00           H  
ATOM   4099  N   ASP 0 275     -11.523  65.689  26.443  1.00  0.00           N  
ATOM   4100  CA  ASP 0 275     -10.590  66.746  26.750  1.00  0.00           C  
ATOM   4101  C   ASP 0 275     -10.301  67.586  25.535  1.00  0.00           C  
ATOM   4102  O   ASP 0 275      -9.503  67.231  24.663  1.00  0.00           O  
ATOM   4103  CB  ASP 0 275      -9.307  66.176  27.352  1.00  0.00           C  
ATOM   4104  CG  ASP 0 275      -8.243  67.238  27.774  1.00  0.00           C  
ATOM   4105  OD1 ASP 0 275      -8.318  68.397  27.367  1.00  0.00           O  
ATOM   4106  OD2 ASP 0 275      -7.356  66.861  28.507  1.00  0.00           O  
ATOM   4107  H   ASP 0 275     -11.193  64.739  26.325  1.00  0.00           H  
ATOM   4108  HA  ASP 0 275     -11.044  67.390  27.504  1.00  0.00           H  
ATOM   4109 1HB  ASP 0 275      -9.569  65.601  28.242  1.00  0.00           H  
ATOM   4110 2HB  ASP 0 275      -8.877  65.479  26.660  1.00  0.00           H  
ATOM   4111  N   VAL 0 276     -10.927  68.744  25.536  1.00  0.00           N  
ATOM   4112  CA  VAL 0 276     -10.859  69.729  24.473  1.00  0.00           C  
ATOM   4113  C   VAL 0 276      -9.425  70.181  24.130  1.00  0.00           C  
ATOM   4114  O   VAL 0 276      -9.205  70.730  23.050  1.00  0.00           O  
ATOM   4115  CB  VAL 0 276     -11.737  70.943  24.823  1.00  0.00           C  
ATOM   4116  CG1 VAL 0 276     -11.130  71.752  25.916  1.00  0.00           C  
ATOM   4117  CG2 VAL 0 276     -11.893  71.758  23.623  1.00  0.00           C  
ATOM   4118  H   VAL 0 276     -11.581  68.874  26.305  1.00  0.00           H  
ATOM   4119  HA  VAL 0 276     -11.276  69.280  23.583  1.00  0.00           H  
ATOM   4120  HB  VAL 0 276     -12.703  70.600  25.180  1.00  0.00           H  
ATOM   4121 1HG1 VAL 0 276     -11.781  72.592  26.142  1.00  0.00           H  
ATOM   4122 2HG1 VAL 0 276     -11.005  71.139  26.808  1.00  0.00           H  
ATOM   4123 3HG1 VAL 0 276     -10.177  72.115  25.585  1.00  0.00           H  
ATOM   4124 1HG2 VAL 0 276     -12.498  72.627  23.837  1.00  0.00           H  
ATOM   4125 2HG2 VAL 0 276     -10.914  72.056  23.314  1.00  0.00           H  
ATOM   4126 3HG2 VAL 0 276     -12.356  71.171  22.859  1.00  0.00           H  
ATOM   4127  N   ASN 0 277      -8.469  70.027  25.065  1.00  0.00           N  
ATOM   4128  CA  ASN 0 277      -7.082  70.419  24.814  1.00  0.00           C  
ATOM   4129  C   ASN 0 277      -6.116  69.234  24.729  1.00  0.00           C  
ATOM   4130  O   ASN 0 277      -4.896  69.425  24.775  1.00  0.00           O  
ATOM   4131  CB  ASN 0 277      -6.576  71.381  25.873  1.00  0.00           C  
ATOM   4132  CG  ASN 0 277      -7.163  72.739  25.767  1.00  0.00           C  
ATOM   4133  OD1 ASN 0 277      -6.811  73.438  24.811  1.00  0.00           O  
ATOM   4134  ND2 ASN 0 277      -8.009  73.122  26.704  1.00  0.00           N  
ATOM   4135  H   ASN 0 277      -8.678  69.548  25.951  1.00  0.00           H  
ATOM   4136  HA  ASN 0 277      -7.040  70.925  23.850  1.00  0.00           H  
ATOM   4137 1HB  ASN 0 277      -6.811  70.972  26.861  1.00  0.00           H  
ATOM   4138 2HB  ASN 0 277      -5.494  71.455  25.799  1.00  0.00           H  
ATOM   4139 1HD2 ASN 0 277      -8.464  74.040  26.692  1.00  0.00           H  
ATOM   4140 2HD2 ASN 0 277      -8.236  72.491  27.446  1.00  0.00           H  
ATOM   4141  N   ALA 0 278      -6.628  68.019  24.571  1.00  0.00           N  
ATOM   4142  CA  ALA 0 278      -5.748  66.858  24.463  1.00  0.00           C  
ATOM   4143  C   ALA 0 278      -4.851  66.974  23.245  1.00  0.00           C  
ATOM   4144  O   ALA 0 278      -5.286  67.455  22.210  1.00  0.00           O  
ATOM   4145  CB  ALA 0 278      -6.561  65.579  24.375  1.00  0.00           C  
ATOM   4146  H   ALA 0 278      -7.641  67.883  24.560  1.00  0.00           H  
ATOM   4147  HA  ALA 0 278      -5.117  66.826  25.351  1.00  0.00           H  
ATOM   4148 1HB  ALA 0 278      -5.895  64.723  24.314  1.00  0.00           H  
ATOM   4149 2HB  ALA 0 278      -7.171  65.496  25.249  1.00  0.00           H  
ATOM   4150 3HB  ALA 0 278      -7.200  65.613  23.494  1.00  0.00           H  
ATOM   4151  N   LYS 0 279      -3.617  66.496  23.339  1.00  0.00           N  
ATOM   4152  CA  LYS 0 279      -2.718  66.510  22.182  1.00  0.00           C  
ATOM   4153  C   LYS 0 279      -2.393  65.126  21.627  1.00  0.00           C  
ATOM   4154  O   LYS 0 279      -2.270  64.160  22.392  1.00  0.00           O  
ATOM   4155  CB  LYS 0 279      -1.417  67.226  22.548  1.00  0.00           C  
ATOM   4156  CG  LYS 0 279      -1.570  68.721  22.796  1.00  0.00           C  
ATOM   4157  CD  LYS 0 279      -0.244  69.354  23.188  1.00  0.00           C  
ATOM   4158  CE  LYS 0 279      -0.388  70.854  23.403  1.00  0.00           C  
ATOM   4159  NZ  LYS 0 279       0.905  71.490  23.775  1.00  0.00           N  
ATOM   4160  H   LYS 0 279      -3.291  66.135  24.222  1.00  0.00           H  
ATOM   4161  HA  LYS 0 279      -3.192  67.081  21.390  1.00  0.00           H  
ATOM   4162 1HB  LYS 0 279      -0.997  66.779  23.449  1.00  0.00           H  
ATOM   4163 2HB  LYS 0 279      -0.690  67.092  21.747  1.00  0.00           H  
ATOM   4164 1HG  LYS 0 279      -1.940  69.204  21.890  1.00  0.00           H  
ATOM   4165 2HG  LYS 0 279      -2.292  68.885  23.595  1.00  0.00           H  
ATOM   4166 1HD  LYS 0 279       0.120  68.897  24.109  1.00  0.00           H  
ATOM   4167 2HD  LYS 0 279       0.490  69.179  22.402  1.00  0.00           H  
ATOM   4168 1HE  LYS 0 279      -0.758  71.318  22.490  1.00  0.00           H  
ATOM   4169 2HE  LYS 0 279      -1.111  71.040  24.197  1.00  0.00           H  
ATOM   4170 1HZ  LYS 0 279       0.767  72.481  23.908  1.00  0.00           H  
ATOM   4171 2HZ  LYS 0 279       1.249  71.079  24.632  1.00  0.00           H  
ATOM   4172 3HZ  LYS 0 279       1.579  71.340  23.037  1.00  0.00           H  
ATOM   4173  N   ASP 0 280      -2.190  65.065  20.302  1.00  0.00           N  
ATOM   4174  CA  ASP 0 280      -1.705  63.861  19.626  1.00  0.00           C  
ATOM   4175  C   ASP 0 280      -0.177  63.801  19.689  1.00  0.00           C  
ATOM   4176  O   ASP 0 280       0.450  64.691  20.273  1.00  0.00           O  
ATOM   4177  CB  ASP 0 280      -2.152  63.822  18.161  1.00  0.00           C  
ATOM   4178  CG  ASP 0 280      -1.445  64.866  17.301  1.00  0.00           C  
ATOM   4179  OD1 ASP 0 280      -0.507  65.478  17.796  1.00  0.00           O  
ATOM   4180  OD2 ASP 0 280      -1.796  65.036  16.169  1.00  0.00           O  
ATOM   4181  H   ASP 0 280      -2.410  65.896  19.750  1.00  0.00           H  
ATOM   4182  HA  ASP 0 280      -2.100  62.993  20.141  1.00  0.00           H  
ATOM   4183 1HB  ASP 0 280      -1.968  62.830  17.752  1.00  0.00           H  
ATOM   4184 2HB  ASP 0 280      -3.231  63.997  18.109  1.00  0.00           H  
ATOM   4185  N   LYS 0 281       0.441  62.800  19.041  1.00  0.00           N  
ATOM   4186  CA  LYS 0 281       1.903  62.646  19.084  1.00  0.00           C  
ATOM   4187  C   LYS 0 281       2.699  63.839  18.521  1.00  0.00           C  
ATOM   4188  O   LYS 0 281       3.892  63.965  18.808  1.00  0.00           O  
ATOM   4189  CB  LYS 0 281       2.353  61.399  18.310  1.00  0.00           C  
ATOM   4190  CG  LYS 0 281       2.249  61.531  16.784  1.00  0.00           C  
ATOM   4191  CD  LYS 0 281       2.687  60.264  16.059  1.00  0.00           C  
ATOM   4192  CE  LYS 0 281       2.605  60.430  14.534  1.00  0.00           C  
ATOM   4193  NZ  LYS 0 281       3.680  61.363  13.988  1.00  0.00           N  
ATOM   4194  H   LYS 0 281      -0.102  62.087  18.551  1.00  0.00           H  
ATOM   4195  HA  LYS 0 281       2.191  62.526  20.128  1.00  0.00           H  
ATOM   4196 1HB  LYS 0 281       3.389  61.172  18.554  1.00  0.00           H  
ATOM   4197 2HB  LYS 0 281       1.746  60.544  18.611  1.00  0.00           H  
ATOM   4198 1HG  LYS 0 281       1.223  61.783  16.503  1.00  0.00           H  
ATOM   4199 2HG  LYS 0 281       2.898  62.332  16.460  1.00  0.00           H  
ATOM   4200 1HD  LYS 0 281       3.714  60.030  16.333  1.00  0.00           H  
ATOM   4201 2HD  LYS 0 281       2.056  59.440  16.357  1.00  0.00           H  
ATOM   4202 1HE  LYS 0 281       2.710  59.452  14.066  1.00  0.00           H  
ATOM   4203 2HE  LYS 0 281       1.625  60.838  14.280  1.00  0.00           H  
ATOM   4204 1HZ  LYS 0 281       3.580  61.444  12.992  1.00  0.00           H  
ATOM   4205 2HZ  LYS 0 281       3.610  62.323  14.396  1.00  0.00           H  
ATOM   4206 3HZ  LYS 0 281       4.587  60.996  14.203  1.00  0.00           H  
ATOM   4207  N   ASP 0 282       2.071  64.677  17.682  1.00  0.00           N  
ATOM   4208  CA  ASP 0 282       2.749  65.800  17.049  1.00  0.00           C  
ATOM   4209  C   ASP 0 282       2.470  67.114  17.786  1.00  0.00           C  
ATOM   4210  O   ASP 0 282       2.909  68.187  17.349  1.00  0.00           O  
ATOM   4211  CB  ASP 0 282       2.344  65.932  15.572  1.00  0.00           C  
ATOM   4212  CG  ASP 0 282       2.781  64.734  14.673  1.00  0.00           C  
ATOM   4213  OD1 ASP 0 282       3.736  64.052  14.985  1.00  0.00           O  
ATOM   4214  OD2 ASP 0 282       2.157  64.519  13.669  1.00  0.00           O  
ATOM   4215  H   ASP 0 282       1.066  64.590  17.535  1.00  0.00           H  
ATOM   4216  HA  ASP 0 282       3.818  65.612  17.093  1.00  0.00           H  
ATOM   4217 1HB  ASP 0 282       1.251  66.005  15.519  1.00  0.00           H  
ATOM   4218 2HB  ASP 0 282       2.756  66.854  15.163  1.00  0.00           H  
ATOM   4219  N   GLY 0 283       1.734  67.031  18.895  1.00  0.00           N  
ATOM   4220  CA  GLY 0 283       1.375  68.199  19.681  1.00  0.00           C  
ATOM   4221  C   GLY 0 283       0.088  68.899  19.221  1.00  0.00           C  
ATOM   4222  O   GLY 0 283      -0.192  70.023  19.643  1.00  0.00           O  
ATOM   4223  H   GLY 0 283       1.384  66.121  19.209  1.00  0.00           H  
ATOM   4224 1HA  GLY 0 283       1.264  67.883  20.713  1.00  0.00           H  
ATOM   4225 2HA  GLY 0 283       2.200  68.906  19.664  1.00  0.00           H  
ATOM   4226  N   TYR 0 284      -0.706  68.263  18.369  1.00  0.00           N  
ATOM   4227  CA  TYR 0 284      -1.903  68.931  17.871  1.00  0.00           C  
ATOM   4228  C   TYR 0 284      -3.139  68.647  18.696  1.00  0.00           C  
ATOM   4229  O   TYR 0 284      -3.440  67.499  19.035  1.00  0.00           O  
ATOM   4230  CB  TYR 0 284      -2.168  68.529  16.417  1.00  0.00           C  
ATOM   4231  CG  TYR 0 284      -1.299  69.204  15.409  1.00  0.00           C  
ATOM   4232  CD1 TYR 0 284       0.039  68.917  15.332  1.00  0.00           C  
ATOM   4233  CD2 TYR 0 284      -1.874  70.078  14.508  1.00  0.00           C  
ATOM   4234  CE1 TYR 0 284       0.819  69.540  14.379  1.00  0.00           C  
ATOM   4235  CE2 TYR 0 284      -1.117  70.698  13.559  1.00  0.00           C  
ATOM   4236  CZ  TYR 0 284       0.229  70.443  13.489  1.00  0.00           C  
ATOM   4237  OH  TYR 0 284       0.992  71.067  12.532  1.00  0.00           O  
ATOM   4238  H   TYR 0 284      -0.494  67.303  18.068  1.00  0.00           H  
ATOM   4239  HA  TYR 0 284      -1.730  70.007  17.900  1.00  0.00           H  
ATOM   4240 1HB  TYR 0 284      -2.046  67.464  16.307  1.00  0.00           H  
ATOM   4241 2HB  TYR 0 284      -3.194  68.762  16.179  1.00  0.00           H  
ATOM   4242  HD1 TYR 0 284       0.481  68.217  16.032  1.00  0.00           H  
ATOM   4243  HD2 TYR 0 284      -2.938  70.268  14.555  1.00  0.00           H  
ATOM   4244  HE1 TYR 0 284       1.888  69.329  14.325  1.00  0.00           H  
ATOM   4245  HE2 TYR 0 284      -1.580  71.388  12.861  1.00  0.00           H  
ATOM   4246  HH  TYR 0 284       1.742  71.502  12.961  1.00  0.00           H  
ATOM   4247  N   THR 0 285      -3.853  69.723  19.022  1.00  0.00           N  
ATOM   4248  CA  THR 0 285      -5.109  69.650  19.740  1.00  0.00           C  
ATOM   4249  C   THR 0 285      -6.216  69.585  18.709  1.00  0.00           C  
ATOM   4250  O   THR 0 285      -5.953  69.925  17.552  1.00  0.00           O  
ATOM   4251  CB  THR 0 285      -5.283  70.900  20.625  1.00  0.00           C  
ATOM   4252  OG1 THR 0 285      -5.330  72.068  19.777  1.00  0.00           O  
ATOM   4253  CG2 THR 0 285      -4.148  71.007  21.615  1.00  0.00           C  
ATOM   4254  H   THR 0 285      -3.502  70.645  18.758  1.00  0.00           H  
ATOM   4255  HA  THR 0 285      -5.106  68.760  20.336  1.00  0.00           H  
ATOM   4256  HB  THR 0 285      -6.184  70.847  21.188  1.00  0.00           H  
ATOM   4257  HG1 THR 0 285      -4.446  72.217  19.402  1.00  0.00           H  
ATOM   4258 1HG2 THR 0 285      -4.284  71.891  22.235  1.00  0.00           H  
ATOM   4259 2HG2 THR 0 285      -4.150  70.117  22.246  1.00  0.00           H  
ATOM   4260 3HG2 THR 0 285      -3.200  71.075  21.084  1.00  0.00           H  
ATOM   4261  N   PRO 0 286      -7.465  69.218  19.057  1.00  0.00           N  
ATOM   4262  CA  PRO 0 286      -8.616  69.238  18.182  1.00  0.00           C  
ATOM   4263  C   PRO 0 286      -8.753  70.597  17.499  1.00  0.00           C  
ATOM   4264  O   PRO 0 286      -9.217  70.698  16.367  1.00  0.00           O  
ATOM   4265  CB  PRO 0 286      -9.778  68.960  19.141  1.00  0.00           C  
ATOM   4266  CG  PRO 0 286      -9.171  68.135  20.223  1.00  0.00           C  
ATOM   4267  CD  PRO 0 286      -7.801  68.728  20.423  1.00  0.00           C  
ATOM   4268  HA  PRO 0 286      -8.510  68.433  17.430  1.00  0.00           H  
ATOM   4269 1HB  PRO 0 286     -10.196  69.908  19.510  1.00  0.00           H  
ATOM   4270 2HB  PRO 0 286     -10.587  68.438  18.609  1.00  0.00           H  
ATOM   4271 1HG  PRO 0 286      -9.790  68.183  21.131  1.00  0.00           H  
ATOM   4272 2HG  PRO 0 286      -9.134  67.078  19.919  1.00  0.00           H  
ATOM   4273 1HD  PRO 0 286      -7.860  69.550  21.151  1.00  0.00           H  
ATOM   4274 2HD  PRO 0 286      -7.110  67.947  20.773  1.00  0.00           H  
ATOM   4275  N   LEU 0 287      -8.333  71.656  18.222  1.00  0.00           N  
ATOM   4276  CA  LEU 0 287      -8.406  73.026  17.732  1.00  0.00           C  
ATOM   4277  C   LEU 0 287      -7.379  73.249  16.646  1.00  0.00           C  
ATOM   4278  O   LEU 0 287      -7.688  73.847  15.614  1.00  0.00           O  
ATOM   4279  CB  LEU 0 287      -8.178  74.022  18.876  1.00  0.00           C  
ATOM   4280  CG  LEU 0 287      -8.290  75.505  18.499  1.00  0.00           C  
ATOM   4281  CD1 LEU 0 287      -9.697  75.797  17.997  1.00  0.00           C  
ATOM   4282  CD2 LEU 0 287      -7.952  76.363  19.709  1.00  0.00           C  
ATOM   4283  H   LEU 0 287      -7.960  71.513  19.147  1.00  0.00           H  
ATOM   4284  HA  LEU 0 287      -9.386  73.199  17.305  1.00  0.00           H  
ATOM   4285 1HB  LEU 0 287      -8.907  73.824  19.660  1.00  0.00           H  
ATOM   4286 2HB  LEU 0 287      -7.181  73.858  19.285  1.00  0.00           H  
ATOM   4287  HG  LEU 0 287      -7.594  75.728  17.690  1.00  0.00           H  
ATOM   4288 1HD1 LEU 0 287      -9.777  76.850  17.729  1.00  0.00           H  
ATOM   4289 2HD1 LEU 0 287      -9.905  75.184  17.120  1.00  0.00           H  
ATOM   4290 3HD1 LEU 0 287     -10.418  75.567  18.781  1.00  0.00           H  
ATOM   4291 1HD2 LEU 0 287      -8.031  77.417  19.441  1.00  0.00           H  
ATOM   4292 2HD2 LEU 0 287      -8.648  76.141  20.518  1.00  0.00           H  
ATOM   4293 3HD2 LEU 0 287      -6.935  76.147  20.036  1.00  0.00           H  
ATOM   4294  N   HIS 0 288      -6.153  72.758  16.844  1.00  0.00           N  
ATOM   4295  CA  HIS 0 288      -5.154  72.958  15.796  1.00  0.00           C  
ATOM   4296  C   HIS 0 288      -5.599  72.232  14.542  1.00  0.00           C  
ATOM   4297  O   HIS 0 288      -5.422  72.727  13.426  1.00  0.00           O  
ATOM   4298  CB  HIS 0 288      -3.782  72.350  16.112  1.00  0.00           C  
ATOM   4299  CG  HIS 0 288      -2.972  72.959  17.152  1.00  0.00           C  
ATOM   4300  ND1 HIS 0 288      -2.998  72.526  18.445  1.00  0.00           N  
ATOM   4301  CD2 HIS 0 288      -2.106  73.984  17.120  1.00  0.00           C  
ATOM   4302  CE1 HIS 0 288      -2.171  73.252  19.158  1.00  0.00           C  
ATOM   4303  NE2 HIS 0 288      -1.640  74.146  18.382  1.00  0.00           N  
ATOM   4304  H   HIS 0 288      -5.929  72.287  17.722  1.00  0.00           H  
ATOM   4305  HA  HIS 0 288      -5.042  74.017  15.569  1.00  0.00           H  
ATOM   4306 1HB  HIS 0 288      -3.924  71.302  16.383  1.00  0.00           H  
ATOM   4307 2HB  HIS 0 288      -3.199  72.374  15.216  1.00  0.00           H  
ATOM   4308  HD2 HIS 0 288      -1.835  74.590  16.260  1.00  0.00           H  
ATOM   4309  HE1 HIS 0 288      -1.977  73.144  20.218  1.00  0.00           H  
ATOM   4310  HE2 HIS 0 288      -0.992  74.870  18.702  1.00  0.00           H  
ATOM   4311  N   LEU 0 289      -6.179  71.047  14.723  1.00  0.00           N  
ATOM   4312  CA  LEU 0 289      -6.576  70.251  13.581  1.00  0.00           C  
ATOM   4313  C   LEU 0 289      -7.718  70.931  12.842  1.00  0.00           C  
ATOM   4314  O   LEU 0 289      -7.637  71.153  11.632  1.00  0.00           O  
ATOM   4315  CB  LEU 0 289      -7.027  68.871  14.071  1.00  0.00           C  
ATOM   4316  CG  LEU 0 289      -5.928  68.017  14.699  1.00  0.00           C  
ATOM   4317  CD1 LEU 0 289      -6.536  66.812  15.350  1.00  0.00           C  
ATOM   4318  CD2 LEU 0 289      -4.923  67.607  13.641  1.00  0.00           C  
ATOM   4319  H   LEU 0 289      -6.311  70.691  15.672  1.00  0.00           H  
ATOM   4320  HA  LEU 0 289      -5.727  70.147  12.909  1.00  0.00           H  
ATOM   4321 1HB  LEU 0 289      -7.812  69.005  14.817  1.00  0.00           H  
ATOM   4322 2HB  LEU 0 289      -7.445  68.320  13.233  1.00  0.00           H  
ATOM   4323  HG  LEU 0 289      -5.432  68.593  15.468  1.00  0.00           H  
ATOM   4324 1HD1 LEU 0 289      -5.741  66.224  15.814  1.00  0.00           H  
ATOM   4325 2HD1 LEU 0 289      -7.241  67.126  16.107  1.00  0.00           H  
ATOM   4326 3HD1 LEU 0 289      -7.046  66.212  14.620  1.00  0.00           H  
ATOM   4327 1HD2 LEU 0 289      -4.133  67.004  14.105  1.00  0.00           H  
ATOM   4328 2HD2 LEU 0 289      -5.422  67.021  12.871  1.00  0.00           H  
ATOM   4329 3HD2 LEU 0 289      -4.485  68.499  13.196  1.00  0.00           H  
ATOM   4330  N   ALA 0 290      -8.740  71.369  13.579  1.00  0.00           N  
ATOM   4331  CA  ALA 0 290      -9.866  72.029  12.952  1.00  0.00           C  
ATOM   4332  C   ALA 0 290      -9.431  73.326  12.272  1.00  0.00           C  
ATOM   4333  O   ALA 0 290      -9.865  73.636  11.152  1.00  0.00           O  
ATOM   4334  CB  ALA 0 290     -10.932  72.300  13.997  1.00  0.00           C  
ATOM   4335  H   ALA 0 290      -8.766  71.201  14.585  1.00  0.00           H  
ATOM   4336  HA  ALA 0 290     -10.269  71.364  12.192  1.00  0.00           H  
ATOM   4337 1HB  ALA 0 290     -11.796  72.772  13.546  1.00  0.00           H  
ATOM   4338 2HB  ALA 0 290     -11.226  71.354  14.445  1.00  0.00           H  
ATOM   4339 3HB  ALA 0 290     -10.522  72.954  14.768  1.00  0.00           H  
ATOM   4340  N   ALA 0 291      -8.548  74.084  12.945  1.00  0.00           N  
ATOM   4341  CA  ALA 0 291      -8.076  75.357  12.426  1.00  0.00           C  
ATOM   4342  C   ALA 0 291      -7.296  75.192  11.131  1.00  0.00           C  
ATOM   4343  O   ALA 0 291      -7.432  76.003  10.219  1.00  0.00           O  
ATOM   4344  CB  ALA 0 291      -7.233  76.068  13.465  1.00  0.00           C  
ATOM   4345  H   ALA 0 291      -8.218  73.788  13.862  1.00  0.00           H  
ATOM   4346  HA  ALA 0 291      -8.939  75.962  12.223  1.00  0.00           H  
ATOM   4347 1HB  ALA 0 291      -6.919  77.040  13.083  1.00  0.00           H  
ATOM   4348 2HB  ALA 0 291      -7.828  76.205  14.367  1.00  0.00           H  
ATOM   4349 3HB  ALA 0 291      -6.356  75.468  13.690  1.00  0.00           H  
ATOM   4350  N   ARG 0 292      -6.520  74.108  11.040  1.00  0.00           N  
ATOM   4351  CA  ARG 0 292      -5.688  73.788   9.882  1.00  0.00           C  
ATOM   4352  C   ARG 0 292      -6.515  73.274   8.710  1.00  0.00           C  
ATOM   4353  O   ARG 0 292      -6.293  73.657   7.556  1.00  0.00           O  
ATOM   4354  CB  ARG 0 292      -4.684  72.707  10.244  1.00  0.00           C  
ATOM   4355  CG  ARG 0 292      -3.667  72.367   9.164  1.00  0.00           C  
ATOM   4356  CD  ARG 0 292      -2.834  71.182   9.538  1.00  0.00           C  
ATOM   4357  NE  ARG 0 292      -3.614  69.927   9.529  1.00  0.00           N  
ATOM   4358  CZ  ARG 0 292      -3.305  68.807  10.199  1.00  0.00           C  
ATOM   4359  NH1 ARG 0 292      -2.244  68.733  10.975  1.00  0.00           N  
ATOM   4360  NH2 ARG 0 292      -4.097  67.778  10.045  1.00  0.00           N  
ATOM   4361  H   ARG 0 292      -6.453  73.489  11.849  1.00  0.00           H  
ATOM   4362  HA  ARG 0 292      -5.162  74.693   9.575  1.00  0.00           H  
ATOM   4363 1HB  ARG 0 292      -4.145  73.008  11.120  1.00  0.00           H  
ATOM   4364 2HB  ARG 0 292      -5.220  71.790  10.500  1.00  0.00           H  
ATOM   4365 1HG  ARG 0 292      -4.191  72.140   8.233  1.00  0.00           H  
ATOM   4366 2HG  ARG 0 292      -3.004  73.221   9.011  1.00  0.00           H  
ATOM   4367 1HD  ARG 0 292      -2.012  71.077   8.829  1.00  0.00           H  
ATOM   4368 2HD  ARG 0 292      -2.436  71.326  10.535  1.00  0.00           H  
ATOM   4369  HE  ARG 0 292      -4.462  69.861   8.934  1.00  0.00           H  
ATOM   4370 1HH1 ARG 0 292      -1.636  69.536  11.078  1.00  0.00           H  
ATOM   4371 2HH1 ARG 0 292      -2.034  67.877  11.464  1.00  0.00           H  
ATOM   4372 1HH2 ARG 0 292      -4.904  67.891   9.408  1.00  0.00           H  
ATOM   4373 2HH2 ARG 0 292      -3.907  66.911  10.516  1.00  0.00           H  
ATOM   4374  N   GLU 0 293      -7.443  72.364   9.003  1.00  0.00           N  
ATOM   4375  CA  GLU 0 293      -8.271  71.743   7.979  1.00  0.00           C  
ATOM   4376  C   GLU 0 293      -9.312  72.705   7.388  1.00  0.00           C  
ATOM   4377  O   GLU 0 293      -9.676  72.576   6.216  1.00  0.00           O  
ATOM   4378  CB  GLU 0 293      -8.942  70.486   8.529  1.00  0.00           C  
ATOM   4379  CG  GLU 0 293      -7.970  69.320   8.857  1.00  0.00           C  
ATOM   4380  CD  GLU 0 293      -7.160  68.834   7.670  1.00  0.00           C  
ATOM   4381  OE1 GLU 0 293      -7.733  68.612   6.629  1.00  0.00           O  
ATOM   4382  OE2 GLU 0 293      -5.955  68.673   7.811  1.00  0.00           O  
ATOM   4383  H   GLU 0 293      -7.578  72.081   9.974  1.00  0.00           H  
ATOM   4384  HA  GLU 0 293      -7.616  71.434   7.167  1.00  0.00           H  
ATOM   4385 1HB  GLU 0 293      -9.458  70.746   9.452  1.00  0.00           H  
ATOM   4386 2HB  GLU 0 293      -9.689  70.126   7.822  1.00  0.00           H  
ATOM   4387 1HG  GLU 0 293      -7.280  69.647   9.634  1.00  0.00           H  
ATOM   4388 2HG  GLU 0 293      -8.554  68.492   9.259  1.00  0.00           H  
ATOM   4389  N   GLY 0 294      -9.791  73.672   8.182  1.00  0.00           N  
ATOM   4390  CA  GLY 0 294     -10.772  74.634   7.681  1.00  0.00           C  
ATOM   4391  C   GLY 0 294     -12.152  74.472   8.306  1.00  0.00           C  
ATOM   4392  O   GLY 0 294     -13.148  75.034   7.833  1.00  0.00           O  
ATOM   4393  H   GLY 0 294      -9.498  73.728   9.156  1.00  0.00           H  
ATOM   4394 1HA  GLY 0 294     -10.403  75.636   7.853  1.00  0.00           H  
ATOM   4395 2HA  GLY 0 294     -10.857  74.529   6.604  1.00  0.00           H  
ATOM   4396  N   HIS 0 295     -12.232  73.727   9.396  1.00  0.00           N  
ATOM   4397  CA  HIS 0 295     -13.520  73.461  10.006  1.00  0.00           C  
ATOM   4398  C   HIS 0 295     -13.949  74.568  10.952  1.00  0.00           C  
ATOM   4399  O   HIS 0 295     -13.900  74.424  12.173  1.00  0.00           O  
ATOM   4400  CB  HIS 0 295     -13.479  72.147  10.744  1.00  0.00           C  
ATOM   4401  CG  HIS 0 295     -13.149  70.995   9.876  1.00  0.00           C  
ATOM   4402  ND1 HIS 0 295     -13.832  70.698   8.711  1.00  0.00           N  
ATOM   4403  CD2 HIS 0 295     -12.203  70.056  10.008  1.00  0.00           C  
ATOM   4404  CE1 HIS 0 295     -13.293  69.613   8.168  1.00  0.00           C  
ATOM   4405  NE2 HIS 0 295     -12.312  69.213   8.947  1.00  0.00           N  
ATOM   4406  H   HIS 0 295     -11.384  73.362   9.825  1.00  0.00           H  
ATOM   4407  HA  HIS 0 295     -14.278  73.382   9.228  1.00  0.00           H  
ATOM   4408 1HB  HIS 0 295     -12.748  72.194  11.537  1.00  0.00           H  
ATOM   4409 2HB  HIS 0 295     -14.444  71.982  11.181  1.00  0.00           H  
ATOM   4410  HD2 HIS 0 295     -11.478  69.970  10.809  1.00  0.00           H  
ATOM   4411  HE1 HIS 0 295     -13.611  69.127   7.246  1.00  0.00           H  
ATOM   4412  HE2 HIS 0 295     -11.698  68.399   8.830  1.00  0.00           H  
ATOM   4413  N   LEU 0 296     -14.394  75.671  10.370  1.00  0.00           N  
ATOM   4414  CA  LEU 0 296     -14.745  76.873  11.122  1.00  0.00           C  
ATOM   4415  C   LEU 0 296     -15.714  76.603  12.271  1.00  0.00           C  
ATOM   4416  O   LEU 0 296     -15.502  77.071  13.389  1.00  0.00           O  
ATOM   4417  CB  LEU 0 296     -15.362  77.911  10.175  1.00  0.00           C  
ATOM   4418  CG  LEU 0 296     -15.787  79.234  10.825  1.00  0.00           C  
ATOM   4419  CD1 LEU 0 296     -14.558  79.959  11.354  1.00  0.00           C  
ATOM   4420  CD2 LEU 0 296     -16.527  80.086   9.804  1.00  0.00           C  
ATOM   4421  H   LEU 0 296     -14.400  75.666   9.348  1.00  0.00           H  
ATOM   4422  HA  LEU 0 296     -13.834  77.294  11.538  1.00  0.00           H  
ATOM   4423 1HB  LEU 0 296     -14.638  78.143   9.395  1.00  0.00           H  
ATOM   4424 2HB  LEU 0 296     -16.243  77.474   9.706  1.00  0.00           H  
ATOM   4425  HG  LEU 0 296     -16.444  79.030  11.671  1.00  0.00           H  
ATOM   4426 1HD1 LEU 0 296     -14.860  80.899  11.816  1.00  0.00           H  
ATOM   4427 2HD1 LEU 0 296     -14.059  79.335  12.097  1.00  0.00           H  
ATOM   4428 3HD1 LEU 0 296     -13.873  80.163  10.532  1.00  0.00           H  
ATOM   4429 1HD2 LEU 0 296     -16.830  81.026  10.266  1.00  0.00           H  
ATOM   4430 2HD2 LEU 0 296     -15.871  80.292   8.958  1.00  0.00           H  
ATOM   4431 3HD2 LEU 0 296     -17.411  79.551   9.455  1.00  0.00           H  
ATOM   4432  N   GLU 0 297     -16.785  75.854  12.001  1.00  0.00           N  
ATOM   4433  CA  GLU 0 297     -17.799  75.598  13.028  1.00  0.00           C  
ATOM   4434  C   GLU 0 297     -17.216  74.829  14.210  1.00  0.00           C  
ATOM   4435  O   GLU 0 297     -17.579  75.063  15.364  1.00  0.00           O  
ATOM   4436  CB  GLU 0 297     -18.972  74.834  12.429  1.00  0.00           C  
ATOM   4437  CG  GLU 0 297     -19.814  75.648  11.444  1.00  0.00           C  
ATOM   4438  CD  GLU 0 297     -20.893  74.837  10.759  1.00  0.00           C  
ATOM   4439  OE1 GLU 0 297     -20.726  73.649  10.632  1.00  0.00           O  
ATOM   4440  OE2 GLU 0 297     -21.883  75.411  10.366  1.00  0.00           O  
ATOM   4441  H   GLU 0 297     -16.897  75.473  11.073  1.00  0.00           H  
ATOM   4442  HA  GLU 0 297     -18.160  76.561  13.399  1.00  0.00           H  
ATOM   4443 1HB  GLU 0 297     -18.613  73.934  11.930  1.00  0.00           H  
ATOM   4444 2HB  GLU 0 297     -19.627  74.525  13.236  1.00  0.00           H  
ATOM   4445 1HG  GLU 0 297     -20.284  76.470  11.983  1.00  0.00           H  
ATOM   4446 2HG  GLU 0 297     -19.153  76.077  10.690  1.00  0.00           H  
ATOM   4447  N   ILE 0 298     -16.311  73.904  13.911  1.00  0.00           N  
ATOM   4448  CA  ILE 0 298     -15.651  73.127  14.941  1.00  0.00           C  
ATOM   4449  C   ILE 0 298     -14.736  74.023  15.743  1.00  0.00           C  
ATOM   4450  O   ILE 0 298     -14.697  73.926  16.969  1.00  0.00           O  
ATOM   4451  CB  ILE 0 298     -14.930  71.914  14.373  1.00  0.00           C  
ATOM   4452  CG1 ILE 0 298     -15.977  70.938  13.866  1.00  0.00           C  
ATOM   4453  CG2 ILE 0 298     -14.075  71.315  15.398  1.00  0.00           C  
ATOM   4454  CD1 ILE 0 298     -15.470  69.802  13.088  1.00  0.00           C  
ATOM   4455  H   ILE 0 298     -16.054  73.766  12.944  1.00  0.00           H  
ATOM   4456  HA  ILE 0 298     -16.409  72.745  15.618  1.00  0.00           H  
ATOM   4457  HB  ILE 0 298     -14.321  72.219  13.540  1.00  0.00           H  
ATOM   4458 1HG1 ILE 0 298     -16.505  70.544  14.719  1.00  0.00           H  
ATOM   4459 2HG1 ILE 0 298     -16.676  71.485  13.236  1.00  0.00           H  
ATOM   4460 1HG2 ILE 0 298     -13.560  70.471  14.982  1.00  0.00           H  
ATOM   4461 2HG2 ILE 0 298     -13.363  72.056  15.709  1.00  0.00           H  
ATOM   4462 3HG2 ILE 0 298     -14.668  71.009  16.238  1.00  0.00           H  
ATOM   4463 1HD1 ILE 0 298     -16.307  69.188  12.791  1.00  0.00           H  
ATOM   4464 2HD1 ILE 0 298     -14.951  70.147  12.225  1.00  0.00           H  
ATOM   4465 3HD1 ILE 0 298     -14.810  69.227  13.672  1.00  0.00           H  
ATOM   4466  N   VAL 0 299     -14.016  74.918  15.066  1.00  0.00           N  
ATOM   4467  CA  VAL 0 299     -13.154  75.854  15.770  1.00  0.00           C  
ATOM   4468  C   VAL 0 299     -13.974  76.669  16.762  1.00  0.00           C  
ATOM   4469  O   VAL 0 299     -13.606  76.772  17.934  1.00  0.00           O  
ATOM   4470  CB  VAL 0 299     -12.452  76.798  14.776  1.00  0.00           C  
ATOM   4471  CG1 VAL 0 299     -11.789  77.951  15.515  1.00  0.00           C  
ATOM   4472  CG2 VAL 0 299     -11.430  76.023  13.959  1.00  0.00           C  
ATOM   4473  H   VAL 0 299     -14.075  74.939  14.047  1.00  0.00           H  
ATOM   4474  HA  VAL 0 299     -12.395  75.290  16.311  1.00  0.00           H  
ATOM   4475  HB  VAL 0 299     -13.199  77.230  14.110  1.00  0.00           H  
ATOM   4476 1HG1 VAL 0 299     -11.298  78.609  14.797  1.00  0.00           H  
ATOM   4477 2HG1 VAL 0 299     -12.544  78.514  16.064  1.00  0.00           H  
ATOM   4478 3HG1 VAL 0 299     -11.049  77.559  16.212  1.00  0.00           H  
ATOM   4479 1HG2 VAL 0 299     -10.938  76.696  13.258  1.00  0.00           H  
ATOM   4480 2HG2 VAL 0 299     -10.687  75.586  14.626  1.00  0.00           H  
ATOM   4481 3HG2 VAL 0 299     -11.933  75.228  13.407  1.00  0.00           H  
ATOM   4482  N   GLU 0 300     -15.131  77.192  16.338  1.00  0.00           N  
ATOM   4483  CA  GLU 0 300     -15.918  77.976  17.283  1.00  0.00           C  
ATOM   4484  C   GLU 0 300     -16.383  77.126  18.479  1.00  0.00           C  
ATOM   4485  O   GLU 0 300     -16.288  77.573  19.626  1.00  0.00           O  
ATOM   4486  CB  GLU 0 300     -17.128  78.588  16.574  1.00  0.00           C  
ATOM   4487  CG  GLU 0 300     -16.786  79.698  15.591  1.00  0.00           C  
ATOM   4488  CD  GLU 0 300     -17.999  80.280  14.920  1.00  0.00           C  
ATOM   4489  OE1 GLU 0 300     -19.077  79.787  15.152  1.00  0.00           O  
ATOM   4490  OE2 GLU 0 300     -17.848  81.219  14.174  1.00  0.00           O  
ATOM   4491  H   GLU 0 300     -15.427  77.067  15.368  1.00  0.00           H  
ATOM   4492  HA  GLU 0 300     -15.283  78.772  17.669  1.00  0.00           H  
ATOM   4493 1HB  GLU 0 300     -17.662  77.810  16.029  1.00  0.00           H  
ATOM   4494 2HB  GLU 0 300     -17.815  78.998  17.315  1.00  0.00           H  
ATOM   4495 1HG  GLU 0 300     -16.263  80.492  16.122  1.00  0.00           H  
ATOM   4496 2HG  GLU 0 300     -16.112  79.301  14.832  1.00  0.00           H  
ATOM   4497  N   VAL 0 301     -16.818  75.878  18.243  1.00  0.00           N  
ATOM   4498  CA  VAL 0 301     -17.245  75.037  19.364  1.00  0.00           C  
ATOM   4499  C   VAL 0 301     -16.128  74.702  20.317  1.00  0.00           C  
ATOM   4500  O   VAL 0 301     -16.304  74.780  21.535  1.00  0.00           O  
ATOM   4501  CB  VAL 0 301     -17.849  73.722  18.839  1.00  0.00           C  
ATOM   4502  CG1 VAL 0 301     -18.056  72.737  19.980  1.00  0.00           C  
ATOM   4503  CG2 VAL 0 301     -19.163  74.004  18.125  1.00  0.00           C  
ATOM   4504  H   VAL 0 301     -16.893  75.530  17.284  1.00  0.00           H  
ATOM   4505  HA  VAL 0 301     -18.008  75.585  19.915  1.00  0.00           H  
ATOM   4506  HB  VAL 0 301     -17.147  73.263  18.142  1.00  0.00           H  
ATOM   4507 1HG1 VAL 0 301     -18.483  71.813  19.591  1.00  0.00           H  
ATOM   4508 2HG1 VAL 0 301     -17.098  72.522  20.453  1.00  0.00           H  
ATOM   4509 3HG1 VAL 0 301     -18.736  73.169  20.715  1.00  0.00           H  
ATOM   4510 1HG2 VAL 0 301     -19.584  73.069  17.756  1.00  0.00           H  
ATOM   4511 2HG2 VAL 0 301     -19.862  74.468  18.821  1.00  0.00           H  
ATOM   4512 3HG2 VAL 0 301     -18.984  74.677  17.287  1.00  0.00           H  
ATOM   4513  N   LEU 0 302     -14.980  74.334  19.782  1.00  0.00           N  
ATOM   4514  CA  LEU 0 302     -13.868  73.966  20.620  1.00  0.00           C  
ATOM   4515  C   LEU 0 302     -13.423  75.143  21.472  1.00  0.00           C  
ATOM   4516  O   LEU 0 302     -13.152  74.969  22.665  1.00  0.00           O  
ATOM   4517  CB  LEU 0 302     -12.701  73.468  19.759  1.00  0.00           C  
ATOM   4518  CG  LEU 0 302     -12.919  72.122  19.056  1.00  0.00           C  
ATOM   4519  CD1 LEU 0 302     -11.822  71.904  18.023  1.00  0.00           C  
ATOM   4520  CD2 LEU 0 302     -12.927  71.005  20.089  1.00  0.00           C  
ATOM   4521  H   LEU 0 302     -14.885  74.297  18.767  1.00  0.00           H  
ATOM   4522  HA  LEU 0 302     -14.186  73.157  21.275  1.00  0.00           H  
ATOM   4523 1HB  LEU 0 302     -12.492  74.212  18.992  1.00  0.00           H  
ATOM   4524 2HB  LEU 0 302     -11.818  73.372  20.392  1.00  0.00           H  
ATOM   4525  HG  LEU 0 302     -13.874  72.137  18.530  1.00  0.00           H  
ATOM   4526 1HD1 LEU 0 302     -11.977  70.948  17.524  1.00  0.00           H  
ATOM   4527 2HD1 LEU 0 302     -11.851  72.707  17.286  1.00  0.00           H  
ATOM   4528 3HD1 LEU 0 302     -10.851  71.901  18.519  1.00  0.00           H  
ATOM   4529 1HD2 LEU 0 302     -13.083  70.048  19.589  1.00  0.00           H  
ATOM   4530 2HD2 LEU 0 302     -11.972  70.988  20.615  1.00  0.00           H  
ATOM   4531 3HD2 LEU 0 302     -13.732  71.176  20.804  1.00  0.00           H  
ATOM   4532  N   LEU 0 303     -13.411  76.347  20.900  1.00  0.00           N  
ATOM   4533  CA  LEU 0 303     -13.020  77.523  21.663  1.00  0.00           C  
ATOM   4534  C   LEU 0 303     -14.006  77.797  22.793  1.00  0.00           C  
ATOM   4535  O   LEU 0 303     -13.602  78.108  23.915  1.00  0.00           O  
ATOM   4536  CB  LEU 0 303     -12.932  78.747  20.742  1.00  0.00           C  
ATOM   4537  CG  LEU 0 303     -11.786  78.732  19.723  1.00  0.00           C  
ATOM   4538  CD1 LEU 0 303     -12.008  79.830  18.692  1.00  0.00           C  
ATOM   4539  CD2 LEU 0 303     -10.460  78.920  20.446  1.00  0.00           C  
ATOM   4540  H   LEU 0 303     -13.648  76.451  19.909  1.00  0.00           H  
ATOM   4541  HA  LEU 0 303     -12.035  77.350  22.096  1.00  0.00           H  
ATOM   4542 1HB  LEU 0 303     -13.866  78.833  20.189  1.00  0.00           H  
ATOM   4543 2HB  LEU 0 303     -12.815  79.638  21.359  1.00  0.00           H  
ATOM   4544  HG  LEU 0 303     -11.780  77.777  19.197  1.00  0.00           H  
ATOM   4545 1HD1 LEU 0 303     -11.193  79.819  17.968  1.00  0.00           H  
ATOM   4546 2HD1 LEU 0 303     -12.953  79.660  18.177  1.00  0.00           H  
ATOM   4547 3HD1 LEU 0 303     -12.035  80.798  19.192  1.00  0.00           H  
ATOM   4548 1HD2 LEU 0 303      -9.646  78.908  19.721  1.00  0.00           H  
ATOM   4549 2HD2 LEU 0 303     -10.465  79.875  20.971  1.00  0.00           H  
ATOM   4550 3HD2 LEU 0 303     -10.319  78.112  21.164  1.00  0.00           H  
ATOM   4551  N   LYS 0 304     -15.307  77.636  22.521  1.00  0.00           N  
ATOM   4552  CA  LYS 0 304     -16.325  77.851  23.545  1.00  0.00           C  
ATOM   4553  C   LYS 0 304     -16.216  76.793  24.643  1.00  0.00           C  
ATOM   4554  O   LYS 0 304     -16.391  77.086  25.827  1.00  0.00           O  
ATOM   4555  CB  LYS 0 304     -17.719  77.845  22.917  1.00  0.00           C  
ATOM   4556  CG  LYS 0 304     -18.021  79.075  22.050  1.00  0.00           C  
ATOM   4557  CD  LYS 0 304     -19.395  78.978  21.401  1.00  0.00           C  
ATOM   4558  CE  LYS 0 304     -19.674  80.185  20.513  1.00  0.00           C  
ATOM   4559  NZ  LYS 0 304     -21.004  80.091  19.843  1.00  0.00           N  
ATOM   4560  H   LYS 0 304     -15.602  77.387  21.574  1.00  0.00           H  
ATOM   4561  HA  LYS 0 304     -16.154  78.825  24.001  1.00  0.00           H  
ATOM   4562 1HB  LYS 0 304     -17.817  76.963  22.279  1.00  0.00           H  
ATOM   4563 2HB  LYS 0 304     -18.475  77.775  23.697  1.00  0.00           H  
ATOM   4564 1HG  LYS 0 304     -17.986  79.969  22.671  1.00  0.00           H  
ATOM   4565 2HG  LYS 0 304     -17.265  79.168  21.275  1.00  0.00           H  
ATOM   4566 1HD  LYS 0 304     -19.436  78.072  20.793  1.00  0.00           H  
ATOM   4567 2HD  LYS 0 304     -20.161  78.916  22.172  1.00  0.00           H  
ATOM   4568 1HE  LYS 0 304     -19.647  81.088  21.120  1.00  0.00           H  
ATOM   4569 2HE  LYS 0 304     -18.897  80.249  19.747  1.00  0.00           H  
ATOM   4570 1HZ  LYS 0 304     -21.146  80.906  19.263  1.00  0.00           H  
ATOM   4571 2HZ  LYS 0 304     -21.031  79.261  19.266  1.00  0.00           H  
ATOM   4572 3HZ  LYS 0 304     -21.733  80.041  20.540  1.00  0.00           H  
ATOM   4573  N   ALA 0 305     -15.909  75.557  24.237  1.00  0.00           N  
ATOM   4574  CA  ALA 0 305     -15.711  74.425  25.133  1.00  0.00           C  
ATOM   4575  C   ALA 0 305     -14.534  74.662  26.081  1.00  0.00           C  
ATOM   4576  O   ALA 0 305     -14.537  74.166  27.211  1.00  0.00           O  
ATOM   4577  CB  ALA 0 305     -15.508  73.164  24.325  1.00  0.00           C  
ATOM   4578  H   ALA 0 305     -15.823  75.381  23.239  1.00  0.00           H  
ATOM   4579  HA  ALA 0 305     -16.608  74.314  25.739  1.00  0.00           H  
ATOM   4580 1HB  ALA 0 305     -15.393  72.312  24.991  1.00  0.00           H  
ATOM   4581 2HB  ALA 0 305     -16.376  73.030  23.691  1.00  0.00           H  
ATOM   4582 3HB  ALA 0 305     -14.639  73.265  23.717  1.00  0.00           H  
ATOM   4583  N   GLY 0 306     -13.533  75.423  25.626  1.00  0.00           N  
ATOM   4584  CA  GLY 0 306     -12.375  75.731  26.453  1.00  0.00           C  
ATOM   4585  C   GLY 0 306     -11.025  75.424  25.809  1.00  0.00           C  
ATOM   4586  O   GLY 0 306     -10.003  75.377  26.507  1.00  0.00           O  
ATOM   4587  H   GLY 0 306     -13.572  75.766  24.668  1.00  0.00           H  
ATOM   4588 1HA  GLY 0 306     -12.411  76.790  26.708  1.00  0.00           H  
ATOM   4589 2HA  GLY 0 306     -12.452  75.185  27.391  1.00  0.00           H  
ATOM   4590  N   ALA 0 307     -11.006  75.192  24.497  1.00  0.00           N  
ATOM   4591  CA  ALA 0 307      -9.746  74.970  23.811  1.00  0.00           C  
ATOM   4592  C   ALA 0 307      -8.861  76.199  23.955  1.00  0.00           C  
ATOM   4593  O   ALA 0 307      -9.326  77.336  23.853  1.00  0.00           O  
ATOM   4594  CB  ALA 0 307      -9.955  74.677  22.342  1.00  0.00           C  
ATOM   4595  H   ALA 0 307     -11.861  75.196  23.957  1.00  0.00           H  
ATOM   4596  HA  ALA 0 307      -9.255  74.120  24.271  1.00  0.00           H  
ATOM   4597 1HB  ALA 0 307      -8.983  74.501  21.904  1.00  0.00           H  
ATOM   4598 2HB  ALA 0 307     -10.559  73.820  22.208  1.00  0.00           H  
ATOM   4599 3HB  ALA 0 307     -10.432  75.521  21.866  1.00  0.00           H  
ATOM   4600  N   ASP 0 308      -7.572  75.970  24.136  1.00  0.00           N  
ATOM   4601  CA  ASP 0 308      -6.609  77.050  24.259  1.00  0.00           C  
ATOM   4602  C   ASP 0 308      -6.221  77.580  22.897  1.00  0.00           C  
ATOM   4603  O   ASP 0 308      -5.522  76.926  22.120  1.00  0.00           O  
ATOM   4604  CB  ASP 0 308      -5.386  76.602  25.064  1.00  0.00           C  
ATOM   4605  CG  ASP 0 308      -4.309  77.705  25.309  1.00  0.00           C  
ATOM   4606  OD1 ASP 0 308      -4.307  78.737  24.639  1.00  0.00           O  
ATOM   4607  OD2 ASP 0 308      -3.499  77.496  26.186  1.00  0.00           O  
ATOM   4608  H   ASP 0 308      -7.260  75.014  24.233  1.00  0.00           H  
ATOM   4609  HA  ASP 0 308      -7.081  77.863  24.811  1.00  0.00           H  
ATOM   4610 1HB  ASP 0 308      -5.726  76.245  26.037  1.00  0.00           H  
ATOM   4611 2HB  ASP 0 308      -4.932  75.760  24.580  1.00  0.00           H  
ATOM   4612  N   VAL 0 309      -6.682  78.790  22.627  1.00  0.00           N  
ATOM   4613  CA  VAL 0 309      -6.513  79.465  21.355  1.00  0.00           C  
ATOM   4614  C   VAL 0 309      -5.037  79.648  20.966  1.00  0.00           C  
ATOM   4615  O   VAL 0 309      -4.734  79.848  19.787  1.00  0.00           O  
ATOM   4616  CB  VAL 0 309      -7.225  80.834  21.405  1.00  0.00           C  
ATOM   4617  CG1 VAL 0 309      -6.471  81.807  22.287  1.00  0.00           C  
ATOM   4618  CG2 VAL 0 309      -7.350  81.347  20.041  1.00  0.00           C  
ATOM   4619  H   VAL 0 309      -7.221  79.248  23.347  1.00  0.00           H  
ATOM   4620  HA  VAL 0 309      -6.992  78.871  20.593  1.00  0.00           H  
ATOM   4621  HB  VAL 0 309      -8.215  80.709  21.844  1.00  0.00           H  
ATOM   4622 1HG1 VAL 0 309      -7.008  82.752  22.313  1.00  0.00           H  
ATOM   4623 2HG1 VAL 0 309      -6.394  81.405  23.296  1.00  0.00           H  
ATOM   4624 3HG1 VAL 0 309      -5.482  81.971  21.889  1.00  0.00           H  
ATOM   4625 1HG2 VAL 0 309      -7.854  82.311  20.051  1.00  0.00           H  
ATOM   4626 2HG2 VAL 0 309      -6.359  81.445  19.641  1.00  0.00           H  
ATOM   4627 3HG2 VAL 0 309      -7.914  80.653  19.453  1.00  0.00           H  
ATOM   4628  N   ASN 0 310      -4.134  79.640  21.960  1.00  0.00           N  
ATOM   4629  CA  ASN 0 310      -2.704  79.819  21.736  1.00  0.00           C  
ATOM   4630  C   ASN 0 310      -1.876  78.557  21.981  1.00  0.00           C  
ATOM   4631  O   ASN 0 310      -0.649  78.637  22.096  1.00  0.00           O  
ATOM   4632  CB  ASN 0 310      -2.188  80.953  22.603  1.00  0.00           C  
ATOM   4633  CG  ASN 0 310      -2.636  82.303  22.114  1.00  0.00           C  
ATOM   4634  OD1 ASN 0 310      -2.433  82.653  20.946  1.00  0.00           O  
ATOM   4635  ND2 ASN 0 310      -3.243  83.068  22.986  1.00  0.00           N  
ATOM   4636  H   ASN 0 310      -4.434  79.433  22.922  1.00  0.00           H  
ATOM   4637  HA  ASN 0 310      -2.557  80.093  20.692  1.00  0.00           H  
ATOM   4638 1HB  ASN 0 310      -2.537  80.817  23.627  1.00  0.00           H  
ATOM   4639 2HB  ASN 0 310      -1.099  80.930  22.622  1.00  0.00           H  
ATOM   4640 1HD2 ASN 0 310      -3.563  83.977  22.716  1.00  0.00           H  
ATOM   4641 2HD2 ASN 0 310      -3.386  82.744  23.920  1.00  0.00           H  
ATOM   4642  N   ALA 0 311      -2.505  77.388  22.046  1.00  0.00           N  
ATOM   4643  CA  ALA 0 311      -1.731  76.164  22.240  1.00  0.00           C  
ATOM   4644  C   ALA 0 311      -0.765  75.961  21.084  1.00  0.00           C  
ATOM   4645  O   ALA 0 311      -1.114  76.240  19.948  1.00  0.00           O  
ATOM   4646  CB  ALA 0 311      -2.653  74.961  22.346  1.00  0.00           C  
ATOM   4647  H   ALA 0 311      -3.525  77.342  21.991  1.00  0.00           H  
ATOM   4648  HA  ALA 0 311      -1.154  76.268  23.158  1.00  0.00           H  
ATOM   4649 1HB  ALA 0 311      -2.065  74.061  22.506  1.00  0.00           H  
ATOM   4650 2HB  ALA 0 311      -3.324  75.098  23.170  1.00  0.00           H  
ATOM   4651 3HB  ALA 0 311      -3.233  74.866  21.429  1.00  0.00           H  
ATOM   4652  N   LYS 0 312       0.428  75.436  21.347  1.00  0.00           N  
ATOM   4653  CA  LYS 0 312       1.367  75.146  20.258  1.00  0.00           C  
ATOM   4654  C   LYS 0 312       1.624  73.660  20.033  1.00  0.00           C  
ATOM   4655  O   LYS 0 312       1.667  72.878  20.993  1.00  0.00           O  
ATOM   4656  CB  LYS 0 312       2.709  75.831  20.502  1.00  0.00           C  
ATOM   4657  CG  LYS 0 312       2.699  77.340  20.401  1.00  0.00           C  
ATOM   4658  CD  LYS 0 312       4.070  77.899  20.717  1.00  0.00           C  
ATOM   4659  CE  LYS 0 312       4.161  79.392  20.494  1.00  0.00           C  
ATOM   4660  NZ  LYS 0 312       5.528  79.886  20.818  1.00  0.00           N  
ATOM   4661  H   LYS 0 312       0.694  75.256  22.303  1.00  0.00           H  
ATOM   4662  HA  LYS 0 312       0.953  75.549  19.340  1.00  0.00           H  
ATOM   4663 1HB  LYS 0 312       3.079  75.563  21.489  1.00  0.00           H  
ATOM   4664 2HB  LYS 0 312       3.424  75.451  19.776  1.00  0.00           H  
ATOM   4665 1HG  LYS 0 312       2.446  77.609  19.376  1.00  0.00           H  
ATOM   4666 2HG  LYS 0 312       1.953  77.765  21.075  1.00  0.00           H  
ATOM   4667 1HD  LYS 0 312       4.312  77.692  21.758  1.00  0.00           H  
ATOM   4668 2HD  LYS 0 312       4.813  77.427  20.094  1.00  0.00           H  
ATOM   4669 1HE  LYS 0 312       3.946  79.614  19.445  1.00  0.00           H  
ATOM   4670 2HE  LYS 0 312       3.436  79.906  21.123  1.00  0.00           H  
ATOM   4671 1HZ  LYS 0 312       5.582  80.876  20.658  1.00  0.00           H  
ATOM   4672 2HZ  LYS 0 312       5.737  79.691  21.784  1.00  0.00           H  
ATOM   4673 3HZ  LYS 0 312       6.206  79.413  20.227  1.00  0.00           H  
ATOM   4674  N   ASP 0 313       1.857  73.303  18.760  1.00  0.00           N  
ATOM   4675  CA  ASP 0 313       2.274  71.954  18.374  1.00  0.00           C  
ATOM   4676  C   ASP 0 313       3.792  71.808  18.499  1.00  0.00           C  
ATOM   4677  O   ASP 0 313       4.474  72.759  18.896  1.00  0.00           O  
ATOM   4678  CB  ASP 0 313       1.851  71.626  16.937  1.00  0.00           C  
ATOM   4679  CG  ASP 0 313       2.638  72.410  15.892  1.00  0.00           C  
ATOM   4680  OD1 ASP 0 313       3.614  73.050  16.268  1.00  0.00           O  
ATOM   4681  OD2 ASP 0 313       2.310  72.354  14.740  1.00  0.00           O  
ATOM   4682  H   ASP 0 313       1.707  74.007  18.036  1.00  0.00           H  
ATOM   4683  HA  ASP 0 313       1.812  71.247  19.050  1.00  0.00           H  
ATOM   4684 1HB  ASP 0 313       1.975  70.561  16.754  1.00  0.00           H  
ATOM   4685 2HB  ASP 0 313       0.785  71.849  16.814  1.00  0.00           H  
ATOM   4686  N   LYS 0 314       4.341  70.648  18.104  1.00  0.00           N  
ATOM   4687  CA  LYS 0 314       5.785  70.402  18.218  1.00  0.00           C  
ATOM   4688  C   LYS 0 314       6.678  71.376  17.425  1.00  0.00           C  
ATOM   4689  O   LYS 0 314       7.875  71.470  17.709  1.00  0.00           O  
ATOM   4690  CB  LYS 0 314       6.142  68.983  17.752  1.00  0.00           C  
ATOM   4691  CG  LYS 0 314       6.060  68.781  16.225  1.00  0.00           C  
ATOM   4692  CD  LYS 0 314       6.405  67.354  15.800  1.00  0.00           C  
ATOM   4693  CE  LYS 0 314       6.352  67.191  14.270  1.00  0.00           C  
ATOM   4694  NZ  LYS 0 314       7.504  67.902  13.559  1.00  0.00           N  
ATOM   4695  H   LYS 0 314       3.749  69.885  17.770  1.00  0.00           H  
ATOM   4696  HA  LYS 0 314       6.053  70.497  19.270  1.00  0.00           H  
ATOM   4697 1HB  LYS 0 314       7.156  68.743  18.064  1.00  0.00           H  
ATOM   4698 2HB  LYS 0 314       5.471  68.264  18.223  1.00  0.00           H  
ATOM   4699 1HG  LYS 0 314       5.059  69.041  15.872  1.00  0.00           H  
ATOM   4700 2HG  LYS 0 314       6.772  69.442  15.751  1.00  0.00           H  
ATOM   4701 1HD  LYS 0 314       7.405  67.104  16.147  1.00  0.00           H  
ATOM   4702 2HD  LYS 0 314       5.705  66.663  16.245  1.00  0.00           H  
ATOM   4703 1HE  LYS 0 314       6.382  66.130  14.026  1.00  0.00           H  
ATOM   4704 2HE  LYS 0 314       5.410  67.607  13.909  1.00  0.00           H  
ATOM   4705 1HZ  LYS 0 314       7.417  67.773  12.566  1.00  0.00           H  
ATOM   4706 2HZ  LYS 0 314       7.509  68.929  13.749  1.00  0.00           H  
ATOM   4707 3HZ  LYS 0 314       8.379  67.524  13.868  1.00  0.00           H  
ATOM   4708  N   ASP 0 315       6.128  72.054  16.407  1.00  0.00           N  
ATOM   4709  CA  ASP 0 315       6.907  72.953  15.565  1.00  0.00           C  
ATOM   4710  C   ASP 0 315       6.725  74.413  15.990  1.00  0.00           C  
ATOM   4711  O   ASP 0 315       7.258  75.330  15.349  1.00  0.00           O  
ATOM   4712  CB  ASP 0 315       6.530  72.791  14.083  1.00  0.00           C  
ATOM   4713  CG  ASP 0 315       6.872  71.398  13.477  1.00  0.00           C  
ATOM   4714  OD1 ASP 0 315       7.762  70.725  13.956  1.00  0.00           O  
ATOM   4715  OD2 ASP 0 315       6.242  71.021  12.525  1.00  0.00           O  
ATOM   4716  H   ASP 0 315       5.121  72.013  16.253  1.00  0.00           H  
ATOM   4717  HA  ASP 0 315       7.955  72.695  15.679  1.00  0.00           H  
ATOM   4718 1HB  ASP 0 315       5.447  72.934  13.986  1.00  0.00           H  
ATOM   4719 2HB  ASP 0 315       7.019  73.566  13.496  1.00  0.00           H  
ATOM   4720  N   GLY 0 316       5.975  74.626  17.072  1.00  0.00           N  
ATOM   4721  CA  GLY 0 316       5.705  75.957  17.587  1.00  0.00           C  
ATOM   4722  C   GLY 0 316       4.486  76.641  16.949  1.00  0.00           C  
ATOM   4723  O   GLY 0 316       4.289  77.843  17.128  1.00  0.00           O  
ATOM   4724  H   GLY 0 316       5.546  73.835  17.560  1.00  0.00           H  
ATOM   4725 1HA  GLY 0 316       5.553  75.872  18.658  1.00  0.00           H  
ATOM   4726 2HA  GLY 0 316       6.586  76.579  17.449  1.00  0.00           H  
ATOM   4727  N   TYR 0 317       3.664  75.899  16.215  1.00  0.00           N  
ATOM   4728  CA  TYR 0 317       2.527  76.520  15.541  1.00  0.00           C  
ATOM   4729  C   TYR 0 317       1.254  76.508  16.358  1.00  0.00           C  
ATOM   4730  O   TYR 0 317       0.863  75.489  16.934  1.00  0.00           O  
ATOM   4731  CB  TYR 0 317       2.264  75.824  14.201  1.00  0.00           C  
ATOM   4732  CG  TYR 0 317       3.196  76.207  13.098  1.00  0.00           C  
ATOM   4733  CD1 TYR 0 317       4.502  75.802  13.120  1.00  0.00           C  
ATOM   4734  CD2 TYR 0 317       2.712  76.922  12.023  1.00  0.00           C  
ATOM   4735  CE1 TYR 0 317       5.347  76.149  12.086  1.00  0.00           C  
ATOM   4736  CE2 TYR 0 317       3.535  77.273  10.992  1.00  0.00           C  
ATOM   4737  CZ  TYR 0 317       4.854  76.898  11.017  1.00  0.00           C  
ATOM   4738  OH  TYR 0 317       5.689  77.249   9.983  1.00  0.00           O  
ATOM   4739  H   TYR 0 317       3.807  74.885  16.128  1.00  0.00           H  
ATOM   4740  HA  TYR 0 317       2.778  77.563  15.343  1.00  0.00           H  
ATOM   4741 1HB  TYR 0 317       2.323  74.755  14.334  1.00  0.00           H  
ATOM   4742 2HB  TYR 0 317       1.254  76.052  13.881  1.00  0.00           H  
ATOM   4743  HD1 TYR 0 317       4.870  75.226  13.960  1.00  0.00           H  
ATOM   4744  HD2 TYR 0 317       1.667  77.204  11.997  1.00  0.00           H  
ATOM   4745  HE1 TYR 0 317       6.394  75.843  12.110  1.00  0.00           H  
ATOM   4746  HE2 TYR 0 317       3.145  77.841  10.155  1.00  0.00           H  
ATOM   4747  HH  TYR 0 317       6.458  77.719  10.340  1.00  0.00           H  
ATOM   4748  N   THR 0 318       0.607  77.669  16.399  1.00  0.00           N  
ATOM   4749  CA  THR 0 318      -0.673  77.835  17.055  1.00  0.00           C  
ATOM   4750  C   THR 0 318      -1.755  77.635  16.014  1.00  0.00           C  
ATOM   4751  O   THR 0 318      -1.443  77.725  14.823  1.00  0.00           O  
ATOM   4752  CB  THR 0 318      -0.778  79.250  17.659  1.00  0.00           C  
ATOM   4753  OG1 THR 0 318      -0.703  80.223  16.595  1.00  0.00           O  
ATOM   4754  CG2 THR 0 318       0.325  79.473  18.669  1.00  0.00           C  
ATOM   4755  H   THR 0 318       1.028  78.486  15.953  1.00  0.00           H  
ATOM   4756  HA  THR 0 318      -0.754  77.090  17.822  1.00  0.00           H  
ATOM   4757  HB  THR 0 318      -1.701  79.379  18.174  1.00  0.00           H  
ATOM   4758  HG1 THR 0 318       0.203  80.231  16.242  1.00  0.00           H  
ATOM   4759 1HG2 THR 0 318       0.240  80.472  19.093  1.00  0.00           H  
ATOM   4760 2HG2 THR 0 318       0.228  78.732  19.460  1.00  0.00           H  
ATOM   4761 3HG2 THR 0 318       1.295  79.365  18.184  1.00  0.00           H  
ATOM   4762  N   PRO 0 319      -3.036  77.427  16.387  1.00  0.00           N  
ATOM   4763  CA  PRO 0 319      -4.161  77.359  15.483  1.00  0.00           C  
ATOM   4764  C   PRO 0 319      -4.178  78.579  14.568  1.00  0.00           C  
ATOM   4765  O   PRO 0 319      -4.614  78.496  13.421  1.00  0.00           O  
ATOM   4766  CB  PRO 0 319      -5.365  77.335  16.430  1.00  0.00           C  
ATOM   4767  CG  PRO 0 319      -4.840  76.699  17.672  1.00  0.00           C  
ATOM   4768  CD  PRO 0 319      -3.440  77.235  17.805  1.00  0.00           C  
ATOM   4769  HA  PRO 0 319      -4.114  76.429  14.901  1.00  0.00           H  
ATOM   4770 1HB  PRO 0 319      -5.732  78.358  16.597  1.00  0.00           H  
ATOM   4771 2HB  PRO 0 319      -6.190  76.767  15.976  1.00  0.00           H  
ATOM   4772 1HG  PRO 0 319      -5.476  76.960  18.531  1.00  0.00           H  
ATOM   4773 2HG  PRO 0 319      -4.867  75.603  17.578  1.00  0.00           H  
ATOM   4774 1HD  PRO 0 319      -3.461  78.186  18.358  1.00  0.00           H  
ATOM   4775 2HD  PRO 0 319      -2.811  76.498  18.325  1.00  0.00           H  
ATOM   4776  N   LEU 0 320      -3.693  79.721  15.086  1.00  0.00           N  
ATOM   4777  CA  LEU 0 320      -3.651  80.968  14.336  1.00  0.00           C  
ATOM   4778  C   LEU 0 320      -2.610  80.890  13.246  1.00  0.00           C  
ATOM   4779  O   LEU 0 320      -2.868  81.283  12.110  1.00  0.00           O  
ATOM   4780  CB  LEU 0 320      -3.359  82.166  15.232  1.00  0.00           C  
ATOM   4781  CG  LEU 0 320      -3.362  83.499  14.491  1.00  0.00           C  
ATOM   4782  CD1 LEU 0 320      -4.733  83.734  13.895  1.00  0.00           C  
ATOM   4783  CD2 LEU 0 320      -2.981  84.628  15.404  1.00  0.00           C  
ATOM   4784  H   LEU 0 320      -3.344  79.735  16.033  1.00  0.00           H  
ATOM   4785  HA  LEU 0 320      -4.616  81.126  13.860  1.00  0.00           H  
ATOM   4786 1HB  LEU 0 320      -4.115  82.202  16.007  1.00  0.00           H  
ATOM   4787 2HB  LEU 0 320      -2.381  82.037  15.698  1.00  0.00           H  
ATOM   4788  HG  LEU 0 320      -2.646  83.446  13.681  1.00  0.00           H  
ATOM   4789 1HD1 LEU 0 320      -4.714  84.669  13.364  1.00  0.00           H  
ATOM   4790 2HD1 LEU 0 320      -4.985  82.923  13.213  1.00  0.00           H  
ATOM   4791 3HD1 LEU 0 320      -5.478  83.786  14.689  1.00  0.00           H  
ATOM   4792 1HD2 LEU 0 320      -2.973  85.531  14.818  1.00  0.00           H  
ATOM   4793 2HD2 LEU 0 320      -3.682  84.725  16.196  1.00  0.00           H  
ATOM   4794 3HD2 LEU 0 320      -1.992  84.453  15.825  1.00  0.00           H  
ATOM   4795  N   HIS 0 321      -1.427  80.350  13.562  1.00  0.00           N  
ATOM   4796  CA  HIS 0 321      -0.417  80.259  12.510  1.00  0.00           C  
ATOM   4797  C   HIS 0 321      -0.926  79.335  11.416  1.00  0.00           C  
ATOM   4798  O   HIS 0 321      -0.742  79.605  10.225  1.00  0.00           O  
ATOM   4799  CB  HIS 0 321       0.905  79.633  12.974  1.00  0.00           C  
ATOM   4800  CG  HIS 0 321       1.750  80.389  13.899  1.00  0.00           C  
ATOM   4801  ND1 HIS 0 321       1.674  80.233  15.254  1.00  0.00           N  
ATOM   4802  CD2 HIS 0 321       2.693  81.323  13.684  1.00  0.00           C  
ATOM   4803  CE1 HIS 0 321       2.540  81.037  15.830  1.00  0.00           C  
ATOM   4804  NE2 HIS 0 321       3.150  81.711  14.904  1.00  0.00           N  
ATOM   4805  H   HIS 0 321      -1.242  80.050  14.518  1.00  0.00           H  
ATOM   4806  HA  HIS 0 321      -0.223  81.240  12.079  1.00  0.00           H  
ATOM   4807 1HB  HIS 0 321       0.686  78.673  13.444  1.00  0.00           H  
ATOM   4808 2HB  HIS 0 321       1.496  79.433  12.109  1.00  0.00           H  
ATOM   4809  HD2 HIS 0 321       3.021  81.718  12.729  1.00  0.00           H  
ATOM   4810  HE1 HIS 0 321       2.708  81.139  16.897  1.00  0.00           H  
ATOM   4811  HE2 HIS 0 321       3.845  82.439  15.091  1.00  0.00           H  
ATOM   4812  N   LEU 0 322      -1.584  78.250  11.819  1.00  0.00           N  
ATOM   4813  CA  LEU 0 322      -2.054  77.271  10.859  1.00  0.00           C  
ATOM   4814  C   LEU 0 322      -3.159  77.870   9.998  1.00  0.00           C  
ATOM   4815  O   LEU 0 322      -3.123  77.789   8.771  1.00  0.00           O  
ATOM   4816  CB  LEU 0 322      -2.589  76.057  11.624  1.00  0.00           C  
ATOM   4817  CG  LEU 0 322      -1.531  75.276  12.402  1.00  0.00           C  
ATOM   4818  CD1 LEU 0 322      -2.202  74.265  13.306  1.00  0.00           C  
ATOM   4819  CD2 LEU 0 322      -0.588  74.598  11.432  1.00  0.00           C  
ATOM   4820  H   LEU 0 322      -1.729  78.098  12.820  1.00  0.00           H  
ATOM   4821  HA  LEU 0 322      -1.225  76.975  10.219  1.00  0.00           H  
ATOM   4822 1HB  LEU 0 322      -3.345  76.394  12.332  1.00  0.00           H  
ATOM   4823 2HB  LEU 0 322      -3.060  75.378  10.917  1.00  0.00           H  
ATOM   4824  HG  LEU 0 322      -0.975  75.963  13.030  1.00  0.00           H  
ATOM   4825 1HD1 LEU 0 322      -1.436  73.728  13.870  1.00  0.00           H  
ATOM   4826 2HD1 LEU 0 322      -2.863  74.775  13.992  1.00  0.00           H  
ATOM   4827 3HD1 LEU 0 322      -2.771  73.565  12.724  1.00  0.00           H  
ATOM   4828 1HD2 LEU 0 322       0.177  74.051  11.994  1.00  0.00           H  
ATOM   4829 2HD2 LEU 0 322      -1.146  73.905  10.805  1.00  0.00           H  
ATOM   4830 3HD2 LEU 0 322      -0.112  75.354  10.810  1.00  0.00           H  
ATOM   4831  N   ALA 0 323      -4.113  78.557  10.622  1.00  0.00           N  
ATOM   4832  CA  ALA 0 323      -5.185  79.157   9.850  1.00  0.00           C  
ATOM   4833  C   ALA 0 323      -4.635  80.221   8.901  1.00  0.00           C  
ATOM   4834  O   ALA 0 323      -5.046  80.324   7.737  1.00  0.00           O  
ATOM   4835  CB  ALA 0 323      -6.209  79.756  10.793  1.00  0.00           C  
ATOM   4836  H   ALA 0 323      -4.128  78.630  11.637  1.00  0.00           H  
ATOM   4837  HA  ALA 0 323      -5.656  78.376   9.258  1.00  0.00           H  
ATOM   4838 1HB  ALA 0 323      -7.029  80.185  10.229  1.00  0.00           H  
ATOM   4839 2HB  ALA 0 323      -6.581  78.970  11.443  1.00  0.00           H  
ATOM   4840 3HB  ALA 0 323      -5.737  80.531  11.397  1.00  0.00           H  
ATOM   4841  N   ALA 0 324      -3.672  81.013   9.397  1.00  0.00           N  
ATOM   4842  CA  ALA 0 324      -3.058  82.077   8.618  1.00  0.00           C  
ATOM   4843  C   ALA 0 324      -2.292  81.548   7.411  1.00  0.00           C  
ATOM   4844  O   ALA 0 324      -2.346  82.133   6.332  1.00  0.00           O  
ATOM   4845  CB  ALA 0 324      -2.147  82.907   9.496  1.00  0.00           C  
ATOM   4846  H   ALA 0 324      -3.369  80.894  10.362  1.00  0.00           H  
ATOM   4847  HA  ALA 0 324      -3.847  82.710   8.264  1.00  0.00           H  
ATOM   4848 1HB  ALA 0 324      -1.728  83.727   8.917  1.00  0.00           H  
ATOM   4849 2HB  ALA 0 324      -2.729  83.302  10.326  1.00  0.00           H  
ATOM   4850 3HB  ALA 0 324      -1.341  82.284   9.875  1.00  0.00           H  
ATOM   4851  N   ARG 0 325      -1.621  80.408   7.590  1.00  0.00           N  
ATOM   4852  CA  ARG 0 325      -0.802  79.765   6.566  1.00  0.00           C  
ATOM   4853  C   ARG 0 325      -1.638  79.071   5.494  1.00  0.00           C  
ATOM   4854  O   ARG 0 325      -1.319  79.129   4.301  1.00  0.00           O  
ATOM   4855  CB  ARG 0 325       0.103  78.716   7.194  1.00  0.00           C  
ATOM   4856  CG  ARG 0 325       1.137  78.110   6.254  1.00  0.00           C  
ATOM   4857  CD  ARG 0 325       1.936  77.028   6.914  1.00  0.00           C  
ATOM   4858  NE  ARG 0 325       1.126  75.824   7.155  1.00  0.00           N  
ATOM   4859  CZ  ARG 0 325       1.373  74.870   8.063  1.00  0.00           C  
ATOM   4860  NH1 ARG 0 325       2.399  74.928   8.877  1.00  0.00           N  
ATOM   4861  NH2 ARG 0 325       0.545  73.860   8.101  1.00  0.00           N  
ATOM   4862  H   ARG 0 325      -1.623  79.985   8.518  1.00  0.00           H  
ATOM   4863  HA  ARG 0 325      -0.187  80.530   6.091  1.00  0.00           H  
ATOM   4864 1HB  ARG 0 325       0.620  79.148   8.030  1.00  0.00           H  
ATOM   4865 2HB  ARG 0 325      -0.514  77.902   7.584  1.00  0.00           H  
ATOM   4866 1HG  ARG 0 325       0.623  77.676   5.393  1.00  0.00           H  
ATOM   4867 2HG  ARG 0 325       1.821  78.891   5.915  1.00  0.00           H  
ATOM   4868 1HD  ARG 0 325       2.772  76.753   6.273  1.00  0.00           H  
ATOM   4869 2HD  ARG 0 325       2.310  77.385   7.868  1.00  0.00           H  
ATOM   4870  HE  ARG 0 325       0.297  75.653   6.560  1.00  0.00           H  
ATOM   4871 1HH1 ARG 0 325       3.037  75.712   8.837  1.00  0.00           H  
ATOM   4872 2HH1 ARG 0 325       2.555  74.188   9.546  1.00  0.00           H  
ATOM   4873 1HH2 ARG 0 325      -0.234  73.860   7.423  1.00  0.00           H  
ATOM   4874 2HH2 ARG 0 325       0.682  73.108   8.754  1.00  0.00           H  
ATOM   4875  N   GLU 0 326      -2.708  78.402   5.923  1.00  0.00           N  
ATOM   4876  CA  GLU 0 326      -3.538  77.600   5.032  1.00  0.00           C  
ATOM   4877  C   GLU 0 326      -4.655  78.395   4.327  1.00  0.00           C  
ATOM   4878  O   GLU 0 326      -5.418  77.828   3.544  1.00  0.00           O  
ATOM   4879  CB  GLU 0 326      -4.135  76.430   5.818  1.00  0.00           C  
ATOM   4880  CG  GLU 0 326      -3.098  75.432   6.401  1.00  0.00           C  
ATOM   4881  CD  GLU 0 326      -2.277  74.717   5.355  1.00  0.00           C  
ATOM   4882  OE1 GLU 0 326      -2.769  74.508   4.271  1.00  0.00           O  
ATOM   4883  OE2 GLU 0 326      -1.147  74.363   5.647  1.00  0.00           O  
ATOM   4884  H   GLU 0 326      -2.929  78.400   6.920  1.00  0.00           H  
ATOM   4885  HA  GLU 0 326      -2.892  77.188   4.259  1.00  0.00           H  
ATOM   4886 1HB  GLU 0 326      -4.695  76.829   6.659  1.00  0.00           H  
ATOM   4887 2HB  GLU 0 326      -4.833  75.877   5.191  1.00  0.00           H  
ATOM   4888 1HG  GLU 0 326      -2.419  75.979   7.059  1.00  0.00           H  
ATOM   4889 2HG  GLU 0 326      -3.631  74.700   7.009  1.00  0.00           H  
ATOM   4890  N   GLY 0 327      -4.737  79.703   4.583  1.00  0.00           N  
ATOM   4891  CA  GLY 0 327      -5.718  80.562   3.916  1.00  0.00           C  
ATOM   4892  C   GLY 0 327      -7.098  80.633   4.559  1.00  0.00           C  
ATOM   4893  O   GLY 0 327      -8.052  81.145   3.959  1.00  0.00           O  
ATOM   4894  H   GLY 0 327      -4.093  80.111   5.250  1.00  0.00           H  
ATOM   4895 1HA  GLY 0 327      -5.305  81.561   3.835  1.00  0.00           H  
ATOM   4896 2HA  GLY 0 327      -5.833  80.213   2.892  1.00  0.00           H  
ATOM   4897  N   HIS 0 328      -7.235  80.162   5.787  1.00  0.00           N  
ATOM   4898  CA  HIS 0 328      -8.553  80.112   6.388  1.00  0.00           C  
ATOM   4899  C   HIS 0 328      -8.927  81.421   7.050  1.00  0.00           C  
ATOM   4900  O   HIS 0 328      -8.984  81.516   8.275  1.00  0.00           O  
ATOM   4901  CB  HIS 0 328      -8.620  78.999   7.401  1.00  0.00           C  
ATOM   4902  CG  HIS 0 328      -8.363  77.671   6.819  1.00  0.00           C  
ATOM   4903  ND1 HIS 0 328      -9.048  77.176   5.727  1.00  0.00           N  
ATOM   4904  CD2 HIS 0 328      -7.490  76.722   7.176  1.00  0.00           C  
ATOM   4905  CE1 HIS 0 328      -8.584  75.966   5.447  1.00  0.00           C  
ATOM   4906  NE2 HIS 0 328      -7.648  75.678   6.320  1.00  0.00           N  
ATOM   4907  H   HIS 0 328      -6.420  79.852   6.315  1.00  0.00           H  
ATOM   4908  HA  HIS 0 328      -9.294  79.906   5.616  1.00  0.00           H  
ATOM   4909 1HB  HIS 0 328      -7.901  79.178   8.190  1.00  0.00           H  
ATOM   4910 2HB  HIS 0 328      -9.606  78.995   7.835  1.00  0.00           H  
ATOM   4911  HD2 HIS 0 328      -6.783  76.765   7.995  1.00  0.00           H  
ATOM   4912  HE1 HIS 0 328      -8.923  75.312   4.645  1.00  0.00           H  
ATOM   4913  HE2 HIS 0 328      -7.098  74.815   6.395  1.00  0.00           H  
ATOM   4914  N   LEU 0 329      -9.231  82.418   6.234  1.00  0.00           N  
ATOM   4915  CA  LEU 0 329      -9.498  83.774   6.717  1.00  0.00           C  
ATOM   4916  C   LEU 0 329     -10.524  83.805   7.841  1.00  0.00           C  
ATOM   4917  O   LEU 0 329     -10.331  84.478   8.852  1.00  0.00           O  
ATOM   4918  CB  LEU 0 329     -10.025  84.642   5.582  1.00  0.00           C  
ATOM   4919  CG  LEU 0 329     -10.334  86.089   5.950  1.00  0.00           C  
ATOM   4920  CD1 LEU 0 329      -9.047  86.777   6.339  1.00  0.00           C  
ATOM   4921  CD2 LEU 0 329     -10.986  86.767   4.779  1.00  0.00           C  
ATOM   4922  H   LEU 0 329      -9.182  82.209   5.235  1.00  0.00           H  
ATOM   4923  HA  LEU 0 329      -8.569  84.193   7.091  1.00  0.00           H  
ATOM   4924 1HB  LEU 0 329      -9.283  84.656   4.782  1.00  0.00           H  
ATOM   4925 2HB  LEU 0 329     -10.940  84.197   5.192  1.00  0.00           H  
ATOM   4926  HG  LEU 0 329     -11.014  86.128   6.811  1.00  0.00           H  
ATOM   4927 1HD1 LEU 0 329      -9.261  87.795   6.575  1.00  0.00           H  
ATOM   4928 2HD1 LEU 0 329      -8.601  86.281   7.199  1.00  0.00           H  
ATOM   4929 3HD1 LEU 0 329      -8.371  86.746   5.500  1.00  0.00           H
[truncated: 2,713,632 more chars]
