# Supplementary material for: Elfin UI: A Graphical Interface for Protein Design With Modular Building Blocks
Source: Front Bioeng Biotechnol. 2020 Oct 23;8:568318. doi: 10.3389/fbioe.2020.568318 (PMC7644802; doi:10.3389/fbioe.2020.568318)
Supplement: Supplementary file 2 [file Data_Sheet_2.ZIP › supplementary_data/design_Fig6b/2-Inputmultichainpartdesign.json]

{
    "networks":{
        "network.001":{
            "D49_j1_darp.001":{
                "module_name":"D49_j1_darp",
                "module_type":"single",
                "c_linkage":[
                    {
                        "target_mod":"darp",
                        "target_chain_id":"A",
                        "terminus":"c",
                        "source_chain_id":"A"
                    }
                ],
                "n_linkage":[],
                "rot":[
                    [
                        0.18840071558952332,
                        -0.9490026235580444,
                        -0.2527833580970764
                    ],
                    [
                        -0.9196314811706543,
                        -0.08014680445194244,
                        -0.3845188617706299
                    ],
                    [
                        0.34464961290359497,
                        0.30491116642951965,
                        -0.8878324031829834
                    ]
                ],
                "tran":[
                    25.444464683532715,
                    47.66552925109863,
                    21.849424839019775
                ]
            },
            "ank3_C2_02":{
                "module_name":"ank3_C2_02",
                "module_type":"hub",
                "c_linkage":[
                    {
                        "target_mod":"darp.002",
                        "target_chain_id":"A",
                        "terminus":"c",
                        "source_chain_id":"A"
                    },
                    {
                        "target_mod":"darp.003",
                        "target_chain_id":"A",
                        "terminus":"c",
                        "source_chain_id":"B"
                    }
                ],
                "n_linkage":[
                    {
                        "target_mod":"darp",
                        "target_chain_id":"A",
                        "terminus":"n",
                        "source_chain_id":"A"
                    },
                    {
                        "target_mod":"darp.001",
                        "target_chain_id":"A",
                        "terminus":"n",
                        "source_chain_id":"B"
                    }
                ],
                "rot":[
                    [
                        1.0,
                        0.0,
                        0.0
                    ],
                    [
                        0.0,
                        1.0,
                        0.0
                    ],
                    [
                        0.0,
                        0.0,
                        1.0
                    ]
                ],
                "tran":[
                    0.0,
                    0.0,
                    0.0
                ]
            },
            "darp.002":{
                "module_name":"darp",
                "module_type":"single",
                "c_linkage":[],
                "n_linkage":[
                    {
                        "target_mod":"ank3_C2_02",
                        "target_chain_id":"A",
                        "terminus":"n",
                        "source_chain_id":"A"
                    }
                ],
                "rot":[
                    [
                        -0.07661258429288864,
                        0.8161619305610657,
                        0.5727218389511108
                    ],
                    [
                        0.8543167114257812,
                        -0.24242621660232544,
                        0.4597527086734772
                    ],
                    [
                        0.5140753984451294,
                        0.5245086550712585,
                        -0.6786878705024719
                    ]
                ],
                "tran":[
                    14.428107738494873,
                    -26.331095695495605,
                    9.613748788833618
                ]
            },
            "darp":{
                "module_name":"darp",
                "module_type":"single",
                "c_linkage":[
                    {
                        "target_mod":"ank3_C2_02",
                        "target_chain_id":"A",
                        "terminus":"c",
                        "source_chain_id":"A"
                    }
                ],
                "n_linkage":[
                    {
                        "target_mod":"D49_j1_darp.001",
                        "target_chain_id":"A",
                        "terminus":"n",
                        "source_chain_id":"A"
                    }
                ],
                "rot":[
                    [
                        -0.39862415194511414,
                        -0.060099031776189804,
                        0.9151433706283569
                    ],
                    [
                        0.3144281208515167,
                        -0.9463289976119995,
                        0.07481358200311661
                    ],
                    [
                        0.8615301251411438,
                        0.31756922602653503,
                        0.3961259722709656
                    ]
                ],
                "tran":[
                    18.15625548362732,
                    28.152339458465576,
                    2.22684383392334
                ]
            },
            "darp.003":{
                "module_name":"darp",
                "module_type":"single",
                "c_linkage":[],
                "n_linkage":[
                    {
                        "target_mod":"ank3_C2_02",
                        "target_chain_id":"B",
                        "terminus":"n",
                        "source_chain_id":"A"
                    }
                ],
                "rot":[
                    [
                        0.0766112208366394,
                        -0.8161598443984985,
                        -0.5727251768112183
                    ],
                    [
                        -0.854317843914032,
                        0.2424277365207672,
                        -0.4597499668598175
                    ],
                    [
                        0.5140739679336548,
                        0.5245113372802734,
                        -0.6786872148513794
                    ]
                ],
                "tran":[
                    -14.428107738494873,
                    26.331095695495605,
                    9.613748788833618
                ]
            },
            "darp.001":{
                "module_name":"darp",
                "module_type":"single",
                "c_linkage":[
                    {
                        "target_mod":"ank3_C2_02",
                        "target_chain_id":"B",
                        "terminus":"c",
                        "source_chain_id":"A"
                    }
                ],
                "n_linkage":[
                    {
                        "target_mod":"D49_j1_darp",
                        "target_chain_id":"A",
                        "terminus":"n",
                        "source_chain_id":"A"
                    }
                ],
                "rot":[
                    [
                        0.39862385392189026,
                        0.06009892374277115,
                        -0.9151432514190674
                    ],
                    [
                        -0.31442803144454956,
                        0.9463286399841309,
                        -0.07481363415718079
                    ],
                    [
                        0.8615301251411438,
                        0.31756919622421265,
                        0.3961259722709656
                    ]
                ],
                "tran":[
                    -18.15625548362732,
                    -28.152339458465576,
                    2.22684383392334
                ]
            },
            "D49_j1_darp":{
                "module_name":"D49_j1_darp",
                "module_type":"single",
                "c_linkage":[
                    {
                        "target_mod":"darp.001",
                        "target_chain_id":"A",
                        "terminus":"c",
                        "source_chain_id":"A"
                    }
                ],
                "n_linkage":[],
                "rot":[
                    [
                        -0.1884026676416397,
                        0.9490013122558594,
                        0.25278735160827637
                    ],
                    [
                        0.9196311831474304,
                        0.08014622330665588,
                        0.38451969623565674
                    ],
                    [
                        0.34464964270591736,
                        0.30491551756858826,
                        -0.8878310322761536
                    ]
                ],
                "tran":[
                    -25.444471836090088,
                    -47.66552448272705,
                    21.849427223205566
                ]
            }
        }
    },
    "pg_networks":{
        "pg_network.004":{
            "joint.008":{
                "occupant":"",
                "occupant_parent":"",
                "hinge":"",
                "tx_tol":0.0,
                "rt_tol":[],
                "neighbors":[
                    "joint.003"
                ],
                "rot":[
                    [
                        1.0,
                        0.0,
                        0.0
                    ],
                    [
                        0.0,
                        1.0,
                        0.0
                    ],
                    [
                        0.0,
                        0.0,
                        1.0
                    ]
                ],
                "tran":[
                    14.89774465560913,
                    147.9955291748047,
                    -9.93154764175415
                ]
            },
            "joint":{
                "occupant":"darp.003",
                "occupant_parent":"network.001",
                "hinge":"",
                "tx_tol":0.0,
                "rt_tol":[],
                "neighbors":[
                    "joint.003"
                ],
                "rot":[
                    [
                        1.0,
                        2.9802322387695312e-08,
                        -1.4901161193847656e-08
                    ],
                    [
                        -2.9802322387695312e-08,
                        1.0,
                        -2.220446049250313e-16
                    ],
                    [
                        1.4901161193847656e-08,
                        6.661338147750939e-16,
                        1.0
                    ]
                ],
                "tran":[
                    -14.428112506866455,
                    26.331100463867188,
                    9.613749384880066
                ]
            },
            "joint.003":{
                "occupant":"",
                "occupant_parent":"",
                "hinge":"joint",
                "tx_tol":5.0,
                "rt_tol":[],
                "neighbors":[
                    "joint",
                    "joint.008"
                ],
                "rot":[
                    [
                        1.0,
                        -0.0,
                        -1.4901161193847656e-08
                    ],
                    [
                        0.0,
                        1.0,
                        -0.0
                    ],
                    [
                        1.4901161193847656e-08,
                        0.0,
                        1.0
                    ]
                ],
                "tran":[
                    -31.69797658920288,
                    127.99552917480469,
                    20.06845235824585
                ]
            }
        },
        "pg_network.005":{
            "joint.002":{
                "occupant":"",
                "occupant_parent":"",
                "hinge":"joint.001",
                "tx_tol":5.0,
                "rt_tol":[],
                "neighbors":[
                    "joint.001",
                    "joint.009"
                ],
                "rot":[
                    [
                        1.0,
                        -0.0,
                        -2.9802322387695312e-08
                    ],
                    [
                        0.0,
                        1.0,
                        -0.0
                    ],
                    [
                        2.9802322387695312e-08,
                        0.0,
                        1.0
                    ]
                ],
                "tran":[
                    22.357327938079834,
                    -141.19199752807617,
                    27.783820629119873
                ]
            },
            "joint.001":{
                "occupant":"darp.002",
                "occupant_parent":"network.001",
                "hinge":"",
                "tx_tol":0.0,
                "rt_tol":[],
                "neighbors":[
                    "joint.002"
                ],
                "rot":[
                    [
                        1.0,
                        -0.0,
                        -2.9802322387695312e-08
                    ],
                    [
                        0.0,
                        1.0,
                        -0.0
                    ],
                    [
                        2.9802322387695312e-08,
                        0.0,
                        1.0
                    ]
                ],
                "tran":[
                    14.428107738494873,
                    -26.331100463867188,
                    9.613749384880066
                ]
            },
            "joint.009":{
                "occupant":"",
                "occupant_parent":"",
                "hinge":"",
                "tx_tol":0.0,
                "rt_tol":[],
                "neighbors":[
                    "joint.002"
                ],
                "rot":[
                    [
                        1.0,
                        0.0,
                        0.0
                    ],
                    [
                        0.0,
                        1.0,
                        0.0
                    ],
                    [
                        0.0,
                        0.0,
                        1.0
                    ]
                ],
                "tran":[
                    -24.142673015594482,
                    -161.19199752807617,
                    -2.216179370880127
                ]
            }
        }
    },
    "exporter":"elfin-ui",
    "version":"1.0"
}
