# Supplementary material for: Elfin UI: A Graphical Interface for Protein Design With Modular Building Blocks
Source: Front Bioeng Biotechnol. 2020 Oct 23;8:568318. doi: 10.3389/fbioe.2020.568318 (PMC7644802; doi:10.3389/fbioe.2020.568318)
Supplement: Supplementary file 2 [file Data_Sheet_2.ZIP › supplementary_data/design_Fig6b/3-Elfin-output-mulitpartlydesignd.json]

{
    "networks":{
        "pg_network.005:dec.0":{
            "D79":{
                "module_name":"D79",
                "module_type":"single",
                "c_linkage":[
                    {
                        "target_mod":"D79.001",
                        "target_chain_id":"A",
                        "terminus":"c",
                        "source_chain_id":"A"
                    }
                ],
                "n_linkage":[
                    {
                        "target_mod":"D14_j2_D79",
                        "target_chain_id":"A",
                        "terminus":"n",
                        "source_chain_id":"A"
                    }
                ],
                "rot":[
                    [
                        -0.4658203423023224,
                        -0.2860587239265442,
                        0.8373659253120422
                    ],
                    [
                        -0.7926632761955261,
                        0.5555118322372437,
                        -0.2511802017688751
                    ],
                    [
                        -0.39331433176994324,
                        -0.7807541489601135,
                        -0.48551690578460693
                    ]
                ],
                "tran":[
                    -12.544313669204712,
                    -106.80540084838867,
                    12.322514057159424
                ]
            },
            "darp_j1_D14":{
                "module_name":"darp_j1_D14",
                "module_type":"single",
                "c_linkage":[
                    {
                        "target_mod":"D14_j2_D79",
                        "target_chain_id":"A",
                        "terminus":"c",
                        "source_chain_id":"A"
                    }
                ],
                "n_linkage":[
                    {
                        "target_mod":"darp_j1_darp.002",
                        "target_chain_id":"A",
                        "terminus":"n",
                        "source_chain_id":"A"
                    }
                ],
                "rot":[
                    [
                        -0.7812894582748413,
                        -0.28869014978408813,
                        -0.5533940196037292
                    ],
                    [
                        0.6154890656471252,
                        -0.5036821961402893,
                        -0.6061992645263672
                    ],
                    [
                        -0.10373091697692871,
                        -0.8142250180244446,
                        0.5712071061134338
                    ]
                ],
                "tran":[
                    0.831749439239502,
                    -72.047119140625,
                    36.869635581970215
                ]
            },
            "D14.002":{
                "module_name":"D14",
                "module_type":"single",
                "c_linkage":[],
                "n_linkage":[
                    {
                        "target_mod":"D14.001",
                        "target_chain_id":"A",
                        "terminus":"n",
                        "source_chain_id":"A"
                    }
                ],
                "rot":[
                    [
                        0.37719735503196716,
                        -0.7416110634803772,
                        -0.5547391772270203
                    ],
                    [
                        0.5589874982833862,
                        0.6598811745643616,
                        -0.5020856857299805
                    ],
                    [
                        0.7384141683578491,
                        -0.120706707239151,
                        0.6634565591812134
                    ]
                ],
                "tran":[
                    -37.0270299911499,
                    -143.11874389648438,
                    -14.162063598632812
                ]
            },
            "darp_j1_darp.002":{
                "module_name":"darp_j1_darp",
                "module_type":"single",
                "c_linkage":[
                    {
                        "target_mod":"darp_j1_D14",
                        "target_chain_id":"A",
                        "terminus":"c",
                        "source_chain_id":"A"
                    }
                ],
                "n_linkage":[],
                "rot":[
                    [
                        0.6032979488372803,
                        0.36890891194343567,
                        0.707062840461731
                    ],
                    [
                        0.39157554507255554,
                        -0.9093782901763916,
                        0.1403566598892212
                    ],
                    [
                        0.6947663426399231,
                        0.19219161570072174,
                        -0.693081796169281
                    ]
                ],
                "tran":[
                    21.909070014953613,
                    -45.7193660736084,
                    24.31635856628418
                ]
            },
            "D79_j2_D14":{
                "module_name":"D79_j2_D14",
                "module_type":"single",
                "c_linkage":[
                    {
                        "target_mod":"D14_j2_D14",
                        "target_chain_id":"A",
                        "terminus":"c",
                        "source_chain_id":"A"
                    }
                ],
                "n_linkage":[
                    {
                        "target_mod":"D79.001",
                        "target_chain_id":"A",
                        "terminus":"n",
                        "source_chain_id":"A"
                    }
                ],
                "rot":[
                    [
                        0.8378404378890991,
                        0.12432108074426651,
                        0.5315709710121155
                    ],
                    [
                        0.5069759488105774,
                        0.1839657574892044,
                        -0.8420997858047485
                    ],
                    [
                        -0.20248162746429443,
                        0.9750389456748962,
                        0.09110615402460098
                    ]
                ],
                "tran":[
                    34.86111640930176,
                    -112.25371360778809,
                    13.727837800979614
                ]
            },
            "D14.001":{
                "module_name":"D14",
                "module_type":"single",
                "c_linkage":[
                    {
                        "target_mod":"D14.002",
                        "target_chain_id":"A",
                        "terminus":"c",
                        "source_chain_id":"A"
                    }
                ],
                "n_linkage":[
                    {
                        "target_mod":"D14",
                        "target_chain_id":"A",
                        "terminus":"n",
                        "source_chain_id":"A"
                    }
                ],
                "rot":[
                    [
                        0.372279554605484,
                        -0.8067302107810974,
                        -0.45890554785728455
                    ],
                    [
                        0.7856526374816895,
                        0.5371558666229248,
                        -0.3069422245025635
                    ],
                    [
                        0.4941233694553375,
                        -0.2462720274925232,
                        0.8337818384170532
                    ]
                ],
                "tran":[
                    -17.533940076828003,
                    -147.74946212768555,
                    -11.171143054962158
                ]
            },
            "D14_j2_D79":{
                "module_name":"D14_j2_D79",
                "module_type":"single",
                "c_linkage":[
                    {
                        "target_mod":"D79",
                        "target_chain_id":"A",
                        "terminus":"c",
                        "source_chain_id":"A"
                    }
                ],
                "n_linkage":[
                    {
                        "target_mod":"darp_j1_D14",
                        "target_chain_id":"A",
                        "terminus":"n",
                        "source_chain_id":"A"
                    }
                ],
                "rot":[
                    [
                        -0.1763065904378891,
                        -0.9664661288261414,
                        0.18670706450939178
                    ],
                    [
                        0.5182762742042542,
                        -0.2524014711380005,
                        -0.8171190023422241
                    ],
                    [
                        0.8368428945541382,
                        -0.04729752242565155,
                        0.5453962683677673
                    ]
                ],
                "tran":[
                    -25.314900875091553,
                    -103.59297752380371,
                    35.466718673706055
                ]
            },
            "D14":{
                "module_name":"D14",
                "module_type":"single",
                "c_linkage":[
                    {
                        "target_mod":"D14.001",
                        "target_chain_id":"A",
                        "terminus":"c",
                        "source_chain_id":"A"
                    }
                ],
                "n_linkage":[
                    {
                        "target_mod":"D14_j2_D14",
                        "target_chain_id":"A",
                        "terminus":"n",
                        "source_chain_id":"A"
                    }
                ],
                "rot":[
                    [
                        0.32955947518348694,
                        -0.8684102892875671,
                        -0.37047824263572693
                    ],
                    [
                        0.9240022897720337,
                        0.3772657811641693,
                        -0.06237281858921051
                    ],
                    [
                        0.19393396377563477,
                        -0.3217671811580658,
                        0.9267445802688599
                    ]
                ],
                "tran":[
                    2.4654173851013184,
                    -149.87546920776367,
                    -8.747204542160034
                ]
            },
            "D14_j2_D14":{
                "module_name":"D14_j2_D14",
                "module_type":"single",
                "c_linkage":[
                    {
                        "target_mod":"D14",
                        "target_chain_id":"A",
                        "terminus":"c",
                        "source_chain_id":"A"
                    }
                ],
                "n_linkage":[
                    {
                        "target_mod":"D79_j2_D14",
                        "target_chain_id":"A",
                        "terminus":"n",
                        "source_chain_id":"A"
                    }
                ],
                "rot":[
                    [
                        0.11898069828748703,
                        0.015588052570819855,
                        0.992774248123169
                    ],
                    [
                        -0.21261179447174072,
                        0.9770841598510742,
                        0.01013912819325924
                    ],
                    [
                        -0.9698659181594849,
                        -0.21228185296058655,
                        0.1195683553814888
                    ]
                ],
                "tran":[
                    34.75239276885986,
                    -146.51043891906738,
                    -3.7983709573745728
                ]
            },
            "D79.001":{
                "module_name":"D79",
                "module_type":"single",
                "c_linkage":[
                    {
                        "target_mod":"D79_j2_D14",
                        "target_chain_id":"A",
                        "terminus":"c",
                        "source_chain_id":"A"
                    }
                ],
                "n_linkage":[
                    {
                        "target_mod":"D79",
                        "target_chain_id":"A",
                        "terminus":"n",
                        "source_chain_id":"A"
                    }
                ],
                "rot":[
                    [
                        -0.27996933460235596,
                        0.23748527467250824,
                        0.9301712512969971
                    ],
                    [
                        -0.2446444034576416,
                        0.9192801713943481,
                        -0.308339387178421
                    ],
                    [
                        -0.9283140301704407,
                        -0.3138866126537323,
                        -0.19927085936069489
                    ]
                ],
                "tran":[
                    9.180691242218018,
                    -101.36347770690918,
                    8.993897438049316
                ]
            }
        },
        "pg_network.004:dec.0":{
            "D14_j2_D14.001":{
                "module_name":"D14_j2_D14",
                "module_type":"single",
                "c_linkage":[],
                "n_linkage":[
                    {
                        "target_mod":"proA_j1_D14",
                        "target_chain_id":"A",
                        "terminus":"n",
                        "source_chain_id":"A"
                    }
                ],
                "rot":[
                    [
                        0.8032996654510498,
                        0.35797443985939026,
                        0.4759873151779175
                    ],
                    [
                        -0.12096191197633743,
                        0.8806120753288269,
                        -0.4581381678581238
                    ],
                    [
                        -0.5831619501113892,
                        0.3104459047317505,
                        0.7506966590881348
                    ]
                ],
                "tran":[
                    15.481294393539429,
                    102.80595779418945,
                    -9.782233238220215
                ]
            },
            "darp_j1_darp.004":{
                "module_name":"darp_j1_darp",
                "module_type":"single",
                "c_linkage":[
                    {
                        "target_mod":"darp_j1_proA",
                        "target_chain_id":"A",
                        "terminus":"c",
                        "source_chain_id":"A"
                    }
                ],
                "n_linkage":[
                    {
                        "target_mod":"darp_j1_darp.003",
                        "target_chain_id":"A",
                        "terminus":"n",
                        "source_chain_id":"A"
                    }
                ],
                "rot":[
                    [
                        0.7363459467887878,
                        0.34453198313713074,
                        0.5823164582252502
                    ],
                    [
                        0.3270072340965271,
                        0.5722357034683228,
                        -0.7520722150802612
                    ],
                    [
                        -0.5923352241516113,
                        0.7442070245742798,
                        0.30869898200035095
                    ]
                ],
                "tran":[
                    -10.909583568572998,
                    72.814040184021,
                    39.2708158493042
                ]
            },
            "proA_j1_D14":{
                "module_name":"proA_j1_D14",
                "module_type":"single",
                "c_linkage":[
                    {
                        "target_mod":"D14_j2_D14.001",
                        "target_chain_id":"A",
                        "terminus":"c",
                        "source_chain_id":"A"
                    }
                ],
                "n_linkage":[
                    {
                        "target_mod":"darp_j1_proA",
                        "target_chain_id":"A",
                        "terminus":"n",
                        "source_chain_id":"A"
                    }
                ],
                "rot":[
                    [
                        -0.6963561773300171,
                        -0.7149263024330139,
                        -0.06299912184476852
                    ],
                    [
                        0.2315022051334381,
                        -0.3068391978740692,
                        0.9231775403022766
                    ],
                    [
                        -0.6793344020843506,
                        0.6282757520675659,
                        0.3791761100292206
                    ]
                ],
                "tran":[
                    4.39207524061203,
                    124.73480224609375,
                    20.43208599090576
                ]
            },
            "darp_j1_proA":{
                "module_name":"darp_j1_proA",
                "module_type":"single",
                "c_linkage":[
                    {
                        "target_mod":"proA_j1_D14",
                        "target_chain_id":"A",
                        "terminus":"c",
                        "source_chain_id":"A"
                    }
                ],
                "n_linkage":[
                    {
                        "target_mod":"darp_j1_darp.004",
                        "target_chain_id":"A",
                        "terminus":"n",
                        "source_chain_id":"A"
                    }
                ],
                "rot":[
                    [
                        0.26917892694473267,
                        0.3230225145816803,
                        0.9073032736778259
                    ],
                    [
                        -0.5679507255554199,
                        -0.7075876593589783,
                        0.42041853070259094
                    ],
                    [
                        0.7778012156486511,
                        -0.6284713745117188,
                        -0.007006831467151642
                    ]
                ],
                "tran":[
                    -17.843345403671265,
                    104.24033164978027,
                    51.926727294921875
                ]
            },
            "darp_j1_darp.003":{
                "module_name":"darp_j1_darp",
                "module_type":"single",
                "c_linkage":[
                    {
                        "target_mod":"darp_j1_darp.004",
                        "target_chain_id":"A",
                        "terminus":"c",
                        "source_chain_id":"A"
                    }
                ],
                "n_linkage":[],
                "rot":[
                    [
                        -0.6032971739768982,
                        -0.36890462040901184,
                        -0.707065761089325
                    ],
                    [
                        -0.39157557487487793,
                        0.9093789458274841,
                        -0.14035141468048096
                    ],
                    [
                        0.6947669982910156,
                        0.1921960711479187,
                        -0.6930798292160034
                    ]
                ],
                "tran":[
                    -21.90896511077881,
                    45.7193660736084,
                    24.316413402557373
                ]
            }
        }
    },
    "pg_networks":{},
    "exporter":"elfin-ui",
    "version":"1.0"
}
