# Supplementary material for: Elfin UI: A Graphical Interface for Protein Design With Modular Building Blocks
Source: Front Bioeng Biotechnol. 2020 Oct 23;8:568318. doi: 10.3389/fbioe.2020.568318 (PMC7644802; doi:10.3389/fbioe.2020.568318)
Supplement: Supplementary file 2 [file Data_Sheet_2.ZIP › supplementary_data/design_Fig3/3-ElfinOutput-modules.json]

{
    "pg_networks":{},
    "networks":{
        "pg_network:dec.0":{
            "darp_j1_darp":{
                "module_name":"darp_j1_darp",
                "module_type":"single",
                "c_linkage":[
                    {
                        "terminus":"c",
                        "target_chain_id":"A",
                        "source_chain_id":"A",
                        "target_mod":"darp_j1_darp.001"
                    }
                ],
                "n_linkage":[],
                "rot":[
                    [
                        0.3269059956073761,
                        -0.9229348301887512,
                        -0.20328305661678314
                    ],
                    [
                        -0.1952105313539505,
                        -0.2764076590538025,
                        0.9410059452056885
                    ],
                    [
                        -0.9246759414672852,
                        -0.26793763041496277,
                        -0.27052605152130127
                    ]
                ],
                "tran":[
                    55.807228088378906,
                    87.67267227172852,
                    -9.885494112968445
                ]
            },
            "D14_j3_D79":{
                "module_name":"D14_j3_D79",
                "module_type":"single",
                "c_linkage":[
                    {
                        "terminus":"c",
                        "target_chain_id":"A",
                        "source_chain_id":"A",
                        "target_mod":"D79_j2_D14"
                    }
                ],
                "n_linkage":[
                    {
                        "terminus":"n",
                        "target_chain_id":"A",
                        "source_chain_id":"A",
                        "target_mod":"D14_j2_D14"
                    }
                ],
                "rot":[
                    [
                        0.6964893937110901,
                        0.6937452554702759,
                        -0.18335768580436707
                    ],
                    [
                        0.4731394052505493,
                        -0.6361062526702881,
                        -0.6095144152641296
                    ],
                    [
                        -0.5394827127456665,
                        0.3377665579319,
                        -0.771279513835907
                    ]
                ],
                "tran":[
                    -70.29511451721191,
                    -122.19818115234375,
                    -9.131946563720703
                ]
            },
            "darp.001":{
                "module_name":"darp",
                "module_type":"single",
                "c_linkage":[
                    {
                        "terminus":"c",
                        "target_chain_id":"A",
                        "source_chain_id":"A",
                        "target_mod":"darp_j1_darp.003"
                    }
                ],
                "n_linkage":[
                    {
                        "terminus":"n",
                        "target_chain_id":"A",
                        "source_chain_id":"A",
                        "target_mod":"darp"
                    }
                ],
                "rot":[
                    [
                        0.14474765956401825,
                        0.7496857047080994,
                        0.645770251750946
                    ],
                    [
                        0.8784396052360535,
                        -0.3977430760860443,
                        0.26484715938568115
                    ],
                    [
                        0.4554028809070587,
                        0.5289342403411865,
                        -0.7161259651184082
                    ]
                ],
                "tran":[
                    -1.5566053986549377,
                    4.050965309143066,
                    -1.2593364715576172
                ]
            },
            "darp.003":{
                "module_name":"darp",
                "module_type":"single",
                "c_linkage":[
                    {
                        "terminus":"c",
                        "target_chain_id":"A",
                        "source_chain_id":"A",
                        "target_mod":"darp_j1_darp.004"
                    }
                ],
                "n_linkage":[
                    {
                        "terminus":"n",
                        "target_chain_id":"A",
                        "source_chain_id":"A",
                        "target_mod":"darp.002"
                    }
                ],
                "rot":[
                    [
                        0.24370886385440826,
                        -0.8330228328704834,
                        0.49666810035705566
                    ],
                    [
                        0.2266509085893631,
                        0.5468473434448242,
                        0.8059698939323425
                    ],
                    [
                        -0.9429928660392761,
                        -0.08385184407234192,
                        0.32207682728767395
                    ]
                ],
                "tran":[
                    -32.84143924713135,
                    -37.7602481842041,
                    33.935561180114746
                ]
            },
            "darp":{
                "module_name":"darp",
                "module_type":"single",
                "c_linkage":[
                    {
                        "terminus":"c",
                        "target_chain_id":"A",
                        "source_chain_id":"A",
                        "target_mod":"darp.001"
                    }
                ],
                "n_linkage":[
                    {
                        "terminus":"n",
                        "target_chain_id":"A",
                        "source_chain_id":"A",
                        "target_mod":"darp_j1_darp.002"
                    }
                ],
                "rot":[
                    [
                        0.08989723771810532,
                        0.4174366891384125,
                        0.9042482972145081
                    ],
                    [
                        0.756622314453125,
                        -0.619025707244873,
                        0.21054598689079285
                    ],
                    [
                        0.6476426720619202,
                        0.6652470231056213,
                        -0.3714905381202698
                    ]
                ],
                "tran":[
                    -0.4815176874399185,
                    21.19988203048706,
                    -10.694397687911987
                ]
            },
            "D14_j2_D14":{
                "module_name":"D14_j2_D14",
                "module_type":"single",
                "c_linkage":[
                    {
                        "terminus":"c",
                        "target_chain_id":"A",
                        "source_chain_id":"A",
                        "target_mod":"D14_j3_D79"
                    }
                ],
                "n_linkage":[
                    {
                        "terminus":"n",
                        "target_chain_id":"A",
                        "source_chain_id":"A",
                        "target_mod":"darp_j1_D14"
                    }
                ],
                "rot":[
                    [
                        0.660542368888855,
                        0.7352635264396667,
                        -0.15189240872859955
                    ],
                    [
                        -0.7193518280982971,
                        0.6777266263961792,
                        0.1523796170949936
                    ],
                    [
                        0.21498070657253265,
                        0.008610895834863186,
                        0.9765803217887878
                    ]
                ],
                "tran":[
                    -78.83805751800537,
                    -108.17138671875,
                    37.381160259246826
                ]
            },
            "D79_j2_D14":{
                "module_name":"D79_j2_D14",
                "module_type":"single",
                "c_linkage":[
                    {
                        "terminus":"c",
                        "target_chain_id":"A",
                        "source_chain_id":"A",
                        "target_mod":"D14_j1_proA"
                    }
                ],
                "n_linkage":[
                    {
                        "terminus":"n",
                        "target_chain_id":"A",
                        "source_chain_id":"A",
                        "target_mod":"D14_j3_D79"
                    }
                ],
                "rot":[
                    [
                        0.5796115398406982,
                        0.5496222376823425,
                        -0.6016359329223633
                    ],
                    [
                        0.5635420680046082,
                        -0.8036431074142456,
                        -0.1912531554698944
                    ],
                    [
                        -0.5886176824569702,
                        -0.22819465398788452,
                        -0.7755360007286072
                    ]
                ],
                "tran":[
                    -67.69424438476562,
                    -126.87899589538574,
                    -48.89648914337158
                ]
            },
            "darp_j1_darp.002":{
                "module_name":"darp_j1_darp",
                "module_type":"single",
                "c_linkage":[
                    {
                        "terminus":"c",
                        "target_chain_id":"A",
                        "source_chain_id":"A",
                        "target_mod":"darp"
                    }
                ],
                "n_linkage":[
                    {
                        "terminus":"n",
                        "target_chain_id":"A",
                        "source_chain_id":"A",
                        "target_mod":"darp_j1_darp.001"
                    }
                ],
                "rot":[
                    [
                        0.08593163639307022,
                        -0.9593557715415955,
                        -0.26879820227622986
                    ],
                    [
                        0.06063392758369446,
                        -0.2642603814601898,
                        0.9625436067581177
                    ],
                    [
                        -0.9944543838500977,
                        -0.09901132434606552,
                        0.03546106070280075
                    ]
                ],
                "tran":[
                    10.403013229370117,
                    45.32392501831055,
                    -15.294867753982544
                ]
            },
            "darp_j1_darp.004":{
                "module_name":"darp_j1_darp",
                "module_type":"single",
                "c_linkage":[
                    {
                        "terminus":"c",
                        "target_chain_id":"A",
                        "source_chain_id":"A",
                        "target_mod":"darp_j1_D14"
                    }
                ],
                "n_linkage":[
                    {
                        "terminus":"n",
                        "target_chain_id":"A",
                        "source_chain_id":"A",
                        "target_mod":"darp.003"
                    }
                ],
                "rot":[
                    [
                        -0.4505186676979065,
                        -0.8580793142318726,
                        0.24644045531749725
                    ],
                    [
                        0.6064630150794983,
                        -0.09157565236091614,
                        0.7898206114768982
                    ],
                    [
                        -0.6551607251167297,
                        0.505285918712616,
                        0.5616498589515686
                    ]
                ],
                "tran":[
                    -57.85658836364746,
                    -41.57841205596924,
                    36.71056270599365
                ]
            },
            "darp.002":{
                "module_name":"darp",
                "module_type":"single",
                "c_linkage":[
                    {
                        "terminus":"c",
                        "target_chain_id":"A",
                        "source_chain_id":"A",
                        "target_mod":"darp.003"
                    }
                ],
                "n_linkage":[
                    {
                        "terminus":"n",
                        "target_chain_id":"A",
                        "source_chain_id":"A",
                        "target_mod":"darp_j1_darp.003"
                    }
                ],
                "rot":[
                    [
                        0.04422774165868759,
                        -0.9870295524597168,
                        0.15432746708393097
                    ],
                    [
                        0.1145462840795517,
                        0.15846987068653107,
                        0.9806970953941345
                    ],
                    [
                        -0.9924330711364746,
                        -0.02569657377898693,
                        0.12006914615631104
                    ]
                ],
                "tran":[
                    -15.055174827575684,
                    -31.636955738067627,
                    28.42052459716797
                ]
            },
            "darp_j1_darp.001":{
                "module_name":"darp_j1_darp",
                "module_type":"single",
                "c_linkage":[
                    {
                        "terminus":"c",
                        "target_chain_id":"A",
                        "source_chain_id":"A",
                        "target_mod":"darp_j1_darp.002"
                    }
                ],
                "n_linkage":[
                    {
                        "terminus":"n",
                        "target_chain_id":"A",
                        "source_chain_id":"A",
                        "target_mod":"darp_j1_darp"
                    }
                ],
                "rot":[
                    [
                        -0.20858134329319,
                        -0.2964553236961365,
                        0.9319916367530823
                    ],
                    [
                        0.06960520893335342,
                        -0.9550352096557617,
                        -0.28820741176605225
                    ],
                    [
                        0.9755251407623291,
                        0.00475683156400919,
                        0.21983696520328522
                    ]
                ],
                "tran":[
                    36.37887716293335,
                    61.8775749206543,
                    -3.894292116165161
                ]
            },
            "darp_j1_D14":{
                "module_name":"darp_j1_D14",
                "module_type":"single",
                "c_linkage":[
                    {
                        "terminus":"c",
                        "target_chain_id":"A",
                        "source_chain_id":"A",
                        "target_mod":"D14_j2_D14"
                    }
                ],
                "n_linkage":[
                    {
                        "terminus":"n",
                        "target_chain_id":"A",
                        "source_chain_id":"A",
                        "target_mod":"darp_j1_darp.004"
                    }
                ],
                "rot":[
                    [
                        0.7838117480278015,
                        0.3261561989784241,
                        -0.5284518003463745
                    ],
                    [
                        -0.41522419452667236,
                        -0.3575134575366974,
                        -0.8365243673324585
                    ],
                    [
                        -0.46176624298095703,
                        0.8751035928726196,
                        -0.1447952836751938
                    ]
                ],
                "tran":[
                    -74.08225536346436,
                    -73.51545810699463,
                    40.13715744018555
                ]
            },
            "darp_j1_darp.003":{
                "module_name":"darp_j1_darp",
                "module_type":"single",
                "c_linkage":[
                    {
                        "terminus":"c",
                        "target_chain_id":"A",
                        "source_chain_id":"A",
                        "target_mod":"darp.002"
                    }
                ],
                "n_linkage":[
                    {
                        "terminus":"n",
                        "target_chain_id":"A",
                        "source_chain_id":"A",
                        "target_mod":"darp.001"
                    }
                ],
                "rot":[
                    [
                        0.6994796991348267,
                        0.1465415209531784,
                        0.6994668245315552
                    ],
                    [
                        0.27828705310821533,
                        -0.9573483467102051,
                        -0.07772334665060043
                    ],
                    [
                        0.6582435369491577,
                        0.24901844561100006,
                        -0.710426390171051
                    ]
                ],
                "tran":[
                    1.5059854090213776,
                    -15.597314834594727,
                    14.634125232696533
                ]
            },
            "D14_j1_proA":{
                "module_name":"D14_j1_proA",
                "module_type":"single",
                "c_linkage":[],
                "n_linkage":[
                    {
                        "terminus":"n",
                        "target_chain_id":"A",
                        "source_chain_id":"A",
                        "target_mod":"D79_j2_D14"
                    }
                ],
                "rot":[
                    [
                        -0.42178598046302795,
                        -0.2846471071243286,
                        0.8608558773994446
                    ],
                    [
                        -0.26270660758018494,
                        -0.8703510761260986,
                        -0.4165027439594269
                    ],
                    [
                        0.8678030371665955,
                        -0.40182748436927795,
                        0.2923229932785034
                    ]
                ],
                "tran":[
                    -102.91091918945312,
                    -127.59805679321289,
                    -73.09524059295654
                ]
            }
        }
    },
    "version":"1.0",
    "exporter":"elfin-ui"
}
