# Supplementary material for: Elfin UI: A Graphical Interface for Protein Design With Modular Building Blocks
Source: Front Bioeng Biotechnol. 2020 Oct 23;8:568318. doi: 10.3389/fbioe.2020.568318 (PMC7644802; doi:10.3389/fbioe.2020.568318)
Supplement: Supplementary file 2 [file Data_Sheet_2.ZIP › supplementary_data/design_Fig3/2-ElfinInput-Joints.json]

{
    "pg_networks":{
        "pg_network":{
            "joint.001":{
                "occupant":"",
                "occupant_parent":"",
                "hinge":"",
                "tx_tol":0.0,
                "rt_tol":[],
                "neighbors":[
                    "joint",
                    "joint.002"
                ],
                "rot":[
                    [
                        1.0,
                        0.0,
                        0.0
                    ],
                    [
                        0.0,
                        1.0,
                        0.0
                    ],
                    [
                        0.0,
                        0.0,
                        1.0
                    ]
                ],
                "tran":[
                    -48.81600379943848,
                    -39.40025329589844,
                    37.286555767059326
                ]
            },
            "joint.004":{
                "occupant":"",
                "occupant_parent":"",
                "hinge":"",
                "tx_tol":0.0,
                "rt_tol":[],
                "neighbors":[
                    "joint"
                ],
                "rot":[
                    [
                        1.0,
                        0.0,
                        0.0
                    ],
                    [
                        0.0,
                        1.0,
                        0.0
                    ],
                    [
                        0.0,
                        0.0,
                        1.0
                    ]
                ],
                "tran":[
                    56.544413566589355,
                    88.42573165893555,
                    -8.274765014648438
                ]
            },
            "joint":{
                "occupant":"",
                "occupant_parent":"",
                "hinge":"",
                "tx_tol":0.0,
                "rt_tol":[],
                "neighbors":[
                    "joint.001",
                    "joint.004"
                ],
                "rot":[
                    [
                        1.0,
                        0.0,
                        0.0
                    ],
                    [
                        0.0,
                        1.0,
                        0.0
                    ],
                    [
                        0.0,
                        0.0,
                        1.0
                    ]
                ],
                "tran":[
                    0.0,
                    0.0,
                    0.0
                ]
            },
            "joint.002":{
                "occupant":"",
                "occupant_parent":"",
                "hinge":"",
                "tx_tol":0.0,
                "rt_tol":[],
                "neighbors":[
                    "joint.001",
                    "joint.003"
                ],
                "rot":[
                    [
                        1.0,
                        0.0,
                        0.0
                    ],
                    [
                        0.0,
                        1.0,
                        0.0
                    ],
                    [
                        0.0,
                        0.0,
                        1.0
                    ]
                ],
                "tran":[
                    -77.06418037414551,
                    -106.82672500610352,
                    37.95644998550415
                ]
            },
            "joint.003":{
                "occupant":"",
                "occupant_parent":"",
                "hinge":"",
                "tx_tol":0.0,
                "rt_tol":[],
                "neighbors":[
                    "joint.002"
                ],
                "rot":[
                    [
                        1.0,
                        0.0,
                        0.0
                    ],
                    [
                        0.0,
                        1.0,
                        0.0
                    ],
                    [
                        0.0,
                        0.0,
                        1.0
                    ]
                ],
                "tran":[
                    -104.90442276000977,
                    -130.183744430542,
                    -74.94643211364746
                ]
            }
        }
    },
    "networks":{},
    "version":"1.0",
    "exporter":"elfin-ui"
}
