# Supplementary material for: Elfin UI: A Graphical Interface for Protein Design With Modular Building Blocks
Source: Front Bioeng Biotechnol. 2020 Oct 23;8:568318. doi: 10.3389/fbioe.2020.568318 (PMC7644802; doi:10.3389/fbioe.2020.568318)
Supplement: Supplementary file 2 [file Data_Sheet_2.ZIP › supplementary_data/design_Fig4/2-Singlechain.json]

{
    "exporter":"elfin-ui",
    "networks":{
        "network":{
            "D14.001":{
                "module_name":"D14",
                "module_type":"single",
                "c_linkage":[
                    {
                        "target_chain_id":"A",
                        "source_chain_id":"A",
                        "terminus":"c",
                        "target_mod":"D14_j2_D79"
                    }
                ],
                "n_linkage":[
                    {
                        "target_chain_id":"A",
                        "source_chain_id":"A",
                        "terminus":"n",
                        "target_mod":"D14"
                    }
                ],
                "rot":[
                    [
                        0.944460391998291,
                        0.18270714581012726,
                        -0.2731532156467438
                    ],
                    [
                        -0.18588422238826752,
                        0.9824656248092651,
                        0.014435847289860249
                    ],
                    [
                        0.2710011601448059,
                        0.03714078664779663,
                        0.9618622064590454
                    ]
                ],
                "tran":[
                    -5.0966256856918335,
                    18.949661254882812,
                    5.030349493026733
                ]
            },
            "D14_j1_D81":{
                "module_name":"D14_j1_D81",
                "module_type":"single",
                "c_linkage":[],
                "n_linkage":[
                    {
                        "target_chain_id":"A",
                        "source_chain_id":"A",
                        "terminus":"n",
                        "target_mod":"D14_j2_D14"
                    }
                ],
                "rot":[
                    [
                        0.6776357889175415,
                        0.45547354221343994,
                        0.5773677825927734
                    ],
                    [
                        0.05487760528922081,
                        0.7516014575958252,
                        -0.6573307514190674
                    ],
                    [
                        -0.7333472371101379,
                        0.4771153926849365,
                        0.48431676626205444
                    ]
                ],
                "tran":[
                    -53.84829521179199,
                    46.8322229385376,
                    51.453585624694824
                ]
            },
            "D14_j2_D14":{
                "module_name":"D14_j2_D14",
                "module_type":"single",
                "c_linkage":[
                    {
                        "target_chain_id":"A",
                        "source_chain_id":"A",
                        "terminus":"c",
                        "target_mod":"D14_j1_D81"
                    }
                ],
                "n_linkage":[
                    {
                        "target_chain_id":"A",
                        "source_chain_id":"A",
                        "terminus":"n",
                        "target_mod":"D79_j2_D14"
                    }
                ],
                "rot":[
                    [
                        -0.752448320388794,
                        0.5046092867851257,
                        -0.4233098328113556
                    ],
                    [
                        0.6424522995948792,
                        0.7039519548416138,
                        -0.30283117294311523
                    ],
                    [
                        0.1451783925294876,
                        -0.49982115626335144,
                        -0.8538748621940613
                    ]
                ],
                "tran":[
                    -70.12086391448975,
                    37.65838623046875,
                    6.460734009742737
                ]
            },
            "D14":{
                "module_name":"D14",
                "module_type":"single",
                "c_linkage":[
                    {
                        "target_chain_id":"A",
                        "source_chain_id":"A",
                        "terminus":"c",
                        "target_mod":"D14.001"
                    }
                ],
                "n_linkage":[],
                "rot":[
                    [
                        1.0,
                        0.0,
                        0.0
                    ],
                    [
                        0.0,
                        1.0,
                        0.0
                    ],
                    [
                        0.0,
                        0.0,
                        1.0
                    ]
                ],
                "tran":[
                    0.0,
                    0.0,
                    0.0
                ]
            },
            "D14_j2_D79":{
                "module_name":"D14_j2_D79",
                "module_type":"single",
                "c_linkage":[
                    {
                        "target_chain_id":"A",
                        "source_chain_id":"A",
                        "terminus":"c",
                        "target_mod":"D79_j2_D14"
                    }
                ],
                "n_linkage":[
                    {
                        "target_chain_id":"A",
                        "source_chain_id":"A",
                        "terminus":"n",
                        "target_mod":"D14.001"
                    }
                ],
                "rot":[
                    [
                        0.6270627975463867,
                        0.3769025206565857,
                        -0.6817160248756409
                    ],
                    [
                        -0.25121936202049255,
                        0.9262396693229675,
                        0.2810140550136566
                    ],
                    [
                        0.7373473644256592,
                        -0.0049532088451087475,
                        0.6754956841468811
                    ]
                ],
                "tran":[
                    -14.705917835235596,
                    50.370545387268066,
                    7.637903690338135
                ]
            },
            "D79_j2_D14":{
                "module_name":"D79_j2_D14",
                "module_type":"single",
                "c_linkage":[
                    {
                        "target_chain_id":"A",
                        "source_chain_id":"A",
                        "terminus":"c",
                        "target_mod":"D14_j2_D14"
                    }
                ],
                "n_linkage":[
                    {
                        "target_chain_id":"A",
                        "source_chain_id":"A",
                        "terminus":"n",
                        "target_mod":"D14_j2_D79"
                    }
                ],
                "rot":[
                    [
                        -0.20745760202407837,
                        0.614707887172699,
                        -0.7609833478927612
                    ],
                    [
                        0.26300373673439026,
                        -0.7142177820205688,
                        -0.6486310362815857
                    ],
                    [
                        -0.9422263503074646,
                        -0.33470484614372253,
                        -0.013500690460205078
                    ]
                ],
                "tran":[
                    -37.926270961761475,
                    42.23915100097656,
                    -14.111757278442383
                ]
            }
        }
    },
    "version":"1.0",
    "pg_networks":{}
}
