# Supplementary material for: Elfin UI: A Graphical Interface for Protein Design With Modular Building Blocks
Source: Front Bioeng Biotechnol. 2020 Oct 23;8:568318. doi: 10.3389/fbioe.2020.568318 (PMC7644802; doi:10.3389/fbioe.2020.568318)
Supplement: Supplementary file 2 [file Data_Sheet_2.ZIP › supplementary_data/design_Fig5b/2-Tetramer.json]

{
    "exporter":"elfin-ui",
    "networks":{
        "network":{
            "D14_j1_proA":{
                "module_name":"D14_j1_proA",
                "module_type":"single",
                "c_linkage":[
                    {
                        "target_chain_id":"A",
                        "source_chain_id":"A",
                        "terminus":"c",
                        "target_mod":"proA_j1_D14.001"
                    }
                ],
                "n_linkage":[
                    {
                        "target_chain_id":"A",
                        "source_chain_id":"A",
                        "terminus":"n",
                        "target_mod":"darp_j1_D14.003"
                    }
                ],
                "rot":[
                    [
                        0.44757628440856934,
                        -0.8098708391189575,
                        -0.3791896104812622
                    ],
                    [
                        0.8315848708152771,
                        0.5328766703605652,
                        -0.15655387938022614
                    ],
                    [
                        0.328849732875824,
                        -0.24525852501392365,
                        0.9119792580604553
                    ]
                ],
                "tran":[
                    -10.532680749893188,
                    62.28095531463623,
                    -69.09941673278809
                ]
            },
            "D14_j1_proA.003":{
                "module_name":"D14_j1_proA",
                "module_type":"single",
                "c_linkage":[
                    {
                        "target_chain_id":"A",
                        "source_chain_id":"A",
                        "terminus":"c",
                        "target_mod":"proA_j1_D14"
                    }
                ],
                "n_linkage":[
                    {
                        "target_chain_id":"A",
                        "source_chain_id":"A",
                        "terminus":"n",
                        "target_mod":"darp_j1_D14.002"
                    }
                ],
                "rot":[
                    [
                        -0.8315849900245667,
                        -0.5328768491744995,
                        0.1565539538860321
                    ],
                    [
                        0.44757649302482605,
                        -0.8098710179328918,
                        -0.37918949127197266
                    ],
                    [
                        0.32884976267814636,
                        -0.24525834619998932,
                        0.9119792580604553
                    ]
                ],
                "tran":[
                    -62.28096008300781,
                    -10.532686710357666,
                    -69.09940719604492
                ]
            },
            "proA_j1_D14":{
                "module_name":"proA_j1_D14",
                "module_type":"single",
                "c_linkage":[],
                "n_linkage":[
                    {
                        "target_chain_id":"A",
                        "source_chain_id":"A",
                        "terminus":"n",
                        "target_mod":"D14_j1_proA.003"
                    }
                ],
                "rot":[
                    [
                        -0.7679004073143005,
                        0.3923867344856262,
                        -0.5063223242759705
                    ],
                    [
                        0.41865074634552,
                        0.9056768417358398,
                        0.06694087386131287
                    ],
                    [
                        0.4848311245441437,
                        -0.16056828200817108,
                        -0.8597425818443298
                    ]
                ],
                "tran":[
                    -91.68435096740723,
                    -50.757455825805664,
                    -64.14056777954102
                ]
            },
            "proA_j1_D14.003":{
                "module_name":"proA_j1_D14",
                "module_type":"single",
                "c_linkage":[],
                "n_linkage":[
                    {
                        "target_chain_id":"A",
                        "source_chain_id":"A",
                        "terminus":"n",
                        "target_mod":"D14_j1_proA.002"
                    }
                ],
                "rot":[
                    [
                        -0.41865095496177673,
                        -0.9056766629219055,
                        -0.0669415146112442
                    ],
                    [
                        -0.7678993940353394,
                        0.3923870623111725,
                        -0.5063229203224182
                    ],
                    [
                        0.484831839799881,
                        -0.1605682224035263,
                        -0.8597418069839478
                    ]
                ],
                "tran":[
                    50.757436752319336,
                    -91.68438911437988,
                    -64.14054870605469
                ]
            },
            "proA_j1_D14.002":{
                "module_name":"proA_j1_D14",
                "module_type":"single",
                "c_linkage":[],
                "n_linkage":[
                    {
                        "target_chain_id":"A",
                        "source_chain_id":"A",
                        "terminus":"n",
                        "target_mod":"D14_j1_proA.001"
                    }
                ],
                "rot":[
                    [
                        0.7678990960121155,
                        -0.3923858106136322,
                        0.5063244104385376
                    ],
                    [
                        -0.41865137219429016,
                        -0.9056768417358398,
                        -0.06693866103887558
                    ],
                    [
                        0.4848320186138153,
                        -0.16057126224040985,
                        -0.8597412705421448
                    ]
                ],
                "tran":[
                    91.68435096740723,
                    50.757436752319336,
                    -64.14058208465576
                ]
            },
            "darp_j1_D14.003":{
                "module_name":"darp_j1_D14",
                "module_type":"single",
                "c_linkage":[
                    {
                        "target_chain_id":"A",
                        "source_chain_id":"A",
                        "terminus":"c",
                        "target_mod":"D14_j1_proA"
                    }
                ],
                "n_linkage":[
                    {
                        "target_chain_id":"B",
                        "source_chain_id":"A",
                        "terminus":"n",
                        "target_mod":"ank1_C4_07"
                    }
                ],
                "rot":[
                    [
                        0.9917827844619751,
                        0.11927784234285355,
                        -0.04625684767961502
                    ],
                    [
                        0.11529457569122314,
                        -0.676634669303894,
                        0.7272364497184753
                    ],
                    [
                        0.05544420704245567,
                        -0.7265937328338623,
                        -0.684826672077179
                    ]
                ],
                "tran":[
                    -6.440508961677551,
                    48.40134143829346,
                    -34.089322090148926
                ]
            },
            "ank1_C4_07":{
                "module_name":"ank1_C4_07",
                "module_type":"hub",
                "c_linkage":[
                    {
                        "target_chain_id":"A",
                        "source_chain_id":"A",
                        "terminus":"c",
                        "target_mod":"darp_j1_D14"
                    },
                    {
                        "target_chain_id":"A",
                        "source_chain_id":"C",
                        "terminus":"c",
                        "target_mod":"darp_j1_D14.001"
                    },
                    {
                        "target_chain_id":"A",
                        "source_chain_id":"D",
                        "terminus":"c",
                        "target_mod":"darp_j1_D14.002"
                    },
                    {
                        "target_chain_id":"A",
                        "source_chain_id":"B",
                        "terminus":"c",
                        "target_mod":"darp_j1_D14.003"
                    }
                ],
                "n_linkage":[],
                "rot":[
                    [
                        1.0,
                        0.0,
                        0.0
                    ],
                    [
                        0.0,
                        1.0,
                        0.0
                    ],
                    [
                        0.0,
                        0.0,
                        1.0
                    ]
                ],
                "tran":[
                    0.0,
                    0.0,
                    0.0
                ]
            },
            "darp_j1_D14.002":{
                "module_name":"darp_j1_D14",
                "module_type":"single",
                "c_linkage":[
                    {
                        "target_chain_id":"A",
                        "source_chain_id":"A",
                        "terminus":"c",
                        "target_mod":"D14_j1_proA.003"
                    }
                ],
                "n_linkage":[
                    {
                        "target_chain_id":"D",
                        "source_chain_id":"A",
                        "terminus":"n",
                        "target_mod":"ank1_C4_07"
                    }
                ],
                "rot":[
                    [
                        -0.11529451608657837,
                        0.6766344904899597,
                        -0.7272364497184753
                    ],
                    [
                        0.9917827248573303,
                        0.11927775293588638,
                        -0.04625697806477547
                    ],
                    [
                        0.05544402450323105,
                        -0.7265937924385071,
                        -0.6848264336585999
                    ]
                ],
                "tran":[
                    -48.40134143829346,
                    -6.440508961677551,
                    -34.089322090148926
                ]
            },
            "darp_j1_D14.001":{
                "module_name":"darp_j1_D14",
                "module_type":"single",
                "c_linkage":[
                    {
                        "target_chain_id":"A",
                        "source_chain_id":"A",
                        "terminus":"c",
                        "target_mod":"D14_j1_proA.002"
                    }
                ],
                "n_linkage":[
                    {
                        "target_chain_id":"C",
                        "source_chain_id":"A",
                        "terminus":"n",
                        "target_mod":"ank1_C4_07"
                    }
                ],
                "rot":[
                    [
                        -0.9917828440666199,
                        -0.11927768588066101,
                        0.04625695198774338
                    ],
                    [
                        -0.11529450863599777,
                        0.6766341328620911,
                        -0.727236807346344
                    ],
                    [
                        0.05544408783316612,
                        -0.7265941500663757,
                        -0.6848262548446655
                    ]
                ],
                "tran":[
                    6.440508961677551,
                    -48.40134143829346,
                    -34.089322090148926
                ]
            },
            "proA_j1_D14.001":{
                "module_name":"proA_j1_D14",
                "module_type":"single",
                "c_linkage":[],
                "n_linkage":[
                    {
                        "target_chain_id":"A",
                        "source_chain_id":"A",
                        "terminus":"n",
                        "target_mod":"D14_j1_proA"
                    }
                ],
                "rot":[
                    [
                        0.41865038871765137,
                        0.9056769609451294,
                        0.06694154441356659
                    ],
                    [
                        0.7678999900817871,
                        -0.3923868238925934,
                        0.5063222646713257
                    ],
                    [
                        0.48483139276504517,
                        -0.16056762635707855,
                        -0.8597422242164612
                    ]
                ],
                "tran":[
                    -50.7574462890625,
                    91.68434143066406,
                    -64.14058685302734
                ]
            },
            "darp_j1_D14":{
                "module_name":"darp_j1_D14",
                "module_type":"single",
                "c_linkage":[
                    {
                        "target_chain_id":"A",
                        "source_chain_id":"A",
                        "terminus":"c",
                        "target_mod":"D14_j1_proA.001"
                    }
                ],
                "n_linkage":[
                    {
                        "target_chain_id":"A",
                        "source_chain_id":"A",
                        "terminus":"n",
                        "target_mod":"ank1_C4_07"
                    }
                ],
                "rot":[
                    [
                        0.11529434472322464,
                        -0.6766345500946045,
                        0.7272366881370544
                    ],
                    [
                        -0.9917829632759094,
                        -0.1192779466509819,
                        0.04625683277845383
                    ],
                    [
                        0.05544419214129448,
                        -0.7265939712524414,
                        -0.6848267316818237
                    ]
                ],
                "tran":[
                    48.40134143829346,
                    6.440508961677551,
                    -34.089322090148926
                ]
            },
            "D14_j1_proA.001":{
                "module_name":"D14_j1_proA",
                "module_type":"single",
                "c_linkage":[
                    {
                        "target_chain_id":"A",
                        "source_chain_id":"A",
                        "terminus":"c",
                        "target_mod":"proA_j1_D14.002"
                    }
                ],
                "n_linkage":[
                    {
                        "target_chain_id":"A",
                        "source_chain_id":"A",
                        "terminus":"n",
                        "target_mod":"darp_j1_D14"
                    }
                ],
                "rot":[
                    [
                        0.831584632396698,
                        0.5328769087791443,
                        -0.1565539687871933
                    ],
                    [
                        -0.44757652282714844,
                        0.8098706603050232,
                        0.3791895806789398
                    ],
                    [
                        0.3288498520851135,
                        -0.24525834619998932,
                        0.9119792580604553
                    ]
                ],
                "tran":[
                    62.280964851379395,
                    10.532679557800293,
                    -69.09942150115967
                ]
            },
            "D14_j1_proA.002":{
                "module_name":"D14_j1_proA",
                "module_type":"single",
                "c_linkage":[
                    {
                        "target_chain_id":"A",
                        "source_chain_id":"A",
                        "terminus":"c",
                        "target_mod":"proA_j1_D14.003"
                    }
                ],
                "n_linkage":[
                    {
                        "target_chain_id":"A",
                        "source_chain_id":"A",
                        "terminus":"n",
                        "target_mod":"darp_j1_D14.001"
                    }
                ],
                "rot":[
                    [
                        -0.44757702946662903,
                        0.8098706007003784,
                        0.37918952107429504
                    ],
                    [
                        -0.8315844535827637,
                        -0.532877504825592,
                        0.15655425190925598
                    ],
                    [
                        0.3288501799106598,
                        -0.24525800347328186,
                        0.9119791984558105
                    ]
                ],
                "tran":[
                    10.532686710357666,
                    -62.28097438812256,
                    -69.09940719604492
                ]
            }
        }
    },
    "version":"1.0",
    "pg_networks":{}
}
